# Supplementary material for: Transcriptome-wide functional characterization reveals novel relationships among differentially expressed transcripts in developing soybean embryos
Source: BMC Genomics. 2015 Nov 14;16:928. doi: 10.1186/s12864-015-2108-x (PMC4647491; doi:10.1186/s12864-015-2108-x)
Supplement: Additional file 2: — “BatchTranslator.py” program. (PY 6 kb) [file 12864_2015_2108_MOESM2_ESM.py]

import sys, getopt
myopts, args = getopt.getopt(sys.argv[1:],"n:o:h")

o = ''
n = 0
for u, a in myopts:
    if u == '-n':
        n = a

    elif u == '-o':
        o = a
	
    elif u == '-h':
        print '-n minimum_UTR_length -o output_index -h help'
   	exit(0)
    else:
        print("Usage: -n minimum_UTR_length -o output_index input_fasta.fa")
	print "-n is set to 0 by default, to search for all ORFs within a sequence."
	exit(0)

if args == []:
	print("Usage: -n minimum_UTR_length -o output_index input_fasta.fa")
	print ("input_fasta.fa is required")
	print "-n is set to 0 by default, to search for all ORFs within a sequence."
	exit(0)
else:
	x = args[0] #the input fasta file

if o != '':
	o2 = o + '_tab.txt' #tab delimited output
	o1 = o + '.fa' #fasta output

else:
	o2 = "translation_tab.txt"
	o1 = "translation.fa"


DNA_seq_file = open(x, 'r+')
DNA_seq_lines = DNA_seq_file.readlines()


protein_dic = {}
protein_dic['TTT'] = 'F'
protein_dic['TTC'] = 'F'
protein_dic['TTA'] = 'L'
protein_dic['TTG'] = 'L'
protein_dic['CTT'] = 'L'
protein_dic['CTC'] = 'L'
protein_dic['CTA'] = 'L'
protein_dic['CTG'] = 'L'
protein_dic['ATT'] = 'I'
protein_dic['ATC'] = 'I'
protein_dic['ATA'] = 'I'
protein_dic['ATG'] = 'M'
protein_dic['GTT'] = 'V'
protein_dic['GTC'] = 'V'
protein_dic['GTA'] = 'V'
protein_dic['GTG'] = 'V'
protein_dic['TCT'] = 'S'
protein_dic['TCC'] = 'S'
protein_dic['TCA'] = 'S'
protein_dic['TCG'] = 'S'
protein_dic['CCT'] = 'P'
protein_dic['CCC'] = 'P'
protein_dic['CCA'] = 'P'
protein_dic['CCG'] = 'P'
protein_dic['ACT'] = 'T'
protein_dic['ACC'] = 'T'
protein_dic['ACA'] = 'T'
protein_dic['ACG'] = 'T'
protein_dic['GCT'] = 'A'
protein_dic['GCC'] = 'A'
protein_dic['GCA'] = 'A'
protein_dic['GCG'] = 'A'
protein_dic['TAT'] = 'Y'
protein_dic['TAC'] = 'Y'
protein_dic['TAA'] = '*'
protein_dic['TAG'] = '*'
protein_dic['CAT'] = 'H'
protein_dic['CAC'] = 'H'
protein_dic['CAA'] = 'Q'
protein_dic['CAG'] = 'Q'
protein_dic['AAT'] = 'N'
protein_dic['AAC'] = 'N'
protein_dic['AAA'] = 'K'
protein_dic['AAG'] = 'K'
protein_dic['GAT'] = 'D'
protein_dic['GAC'] = 'D'
protein_dic['GAA'] = 'E'
protein_dic['GAG'] = 'E'
protein_dic['TGT'] = 'C'
protein_dic['TGC'] = 'C'
protein_dic['TGA'] = '*'
protein_dic['TGG'] = 'W'
protein_dic['CGT'] = 'R'
protein_dic['CGC'] = 'R'
protein_dic['CGA'] = 'R'
protein_dic['CGG'] = 'R'
protein_dic['AGT'] = 'S'
protein_dic['AGC'] = 'S'
protein_dic['AGA'] = 'R'
protein_dic['AGG'] = 'R'
protein_dic['GGT'] = 'G'
protein_dic['GGC'] = 'G'
protein_dic['GGA'] = 'G'
protein_dic['GGG'] = 'G'

StopCodons = ['TAA', 'TAG', 'TGA']


def find_all(a_str, sub):
	start = 0
	ret_list = []
	while True:
        	start = a_str.find(sub, start)
        	if start == -1: break
        	ret_list.append(start)
        	start += len(sub)
	return ret_list
	
def translate(nuseq, pos):
        prot_seq = ''
        seqlen = len(nuseq)
        
	ret_list = []
        
	new_seq = nuseq[pos:]

	cpos = 0
        ret_list.append(pos)
	while cpos < (seqlen -2):
                        cur_range = nuseq[cpos: cpos + 3]
                        if protein_dic.has_key(cur_range):
                                prot_seq = prot_seq + protein_dic[cur_range]
                        else:
                                #break
				ret_list.append('Has_unknown_sequences: NN')
                                break
                        if cur_range in StopCodons:
                                ret_list.append(cpos)
                                break
			else:
				cpos = cpos + 3
	if prot_seq.find('*') == -1:
			ret_list.append(cpos)
			ret_list.append('No_Stop_Codon')
        else:
		ret_list.append('OK')
		ret_list.append(len(prot_seq)-1) #dont count the * for the stop codon
                ret_list.append(prot_seq)
        return ret_list


min_UTR_pos = int(n)


def translate_all(myseq):
	seqtolook = myseq[min_UTR_pos:]
	all_look_pos = find_all(seqtolook, 'ATG')
	if all_look_pos == []:
		return
	translate_dic = {}


	for curpos in all_look_pos:
		translate_dic[curpos] = []
		curseq = seqtolook[curpos:]
		translate_dic[curpos] = translate(curseq, curpos)
		if str(translate_dic[curpos][1]).find('Has_unknown_sequences: NN') == -1:
			realStopCodonPos = min_UTR_pos  + curpos + translate_dic[curpos][1]
			translate_dic[curpos][0] = translate_dic[curpos][0] + min_UTR_pos 
			translate_dic[curpos].insert(4, realStopCodonPos)

	return translate_dic


protein_len_pos =  3
seq_pos = 5

def longest_translation(my_translate_dic):
	if my_translate_dic != None:
		keys = my_translate_dic.keys()
		longest_key = 0
		longest = 0
		for mykey in keys:
			if str(my_translate_dic[mykey][1]).find('Has_unknown_sequences: NN') == -1:
				if my_translate_dic[mykey][2].find('No_Stop_Codon') == -1:
					if my_translate_dic[mykey][protein_len_pos] > longest:
						longest_key = mykey
						longest = my_translate_dic[mykey][protein_len_pos]
		if my_translate_dic.has_key(longest_key):
			return my_translate_dic[longest_key]
		else:
			return []
	else:
		return []

			

outputlines = []
outputlines_2 = []
i = 0
print len(DNA_seq_lines)
while i < (len(DNA_seq_lines)-1):
	line = DNA_seq_lines[i]
	if line.find('>') != -1:
		header = line
		i = i + 1
		seqBody = ''
	

		cur_line = DNA_seq_lines[i]

		while (cur_line.find('>') == -1):

			if (i < (len(DNA_seq_lines))-1) & (cur_line.find('>') == -1):
				seqBody = seqBody + cur_line.strip('\n')
				i = i + 1	
				cur_line = DNA_seq_lines[i].strip('\n')
			elif (i == (len(DNA_seq_lines)-1)):
				seqBody = seqBody + DNA_seq_lines[i].strip('\n')
				break

		mydic = translate_all(seqBody)

		myprotein_list = longest_translation(mydic)	
		newlist = []
		for item in myprotein_list:
			newlist.append(str(item))
		final_prot_seq = '\t'.join(newlist)
		

		if len(newlist) != 0:
			outline = header + newlist[-1] + '\n'
			outputlines.append(outline)
		else:
			outline = header + 'No translation' + '\n'

		outline2 = header.strip('\n') + '\t' + seqBody + '\t' +  final_prot_seq + '\n'
		outputlines_2.append(outline2)
	else:
		i = i + 1


fasta_file = open(o1, 'w+')
fasta_file.writelines(outputlines)


tab_file = open(o2, 'w+')
tab_file.writelines(outputlines_2)
	 
