# Supplementary material for: Transcriptome-wide functional characterization reveals novel relationships among differentially expressed transcripts in developing soybean embryos
Source: BMC Genomics. 2015 Nov 14;16:928. doi: 10.1186/s12864-015-2108-x (PMC4647491; doi:10.1186/s12864-015-2108-x)
Supplement: Additional file 6: Table S2. — Domains in all expressed transcripts. Batch CD-Search was used for large-scale conserved domain search of all expressed transcripts during soybean embryo development. (XLSX 22764 kb) [file 12864_2015_2108_MOESM6_ESM.xlsx]

## Sheet: Transcriptome_Framework_Results
Transcript properties			Conserved domains by Batch CD-Search				Mercator functional anntations
transcript_id	transcript_name	cufflinks_class_code	#domains	hit_type(separated by ;)	domain_names(separated by ;)	Incomplete	MapMan_bin	MapMan_bin_name	Mercator_Annotation	Type	MapMan_bin	MapMan_bin_name	Mercator_Annotation	Type
TCONS_00000002	GLYMA01G00321.N3	j	9 Domains	specific;superfamily;specific;superfamily;specific;superfamily;non-specific;superfamily;multi-dom	FAR1;FAR1 superfamily;MULE;Transposase_mut superfamily;ZnF_PMZ;ZnF_PMZ superfamily;SWIM;SWIM superfamily;FHY3	-;-;-;-;-;-;-;-;-	'30.11'	'signalling.light'	'(at4g38180 : 1056.0) FAR1-related sequence 5 (FRS5); FUNCTIONS IN: zinc ion binding; INVOLVED IN: response to red or far red light; LOCATED IN: cellular_component unknown; EXPRESSED IN: 22 plant structures; EXPRESSED DURING: 13 growth stages; CONTAINS InterPro DOMAIN/s: MULE transposase, conserved domain (InterPro:IPR018289), Transcription factor, FAR1-related (InterPro:IPR004330), Zinc finger, …	T
TCONS_00000003	GLYMA01G00321.N4	j	9 Domains	specific;superfamily;specific;superfamily;specific;superfamily;non-specific;superfamily;multi-dom	FAR1;FAR1 superfamily;MULE;Transposase_mut superfamily;ZnF_PMZ;ZnF_PMZ superfamily;SWIM;SWIM superfamily;FHY3	-;-;-;-;-;-;-;-;-	'30.11'	'signalling.light'	'(at4g38180 : 1054.0) FAR1-related sequence 5 (FRS5); FUNCTIONS IN: zinc ion binding; INVOLVED IN: response to red or far red light; LOCATED IN: cellular_component unknown; EXPRESSED IN: 22 plant structures; EXPRESSED DURING: 13 growth stages; CONTAINS InterPro DOMAIN/s: MULE transposase, conserved domain (InterPro:IPR018289), Transcription factor, FAR1-related (InterPro:IPR004330), Zinc finger, …	T
TCONS_00000004	GLYMA01G00321.2	=	NO NCBI CDD results	-	-	-	'30.11'	'signalling.light'	'(at4g38180 : 1122.0) FAR1-related sequence 5 (FRS5); FUNCTIONS IN: zinc ion binding; INVOLVED IN: response to red or far red light; LOCATED IN: cellular_component unknown; EXPRESSED IN: 22 plant structures; EXPRESSED DURING: 13 growth stages; CONTAINS InterPro DOMAIN/s: MULE transposase, conserved domain (InterPro:IPR018289), Transcription factor, FAR1-related (InterPro:IPR004330), Zinc finger, …	T
TCONS_00000005	GLYMA01G00380.N2	j	NO NCBI CDD results	-	-	-	'35.2'	'not assigned.unknown'	'(at5g58100 : 1279.0) unknown protein; INVOLVED IN: pollen exine formation; EXPRESSED IN: 19 plant structures; EXPRESSED DURING: 8 growth stages; BEST Arabidopsis thaliana protein match is: unknown protein (TAIR:AT3G28720.1); Has 35333 Blast hits to 34131 proteins in 2444 species: Archae - 798; Bacteria - 22429; Metazoa - 974; Fungi - 991; Plants - 531; Viruses - 0; Other Eukaryotes - 9610 (sourc…	T
TCONS_00000008	GLYMA01G00380.N4	j	NO NCBI CDD results	-	-	-	'35.2'	'not assigned.unknown'	'(at5g58100 : 977.0) unknown protein; INVOLVED IN: pollen exine formation; EXPRESSED IN: 19 plant structures; EXPRESSED DURING: 8 growth stages; BEST Arabidopsis thaliana protein match is: unknown protein (TAIR:AT3G28720.1); Has 35333 Blast hits to 34131 proteins in 2444 species: Archae - 798; Bacteria - 22429; Metazoa - 974; Fungi - 991; Plants - 531; Viruses - 0; Other Eukaryotes - 9610 (source…	T
TCONS_00000010	GLYMA01G00380.1	=	NO NCBI CDD results	-	-	-	'35.2'	'not assigned.unknown'	'(at5g58100 : 1036.0) unknown protein; INVOLVED IN: pollen exine formation; EXPRESSED IN: 19 plant structures; EXPRESSED DURING: 8 growth stages; BEST Arabidopsis thaliana protein match is: unknown protein (TAIR:AT3G28720.1); Has 35333 Blast hits to 34131 proteins in 2444 species: Archae - 798; Bacteria - 22429; Metazoa - 974; Fungi - 991; Plants - 531; Viruses - 0; Other Eukaryotes - 9610 (sourc…	T
TCONS_00000011	GLYMA01G00400.N7	j	NO NCBI CDD results	-	-	-	'35.2'	'not assigned.unknown'	' no hits & (original description: Glyma01g00400.N7)'	T
TCONS_00000012	GLYMA01G00400.N8	j	3 Domains	non-specific;superfamily;non-specific	Aha1_N;Aha1_N superfamily;Aha1_N	C;C;C	'35.2'	'not assigned.unknown'	'(at5g58110 : 155.0) chaperone binding;ATPase activators; FUNCTIONS IN: ATPase activator activity, chaperone binding; INVOLVED IN: biological_process unknown; LOCATED IN: cytoplasm; EXPRESSED IN: 23 plant structures; EXPRESSED DURING: 15 growth stages; CONTAINS InterPro DOMAIN/s: Activator of Hsp90 ATPase, N-terminal (InterPro:IPR015310); Has 297 Blast hits to 292 proteins in 99 species: Archae -…	T
TCONS_00000013	GLYMA01G00400.N9	j	3 Domains	non-specific;superfamily;non-specific	Aha1_N;Aha1_N superfamily;Aha1_N	C;C;C	'35.2'	'not assigned.unknown'	'(at5g58110 : 155.0) chaperone binding;ATPase activators; FUNCTIONS IN: ATPase activator activity, chaperone binding; INVOLVED IN: biological_process unknown; LOCATED IN: cytoplasm; EXPRESSED IN: 23 plant structures; EXPRESSED DURING: 15 growth stages; CONTAINS InterPro DOMAIN/s: Activator of Hsp90 ATPase, N-terminal (InterPro:IPR015310); Has 297 Blast hits to 292 proteins in 99 species: Archae -…	T
TCONS_00000014	GLYMA01G00400.N10	j	3 Domains	non-specific;superfamily;non-specific	Aha1_N;Aha1_N superfamily;Aha1_N	C;C;C	'35.2'	'not assigned.unknown'	'(at5g58110 : 154.0) chaperone binding;ATPase activators; FUNCTIONS IN: ATPase activator activity, chaperone binding; INVOLVED IN: biological_process unknown; LOCATED IN: cytoplasm; EXPRESSED IN: 23 plant structures; EXPRESSED DURING: 15 growth stages; CONTAINS InterPro DOMAIN/s: Activator of Hsp90 ATPase, N-terminal (InterPro:IPR015310); Has 297 Blast hits to 292 proteins in 99 species: Archae -…	T
TCONS_00000015	GLYMA01G00400.5	=	4 Domains	specific;superfamily;non-specific;multi-dom	Aha1_N;Aha1_N superfamily;Aha1_N;COG5580	-;-;-;C	'35.2'	'not assigned.unknown'	'(loc_os02g04650.1 : 230.0) no description available & (at5g58110 : 222.0) chaperone binding;ATPase activators; FUNCTIONS IN: ATPase activator activity, chaperone binding; INVOLVED IN: biological_process unknown; LOCATED IN: cytoplasm; EXPRESSED IN: 23 plant structures; EXPRESSED DURING: 15 growth stages; CONTAINS InterPro DOMAIN/s: Activator of Hsp90 ATPase, N-terminal (InterPro:IPR015310); Has …	T
TCONS_00000019	GLYMA01G00410.N5	j	NO NCBI CDD results	-	-	-	'35.1'	'not assigned.no ontology'	'(at4g31040 : 194.0) CemA-like proton extrusion protein-related; INVOLVED IN: biological_process unknown; LOCATED IN: integral to membrane, chloroplast; EXPRESSED IN: 22 plant structures; EXPRESSED DURING: 13 growth stages; CONTAINS InterPro DOMAIN/s: CemA (InterPro:IPR004282); BEST Arabidopsis thaliana protein match is: CemA-like proton extrusion protein-related (TAIR:ATCG00530.1); Has 30201 Bla…	T
TCONS_00000020	GLYMA01G00410.N6	j	3 Domains	non-specific;superfamily;non-specific	PRK02507;CemA superfamily;CemA	NC;NC;C	'35.1'	'not assigned.no ontology'	'(at4g31040 : 260.0) CemA-like proton extrusion protein-related; INVOLVED IN: biological_process unknown; LOCATED IN: integral to membrane, chloroplast; EXPRESSED IN: 22 plant structures; EXPRESSED DURING: 13 growth stages; CONTAINS InterPro DOMAIN/s: CemA (InterPro:IPR004282); BEST Arabidopsis thaliana protein match is: CemA-like proton extrusion protein-related (TAIR:ATCG00530.1); Has 30201 Bla…	T
TCONS_00000021	GLYMA01G00410.N7	j	NO NCBI CDD results	-	-	-	'35.1'	'not assigned.no ontology'	'(at4g31040 : 192.0) CemA-like proton extrusion protein-related; INVOLVED IN: biological_process unknown; LOCATED IN: integral to membrane, chloroplast; EXPRESSED IN: 22 plant structures; EXPRESSED DURING: 13 growth stages; CONTAINS InterPro DOMAIN/s: CemA (InterPro:IPR004282); BEST Arabidopsis thaliana protein match is: CemA-like proton extrusion protein-related (TAIR:ATCG00530.1); Has 30201 Bla…	T
TCONS_00000022	GLYMA01G00410.N8	j	3 Domains	non-specific;superfamily;non-specific	CemA;CemA superfamily;PRK02507	C;C;NC	'35.1'	'not assigned.no ontology'	'(at4g31040 : 285.0) CemA-like proton extrusion protein-related; INVOLVED IN: biological_process unknown; LOCATED IN: integral to membrane, chloroplast; EXPRESSED IN: 22 plant structures; EXPRESSED DURING: 13 growth stages; CONTAINS InterPro DOMAIN/s: CemA (InterPro:IPR004282); BEST Arabidopsis thaliana protein match is: CemA-like proton extrusion protein-related (TAIR:ATCG00530.1); Has 30201 Bla…	T
TCONS_00000026	GLYMA01G00410.N9	j	4 Domains	non-specific;superfamily;non-specific;non-specific	PRK02507;CemA superfamily;CemA;cemA	N;N;-;-	'35.1'	'not assigned.no ontology'	'(at4g31040 : 500.0) CemA-like proton extrusion protein-related; INVOLVED IN: biological_process unknown; LOCATED IN: integral to membrane, chloroplast; EXPRESSED IN: 22 plant structures; EXPRESSED DURING: 13 growth stages; CONTAINS InterPro DOMAIN/s: CemA (InterPro:IPR004282); BEST Arabidopsis thaliana protein match is: CemA-like proton extrusion protein-related (TAIR:ATCG00530.1); Has 30201 Bla…	T
TCONS_00000027	GLYMA01G00410.N10	j	NO NCBI CDD results	-	-	-	'35.2'	'not assigned.unknown'	' no hits & (original description: Glyma01g00410.N10)'	T
TCONS_00000030	GLYMA01G00470.1	=	NO NCBI CDD results	-	-	-	'29.4'	'protein.postranslational modification'	'(at3g10572 : 193.0) 3-phosphoinositide-dependent protein kinase-1, putative; Has 32 Blast hits to 32 proteins in 12 species: Archae - 0; Bacteria - 0; Metazoa - 0; Fungi - 0; Plants - 32; Viruses - 0; Other Eukaryotes - 0 (source: NCBI BLink). & (loc_os06g48970.2 : 142.0) no description available & (reliability: 386.0) & (original description: no original description)'	T
TCONS_00000036	GLYMA01G00520.N5	s	NO NCBI CDD results	-	-	-	'35.2'	'not assigned.unknown'	' no hits & (original description: Glyma01g00520.N5)'	T
TCONS_00000038	GLYMA01G00541.N2	j	NO NCBI CDD results	-	-	-	'35.2'	'not assigned.unknown'	' no hits & (original description: Glyma01g00541.N2)'	T
TCONS_00000039	GLYMA01G00541.1	=	5 Domains	specific;superfamily;non-specific;non-specific;non-specific	PLA2_plant;PLA2_like superfamily;PLA2_like;PLA2c;PA2c	-;-;-;C;C	'11.9.3.4'	'lipid metabolism.lipid degradation.lysophospholipases.phospholipase A2'	'(at2g06925 : 209.0) Encodes a secretory phospholipase A2 enzyme, which specifically hydrolyzes the sn-2 position of phospholipids. The enzyme has a preference towards linoleoyl acyl chain over palmitoyl acyl chain. It also has a slight preference for phosphatidylcholine over phosphatidylethanolamine.; PLA2-ALPHA; FUNCTIONS IN: phospholipase A2 activity; INVOLVED IN: phospholipid metabolic proces…	T
TCONS_00000040	GLYMA01G00560.1	=	NO NCBI CDD results	-	-	-	'23.4.99'	'nucleotide metabolism.phosphotransfer and pyrophosphatases.misc'	'(at4g29680 : 635.0) Alkaline-phosphatase-like family protein; FUNCTIONS IN: hydrolase activity, catalytic activity; INVOLVED IN: metabolic process, nucleotide metabolic process; LOCATED IN: vacuole; EXPRESSED IN: 23 plant structures; EXPRESSED DURING: 13 growth stages; CONTAINS InterPro DOMAIN/s: Alkaline phosphatase-like, alpha/beta/alpha (InterPro:IPR017849), Type I phosphodiesterase/nucleotid…	T
TCONS_00000041	GLYMA01G00570.N2	j	15 Domains	specific;superfamily;non-specific;non-specific;non-specific;non-specific;non-specific;non-specific;non-specific;non-specific;non-specific;non-specific;non-specific;non-specific;multi-dom	TRX_family;Thioredoxin_like superfamily;Thioredoxin;thioredoxin;PTZ00051;TrxA;TxlA;PDI_a_PDI_a&apos;_C;pdi_dom;TlpA_like_family;PDI_a_P5;TRX_CDSP32;Thioredoxin_8;PDI_a_family;ER_PDI_fam	C;C;C;C;C;C;C;C;C;C;C;C;C;C;C	'21.1'	'redox.thioredoxin'	'(at4g29670 : 119.0) Encodes a member of the thioredoxin family protein. Located in the chloroplast. Shows high activity towards the chloroplast 2-Cys peroxiredoxin A, and poor activity towards the chloroplast NADP-malate dehydrogenase.; atypical CYS HIS rich thioredoxin 2 (ACHT2); FUNCTIONS IN: oxidoreductase activity, acting on sulfur group of donors, disulfide as acceptor; INVOLVED IN: cell re…	T
TCONS_00000045	GLYMA01G00570.1	=	33 Domains	specific;superfamily;non-specific;non-specific;non-specific;non-specific;non-specific;non-specific;non-specific;non-specific;non-specific;non-specific;non-specific;non-specific;non-specific;non-specific;non-specific;non-specific;non-specific;non-specific;non-specific;non-specific;non-specific;non-specific;non-specific;non-specific;non-specific;non-specific;multi-dom;multi-dom;multi-dom;multi-dom;…	TRX_family;Thioredoxin_like superfamily;Thioredoxin;PTZ00051;TRX_CDSP32;PDI_a_family;thioredoxin;TrxA;PDI_a_ERp38;pdi_dom;TRX_PICOT;TxlA;trxA;Thioredoxin_8;Phd_like;TlpA_like_family;Phd_like_TxnDC9;TRX_superfamily;PDI_a_MPD1_like;PDI_a_PDI_a&apos;_C;PDI_a_QSOX;PDI_a_P5;PDI_a_ERdj5_C;TRX_NTR;ybbN;PDI_a_ERdj5_N;TlpA_like_DsbE;TlpA_like_ScsD_MtbDsbE;PTZ00102;ER_PDI_fam;COG3118;PRK10996;COG4232	-;-;C;C;C;-;C;C;C;C;C;C;-;C;C;C;C;-;C;C;NC;C;N;C;C;C;C;C;C;C;C;N;N	'21.1'	'redox.thioredoxin'	'(loc_os05g11090.1 : 259.0) no description available & (at4g29670 : 255.0) Encodes a member of the thioredoxin family protein. Located in the chloroplast. Shows high activity towards the chloroplast 2-Cys peroxiredoxin A, and poor activity towards the chloroplast NADP-malate dehydrogenase.; atypical CYS HIS rich thioredoxin 2 (ACHT2); FUNCTIONS IN: oxidoreductase activity, acting on sulfur group …	T
TCONS_00000048	GLYMA01G00590.N4	j	NO NCBI CDD results	-	-	-	'35.2'	'not assigned.unknown'	' no hits & (original description: Glyma01g00590.N4)'	T
TCONS_00000049	GLYMA01G00590.N5	j	NO NCBI CDD results	-	-	-	'35.2'	'not assigned.unknown'	'(at4g29590 : 148.0) S-adenosyl-L-methionine-dependent methyltransferases superfamily protein; FUNCTIONS IN: methyltransferase activity; INVOLVED IN: metabolic process; LOCATED IN: chloroplast; EXPRESSED IN: 23 plant structures; EXPRESSED DURING: 13 growth stages; CONTAINS InterPro DOMAIN/s: Methyltransferase type 11 (InterPro:IPR013216); BEST Arabidopsis thaliana protein match is: S-adenosyl-L-m…	T
TCONS_00000051	GLYMA01G00590.N7	j	20 Domains	specific;superfamily;non-specific;non-specific;non-specific;non-specific;non-specific;non-specific;non-specific;non-specific;non-specific;multi-dom;multi-dom;multi-dom;multi-dom;multi-dom;multi-dom;multi-dom;multi-dom;multi-dom	Methyltransf_11;AdoMet_MTases superfamily;ubiE;MenG_MenH_UbiE;MenG_heptapren;Methyltransf_25;Ubie_methyltran;Methyltransf_23;PLN02233;PLN02232;PLN02490;UbiE;BioC;Methyltransf_31;arsM;PRK08317;SmtA;PLN02244;UbiG;PRK05134	N;N;NC;NC;NC;N;NC;N;NC;NC;NC;NC;NC;NC;NC;NC;NC;NC;NC;NC	'35.2'	'not assigned.unknown'	'(at4g29590 : 240.0) S-adenosyl-L-methionine-dependent methyltransferases superfamily protein; FUNCTIONS IN: methyltransferase activity; INVOLVED IN: metabolic process; LOCATED IN: chloroplast; EXPRESSED IN: 23 plant structures; EXPRESSED DURING: 13 growth stages; CONTAINS InterPro DOMAIN/s: Methyltransferase type 11 (InterPro:IPR013216); BEST Arabidopsis thaliana protein match is: S-adenosyl-L-m…	T
TCONS_00000053	GLYMA01G00590.N9	j	2 Domains	non-specific;superfamily	SAM_BAR;SAM_superfamily superfamily	C;C	'35.2'	'not assigned.unknown'	'(at4g29590 : 141.0) S-adenosyl-L-methionine-dependent methyltransferases superfamily protein; FUNCTIONS IN: methyltransferase activity; INVOLVED IN: metabolic process; LOCATED IN: chloroplast; EXPRESSED IN: 23 plant structures; EXPRESSED DURING: 13 growth stages; CONTAINS InterPro DOMAIN/s: Methyltransferase type 11 (InterPro:IPR013216); BEST Arabidopsis thaliana protein match is: S-adenosyl-L-m…	T
TCONS_00000055	GLYMA01G00590.2	=	19 Domains	specific;superfamily;non-specific;non-specific;non-specific;non-specific;non-specific;non-specific;non-specific;non-specific;multi-dom;multi-dom;multi-dom;multi-dom;multi-dom;multi-dom;multi-dom;multi-dom;multi-dom	Methyltransf_11;AdoMet_MTases superfamily;ubiE;MenG_MenH_UbiE;MenG_heptapren;Ubie_methyltran;Methyltransf_25;Methyltransf_23;PLN02233;PLN02232;UbiE;Methyltransf_31;BioC;PRK08317;arsM;SmtA;UbiG;PLN02244;UbiG	N;N;NC;C;C;C;N;N;NC;NC;NC;C;NC;C;NC;NC;C;NC;NC	'35.2'	'not assigned.unknown'	'(at4g29590 : 366.0) S-adenosyl-L-methionine-dependent methyltransferases superfamily protein; FUNCTIONS IN: methyltransferase activity; INVOLVED IN: metabolic process; LOCATED IN: chloroplast; EXPRESSED IN: 23 plant structures; EXPRESSED DURING: 13 growth stages; CONTAINS InterPro DOMAIN/s: Methyltransferase type 11 (InterPro:IPR013216); BEST Arabidopsis thaliana protein match is: S-adenosyl-L-m…	T
TCONS_00000060	GLYMA01G00610.N9	j	NO NCBI CDD results	-	-	-	'35.2'	'not assigned.unknown'	'(loc_os09g39594.1 : 75.1) no description available & (at4g18400 : 72.0) unknown protein; FUNCTIONS IN: molecular_function unknown; INVOLVED IN: biological_process unknown; LOCATED IN: chloroplast; EXPRESSED IN: 22 plant structures; EXPRESSED DURING: 13 growth stages; Has 30201 Blast hits to 17322 proteins in 780 species: Archae - 12; Bacteria - 1396; Metazoa - 17338; Fungi - 3422; Plants - 5037;…	T
TCONS_00000065	GLYMA01G00640.2	=	13 Domains	specific;superfamily;non-specific;superfamily;non-specific;superfamily;multi-dom;multi-dom;multi-dom;multi-dom;multi-dom;multi-dom;multi-dom	DYW_deaminase;DYW_deaminase superfamily;PPR_2;PPR_2 superfamily;PPR_2;PPR_2 superfamily;PLN03081;PLN03077;PLN03077;PLN03077;PLN03218;PLN03218;PLN03218	N;N;-;-;-;-;N;N;C;C;NC;NC;NC	'35.1.5'	'not assigned.no ontology.pentatricopeptide (PPR) repeat-containing protein'	'(at2g15690 : 423.0) Tetratricopeptide repeat (TPR)-like superfamily protein; CONTAINS InterPro DOMAIN/s: Pentatricopeptide repeat (InterPro:IPR002885); BEST Arabidopsis thaliana protein match is: Pentatricopeptide repeat (PPR) superfamily protein (TAIR:AT4G32450.1); Has 33034 Blast hits to 15947 proteins in 677 species: Archae - 2; Bacteria - 822; Metazoa - 2903; Fungi - 1398; Plants - 25666; Vi…	T
TCONS_00000069	GLYMA01G00680.N4	j	2 Domains	non-specific;superfamily	DUF3456;DUF3456 superfamily	-;-	'35.2'	'not assigned.unknown'	'(at4g29520 : 239.0) LOCATED IN: endoplasmic reticulum, plasma membrane; EXPRESSED IN: 23 plant structures; EXPRESSED DURING: 14 growth stages; CONTAINS InterPro DOMAIN/s: Saposin B (InterPro:IPR008139); Has 137 Blast hits to 137 proteins in 50 species: Archae - 2; Bacteria - 0; Metazoa - 41; Fungi - 10; Plants - 36; Viruses - 0; Other Eukaryotes - 48 (source: NCBI BLink). & (loc_os06g05740.1 : 2…	T
TCONS_00000073	GLYMA01G00680.1	=	2 Domains	non-specific;superfamily	DUF3456;DUF3456 superfamily	-;-	'35.2'	'not assigned.unknown'	'(at4g29520 : 304.0) LOCATED IN: endoplasmic reticulum, plasma membrane; EXPRESSED IN: 23 plant structures; EXPRESSED DURING: 14 growth stages; CONTAINS InterPro DOMAIN/s: Saposin B (InterPro:IPR008139); Has 137 Blast hits to 137 proteins in 50 species: Archae - 2; Bacteria - 0; Metazoa - 41; Fungi - 10; Plants - 36; Viruses - 0; Other Eukaryotes - 48 (source: NCBI BLink). & (loc_os06g05740.1 : 2…	T
TCONS_00000076	GLYMA01G00720.N3	j	2 Domains	specific;superfamily	Ist1;Ist1 superfamily	-;-	'35.2'	'not assigned.unknown'	'(at2g19710 : 258.0) Regulator of Vps4 activity in the MVB pathway protein; INVOLVED IN: biological_process unknown; EXPRESSED IN: 24 plant structures; EXPRESSED DURING: 15 growth stages; CONTAINS InterPro DOMAIN/s: Protein of unknown function DUF292, eukaryotic (InterPro:IPR005061); BEST Arabidopsis thaliana protein match is: Regulator of Vps4 activity in the MVB pathway protein (TAIR:AT4G29440.…	T
TCONS_00000078	GLYMA01G00720.N5	j	2 Domains	non-specific;superfamily	Ist1;Ist1 superfamily	N;N	'35.2'	'not assigned.unknown'	'(gnl|cdd|37238 : 107.0) no description available & (at2g19710 : 106.0) Regulator of Vps4 activity in the MVB pathway protein; INVOLVED IN: biological_process unknown; EXPRESSED IN: 24 plant structures; EXPRESSED DURING: 15 growth stages; CONTAINS InterPro DOMAIN/s: Protein of unknown function DUF292, eukaryotic (InterPro:IPR005061); BEST Arabidopsis thaliana protein match is: Regulator of Vps4 a…	T
TCONS_00000080	GLYMA01G00720.2	=	NO NCBI CDD results	-	-	-	'35.2'	'not assigned.unknown'	'(at2g19710 : 258.0) Regulator of Vps4 activity in the MVB pathway protein; INVOLVED IN: biological_process unknown; EXPRESSED IN: 24 plant structures; EXPRESSED DURING: 15 growth stages; CONTAINS InterPro DOMAIN/s: Protein of unknown function DUF292, eukaryotic (InterPro:IPR005061); BEST Arabidopsis thaliana protein match is: Regulator of Vps4 activity in the MVB pathway protein (TAIR:AT4G29440.…	T
TCONS_00000081	Glyma01g00730.5	=	1 Domains	-	AdoMet_Maturation Earlyases superfamily	-	'16.2.1.6'	secondary metabolism.phenylpropanoids.lignin biosynthesis.CCoAOMaturation Early'	(at4g26220 : 286.0) S-adenosyl-L-methionine-dependent methyltransferases superfamily protein; FUNCTIONS IN: O-methyltransferase activity; LOCATED IN: cytosol; EXPRESSED IN: shoot, inflorescence meristem, root, flower; EXPRESSED DURING: petal differentiation and expansion stage, seed development stages; CONTAINS InterPro DOMAIN/s: O-methyltransferase, family 3 (InterPro:IPR002935); BEST Arabidopsi…	T
TCONS_00000084	Glyma01g00730.1	=	1 Domains	-	AdoMet_Maturation Earlyases superfamily	-	'16.2.1.6'	secondary metabolism.phenylpropanoids.lignin biosynthesis.CCoAOMaturation Early'	(at4g26220 : 286.0) S-adenosyl-L-methionine-dependent methyltransferases superfamily protein; FUNCTIONS IN: O-methyltransferase activity; LOCATED IN: cytosol; EXPRESSED IN: shoot, inflorescence meristem, root, flower; EXPRESSED DURING: petal differentiation and expansion stage, seed development stages; CONTAINS InterPro DOMAIN/s: O-methyltransferase, family 3 (InterPro:IPR002935); BEST Arabidopsi…	T
TCONS_00000086	GLYMA01G00740.4	=	NO NCBI CDD results	-	-	-	'29.2.1.2.2.31'	'protein.synthesis.ribosomal protein.eukaryotic.60S subunit.L31'	'(q9mav7|rl31_pangi : 148.0) 60S ribosomal protein L31 - Panax ginseng (Korean ginseng) & (loc_os08g39500.1 : 144.0) no description available & (at2g19740 : 142.0) Ribosomal protein L31e family protein; FUNCTIONS IN: structural constituent of ribosome; INVOLVED IN: translation, ribosome biogenesis; LOCATED IN: cytosolic ribosome, ribosome, cytosolic large ribosomal subunit, chloroplast, plasma me…	T
TCONS_00000088	GLYMA01G00750.N2	x	NO NCBI CDD results	-	-	-	'35.2'	'not assigned.unknown'	' no hits & (original description: Glyma01g00750.N2)'	T
TCONS_00000090	GLYMA01G00760.N6	j	NO NCBI CDD results	-	-	-	No_Mercator_Mapping	-	-	-
TCONS_00000091	GLYMA01G00760.N7	j	5 Domains	non-specific;superfamily;non-specific;superfamily;non-specific	Snf7;Snf7 superfamily;PTZ00464;PTZ00464 superfamily;PTZ00446	-;-;C;C;N	'27.3.71'	'RNA.regulation of transcription.SNF7'	'(at4g29160 : 192.0) SNF7.1; CONTAINS InterPro DOMAIN/s: Snf7 (InterPro:IPR005024); BEST Arabidopsis thaliana protein match is: SNF7 family protein (TAIR:AT2G19830.1); Has 1847 Blast hits to 1847 proteins in 245 species: Archae - 2; Bacteria - 29; Metazoa - 703; Fungi - 444; Plants - 428; Viruses - 0; Other Eukaryotes - 241 (source: NCBI BLink). & (gnl|cdd|36869 : 186.0) no description available …	T
TCONS_00000094	GLYMA01G00760.3	=	NO NCBI CDD results	-	-	-	'27.3.71'	'RNA.regulation of transcription.SNF7'	'(at4g29160 : 192.0) SNF7.1; CONTAINS InterPro DOMAIN/s: Snf7 (InterPro:IPR005024); BEST Arabidopsis thaliana protein match is: SNF7 family protein (TAIR:AT2G19830.1); Has 1847 Blast hits to 1847 proteins in 245 species: Archae - 2; Bacteria - 29; Metazoa - 703; Fungi - 444; Plants - 428; Viruses - 0; Other Eukaryotes - 241 (source: NCBI BLink). & (gnl|cdd|36869 : 186.0) no description available …	T
TCONS_00000104	GLYMA01G00850.N2	j	7 Domains	non-specific;superfamily;non-specific;non-specific;non-specific;non-specific;non-specific	PLN02180;G_glu_transpept superfamily;PLN02198;G_glu_transpept;Ggt;g_glut_trans;ggt	N;N;-;-;-;-;N	'21.2.2'	'redox.ascorbate and glutathione.glutathione'	'(at4g29210 : 626.0) The gene encodes a gamma-glutamyltransferase (AKA gamma-glutamyl transpeptidase, EC 2.3.2.2) that is located in the vacuole and is most active in roots. The encoded enzyme is involved in the initial degradation of glutathione conjugates in this cell compartment. It is also induced by xenobiotics and contributes to xenobiotics metabolism. Note that conflicting nomenclature exi…	T
TCONS_00000106	GLYMA01G00850.1	=	NO NCBI CDD results	-	-	-	'21.2.2'	'redox.ascorbate and glutathione.glutathione'	'(at4g29210 : 701.0) The gene encodes a gamma-glutamyltransferase (AKA gamma-glutamyl transpeptidase, EC 2.3.2.2) that is located in the vacuole and is most active in roots. The encoded enzyme is involved in the initial degradation of glutathione conjugates in this cell compartment. It is also induced by xenobiotics and contributes to xenobiotics metabolism. Note that conflicting nomenclature exi…	T
TCONS_00000112	GLYMA01G00880.2	=	2 Domains	specific;superfamily	NAM;NAM superfamily	-;-	'33.99'	'development.unspecified'	'(loc_os01g09550.1 : 414.0) no description available & (at5g56620 : 341.0) NAC domain containing protein 99 (NAC099); FUNCTIONS IN: sequence-specific DNA binding transcription factor activity; INVOLVED IN: multicellular organismal development, regulation of transcription; LOCATED IN: cellular_component unknown; EXPRESSED IN: hypocotyl; CONTAINS InterPro DOMAIN/s: No apical meristem (NAM) protein …	T
TCONS_00000113	GLYMA01G00880.N7	j	2 Domains	specific;superfamily	NAM;NAM superfamily	-;-	'33.99'	'development.unspecified'	'(loc_os01g09550.1 : 419.0) no description available & (at5g56620 : 342.0) NAC domain containing protein 99 (NAC099); FUNCTIONS IN: sequence-specific DNA binding transcription factor activity; INVOLVED IN: multicellular organismal development, regulation of transcription; LOCATED IN: cellular_component unknown; EXPRESSED IN: hypocotyl; CONTAINS InterPro DOMAIN/s: No apical meristem (NAM) protein …	T
TCONS_00000114	GLYMA01G00890.1	=	15 Domains	non-specific;superfamily;specific;superfamily;multi-dom;multi-dom;multi-dom;multi-dom;multi-dom;multi-dom;multi-dom;multi-dom;multi-dom;multi-dom;multi-dom	LRR_RI;LRR_RI superfamily;LRRNT_2;LRRNT_2 superfamily;PLN00113;PLN00113;PLN00113;PLN00113;PLN03150;PLN03150;PLN00113;PLN03150;PLN00113;PLN03150;COG4886	C;C;-;-;C;NC;NC;NC;N;N;NC;N;NC;N;NC	'10.5.3'	'cell wall.cell wall proteins.LRR'	'(at4g29240 : 420.0) Leucine-rich repeat (LRR) family protein; INVOLVED IN: biological_process unknown; LOCATED IN: endomembrane system; EXPRESSED IN: 19 plant structures; EXPRESSED DURING: 13 growth stages; CONTAINS InterPro DOMAIN/s: Leucine-rich repeat-containing N-terminal domain, type 2 (InterPro:IPR013210), Leucine-rich repeat (InterPro:IPR001611); BEST Arabidopsis thaliana protein match is…	T
TCONS_00000116	GLYMA01G00930.1	=	NO NCBI CDD results	-	-	-	'35.2'	'not assigned.unknown'	'(at5g56550 : 88.2) Encodes OXIDATIVE STRESS 3 (OXS3)&#65292; involved in tolerance to heavy metals and oxidative stress.; OXIDATIVE STRESS 3 (OXS3); BEST Arabidopsis thaliana protein match is: unknown protein (TAIR:AT4G26288.1); Has 1807 Blast hits to 1807 proteins in 277 species: Archae - 0; Bacteria - 0; Metazoa - 736; Fungi - 347; Plants - 385; Viruses - 0; Other Eukaryotes - 339 (source: NCB…	T
TCONS_00000117	GLYMA01G00950.1	=	NO NCBI CDD results	-	-	-	'35.2'	'not assigned.unknown'	' no hits & (original description: no original description)'	T
TCONS_00000118	GLYMA01G00950.N2	o	NO NCBI CDD results	-	-	-	'35.2'	'not assigned.unknown'	' no hits & (original description: Glyma01g00950.N2)'	T
TCONS_00000121	GLYMA01G00960.N5	j	14 Domains	specific;superfamily;non-specific;specific;superfamily;non-specific;non-specific;non-specific;superfamily;multi-dom;multi-dom;multi-dom;multi-dom;multi-dom	ArgRS_core;nt_trans superfamily;tRNA-synt_1d;Arg_tRNA_synt_N;Arg_tRNA_synt_N superfamily;Arg_tRNA_synt_N;class_I_aaRS_core;Anticodon_Ia_Arg;Anticodon_Ia_like superfamily;PLN02286;ArgS;argS;argS;PRK12451	-;-;-;-;-;-;C;C;C;-;C;C;-;C	'29.1.19'	'protein.aa activation.arginine-tRNA ligase'	'(at4g26300 : 660.0) embryo defective 1027 (emb1027); FUNCTIONS IN: nucleotide binding, aminoacyl-tRNA ligase activity, arginine-tRNA ligase activity, ATP binding; INVOLVED IN: arginyl-tRNA aminoacylation, embryo development ending in seed dormancy; LOCATED IN: mitochondrion, chloroplast; EXPRESSED IN: 24 plant structures; EXPRESSED DURING: 13 growth stages; CONTAINS InterPro DOMAIN/s: Aminoacyl-…	T
TCONS_00000122	GLYMA01G00960.N6	j	12 Domains	non-specific;superfamily;non-specific;non-specific;non-specific;superfamily;non-specific;multi-dom;multi-dom;multi-dom;multi-dom;multi-dom	Anticodon_Ia_Arg;Anticodon_Ia_like superfamily;DALR_1;DALR_1;tRNA-synt_1d;nt_trans superfamily;ArgRS_core;PLN02286;argS;ArgS;argS;PRK12451	-;-;-;-;N;N;N;N;N;N;N;N	'29.1.19'	'protein.aa activation.arginine-tRNA ligase'	'(at4g26300 : 371.0) embryo defective 1027 (emb1027); FUNCTIONS IN: nucleotide binding, aminoacyl-tRNA ligase activity, arginine-tRNA ligase activity, ATP binding; INVOLVED IN: arginyl-tRNA aminoacylation, embryo development ending in seed dormancy; LOCATED IN: mitochondrion, chloroplast; EXPRESSED IN: 24 plant structures; EXPRESSED DURING: 13 growth stages; CONTAINS InterPro DOMAIN/s: Aminoacyl-…	T
TCONS_00000123	GLYMA01G00960.N7	j	16 Domains	specific;superfamily;non-specific;non-specific;superfamily;non-specific;non-specific;specific;superfamily;non-specific;non-specific;multi-dom;multi-dom;multi-dom;multi-dom;multi-dom	ArgRS_core;nt_trans superfamily;tRNA-synt_1d;Anticodon_Ia_Arg;Anticodon_Ia_like superfamily;DALR_1;DALR_1;Arg_tRNA_synt_N;Arg_tRNA_synt_N superfamily;Arg_tRNA_synt_N;class_I_aaRS_core;PLN02286;ArgS;argS;argS;PRK12451	-;-;-;-;-;-;-;N;N;N;C;-;-;-;-;-	'29.1.19'	'protein.aa activation.arginine-tRNA ligase'	'(loc_os05g07030.1 : 812.0) no description available & (at4g26300 : 801.0) embryo defective 1027 (emb1027); FUNCTIONS IN: nucleotide binding, aminoacyl-tRNA ligase activity, arginine-tRNA ligase activity, ATP binding; INVOLVED IN: arginyl-tRNA aminoacylation, embryo development ending in seed dormancy; LOCATED IN: mitochondrion, chloroplast; EXPRESSED IN: 24 plant structures; EXPRESSED DURING: 13…	T
TCONS_00000125	GLYMA01G00960.1	=	NO NCBI CDD results	-	-	-	'29.1.19'	'protein.aa activation.arginine-tRNA ligase'	'(at4g26300 : 854.0) embryo defective 1027 (emb1027); FUNCTIONS IN: nucleotide binding, aminoacyl-tRNA ligase activity, arginine-tRNA ligase activity, ATP binding; INVOLVED IN: arginyl-tRNA aminoacylation, embryo development ending in seed dormancy; LOCATED IN: mitochondrion, chloroplast; EXPRESSED IN: 24 plant structures; EXPRESSED DURING: 13 growth stages; CONTAINS InterPro DOMAIN/s: Aminoacyl-…	T
TCONS_00000128	GLYMA01G00975.N3	j	16 Domains	non-specific;superfamily;non-specific;superfamily;non-specific;superfamily;non-specific;multi-dom;multi-dom;multi-dom;multi-dom;multi-dom;multi-dom;multi-dom;multi-dom;multi-dom	RNA_pol_B_RPB2;RNA_pol_B_RPB2 superfamily;RNA_pol_Rpb2_1;RNA_pol_Rpb2_1 superfamily;RNA_pol_Rpb2_3;RNA_pol_Rpb2_3 superfamily;RNA_pol_Rpb2_2;PRK08565;PRK09606;RpoB;rpoB;rpoB;PRK14844;PRK09603;rpoB;rpoB	C;C;-;-;-;-;-;C;-;C;C;C;C;C;C;C	'27.2'	'RNA.transcription'	'(at5g45140 : 671.0) Encodes a subunit of RNA polymerase III (aka RNA polymerase C).; nuclear RNA polymerase C2 (NRPC2); FUNCTIONS IN: DNA-directed RNA polymerase activity, ribonucleoside binding, DNA binding; INVOLVED IN: transcription; LOCATED IN: cellular_component unknown; EXPRESSED IN: 22 plant structures; EXPRESSED DURING: 13 growth stages; CONTAINS InterPro DOMAIN/s: DNA-directed RNA polym…	T
TCONS_00000130	GLYMA01G00975.N5	j	16 Domains	specific;superfamily;non-specific;superfamily;specific;superfamily;multi-dom;multi-dom;multi-dom;multi-dom;multi-dom;multi-dom;multi-dom;multi-dom;multi-dom;multi-dom	RNA_pol_B_RPB2;RNA_pol_B_RPB2 superfamily;RNA_pol_Rpb2_6;RNA_pol_Rpb2_6 superfamily;RNA_pol_Rpb2_5;RNA_pol_Rpb2_5 superfamily;rpoB_arch;PRK08565;PRK07225;RpoB;rpoB;rpoB;rpoB;rpoB;PRK14844;PRK09603	N;N;-;-;-;-;C;N;C;N;N;N;N;N;NC;NC	'27.2'	'RNA.transcription'	'(at5g45140 : 653.0) Encodes a subunit of RNA polymerase III (aka RNA polymerase C).; nuclear RNA polymerase C2 (NRPC2); FUNCTIONS IN: DNA-directed RNA polymerase activity, ribonucleoside binding, DNA binding; INVOLVED IN: transcription; LOCATED IN: cellular_component unknown; EXPRESSED IN: 22 plant structures; EXPRESSED DURING: 13 growth stages; CONTAINS InterPro DOMAIN/s: DNA-directed RNA polym…	T
TCONS_00000131	GLYMA01G00975.N6	j	16 Domains	specific;superfamily;non-specific;superfamily;specific;superfamily;multi-dom;multi-dom;multi-dom;multi-dom;multi-dom;multi-dom;multi-dom;multi-dom;multi-dom;multi-dom	RNA_pol_B_RPB2;RNA_pol_B_RPB2 superfamily;RNA_pol_Rpb2_6;RNA_pol_Rpb2_6 superfamily;RNA_pol_Rpb2_5;RNA_pol_Rpb2_5 superfamily;rpoB_arch;PRK08565;PRK07225;RpoB;rpoB;rpoB;rpoB;rpoB;PRK14844;PRK09603	N;N;-;-;-;-;C;N;C;N;N;N;N;N;NC;NC	'27.2'	'RNA.transcription'	'(at5g45140 : 653.0) Encodes a subunit of RNA polymerase III (aka RNA polymerase C).; nuclear RNA polymerase C2 (NRPC2); FUNCTIONS IN: DNA-directed RNA polymerase activity, ribonucleoside binding, DNA binding; INVOLVED IN: transcription; LOCATED IN: cellular_component unknown; EXPRESSED IN: 22 plant structures; EXPRESSED DURING: 13 growth stages; CONTAINS InterPro DOMAIN/s: DNA-directed RNA polym…	T
TCONS_00000135	GLYMA01G00975.N10	j	16 Domains	non-specific;superfamily;non-specific;superfamily;non-specific;superfamily;non-specific;multi-dom;multi-dom;multi-dom;multi-dom;multi-dom;multi-dom;multi-dom;multi-dom;multi-dom	RNA_pol_B_RPB2;RNA_pol_B_RPB2 superfamily;RNA_pol_Rpb2_1;RNA_pol_Rpb2_1 superfamily;RNA_pol_Rpb2_3;RNA_pol_Rpb2_3 superfamily;RNA_pol_Rpb2_2;PRK08565;PRK09606;RpoB;rpoB;rpoB;PRK14844;PRK09603;rpoB;rpoB	C;C;-;-;-;-;-;C;-;C;C;C;C;C;C;C	'27.2'	'RNA.transcription'	'(at5g45140 : 671.0) Encodes a subunit of RNA polymerase III (aka RNA polymerase C).; nuclear RNA polymerase C2 (NRPC2); FUNCTIONS IN: DNA-directed RNA polymerase activity, ribonucleoside binding, DNA binding; INVOLVED IN: transcription; LOCATED IN: cellular_component unknown; EXPRESSED IN: 22 plant structures; EXPRESSED DURING: 13 growth stages; CONTAINS InterPro DOMAIN/s: DNA-directed RNA polym…	T
TCONS_00000139	GLYMA01G00975.N14	j	23 Domains	specific;superfamily;non-specific;superfamily;non-specific;superfamily;non-specific;superfamily;non-specific;superfamily;specific;superfamily;multi-dom;multi-dom;multi-dom;multi-dom;multi-dom;multi-dom;multi-dom;multi-dom;multi-dom;multi-dom;multi-dom	RNA_pol_B_RPB2;RNA_pol_B_RPB2 superfamily;RNA_pol_Rpb2_6;RNA_pol_Rpb2_6 superfamily;RNA_pol_Rpb2_7;RNA_pol_Rpb2_7 superfamily;RNA_pol_Rpb2_4;RNA_pol_Rpb2_4 superfamily;RNA_pol_Rpb2_3;RNA_pol_Rpb2_3 superfamily;RNA_pol_Rpb2_5;RNA_pol_Rpb2_5 superfamily;rpoB_arch;PRK08565;RpoB;PRK07225;rpoB;rpoB;rpoB;rpoB;PRK09603;PRK14844;PRK09606	N;N;-;-;-;-;-;-;-;-;-;-;-;N;N;-;N;N;N;N;NC;NC;N	'27.2'	'RNA.transcription'	'(at5g45140 : 1241.0) Encodes a subunit of RNA polymerase III (aka RNA polymerase C).; nuclear RNA polymerase C2 (NRPC2); FUNCTIONS IN: DNA-directed RNA polymerase activity, ribonucleoside binding, DNA binding; INVOLVED IN: transcription; LOCATED IN: cellular_component unknown; EXPRESSED IN: 22 plant structures; EXPRESSED DURING: 13 growth stages; CONTAINS InterPro DOMAIN/s: DNA-directed RNA poly…	T
TCONS_00000140	GLYMA01G00975.N15	j	27 Domains	specific;superfamily;non-specific;superfamily;non-specific;superfamily;non-specific;superfamily;non-specific;superfamily;non-specific;superfamily;specific;superfamily;non-specific;superfamily;multi-dom;multi-dom;multi-dom;multi-dom;multi-dom;multi-dom;multi-dom;multi-dom;multi-dom;multi-dom;multi-dom	RNA_pol_B_RPB2;RNA_pol_B_RPB2 superfamily;RNA_pol_Rpb2_6;RNA_pol_Rpb2_6 superfamily;RNA_pol_Rpb2_7;RNA_pol_Rpb2_7 superfamily;RNA_pol_Rpb2_4;RNA_pol_Rpb2_4 superfamily;RNA_pol_Rpb2_3;RNA_pol_Rpb2_3 superfamily;RNA_pol_Rpb2_1;RNA_pol_Rpb2_1 superfamily;RNA_pol_Rpb2_5;RNA_pol_Rpb2_5 superfamily;RNA_pol_Rpb2_2;RNA_pol_Rpb2_1 superfamily;rpoB_arch;PRK08565;RpoB;PRK07225;rpoB;rpoB;PRK09606;rpoB;rpoB;P…	N;N;-;-;-;-;-;-;-;-;N;N;-;-;N;N;-;-;-;-;-;N;N;N;N;NC;C	'27.2'	'RNA.transcription'	'(at5g45140 : 1465.0) Encodes a subunit of RNA polymerase III (aka RNA polymerase C).; nuclear RNA polymerase C2 (NRPC2); FUNCTIONS IN: DNA-directed RNA polymerase activity, ribonucleoside binding, DNA binding; INVOLVED IN: transcription; LOCATED IN: cellular_component unknown; EXPRESSED IN: 22 plant structures; EXPRESSED DURING: 13 growth stages; CONTAINS InterPro DOMAIN/s: DNA-directed RNA poly…	T
TCONS_00000150	GLYMA01G00975.N25	j	18 Domains	specific;superfamily;non-specific;superfamily;non-specific;superfamily;specific;superfamily;multi-dom;multi-dom;multi-dom;multi-dom;multi-dom;multi-dom;multi-dom;multi-dom;multi-dom;multi-dom	RNA_pol_B_RPB2;RNA_pol_B_RPB2 superfamily;RNA_pol_Rpb2_6;RNA_pol_Rpb2_6 superfamily;RNA_pol_Rpb2_7;RNA_pol_Rpb2_7 superfamily;RNA_pol_Rpb2_5;RNA_pol_Rpb2_5 superfamily;PRK08565;rpoB_arch;RpoB;PRK07225;rpoB;rpoB;rpoB;rpoB;PRK09603;PRK14844	N;N;-;-;-;-;-;-;N;-;N;-;N;N;N;N;NC;NC	'27.2'	'RNA.transcription'	'(at5g45140 : 927.0) Encodes a subunit of RNA polymerase III (aka RNA polymerase C).; nuclear RNA polymerase C2 (NRPC2); FUNCTIONS IN: DNA-directed RNA polymerase activity, ribonucleoside binding, DNA binding; INVOLVED IN: transcription; LOCATED IN: cellular_component unknown; EXPRESSED IN: 22 plant structures; EXPRESSED DURING: 13 growth stages; CONTAINS InterPro DOMAIN/s: DNA-directed RNA polym…	T
TCONS_00000152	GLYMA01G00975.N27	j	25 Domains	specific;superfamily;non-specific;superfamily;non-specific;superfamily;non-specific;superfamily;non-specific;superfamily;specific;superfamily;non-specific;superfamily;multi-dom;multi-dom;multi-dom;multi-dom;multi-dom;multi-dom;multi-dom;multi-dom;multi-dom;multi-dom;multi-dom	RNA_pol_B_RPB2;RNA_pol_B_RPB2 superfamily;RNA_pol_Rpb2_6;RNA_pol_Rpb2_6 superfamily;RNA_pol_Rpb2_7;RNA_pol_Rpb2_7 superfamily;RNA_pol_Rpb2_4;RNA_pol_Rpb2_4 superfamily;RNA_pol_Rpb2_3;RNA_pol_Rpb2_3 superfamily;RNA_pol_Rpb2_5;RNA_pol_Rpb2_5 superfamily;RNA_pol_Rpb2_1;RNA_pol_Rpb2_1 superfamily;rpoB_arch;PRK08565;RpoB;PRK07225;rpoB;rpoB;rpoB;rpoB;PRK09606;PRK09603;PRK14844	N;N;-;-;-;-;-;-;-;-;-;-;N;N;-;N;N;-;N;N;N;N;N;NC;C	'27.2'	'RNA.transcription'	'(at5g45140 : 1351.0) Encodes a subunit of RNA polymerase III (aka RNA polymerase C).; nuclear RNA polymerase C2 (NRPC2); FUNCTIONS IN: DNA-directed RNA polymerase activity, ribonucleoside binding, DNA binding; INVOLVED IN: transcription; LOCATED IN: cellular_component unknown; EXPRESSED IN: 22 plant structures; EXPRESSED DURING: 13 growth stages; CONTAINS InterPro DOMAIN/s: DNA-directed RNA poly…	T
TCONS_00000153	GLYMA01G00975.N28	j	16 Domains	specific;superfamily;non-specific;superfamily;non-specific;superfamily;multi-dom;multi-dom;multi-dom;multi-dom;multi-dom;multi-dom;multi-dom;multi-dom;multi-dom;multi-dom	RNA_pol_B_RPB2;RNA_pol_B_RPB2 superfamily;RNA_pol_Rpb2_6;RNA_pol_Rpb2_6 superfamily;RNA_pol_Rpb2_7;RNA_pol_Rpb2_7 superfamily;rpoB_arch;PRK08565;RpoB;PRK07225;rpoB;rpoB;rpoB;rpoB;PRK09603;PRK14844	N;N;-;-;-;-;N;N;N;N;N;N;N;N;NC;NC	'27.2'	'RNA.transcription'	'(at5g45140 : 781.0) Encodes a subunit of RNA polymerase III (aka RNA polymerase C).; nuclear RNA polymerase C2 (NRPC2); FUNCTIONS IN: DNA-directed RNA polymerase activity, ribonucleoside binding, DNA binding; INVOLVED IN: transcription; LOCATED IN: cellular_component unknown; EXPRESSED IN: 22 plant structures; EXPRESSED DURING: 13 growth stages; CONTAINS InterPro DOMAIN/s: DNA-directed RNA polym…	T
TCONS_00000154	GLYMA01G00975.N29	j	25 Domains	specific;superfamily;non-specific;superfamily;non-specific;superfamily;non-specific;superfamily;non-specific;superfamily;specific;superfamily;non-specific;superfamily;multi-dom;multi-dom;multi-dom;multi-dom;multi-dom;multi-dom;multi-dom;multi-dom;multi-dom;multi-dom;multi-dom	RNA_pol_B_RPB2;RNA_pol_B_RPB2 superfamily;RNA_pol_Rpb2_6;RNA_pol_Rpb2_6 superfamily;RNA_pol_Rpb2_7;RNA_pol_Rpb2_7 superfamily;RNA_pol_Rpb2_4;RNA_pol_Rpb2_4 superfamily;RNA_pol_Rpb2_3;RNA_pol_Rpb2_3 superfamily;RNA_pol_Rpb2_5;RNA_pol_Rpb2_5 superfamily;RNA_pol_Rpb2_1;RNA_pol_Rpb2_1 superfamily;rpoB_arch;PRK08565;RpoB;PRK07225;rpoB;rpoB;rpoB;rpoB;PRK09606;PRK09603;PRK14844	N;N;-;-;-;-;-;-;-;-;-;-;N;N;-;N;N;-;N;N;N;N;N;NC;C	'27.2'	'RNA.transcription'	'(at5g45140 : 1351.0) Encodes a subunit of RNA polymerase III (aka RNA polymerase C).; nuclear RNA polymerase C2 (NRPC2); FUNCTIONS IN: DNA-directed RNA polymerase activity, ribonucleoside binding, DNA binding; INVOLVED IN: transcription; LOCATED IN: cellular_component unknown; EXPRESSED IN: 22 plant structures; EXPRESSED DURING: 13 growth stages; CONTAINS InterPro DOMAIN/s: DNA-directed RNA poly…	T
TCONS_00000158	GLYMA01G00975.N33	j	25 Domains	specific;superfamily;non-specific;superfamily;non-specific;superfamily;non-specific;superfamily;non-specific;superfamily;non-specific;specific;superfamily;multi-dom;multi-dom;multi-dom;multi-dom;multi-dom;multi-dom;multi-dom;multi-dom;multi-dom;multi-dom;multi-dom;multi-dom	RNA_pol_B_RPB2;RNA_pol_B_RPB2 superfamily;RNA_pol_Rpb2_6;RNA_pol_Rpb2_6 superfamily;RNA_pol_Rpb2_1;RNA_pol_Rpb2_1 superfamily;RNA_pol_Rpb2_4;RNA_pol_Rpb2_4 superfamily;RNA_pol_Rpb2_3;RNA_pol_Rpb2_3 superfamily;RNA_pol_Rpb2_2;RNA_pol_Rpb2_5;RNA_pol_Rpb2_5 superfamily;PRK08565;RpoB;rpoB_arch;PRK07225;PRK09606;rpoB;rpoB;rpoB;PRK14844;rpoB;PRK09603;PRK09603	C;C;C;C;-;-;-;-;-;-;-;-;-;-;-;C;C;-;-;C;N;C;N;NC;C	'27.2'	'RNA.transcription'	'(at5g45140 : 1303.0) Encodes a subunit of RNA polymerase III (aka RNA polymerase C).; nuclear RNA polymerase C2 (NRPC2); FUNCTIONS IN: DNA-directed RNA polymerase activity, ribonucleoside binding, DNA binding; INVOLVED IN: transcription; LOCATED IN: cellular_component unknown; EXPRESSED IN: 22 plant structures; EXPRESSED DURING: 13 growth stages; CONTAINS InterPro DOMAIN/s: DNA-directed RNA poly…	T
TCONS_00000159	GLYMA01G00975.1	=	NO NCBI CDD results	-	-	-	'27.2'	'RNA.transcription'	'(at5g45140 : 1772.0) Encodes a subunit of RNA polymerase III (aka RNA polymerase C).; nuclear RNA polymerase C2 (NRPC2); FUNCTIONS IN: DNA-directed RNA polymerase activity, ribonucleoside binding, DNA binding; INVOLVED IN: transcription; LOCATED IN: cellular_component unknown; EXPRESSED IN: 22 plant structures; EXPRESSED DURING: 13 growth stages; CONTAINS InterPro DOMAIN/s: DNA-directed RNA poly…	T
TCONS_00000160	GLYMA01G00975.N34	j	18 Domains	specific;superfamily;non-specific;superfamily;non-specific;superfamily;specific;superfamily;multi-dom;multi-dom;multi-dom;multi-dom;multi-dom;multi-dom;multi-dom;multi-dom;multi-dom;multi-dom	RNA_pol_B_RPB2;RNA_pol_B_RPB2 superfamily;RNA_pol_Rpb2_6;RNA_pol_Rpb2_6 superfamily;RNA_pol_Rpb2_7;RNA_pol_Rpb2_7 superfamily;RNA_pol_Rpb2_5;RNA_pol_Rpb2_5 superfamily;PRK08565;rpoB_arch;RpoB;PRK07225;rpoB;rpoB;rpoB;rpoB;PRK09603;PRK14844	N;N;-;-;-;-;-;-;N;-;N;-;N;N;N;N;NC;NC	'27.2'	'RNA.transcription'	'(at5g45140 : 927.0) Encodes a subunit of RNA polymerase III (aka RNA polymerase C).; nuclear RNA polymerase C2 (NRPC2); FUNCTIONS IN: DNA-directed RNA polymerase activity, ribonucleoside binding, DNA binding; INVOLVED IN: transcription; LOCATED IN: cellular_component unknown; EXPRESSED IN: 22 plant structures; EXPRESSED DURING: 13 growth stages; CONTAINS InterPro DOMAIN/s: DNA-directed RNA polym…	T
TCONS_00000163	GLYMA01G00975.N37	j	18 Domains	specific;superfamily;non-specific;superfamily;non-specific;superfamily;specific;superfamily;multi-dom;multi-dom;multi-dom;multi-dom;multi-dom;multi-dom;multi-dom;multi-dom;multi-dom;multi-dom	RNA_pol_B_RPB2;RNA_pol_B_RPB2 superfamily;RNA_pol_Rpb2_6;RNA_pol_Rpb2_6 superfamily;RNA_pol_Rpb2_7;RNA_pol_Rpb2_7 superfamily;RNA_pol_Rpb2_5;RNA_pol_Rpb2_5 superfamily;PRK08565;rpoB_arch;RpoB;PRK07225;rpoB;rpoB;rpoB;rpoB;PRK09603;PRK14844	N;N;-;-;-;-;-;-;N;-;N;-;N;N;N;N;NC;NC	'27.2'	'RNA.transcription'	'(at5g45140 : 927.0) Encodes a subunit of RNA polymerase III (aka RNA polymerase C).; nuclear RNA polymerase C2 (NRPC2); FUNCTIONS IN: DNA-directed RNA polymerase activity, ribonucleoside binding, DNA binding; INVOLVED IN: transcription; LOCATED IN: cellular_component unknown; EXPRESSED IN: 22 plant structures; EXPRESSED DURING: 13 growth stages; CONTAINS InterPro DOMAIN/s: DNA-directed RNA polym…	T
TCONS_00000166	GLYMA01G00975.N40	j	25 Domains	specific;superfamily;non-specific;superfamily;non-specific;superfamily;non-specific;superfamily;non-specific;superfamily;specific;superfamily;non-specific;superfamily;multi-dom;multi-dom;multi-dom;multi-dom;multi-dom;multi-dom;multi-dom;multi-dom;multi-dom;multi-dom;multi-dom	RNA_pol_B_RPB2;RNA_pol_B_RPB2 superfamily;RNA_pol_Rpb2_6;RNA_pol_Rpb2_6 superfamily;RNA_pol_Rpb2_7;RNA_pol_Rpb2_7 superfamily;RNA_pol_Rpb2_4;RNA_pol_Rpb2_4 superfamily;RNA_pol_Rpb2_3;RNA_pol_Rpb2_3 superfamily;RNA_pol_Rpb2_5;RNA_pol_Rpb2_5 superfamily;RNA_pol_Rpb2_1;RNA_pol_Rpb2_1 superfamily;rpoB_arch;PRK08565;RpoB;PRK07225;rpoB;rpoB;rpoB;rpoB;PRK09606;PRK09603;PRK14844	N;N;-;-;-;-;-;-;-;-;-;-;N;N;-;N;N;-;N;N;N;N;N;NC;C	'27.2'	'RNA.transcription'	'(at5g45140 : 1351.0) Encodes a subunit of RNA polymerase III (aka RNA polymerase C).; nuclear RNA polymerase C2 (NRPC2); FUNCTIONS IN: DNA-directed RNA polymerase activity, ribonucleoside binding, DNA binding; INVOLVED IN: transcription; LOCATED IN: cellular_component unknown; EXPRESSED IN: 22 plant structures; EXPRESSED DURING: 13 growth stages; CONTAINS InterPro DOMAIN/s: DNA-directed RNA poly…	T
TCONS_00000168	GLYMA01G00975.N42	j	18 Domains	specific;superfamily;non-specific;superfamily;non-specific;superfamily;specific;superfamily;multi-dom;multi-dom;multi-dom;multi-dom;multi-dom;multi-dom;multi-dom;multi-dom;multi-dom;multi-dom	RNA_pol_B_RPB2;RNA_pol_B_RPB2 superfamily;RNA_pol_Rpb2_6;RNA_pol_Rpb2_6 superfamily;RNA_pol_Rpb2_7;RNA_pol_Rpb2_7 superfamily;RNA_pol_Rpb2_5;RNA_pol_Rpb2_5 superfamily;PRK08565;rpoB_arch;RpoB;PRK07225;rpoB;rpoB;rpoB;rpoB;PRK09603;PRK14844	N;N;-;-;-;-;-;-;N;-;N;-;N;N;N;N;NC;NC	'27.2'	'RNA.transcription'	'(at5g45140 : 927.0) Encodes a subunit of RNA polymerase III (aka RNA polymerase C).; nuclear RNA polymerase C2 (NRPC2); FUNCTIONS IN: DNA-directed RNA polymerase activity, ribonucleoside binding, DNA binding; INVOLVED IN: transcription; LOCATED IN: cellular_component unknown; EXPRESSED IN: 22 plant structures; EXPRESSED DURING: 13 growth stages; CONTAINS InterPro DOMAIN/s: DNA-directed RNA polym…	T
TCONS_00000169	GLYMA01G00975.N43	j	14 Domains	non-specific;superfamily;non-specific;superfamily;multi-dom;multi-dom;multi-dom;multi-dom;multi-dom;multi-dom;multi-dom;multi-dom;multi-dom;multi-dom	RNA_pol_B_RPB2;RNA_pol_B_RPB2 superfamily;RNA_pol_Rpb2_6;RNA_pol_Rpb2_6 superfamily;RpoB;rpoB_arch;PRK07225;PRK08565;rpoB;rpoB;rpoB;rpoB;PRK14844;PRK09603	N;N;-;-;N;NC;NC;N;N;N;N;N;NC;NC	'27.2'	'RNA.transcription'	'(at5g45140 : 508.0) Encodes a subunit of RNA polymerase III (aka RNA polymerase C).; nuclear RNA polymerase C2 (NRPC2); FUNCTIONS IN: DNA-directed RNA polymerase activity, ribonucleoside binding, DNA binding; INVOLVED IN: transcription; LOCATED IN: cellular_component unknown; EXPRESSED IN: 22 plant structures; EXPRESSED DURING: 13 growth stages; CONTAINS InterPro DOMAIN/s: DNA-directed RNA polym…	T
TCONS_00000171	GLYMA01G00975.N45	j	18 Domains	specific;superfamily;non-specific;superfamily;non-specific;superfamily;specific;superfamily;multi-dom;multi-dom;multi-dom;multi-dom;multi-dom;multi-dom;multi-dom;multi-dom;multi-dom;multi-dom	RNA_pol_B_RPB2;RNA_pol_B_RPB2 superfamily;RNA_pol_Rpb2_6;RNA_pol_Rpb2_6 superfamily;RNA_pol_Rpb2_7;RNA_pol_Rpb2_7 superfamily;RNA_pol_Rpb2_5;RNA_pol_Rpb2_5 superfamily;PRK08565;rpoB_arch;RpoB;PRK07225;rpoB;rpoB;rpoB;rpoB;PRK09603;PRK14844	N;N;-;-;-;-;-;-;N;-;N;-;N;N;N;N;NC;NC	'27.2'	'RNA.transcription'	'(at5g45140 : 927.0) Encodes a subunit of RNA polymerase III (aka RNA polymerase C).; nuclear RNA polymerase C2 (NRPC2); FUNCTIONS IN: DNA-directed RNA polymerase activity, ribonucleoside binding, DNA binding; INVOLVED IN: transcription; LOCATED IN: cellular_component unknown; EXPRESSED IN: 22 plant structures; EXPRESSED DURING: 13 growth stages; CONTAINS InterPro DOMAIN/s: DNA-directed RNA polym…	T
TCONS_00000173	GLYMA01G00975.N47	j	18 Domains	specific;superfamily;non-specific;superfamily;non-specific;superfamily;specific;superfamily;multi-dom;multi-dom;multi-dom;multi-dom;multi-dom;multi-dom;multi-dom;multi-dom;multi-dom;multi-dom	RNA_pol_B_RPB2;RNA_pol_B_RPB2 superfamily;RNA_pol_Rpb2_6;RNA_pol_Rpb2_6 superfamily;RNA_pol_Rpb2_7;RNA_pol_Rpb2_7 superfamily;RNA_pol_Rpb2_5;RNA_pol_Rpb2_5 superfamily;PRK08565;rpoB_arch;RpoB;PRK07225;rpoB;rpoB;rpoB;rpoB;PRK09603;PRK14844	N;N;-;-;-;-;-;-;N;-;N;-;N;N;N;N;NC;NC	'27.2'	'RNA.transcription'	'(at5g45140 : 927.0) Encodes a subunit of RNA polymerase III (aka RNA polymerase C).; nuclear RNA polymerase C2 (NRPC2); FUNCTIONS IN: DNA-directed RNA polymerase activity, ribonucleoside binding, DNA binding; INVOLVED IN: transcription; LOCATED IN: cellular_component unknown; EXPRESSED IN: 22 plant structures; EXPRESSED DURING: 13 growth stages; CONTAINS InterPro DOMAIN/s: DNA-directed RNA polym…	T
TCONS_00000174	GLYMA01G00990.N2	j	11 Domains	non-specific;superfamily;non-specific;non-specific;non-specific;superfamily;non-specific;multi-dom;multi-dom;multi-dom;multi-dom	WD40;WD40 superfamily;WD40;WD40;WD40;WD40 superfamily;WD40;COG2319;COG2319;COG2319;COG2319	-;-;N;N;-;-;-;N;C;N;N	'29.4'	'protein.postranslational modification'	'(at4g29380 : 1410.0) protein kinase family protein / WD-40 repeat family protein; FUNCTIONS IN: protein serine/threonine kinase activity, binding, protein kinase activity, ATP binding; INVOLVED IN: protein amino acid phosphorylation, N-terminal protein myristoylation; LOCATED IN: CUL4 RING ubiquitin ligase complex; EXPRESSED IN: 22 plant structures; EXPRESSED DURING: 14 growth stages; CONTAINS I…	T
TCONS_00000176	GLYMA01G00990.N3	j	2 Domains	non-specific;superfamily	PTK_CCK4;PKc_like superfamily	C;C	'29.4'	'protein.postranslational modification'	'(at4g29380 : 169.0) protein kinase family protein / WD-40 repeat family protein; FUNCTIONS IN: protein serine/threonine kinase activity, binding, protein kinase activity, ATP binding; INVOLVED IN: protein amino acid phosphorylation, N-terminal protein myristoylation; LOCATED IN: CUL4 RING ubiquitin ligase complex; EXPRESSED IN: 22 plant structures; EXPRESSED DURING: 14 growth stages; CONTAINS In…	T
TCONS_00000178	GLYMA01G00990.N5	j	106 Domains	specific;superfamily;non-specific;non-specific;non-specific;non-specific;non-specific;non-specific;non-specific;non-specific;non-specific;non-specific;non-specific;non-specific;non-specific;non-specific;non-specific;non-specific;non-specific;non-specific;non-specific;non-specific;non-specific;non-specific;non-specific;non-specific;non-specific;non-specific;non-specific;non-specific;non-specific;n…	PKc;PKc_like superfamily;STKc_CDKL;STKc_CDK_like;STKc_CDK9_like;STKc_MAPKKK;STKc_Nek9;STKc_CCRK;STKc_CDKL5;STKc_CMGC;STKc_Pho85;STKc_SGK1;STKc_CDK1_like;STKc_Cdc7_like;STKc_CDK9;STKc_MEKK4;STKc_CDKL1_4;STKc_Nek;STKc_MOK;STKc_PDK1;STKc_PCTAIRE3;STKc_CDC2L1;STKc_SGK2;STKc_AGC;STKc_CDKL2_3;STKc_CDK10;STKc_MAPK15;STKc_CDK2_3;STKc_MAK_like;STKc_PKN;STKc_YPK1_like;STKc_CDK5;STKc_CDK4_6_like;STKc_Rim15_…	C;C;NC;NC;NC;C;C;NC;C;NC;NC;C;C;C;NC;NC;NC;NC;NC;NC;C;NC;C;C;NC;NC;NC;C;NC;C;C;NC;NC;NC;NC;NC;NC;NC;C;C;C;NC;NC;NC;C;NC;C;C;C;NC;NC;C;C;NC;C;NC;NC;C;C;C;NC;NC;C;NC;NC;C;NC;C;NC;NC;NC;NC;NC;NC;C;NC;NC;C;NC;NC;NC;NC;C;C;NC;C;NC;NC;C;C;NC;NC;NC;C;C;C;NC;C;NC;NC;NC;C;C;C;NC;NC	'29.4'	'protein.postranslational modification'	'(at4g29380 : 361.0) protein kinase family protein / WD-40 repeat family protein; FUNCTIONS IN: protein serine/threonine kinase activity, binding, protein kinase activity, ATP binding; INVOLVED IN: protein amino acid phosphorylation, N-terminal protein myristoylation; LOCATED IN: CUL4 RING ubiquitin ligase complex; EXPRESSED IN: 22 plant structures; EXPRESSED DURING: 14 growth stages; CONTAINS In…	T
TCONS_00000183	GLYMA01G01010.1	=	NO NCBI CDD results	-	-	-	'10.8.1'	'cell wall.pectin*esterases.PME'	'(at5g19730 : 598.0) Pectin lyase-like superfamily protein; FUNCTIONS IN: pectinesterase activity; INVOLVED IN: cell wall modification; LOCATED IN: cell wall, plant-type cell wall, cytoplasm; EXPRESSED IN: 17 plant structures; EXPRESSED DURING: 8 growth stages; CONTAINS InterPro DOMAIN/s: Pectinesterase, active site (InterPro:IPR018040), Pectin lyase fold/virulence factor (InterPro:IPR011050), Pe…	T
TCONS_00000184	GLYMA01G01010.N4	j	34 Domains	non-specific;superfamily;non-specific;non-specific;non-specific;non-specific;non-specific;non-specific;non-specific;non-specific;non-specific;multi-dom;multi-dom;multi-dom;multi-dom;multi-dom;multi-dom;multi-dom;multi-dom;multi-dom;multi-dom;multi-dom;multi-dom;multi-dom;multi-dom;multi-dom;multi-dom;multi-dom;multi-dom;multi-dom;multi-dom;multi-dom;multi-dom;multi-dom	PLN02682;Pectinesterase superfamily;PLN02432;PLN02304;PLN02671;PLN02773;PLN02480;PLN02634;PLN02497;PLN02176;Pectinesterase;PLN02665;PLN02170;PLN02468;PLN02708;PLN02933;PLN02314;PLN02506;PLN02217;PLN02990;PLN02488;PLN02416;PLN02916;PLN02301;PLN02484;PLN02698;PLN02313;PLN02713;PLN02745;PLN03043;PLN02201;PLN02995;PemB;PLN02197	N;N;N;N;N;N;N;N;N;N;N;N;N;N;N;N;N;N;N;N;N;N;N;N;N;N;N;N;N;N;N;N;N;N	'10.8.1'	'cell wall.pectin*esterases.PME'	'(loc_os01g53990.1 : 207.0) no description available & (at5g19730 : 204.0) Pectin lyase-like superfamily protein; FUNCTIONS IN: pectinesterase activity; INVOLVED IN: cell wall modification; LOCATED IN: cell wall, plant-type cell wall, cytoplasm; EXPRESSED IN: 17 plant structures; EXPRESSED DURING: 8 growth stages; CONTAINS InterPro DOMAIN/s: Pectinesterase, active site (InterPro:IPR018040), Pecti…	T
TCONS_00000191	GLYMA01G01020.1	=	NO NCBI CDD results	-	-	-	'35.2'	'not assigned.unknown'	'(loc_os06g49980.1 : 172.0) no description available & (at3g51100 : 160.0) unknown protein; FUNCTIONS IN: molecular_function unknown; INVOLVED IN: biological_process unknown; LOCATED IN: cellular_component unknown; EXPRESSED IN: 24 plant structures; EXPRESSED DURING: 15 growth stages; Has 30201 Blast hits to 17322 proteins in 780 species: Archae - 12; Bacteria - 1396; Metazoa - 17338; Fungi - 342…	T
TCONS_00000192	GLYMA01G01050.N2	x	NO NCBI CDD results	-	-	-	'35.2'	'not assigned.unknown'	' no hits & (original description: Glyma01g01050.N2)'	T
TCONS_00000193	No gene id, No trans_id	-	NO NCBI CDD results	-	-	-	'35.2'	'not assigned.unknown'	' no hits & (original description: Glyma01g01050.N2)'	T
TCONS_00000196	Glyma01g01060.4	=	2 Domains	-	NBD_sugar-kinase_HSP70_actin superfamily;Hexokinase_2 superfamily	C;-	'2.2.1.4'	'major CHO metabolism.degradation.sucrose.hexokinase'	'(at4g29130 : 728.0) Encodes a hexokinase (HXK1) in the plant glucose-signaling network. Functions as a glucose sensor to interrelate nutrient, light, and hormone signaling networks for controlling growth and development in response to the changing environment.; hexokinase 1 (HXK1); FUNCTIONS IN: fructokinase activity, hexokinase activity, glucokinase activity, zinc ion binding, ATP binding; INVO…	T
TCONS_00000200	GLYMA01G01070.1	=	11 Domains	specific;superfamily;non-specific;superfamily;non-specific;multi-dom;multi-dom;multi-dom;multi-dom;multi-dom;multi-dom	NBD_sugar-kinase_HSP70_actin;NBD_sugar-kinase_HSP70_actin superfamily;Hexokinase_2;Hexokinase_2 superfamily;Hexokinase_1;PLN02405;PLN02914;PLN02362;PLN02596;PTZ00107;COG5026	C;C;-;-;-;-;-;-;-;-;-	'2.2.1.4'	'major CHO metabolism.degradation.sucrose.hexokinase'	'(at4g29130 : 702.0) Encodes a hexokinase (HXK1) in the plant glucose-signaling network. Functions as a glucose sensor to interrelate nutrient, light, and hormone signaling networks for controlling growth and development in response to the changing environment.; hexokinase 1 (HXK1); FUNCTIONS IN: fructokinase activity, hexokinase activity, glucokinase activity, zinc ion binding, ATP binding; INVO…	T
TCONS_00000207	GLYMA01G01120.2	=	NO NCBI CDD results	-	-	-	'27.3.46'	'RNA.regulation of transcription.DNA methyltransferases'	'(at1g69770 : 866.0) Encodes a chromomethylase involved in methylating cytosine residues at non-CG sites. Involved in preferentially methylating transposon-related sequences, reducing their mobility. CMT3 interacts with an Arabidopsis homologue of HP1 (heterochromatin protein 1), which in turn interacts with methylated histones. Involved in gene silencing.; chromomethylase 3 (CMT3); FUNCTIONS IN:…	T
TCONS_00000208	GLYMA01G01130.1	=	NO NCBI CDD results	-	-	-	'11.8.1.3'	'lipid metabolism.''exotics'' (steroids, squalene etc).sphingolipids.ceramide glucosyltransferase'	'(at2g19880 : 806.0) Nucleotide-diphospho-sugar transferases superfamily protein; FUNCTIONS IN: ceramide glucosyltransferase activity; INVOLVED IN: biological_process unknown; LOCATED IN: endomembrane system; EXPRESSED IN: 24 plant structures; EXPRESSED DURING: 15 growth stages; CONTAINS InterPro DOMAIN/s: Glycosyl transferase, family 2 (InterPro:IPR001173). & (loc_os01g67870.1 : 703.0) no descri…	T
TCONS_00000213	GLYMA01G01170.N4	j	27 Domains	specific;superfamily;multi-dom;multi-dom;multi-dom;multi-dom;multi-dom;multi-dom;multi-dom;multi-dom;multi-dom;multi-dom;multi-dom;multi-dom;multi-dom;multi-dom;multi-dom;multi-dom;multi-dom;multi-dom;multi-dom;multi-dom;multi-dom;multi-dom;multi-dom;multi-dom;multi-dom	2OG-FeII_Oxy;2OG-FeII_Oxy superfamily;PLN03002;PTZ00273;PcbC;PLN02485;PLN02750;PLN02997;PLN02254;PLN02704;PLN02393;PLN02947;PLN02156;PLN02299;PLN02276;PLN02984;PLN03178;PLN02758;PLN03001;PLN02639;PLN02403;PLN02912;PLN02515;PLN00417;PLN02216;PLN02365;PLN02904	-;-;N;N;N;N;N;N;N;N;N;N;N;N;N;N;N;N;N;N;N;N;N;N;N;N;N	'16.4.1'	'secondary metabolism.N misc.alkaloid-like'	'(loc_os01g09300.3 : 302.0) no description available & (at3g46500 : 283.0) 2-oxoglutarate (2OG) and Fe(II)-dependent oxygenase superfamily protein; FUNCTIONS IN: oxidoreductase activity, iron ion binding; INVOLVED IN: oxidation reduction; LOCATED IN: cellular_component unknown; EXPRESSED IN: root; CONTAINS InterPro DOMAIN/s: Isopenicillin N synthase (InterPro:IPR002283), Oxoglutarate/iron-depende…	T	'17.6.1'	'hormone metabolism.gibberelin.synthesis-degradation'	'(loc_os01g09300.3 : 302.0) no description available & (at3g46500 : 283.0) 2-oxoglutarate (2OG) and Fe(II)-dependent oxygenase superfamily protein; FUNCTIONS IN: oxidoreductase activity, iron ion binding; INVOLVED IN: oxidation reduction; LOCATED IN: cellular_component unknown; EXPRESSED IN: root; CONTAINS InterPro DOMAIN/s: Isopenicillin N synthase (InterPro:IPR002283), Oxoglutarate/iron-depende…	T
TCONS_00000215	GLYMA01G01170.1	=	NO NCBI CDD results	-	-	-	'16.4.1'	'secondary metabolism.N misc.alkaloid-like'	'(loc_os01g09300.3 : 509.0) no description available & (at1g35190 : 483.0) 2-oxoglutarate (2OG) and Fe(II)-dependent oxygenase superfamily protein; FUNCTIONS IN: oxidoreductase activity, acting on paired donors, with incorporation or reduction of molecular oxygen, 2-oxoglutarate as one donor, and incorporation of one atom each of oxygen into both donors, oxidoreductase activity, iron ion binding;…	T
TCONS_00000217	GLYMA01G01220.3	=	NO NCBI CDD results	-	-	-	'29.2.1.1.3.1.6'	'protein.synthesis.ribosomal protein.prokaryotic.unknown organellar.30S subunit.S6'	'(at3g18760 : 157.0) Translation elongation factor EF1B/ribosomal protein S6 family protein; FUNCTIONS IN: structural constituent of ribosome, rRNA binding; INVOLVED IN: translation; LOCATED IN: ribosome; EXPRESSED IN: 22 plant structures; EXPRESSED DURING: 13 growth stages; CONTAINS InterPro DOMAIN/s: Translation elongation factor EF1B/ribosomal protein S6 (InterPro:IPR014717), Ribosomal protein…	T
TCONS_00000221	Glyma01g01270.N2	j	NO NCBI CDD results	-	-	-	'35.2'	'not assigned.unknown'	' no hits & (original description: Glyma01g01270.N2)'	T
TCONS_00000222	GLYMA01G01270.N3	j	4 Domains	specific;superfamily;multi-dom;multi-dom	STT3;PMT_2 superfamily;COG1287;archaeo_STT3	-;-;C;C	'20.2.3'	'stress.abiotic.drought/salt'	'(at5g19690 : 674.0) encodes an oligosaccharyl transferase involved response to high salt. Mutants are hypersensitive to high salt conditions; staurosporin and temperature sensitive 3-like A (STT3A); FUNCTIONS IN: oligosaccharyl transferase activity; INVOLVED IN: response to salt stress; LOCATED IN: endoplasmic reticulum, plasma membrane, membrane; EXPRESSED IN: 24 plant structures; EXPRESSED DUR…	T
TCONS_00000225	GLYMA01G01270.N6	j	4 Domains	non-specific;superfamily;multi-dom;multi-dom	STT3;PMT_2 superfamily;COG1287;archaeo_STT3	N;N;N;NC	'20.2.3'	'stress.abiotic.drought/salt'	'(at5g19690 : 638.0) encodes an oligosaccharyl transferase involved response to high salt. Mutants are hypersensitive to high salt conditions; staurosporin and temperature sensitive 3-like A (STT3A); FUNCTIONS IN: oligosaccharyl transferase activity; INVOLVED IN: response to salt stress; LOCATED IN: endoplasmic reticulum, plasma membrane, membrane; EXPRESSED IN: 24 plant structures; EXPRESSED DUR…	T
TCONS_00000229	GLYMA01G01291.1	=	35 Domains	non-specific;superfamily;non-specific;non-specific;non-specific;non-specific;non-specific;non-specific;non-specific;non-specific;non-specific;non-specific;non-specific;non-specific;non-specific;non-specific;non-specific;non-specific;non-specific;non-specific;non-specific;non-specific;non-specific;non-specific;non-specific;non-specific;multi-dom;multi-dom;multi-dom;multi-dom;multi-dom;multi-dom;mu…	NmrA;NADB_Rossmann superfamily;PCBER_SDR_a;SDR_a5;SDR_e_a;AR_FR_like_1_SDR_e;NAD_binding_10;MupV_like_SDR_e;SDR_a7;BVR-B_like_SDR_a;SDR_a1;NDUFA9_like_SDR_a;TMR_SDR_a;3Beta_HSD;UDP_AE_SDR_e;AR_like_SDR_e;3b-HSD-like_SDR_e;SDR_a6;HetN_like_SDR_c;SDR_a8;Arna_like_SDR_e;PRK07578;COG2910;SDR_a3;SDR_e;SDR_a2;PLN02657;WcaG;HpnA;COG0702;Epimerase;PRK07201;galE;COG1090;yfcH	-;-;-;C;C;C;C;C;C;C;C;C;-;C;C;C;C;C;C;C;C;C;C;C;C;C;C;C;C;C;C;C;C;C;C	'16.2'	'secondary metabolism.phenylpropanoids'	'(at4g13660 : 132.0) Encodes a pinoresinol reductase involved in lignan biosynthesis. Expressed strongly in roots and less strongly in stems. Shows preference for pinoresinol and not lariciresinol.; pinoresinol reductase 2 (PRR2); CONTAINS InterPro DOMAIN/s: NAD(P)-binding domain (InterPro:IPR016040), NmrA-like (InterPro:IPR008030); BEST Arabidopsis thaliana protein match is: pinoresinol reductas…	T	'16.8.5.1'	'secondary metabolism.flavonoids.isoflavones.isoflavone reductase'	'(at4g13660 : 132.0) Encodes a pinoresinol reductase involved in lignan biosynthesis. Expressed strongly in roots and less strongly in stems. Shows preference for pinoresinol and not lariciresinol.; pinoresinol reductase 2 (PRR2); CONTAINS InterPro DOMAIN/s: NAD(P)-binding domain (InterPro:IPR016040), NmrA-like (InterPro:IPR008030); BEST Arabidopsis thaliana protein match is: pinoresinol reductas…	T
TCONS_00000230	GLYMA01G01310.1	=	NO NCBI CDD results	-	-	-	'35.2'	'not assigned.unknown'	'(loc_os06g02370.1 : 325.0) no description available & (reliability: 100.0) & (original description: no original description)'	T
TCONS_00000231	GLYMA01G01330.N2	j	1 Domains	multi-dom	PLN02374	C	'29.2.1.1.3.2.35'	'protein.synthesis.ribosomal protein.prokaryotic.unknown organellar.50S subunit.L35'	'(at5g45590 : 52.0) Ribosomal protein L35; FUNCTIONS IN: structural constituent of ribosome; INVOLVED IN: translation; LOCATED IN: ribosome, intracellular; EXPRESSED IN: 23 plant structures; EXPRESSED DURING: 13 growth stages; CONTAINS InterPro DOMAIN/s: Ribosomal protein L35 (InterPro:IPR021137); Has 30201 Blast hits to 17322 proteins in 780 species: Archae - 12; Bacteria - 1396; Metazoa - 17338…	T
TCONS_00000232	GLYMA01G01330.N3	j	1 Domains	multi-dom	PLN02374	C	'29.2.1.1.3.2.35'	'protein.synthesis.ribosomal protein.prokaryotic.unknown organellar.50S subunit.L35'	'(at5g45590 : 52.4) Ribosomal protein L35; FUNCTIONS IN: structural constituent of ribosome; INVOLVED IN: translation; LOCATED IN: ribosome, intracellular; EXPRESSED IN: 23 plant structures; EXPRESSED DURING: 13 growth stages; CONTAINS InterPro DOMAIN/s: Ribosomal protein L35 (InterPro:IPR021137); Has 30201 Blast hits to 17322 proteins in 780 species: Archae - 12; Bacteria - 1396; Metazoa - 17338…	T
TCONS_00000233	GLYMA01G01330.N4	j	1 Domains	multi-dom	PLN02374	C	'29.2.1.1.3.2.35'	'protein.synthesis.ribosomal protein.prokaryotic.unknown organellar.50S subunit.L35'	'(at5g45590 : 50.8) Ribosomal protein L35; FUNCTIONS IN: structural constituent of ribosome; INVOLVED IN: translation; LOCATED IN: ribosome, intracellular; EXPRESSED IN: 23 plant structures; EXPRESSED DURING: 13 growth stages; CONTAINS InterPro DOMAIN/s: Ribosomal protein L35 (InterPro:IPR021137); Has 30201 Blast hits to 17322 proteins in 780 species: Archae - 12; Bacteria - 1396; Metazoa - 17338…	T
TCONS_00000234	GLYMA01G01330.1	=	NO NCBI CDD results	-	-	-	'29.2.1.1.3.2.35'	'protein.synthesis.ribosomal protein.prokaryotic.unknown organellar.50S subunit.L35'	'(at5g45590 : 72.8) Ribosomal protein L35; FUNCTIONS IN: structural constituent of ribosome; INVOLVED IN: translation; LOCATED IN: ribosome, intracellular; EXPRESSED IN: 23 plant structures; EXPRESSED DURING: 13 growth stages; CONTAINS InterPro DOMAIN/s: Ribosomal protein L35 (InterPro:IPR021137); Has 30201 Blast hits to 17322 proteins in 780 species: Archae - 12; Bacteria - 1396; Metazoa - 17338…	T
TCONS_00000236	GLYMA01G01390.N2	j	40 Domains	specific;superfamily;specific;superfamily;non-specific;non-specific;non-specific;superfamily;non-specific;multi-dom;multi-dom;multi-dom;multi-dom;multi-dom;multi-dom;multi-dom;multi-dom;multi-dom;multi-dom;multi-dom;multi-dom;multi-dom;multi-dom;multi-dom;multi-dom;multi-dom;multi-dom;multi-dom;multi-dom;multi-dom;multi-dom;multi-dom;multi-dom;multi-dom;multi-dom;multi-dom;multi-dom;multi-dom;mul…	DEADc;DEXDc superfamily;HELICc;HELICc superfamily;DEAD;DEXDc;Helicase_C;Helicase_C superfamily;HELICc;PTZ00424;PTZ00110;SrmB;PRK11776;PRK10590;PRK11634;PRK11192;PRK04837;PRK01297;PLN00206;PRK04537;DEXDc;RecQ;COG1205;SSL2;recQ;Lhr;MPH1;recQ_fam;recG;COG1202;PRK13766;PRK11057;rgy;COG1203;PLN03137;HepA;RecG;COG1204;DEXH_lig_assoc;comFA	-;-;-;-;-;-;-;-;-;-;N;-;C;C;C;C;-;N;N;C;-;C;C;-;C;C;N;C;N;NC;NC;C;C;NC;NC;N;N;C;C;N	'29.2.2.3.5'	'protein.synthesis.ribosome biogenesis.Pre-rRNA processing and modifications.DExD-box helicases'	'(loc_os07g20580.1 : 701.0) no description available & (at1g31970 : 677.0) STRESS RESPONSE SUPPRESSOR 1 (STRS1); FUNCTIONS IN: helicase activity, nucleic acid binding, ATP-dependent helicase activity, ATP binding; EXPRESSED IN: 24 plant structures; EXPRESSED DURING: 13 growth stages; CONTAINS InterPro DOMAIN/s: RNA helicase, DEAD-box type, Q motif (InterPro:IPR014014), DNA/RNA helicase, DEAD/DEAH…	T
TCONS_00000241	GLYMA01G01390.N7	j	30 Domains	specific;superfamily;non-specific;non-specific;non-specific;multi-dom;multi-dom;multi-dom;multi-dom;multi-dom;multi-dom;multi-dom;multi-dom;multi-dom;multi-dom;multi-dom;multi-dom;multi-dom;multi-dom;multi-dom;multi-dom;multi-dom;multi-dom;multi-dom;multi-dom;multi-dom;multi-dom;multi-dom;multi-dom;multi-dom	DEADc;DEXDc superfamily;DEAD;DEXDc;CMS1;SrmB;PTZ00110;DEXDc;PRK11776;PRK11634;PRK10590;PRK04837;PRK11192;PTZ00424;PLN00206;PRK01297;PRK04537;COG1205;Lhr;RecQ;COG1202;COG1204;recG;MPH1;recQ;recQ_fam;DEXH_lig_assoc;SSL2;RecG;PRK11057	-;-;-;-;N;C;NC;-;C;C;C;C;C;C;NC;NC;C;C;C;C;NC;C;NC;C;C;C;C;C;NC;C	'29.2.2.3.5'	'protein.synthesis.ribosome biogenesis.Pre-rRNA processing and modifications.DExD-box helicases'	'(loc_os07g20580.1 : 330.0) no description available & (at1g31970 : 327.0) STRESS RESPONSE SUPPRESSOR 1 (STRS1); FUNCTIONS IN: helicase activity, nucleic acid binding, ATP-dependent helicase activity, ATP binding; EXPRESSED IN: 24 plant structures; EXPRESSED DURING: 13 growth stages; CONTAINS InterPro DOMAIN/s: RNA helicase, DEAD-box type, Q motif (InterPro:IPR014014), DNA/RNA helicase, DEAD/DEAH…	T
TCONS_00000242	GLYMA01G01390.1	=	NO NCBI CDD results	-	-	-	'29.2.2.3.5'	'protein.synthesis.ribosome biogenesis.Pre-rRNA processing and modifications.DExD-box helicases'	'(loc_os07g20580.1 : 701.0) no description available & (at1g31970 : 677.0) STRESS RESPONSE SUPPRESSOR 1 (STRS1); FUNCTIONS IN: helicase activity, nucleic acid binding, ATP-dependent helicase activity, ATP binding; EXPRESSED IN: 24 plant structures; EXPRESSED DURING: 13 growth stages; CONTAINS InterPro DOMAIN/s: RNA helicase, DEAD-box type, Q motif (InterPro:IPR014014), DNA/RNA helicase, DEAD/DEAH…	T
TCONS_00000243	GLYMA01G01400.1	=	NO NCBI CDD results	-	-	-	'20.1'	'stress.biotic'	'(loc_os08g32880.1 : 512.0) no description available & (at3g07040 : 420.0) Contains an N-terminal tripartite nucleotide binding site and a C-terminal tandem array of leucine-rich repeats. Confers resistance to Pseudomonas syringae strains that carry the avirulence genes avrB and avrRpm1.; RESISTANCE TO P. SYRINGAE PV MACULICOLA 1 (RPM1); FUNCTIONS IN: protein binding, nucleotide binding; INVOLVED…	T
TCONS_00000245	GLYMA01G01410.1	=	NO NCBI CDD results	-	-	-	'35.2'	'not assigned.unknown'	'(at1g33810 : 160.0) unknown protein; FUNCTIONS IN: molecular_function unknown; INVOLVED IN: biological_process unknown; LOCATED IN: chloroplast thylakoid membrane, chloroplast, chloroplast envelope; EXPRESSED IN: 22 plant structures; EXPRESSED DURING: 13 growth stages; Has 39 Blast hits to 39 proteins in 18 species: Archae - 0; Bacteria - 0; Metazoa - 0; Fungi - 0; Plants - 39; Viruses - 0; Othe…	T
TCONS_00000246	GLYMA01G01410.N3	j	NO NCBI CDD results	-	-	-	'35.2'	'not assigned.unknown'	'(at1g33810 : 160.0) unknown protein; FUNCTIONS IN: molecular_function unknown; INVOLVED IN: biological_process unknown; LOCATED IN: chloroplast thylakoid membrane, chloroplast, chloroplast envelope; EXPRESSED IN: 22 plant structures; EXPRESSED DURING: 13 growth stages; Has 39 Blast hits to 39 proteins in 18 species: Archae - 0; Bacteria - 0; Metazoa - 0; Fungi - 0; Plants - 39; Viruses - 0; Othe…	T
TCONS_00000248	GLYMA01G01431.N3	s	NO NCBI CDD results	-	-	-	'35.2'	'not assigned.unknown'	' no hits & (original description: Glyma01g01431.N3)'	T
TCONS_00000249	GLYMA01G01440.N3	j	NO NCBI CDD results	-	-	-	'35.2'	'not assigned.unknown'	' no hits & (original description: Glyma01g01440.N3)'	T
TCONS_00000250	GLYMA01G01440.1	=	NO NCBI CDD results	-	-	-	'35.2'	'not assigned.unknown'	'(at1g31940 : 176.0) unknown protein; LOCATED IN: plasma membrane; EXPRESSED IN: 22 plant structures; EXPRESSED DURING: 13 growth stages; BEST Arabidopsis thaliana protein match is: unknown protein (TAIR:AT2G35585.1); Has 67 Blast hits to 67 proteins in 17 species: Archae - 0; Bacteria - 0; Metazoa - 0; Fungi - 0; Plants - 67; Viruses - 0; Other Eukaryotes - 0 (source: NCBI BLink). & (loc_os02g47…	T
TCONS_00000252	GLYMA01G01460.N2	j	NO NCBI CDD results	-	-	-	'35.2'	'not assigned.unknown'	' no hits & (original description: Glyma01g01460.N2)'	T
TCONS_00000253	GLYMA01G01460.N3	j	NO NCBI CDD results	-	-	-	'35.2'	'not assigned.unknown'	' no hits & (original description: Glyma01g01460.N3)'	T
TCONS_00000255	GLYMA01G01460.1	=	NO NCBI CDD results	-	-	-	'29.5.11.20'	'protein.degradation.ubiquitin.proteasom'	'(at5g45620 : 598.0) Proteasome component (PCI) domain protein; BEST Arabidopsis thaliana protein match is: Proteasome component (PCI) domain protein (TAIR:AT4G19006.1); Has 35333 Blast hits to 34131 proteins in 2444 species: Archae - 798; Bacteria - 22429; Metazoa - 974; Fungi - 991; Plants - 531; Viruses - 0; Other Eukaryotes - 9610 (source: NCBI BLink). & (loc_os01g32800.2 : 560.0) no descript…	T
TCONS_00000256	GLYMA01G01480.1	=	20 Domains	specific;superfamily;specific;superfamily;specific;superfamily;non-specific;non-specific;superfamily;non-specific;non-specific;non-specific;non-specific;superfamily;multi-dom;multi-dom;multi-dom;multi-dom;multi-dom;multi-dom	DYW_deaminase;DYW_deaminase superfamily;PPR_2;PPR_2 superfamily;PPR_2;PPR_2 superfamily;PPR;PPR_2;PPR_2 superfamily;PPR;PPR;PPR;PPR_2;PPR_2 superfamily;PLN03081;PLN03077;PLN03077;PLN03218;PLN03218;PLN03218	-;-;-;-;-;-;-;-;-;-;-;-;-;-;N;N;C;NC;NC;NC	'35.1.5'	'not assigned.no ontology.pentatricopeptide (PPR) repeat-containing protein'	'(at1g31920 : 724.0) Tetratricopeptide repeat (TPR)-like superfamily protein; CONTAINS InterPro DOMAIN/s: Pentatricopeptide repeat (InterPro:IPR002885); BEST Arabidopsis thaliana protein match is: Tetratricopeptide repeat (TPR)-like superfamily protein (TAIR:AT5G66520.1); Has 36071 Blast hits to 13961 proteins in 258 species: Archae - 0; Bacteria - 3; Metazoa - 83; Fungi - 93; Plants - 35305; Vir…	T
TCONS_00000257	GLYMA01G01491.N2	j	2 Domains	non-specific;superfamily	ESCRT-II;ESCRT-II superfamily	N;N	'29.3.4.3'	'protein.targeting.secretory pathway.vacuole'	'(at4g19003 : 187.0) VPS25; CONTAINS InterPro DOMAIN/s: ESCRT-II complex, vps25 subunit, N-terminal winged helix (InterPro:IPR014041), ESCRT-II complex, vps25 subunit, C-terminal winged helix (InterPro:IPR014040), ESCRT-II complex, vps25 subunit (InterPro:IPR008570); Has 35333 Blast hits to 34131 proteins in 2444 species: Archae - 798; Bacteria - 22429; Metazoa - 974; Fungi - 991; Plants - 531; V…	T
TCONS_00000258	GLYMA01G01491.1	=	2 Domains	specific;superfamily	ESCRT-II;ESCRT-II superfamily	-;-	'29.3.4.3'	'protein.targeting.secretory pathway.vacuole'	'(at4g19003 : 304.0) VPS25; CONTAINS InterPro DOMAIN/s: ESCRT-II complex, vps25 subunit, N-terminal winged helix (InterPro:IPR014041), ESCRT-II complex, vps25 subunit, C-terminal winged helix (InterPro:IPR014040), ESCRT-II complex, vps25 subunit (InterPro:IPR008570); Has 35333 Blast hits to 34131 proteins in 2444 species: Archae - 798; Bacteria - 22429; Metazoa - 974; Fungi - 991; Plants - 531; V…	T
TCONS_00000262	GLYMA01G01491.N6	j	2 Domains	non-specific;superfamily	ESCRT-II;ESCRT-II superfamily	C;C	'29.3.4.3'	'protein.targeting.secretory pathway.vacuole'	'(at4g19003 : 124.0) VPS25; CONTAINS InterPro DOMAIN/s: ESCRT-II complex, vps25 subunit, N-terminal winged helix (InterPro:IPR014041), ESCRT-II complex, vps25 subunit, C-terminal winged helix (InterPro:IPR014040), ESCRT-II complex, vps25 subunit (InterPro:IPR008570); Has 35333 Blast hits to 34131 proteins in 2444 species: Archae - 798; Bacteria - 22429; Metazoa - 974; Fungi - 991; Plants - 531; V…	T
TCONS_00000268	GLYMA01G01491.N12	j	2 Domains	non-specific;superfamily	ESCRT-II;ESCRT-II superfamily	N;N	'29.3.4.3'	'protein.targeting.secretory pathway.vacuole'	'(at4g19003 : 127.0) VPS25; CONTAINS InterPro DOMAIN/s: ESCRT-II complex, vps25 subunit, N-terminal winged helix (InterPro:IPR014041), ESCRT-II complex, vps25 subunit, C-terminal winged helix (InterPro:IPR014040), ESCRT-II complex, vps25 subunit (InterPro:IPR008570); Has 35333 Blast hits to 34131 proteins in 2444 species: Archae - 798; Bacteria - 22429; Metazoa - 974; Fungi - 991; Plants - 531; V…	T
TCONS_00000269	GLYMA01G01491.N13	j	2 Domains	non-specific;superfamily	ESCRT-II;ESCRT-II superfamily	N;N	'29.3.4.3'	'protein.targeting.secretory pathway.vacuole'	'(at4g19003 : 149.0) VPS25; CONTAINS InterPro DOMAIN/s: ESCRT-II complex, vps25 subunit, N-terminal winged helix (InterPro:IPR014041), ESCRT-II complex, vps25 subunit, C-terminal winged helix (InterPro:IPR014040), ESCRT-II complex, vps25 subunit (InterPro:IPR008570); Has 35333 Blast hits to 34131 proteins in 2444 species: Archae - 798; Bacteria - 22429; Metazoa - 974; Fungi - 991; Plants - 531; V…	T
TCONS_00000272	GLYMA01G01491.N16	j	2 Domains	specific;superfamily	ESCRT-II;ESCRT-II superfamily	-;-	'29.3.4.3'	'protein.targeting.secretory pathway.vacuole'	'(at4g19003 : 245.0) VPS25; CONTAINS InterPro DOMAIN/s: ESCRT-II complex, vps25 subunit, N-terminal winged helix (InterPro:IPR014041), ESCRT-II complex, vps25 subunit, C-terminal winged helix (InterPro:IPR014040), ESCRT-II complex, vps25 subunit (InterPro:IPR008570); Has 35333 Blast hits to 34131 proteins in 2444 species: Archae - 798; Bacteria - 22429; Metazoa - 974; Fungi - 991; Plants - 531; V…	T
TCONS_00000280	GLYMA01G01601.N3	j	2 Domains	specific;superfamily	DUF760;DUF760 superfamily	-;-	'35.2'	'not assigned.unknown'	'(at1g32160 : 423.0) Protein of unknown function (DUF760); FUNCTIONS IN: molecular_function unknown; INVOLVED IN: biological_process unknown; LOCATED IN: chloroplast; EXPRESSED IN: 22 plant structures; EXPRESSED DURING: 13 growth stages; CONTAINS InterPro DOMAIN/s: Protein of unknown function DUF760 (InterPro:IPR008479); BEST Arabidopsis thaliana protein match is: Protein of unknown function (DUF…	T
TCONS_00000281	GLYMA01G01601.1	=	2 Domains	specific;superfamily	DUF760;DUF760 superfamily	-;-	'35.2'	'not assigned.unknown'	'(at1g32160 : 423.0) Protein of unknown function (DUF760); FUNCTIONS IN: molecular_function unknown; INVOLVED IN: biological_process unknown; LOCATED IN: chloroplast; EXPRESSED IN: 22 plant structures; EXPRESSED DURING: 13 growth stages; CONTAINS InterPro DOMAIN/s: Protein of unknown function DUF760 (InterPro:IPR008479); BEST Arabidopsis thaliana protein match is: Protein of unknown function (DUF…	T
TCONS_00000282	GLYMA01G01610.1	=	5 Domains	non-specific;superfamily;non-specific;non-specific;non-specific	COG5139;TFIIS_I superfamily;Med26;TFIIS_I;TFS2N	N;N;-;N;N	'27.3.99'	'RNA.regulation of transcription.unclassified'	'(at1g32130 : 438.0) The C-terminal portion of this protein has high homology to the C-termini of the IWS1 (Interacts With Spt6) proteins found in yeast and humans. Interacts with transcription factor BES1. Involved in brassinosteroid-regulated gene expression.; IWS1; FUNCTIONS IN: molecular_function unknown; INVOLVED IN: brassinosteroid mediated signaling pathway, regulation of RNA elongation; L…	T
TCONS_00000284	GLYMA01G01610.N3	j	NO NCBI CDD results	-	-	-	'27.3.99'	'RNA.regulation of transcription.unclassified'	'(at1g32130 : 101.0) The C-terminal portion of this protein has high homology to the C-termini of the IWS1 (Interacts With Spt6) proteins found in yeast and humans. Interacts with transcription factor BES1. Involved in brassinosteroid-regulated gene expression.; IWS1; FUNCTIONS IN: molecular_function unknown; INVOLVED IN: brassinosteroid mediated signaling pathway, regulation of RNA elongation; L…	T
TCONS_00000285	GLYMA01G01610.N4	j	5 Domains	non-specific;superfamily;non-specific;non-specific;non-specific	COG5139;TFIIS_I superfamily;Med26;TFIIS_I;TFS2N	NC;NC;-;N;N	'27.3.99'	'RNA.regulation of transcription.unclassified'	'(at1g32130 : 349.0) The C-terminal portion of this protein has high homology to the C-termini of the IWS1 (Interacts With Spt6) proteins found in yeast and humans. Interacts with transcription factor BES1. Involved in brassinosteroid-regulated gene expression.; IWS1; FUNCTIONS IN: molecular_function unknown; INVOLVED IN: brassinosteroid mediated signaling pathway, regulation of RNA elongation; L…	T
TCONS_00000287	GLYMA01G01610.N6	j	5 Domains	non-specific;superfamily;non-specific;non-specific;non-specific	COG5139;TFIIS_I superfamily;Med26;TFIIS_I;TFS2N	N;N;-;N;N	'27.3.99'	'RNA.regulation of transcription.unclassified'	'(at1g32130 : 438.0) The C-terminal portion of this protein has high homology to the C-termini of the IWS1 (Interacts With Spt6) proteins found in yeast and humans. Interacts with transcription factor BES1. Involved in brassinosteroid-regulated gene expression.; IWS1; FUNCTIONS IN: molecular_function unknown; INVOLVED IN: brassinosteroid mediated signaling pathway, regulation of RNA elongation; L…	T
TCONS_00000288	GLYMA01G01610.N7	j	5 Domains	non-specific;superfamily;non-specific;non-specific;non-specific	COG5139;TFIIS_I superfamily;Med26;TFIIS_I;TFS2N	N;N;-;N;N	'27.3.99'	'RNA.regulation of transcription.unclassified'	'(at1g32130 : 438.0) The C-terminal portion of this protein has high homology to the C-termini of the IWS1 (Interacts With Spt6) proteins found in yeast and humans. Interacts with transcription factor BES1. Involved in brassinosteroid-regulated gene expression.; IWS1; FUNCTIONS IN: molecular_function unknown; INVOLVED IN: brassinosteroid mediated signaling pathway, regulation of RNA elongation; L…	T
TCONS_00000289	GLYMA01G01610.N8	j	5 Domains	non-specific;superfamily;non-specific;non-specific;non-specific	COG5139;TFIIS_I superfamily;Med26;TFIIS_I;TFS2N	N;N;-;N;N	'27.3.99'	'RNA.regulation of transcription.unclassified'	'(at1g32130 : 438.0) The C-terminal portion of this protein has high homology to the C-termini of the IWS1 (Interacts With Spt6) proteins found in yeast and humans. Interacts with transcription factor BES1. Involved in brassinosteroid-regulated gene expression.; IWS1; FUNCTIONS IN: molecular_function unknown; INVOLVED IN: brassinosteroid mediated signaling pathway, regulation of RNA elongation; L…	T
TCONS_00000292	GLYMA01G01620.N4	j	1 Domains	multi-dom	PLN03188	C	'35.2'	'not assigned.unknown'	' no hits & (original description: Glyma01g01620.N4)'	T
TCONS_00000293	GLYMA01G01620.N5	j	1 Domains	multi-dom	PLN03188	C	'35.2'	'not assigned.unknown'	' no hits & (original description: Glyma01g01620.N5)'	T
TCONS_00000294	GLYMA01G01620.N6	j	19 Domains	non-specific;superfamily;non-specific;non-specific;non-specific;non-specific;non-specific;non-specific;non-specific;non-specific;non-specific;non-specific;non-specific;non-specific;non-specific;non-specific;non-specific;multi-dom;multi-dom	KISc_KLP2_like;Motor_domain superfamily;Kinesin;KISc;KISc_KHC_KIF5;KISc;KISc_C_terminal;KISc_KIF4;KISc_KIF3;KISc_KIP3_like;KISc_BimC_Eg5;KISc_KIF1A_KIF1B;KISc_KIF9_like;KISc_CENP_E;KISc_KID_like;KISc_KIF23_like;KISc_KIF2_like;PLN03188;KIP1	C;C;C;C;C;C;C;C;C;C;C;C;C;C;C;C;C;C;C	'31.1'	'cell.organisation'	'(at4g14150 : 166.0) Microtubule motor kinesin PAKRP1/Kinesin-12A. Together with PAKRP1L/Kinesin-12B, serve as linkers of the plus ends of antiparallel microtubules in the phragmoplast.; phragmoplast-associated kinesin-related protein 1 (PAKRP1); CONTAINS InterPro DOMAIN/s: Kinesin, motor region, conserved site (InterPro:IPR019821), Kinesin-related protein (InterPro:IPR010544), Kinesin, motor dom…	T
TCONS_00000295	GLYMA01G01620.N7	j	1 Domains	multi-dom	PLN03188	C	'35.2'	'not assigned.unknown'	' no hits & (original description: Glyma01g01620.N7)'	T
TCONS_00000296	GLYMA01G01620.N8	j	1 Domains	multi-dom	PLN03188	C	'35.2'	'not assigned.unknown'	' no hits & (original description: Glyma01g01620.N8)'	T
TCONS_00000297	GLYMA01G01620.N9	j	19 Domains	non-specific;superfamily;non-specific;non-specific;non-specific;non-specific;non-specific;non-specific;non-specific;non-specific;non-specific;non-specific;non-specific;non-specific;non-specific;non-specific;non-specific;multi-dom;multi-dom	KISc_KLP2_like;Motor_domain superfamily;Kinesin;KISc;KISc_KHC_KIF5;KISc;KISc_C_terminal;KISc_KIF4;KISc_KIF3;KISc_BimC_Eg5;KISc_KIF9_like;KISc_KIP3_like;KISc_KIF1A_KIF1B;KISc_CENP_E;KISc_KID_like;KISc_KIF2_like;KISc_KIF23_like;PLN03188;KIP1	C;C;C;C;C;C;C;C;C;C;C;C;C;C;C;C;C;C;C	'31.1'	'cell.organisation'	'(at3g23670 : 141.0) Microtubule motor kinesin PAKRP1L/Kinesin-12B. Together with PAKRP1/Kinesin-12A, serve as linkers of the plus ends of antiparallel microtubules in the phragmoplast.; KINESIN-12B; FUNCTIONS IN: microtubule motor activity, plus-end-directed microtubule motor activity; INVOLVED IN: phragmoplast assembly, microgametogenesis; LOCATED IN: chloroplast; EXPRESSED IN: 16 plant structu…	T
TCONS_00000298	GLYMA01G01620.N10	j	19 Domains	non-specific;superfamily;non-specific;non-specific;non-specific;non-specific;non-specific;non-specific;non-specific;non-specific;non-specific;non-specific;non-specific;non-specific;non-specific;non-specific;non-specific;multi-dom;multi-dom	KISc_KLP2_like;Motor_domain superfamily;Kinesin;KISc;KISc_KHC_KIF5;KISc;KISc_C_terminal;KISc_KIF4;KISc_KIF3;KISc_KIP3_like;KISc_BimC_Eg5;KISc_KIF1A_KIF1B;KISc_KIF9_like;KISc_CENP_E;KISc_KID_like;KISc_KIF23_like;KISc_KIF2_like;PLN03188;KIP1	C;C;C;C;C;C;C;C;C;C;C;C;C;C;C;C;C;C;C	'31.1'	'cell.organisation'	'(at4g14150 : 166.0) Microtubule motor kinesin PAKRP1/Kinesin-12A. Together with PAKRP1L/Kinesin-12B, serve as linkers of the plus ends of antiparallel microtubules in the phragmoplast.; phragmoplast-associated kinesin-related protein 1 (PAKRP1); CONTAINS InterPro DOMAIN/s: Kinesin, motor region, conserved site (InterPro:IPR019821), Kinesin-related protein (InterPro:IPR010544), Kinesin, motor dom…	T
TCONS_00000304	GLYMA01G01620.N16	j	20 Domains	non-specific;superfamily;non-specific;non-specific;non-specific;non-specific;non-specific;non-specific;non-specific;non-specific;non-specific;non-specific;non-specific;non-specific;non-specific;non-specific;non-specific;multi-dom;multi-dom;multi-dom	KISc_KLP2_like;Motor_domain superfamily;Kinesin;KISc;KISc_KHC_KIF5;KISc;KISc_C_terminal;KISc_KIF4;KISc_KIF3;KISc_KIP3_like;KISc_BimC_Eg5;KISc_KIF1A_KIF1B;KISc_CENP_E;KISc_KIF9_like;KISc_KID_like;KISc_KIF23_like;KISc_KIF2_like;PLN03188;KIP1;PLN03133	C;C;C;C;C;C;C;C;C;C;C;C;C;C;C;C;C;C;C;N	'31.1'	'cell.organisation'	'(at3g23670 : 172.0) Microtubule motor kinesin PAKRP1L/Kinesin-12B. Together with PAKRP1/Kinesin-12A, serve as linkers of the plus ends of antiparallel microtubules in the phragmoplast.; KINESIN-12B; FUNCTIONS IN: microtubule motor activity, plus-end-directed microtubule motor activity; INVOLVED IN: phragmoplast assembly, microgametogenesis; LOCATED IN: chloroplast; EXPRESSED IN: 16 plant structu…	T
TCONS_00000305	GLYMA01G01620.N17	j	11 Domains	non-specific;superfamily;non-specific;non-specific;non-specific;non-specific;non-specific;non-specific;non-specific;non-specific;multi-dom	KISc_KLP2_like;Motor_domain superfamily;Kinesin;KISc;KISc_KHC_KIF5;KISc;KISc_KIF4;KISc_KIF1A_KIF1B;KISc_C_terminal;KISc_CENP_E;PLN03188	NC;NC;NC;NC;NC;NC;NC;NC;NC;NC;C	'31.1'	'cell.organisation'	'(at4g14150 : 91.3) Microtubule motor kinesin PAKRP1/Kinesin-12A. Together with PAKRP1L/Kinesin-12B, serve as linkers of the plus ends of antiparallel microtubules in the phragmoplast.; phragmoplast-associated kinesin-related protein 1 (PAKRP1); CONTAINS InterPro DOMAIN/s: Kinesin, motor region, conserved site (InterPro:IPR019821), Kinesin-related protein (InterPro:IPR010544), Kinesin, motor doma…	T
TCONS_00000311	GLYMA01G01620.N23	j	19 Domains	non-specific;superfamily;non-specific;non-specific;non-specific;non-specific;non-specific;non-specific;non-specific;non-specific;non-specific;non-specific;non-specific;non-specific;non-specific;non-specific;non-specific;multi-dom;multi-dom	KISc;Motor_domain superfamily;Kinesin;KISc_KLP2_like;KISc_KIF3;KISc;KISc_KHC_KIF5;KISc_C_terminal;KISc_CENP_E;KISc_KIF9_like;KISc_KIF4;KISc_KIP3_like;KISc_BimC_Eg5;KISc_KIF2_like;KISc_KID_like;KISc_KIF1A_KIF1B;KISc_KIF23_like;PLN03188;KIP1	C;C;C;C;C;C;C;C;C;C;C;C;C;C;C;C;C;C;C	'31.1'	'cell.organisation'	'(at4g14150 : 82.8) Microtubule motor kinesin PAKRP1/Kinesin-12A. Together with PAKRP1L/Kinesin-12B, serve as linkers of the plus ends of antiparallel microtubules in the phragmoplast.; phragmoplast-associated kinesin-related protein 1 (PAKRP1); CONTAINS InterPro DOMAIN/s: Kinesin, motor region, conserved site (InterPro:IPR019821), Kinesin-related protein (InterPro:IPR010544), Kinesin, motor doma…	T
TCONS_00000321	GLYMA01G01750.N2	o	41 Domains	specific;superfamily;specific;superfamily;non-specific;non-specific;multi-dom;multi-dom;multi-dom;multi-dom;multi-dom;multi-dom;multi-dom;multi-dom;multi-dom;multi-dom;multi-dom;multi-dom;multi-dom;multi-dom;multi-dom;multi-dom;multi-dom;multi-dom;multi-dom;multi-dom;multi-dom;multi-dom;multi-dom;multi-dom;multi-dom;multi-dom;multi-dom;multi-dom;multi-dom;multi-dom;multi-dom;multi-dom;multi-dom;m…	DnaJ;DnaJ superfamily;DUF3444;DUF3444 superfamily;DnaJ;DnaJ;PRK14279;PRK14298;DnaJ;DnaJ_bact;PRK14295;PRK14292;PRK14299;PRK14281;PRK14297;PRK14294;CbpA;PRK10767;PRK14278;PRK14289;PRK14280;PRK14291;PRK14277;PRK14283;PRK10266;PRK14284;PRK14290;PRK14276;PRK14301;PRK14285;PRK14296;PRK14293;PRK14286;PRK14282;PRK14287;PRK14288;termin_org_DnaJ;PRK14300;PTZ00037;SEC63;ZUO1	-;-;-;-;-;-;C;C;C;C;C;C;C;C;C;C;C;C;C;C;C;C;C;C;C;C;C;C;C;C;C;C;C;C;C;C;C;C;C;C;C	'20.2.1'	'stress.abiotic.heat'	'(at2g35540 : 363.0) DNAJ heat shock N-terminal domain-containing protein; FUNCTIONS IN: unfolded protein binding, heat shock protein binding; INVOLVED IN: protein folding; LOCATED IN: cellular_component unknown; EXPRESSED IN: 12 plant structures; EXPRESSED DURING: 6 growth stages; CONTAINS InterPro DOMAIN/s: Molecular chaperone, heat shock protein, Hsp40, DnaJ (InterPro:IPR015609), Heat shock pr…	T
TCONS_00000324	GLYMA01G01830.1	=	NO NCBI CDD results	-	-	-	'35.2'	'not assigned.unknown'	'(at1g32220 : 340.0) NAD(P)-binding Rossmann-fold superfamily protein; FUNCTIONS IN: coenzyme binding, binding, catalytic activity; INVOLVED IN: response to oxidative stress; LOCATED IN: thylakoid, chloroplast, plastoglobule; EXPRESSED IN: 24 plant structures; EXPRESSED DURING: 15 growth stages; CONTAINS InterPro DOMAIN/s: NAD-dependent epimerase/dehydratase (InterPro:IPR001509), NAD(P)-binding d…	T
TCONS_00000326	GLYMA01G01850.N2	j	10 Domains	specific;superfamily;specific;superfamily;non-specific;non-specific;non-specific;non-specific;non-specific;multi-dom	START_ArGLABRA2_like;SRPBCC superfamily;homeodomain;homeodomain superfamily;START;START;Homeobox;HOX;START;COG5576	-;-;-;-;-;-;-;-;N;C	'27.3.22'	'RNA.regulation of transcription.HB,Homeobox transcription factor family'	'(loc_os10g42490.2 : 807.0) no description available & (at5g46880 : 790.0) homeobox-7 (HB-7); FUNCTIONS IN: DNA binding, sequence-specific DNA binding transcription factor activity; INVOLVED IN: regulation of transcription, DNA-dependent, regulation of transcription; LOCATED IN: nucleus; EXPRESSED IN: 22 plant structures; EXPRESSED DURING: 6 growth stages; CONTAINS InterPro DOMAIN/s: Homeobox (In…	T
TCONS_00000327	GLYMA01G01850.N3	j	10 Domains	specific;superfamily;specific;superfamily;non-specific;non-specific;non-specific;non-specific;non-specific;multi-dom	START_ArGLABRA2_like;SRPBCC superfamily;homeodomain;homeodomain superfamily;START;START;Homeobox;HOX;START;COG5576	-;-;-;-;-;-;-;-;N;C	'27.3.22'	'RNA.regulation of transcription.HB,Homeobox transcription factor family'	'(loc_os10g42490.2 : 807.0) no description available & (at5g46880 : 790.0) homeobox-7 (HB-7); FUNCTIONS IN: DNA binding, sequence-specific DNA binding transcription factor activity; INVOLVED IN: regulation of transcription, DNA-dependent, regulation of transcription; LOCATED IN: nucleus; EXPRESSED IN: 22 plant structures; EXPRESSED DURING: 6 growth stages; CONTAINS InterPro DOMAIN/s: Homeobox (In…	T
TCONS_00000328	GLYMA01G01850.N4	j	10 Domains	specific;superfamily;specific;superfamily;non-specific;non-specific;non-specific;non-specific;non-specific;multi-dom	START_ArGLABRA2_like;SRPBCC superfamily;homeodomain;homeodomain superfamily;START;START;Homeobox;HOX;START;COG5576	-;-;-;-;-;-;-;-;N;C	'27.3.22'	'RNA.regulation of transcription.HB,Homeobox transcription factor family'	'(loc_os10g42490.2 : 807.0) no description available & (at5g46880 : 790.0) homeobox-7 (HB-7); FUNCTIONS IN: DNA binding, sequence-specific DNA binding transcription factor activity; INVOLVED IN: regulation of transcription, DNA-dependent, regulation of transcription; LOCATED IN: nucleus; EXPRESSED IN: 22 plant structures; EXPRESSED DURING: 6 growth stages; CONTAINS InterPro DOMAIN/s: Homeobox (In…	T
TCONS_00000330	GLYMA01G01850.1	=	10 Domains	specific;superfamily;specific;superfamily;non-specific;non-specific;non-specific;non-specific;non-specific;multi-dom	START_ArGLABRA2_like;SRPBCC superfamily;homeodomain;homeodomain superfamily;START;START;Homeobox;HOX;START;COG5576	-;-;-;-;-;-;-;-;N;C	'27.3.22'	'RNA.regulation of transcription.HB,Homeobox transcription factor family'	'(loc_os10g42490.2 : 807.0) no description available & (at5g46880 : 790.0) homeobox-7 (HB-7); FUNCTIONS IN: DNA binding, sequence-specific DNA binding transcription factor activity; INVOLVED IN: regulation of transcription, DNA-dependent, regulation of transcription; LOCATED IN: nucleus; EXPRESSED IN: 22 plant structures; EXPRESSED DURING: 6 growth stages; CONTAINS InterPro DOMAIN/s: Homeobox (In…	T
TCONS_00000332	GLYMA01G01860.N5	j	9 Domains	specific;superfamily;specific;superfamily;non-specific;specific;superfamily;non-specific;superfamily	JmjC;JmjC superfamily;JmjN;JmjN superfamily;JmjN;zf-C5HC2;zf-C5HC2 superfamily;JmjC;JmjC superfamily	-;-;-;-;-;-;-;-;-	'27.3.57'	'RNA.regulation of transcription.JUMONJI family'	'(at5g46910 : 835.0) Transcription factor jumonji (jmj) family protein / zinc finger (C5HC2 type) family protein; FUNCTIONS IN: sequence-specific DNA binding transcription factor activity; INVOLVED IN: response to chitin, regulation of transcription; LOCATED IN: nucleus; EXPRESSED IN: 24 plant structures; EXPRESSED DURING: 14 growth stages; CONTAINS InterPro DOMAIN/s: Transcription factor jumonji…	T
TCONS_00000333	GLYMA01G01860.N6	j	NO NCBI CDD results	-	-	-	'35.2'	'not assigned.unknown'	' no hits & (original description: Glyma01g01860.N6)'	T
TCONS_00000335	GLYMA01G01860.N8	j	9 Domains	specific;superfamily;specific;superfamily;non-specific;specific;superfamily;non-specific;superfamily	JmjC;JmjC superfamily;JmjN;JmjN superfamily;JmjN;zf-C5HC2;zf-C5HC2 superfamily;JmjC;JmjC superfamily	-;-;-;-;-;-;-;-;-	'27.3.57'	'RNA.regulation of transcription.JUMONJI family'	'(at5g46910 : 835.0) Transcription factor jumonji (jmj) family protein / zinc finger (C5HC2 type) family protein; FUNCTIONS IN: sequence-specific DNA binding transcription factor activity; INVOLVED IN: response to chitin, regulation of transcription; LOCATED IN: nucleus; EXPRESSED IN: 24 plant structures; EXPRESSED DURING: 14 growth stages; CONTAINS InterPro DOMAIN/s: Transcription factor jumonji…	T
TCONS_00000336	GLYMA01G01860.2	=	NO NCBI CDD results	-	-	-	'27.3.57'	'RNA.regulation of transcription.JUMONJI family'	'(at5g46910 : 874.0) Transcription factor jumonji (jmj) family protein / zinc finger (C5HC2 type) family protein; FUNCTIONS IN: sequence-specific DNA binding transcription factor activity; INVOLVED IN: response to chitin, regulation of transcription; LOCATED IN: nucleus; EXPRESSED IN: 24 plant structures; EXPRESSED DURING: 14 growth stages; CONTAINS InterPro DOMAIN/s: Transcription factor jumonji…	T
TCONS_00000338	GLYMA01G01875.1	=	4 Domains	specific;superfamily;non-specific;multi-dom	myb_SHAQKYF;SANT superfamily;Myb_DNA-binding;PLN03162	-;-;-;NC	'27.3.20'	'RNA.regulation of transcription.G2-like transcription factor family, GARP'	'(at1g32240 : 191.0) Encodes a member of the KANADI family of putative transcription factors. Together with KAN1, this gene appears to be involved in the development of the carpel and the outer integument of the ovule.Along with KAN1 and KAN4 appears to regulate the proper localization of PIN1 in early embryogenesis.; KANADI 2 (KAN2); CONTAINS InterPro DOMAIN/s: Homeodomain-like (InterPro:IPR0090…	T
TCONS_00000339	GLYMA01G01875.N2	j	4 Domains	specific;superfamily;non-specific;multi-dom	myb_SHAQKYF;SANT superfamily;Myb_DNA-binding;PLN03162	-;-;-;NC	'27.3.20'	'RNA.regulation of transcription.G2-like transcription factor family, GARP'	'(at1g32240 : 181.0) Encodes a member of the KANADI family of putative transcription factors. Together with KAN1, this gene appears to be involved in the development of the carpel and the outer integument of the ovule.Along with KAN1 and KAN4 appears to regulate the proper localization of PIN1 in early embryogenesis.; KANADI 2 (KAN2); CONTAINS InterPro DOMAIN/s: Homeodomain-like (InterPro:IPR0090…	T
TCONS_00000340	GLYMA01G01875.N3	j	4 Domains	specific;superfamily;non-specific;multi-dom	myb_SHAQKYF;SANT superfamily;Myb_DNA-binding;PLN03162	-;-;-;NC	'27.3.20'	'RNA.regulation of transcription.G2-like transcription factor family, GARP'	'(at1g32240 : 186.0) Encodes a member of the KANADI family of putative transcription factors. Together with KAN1, this gene appears to be involved in the development of the carpel and the outer integument of the ovule.Along with KAN1 and KAN4 appears to regulate the proper localization of PIN1 in early embryogenesis.; KANADI 2 (KAN2); CONTAINS InterPro DOMAIN/s: Homeodomain-like (InterPro:IPR0090…	T
TCONS_00000341	GLYMA01G01875.N4	j	NO NCBI CDD results	-	-	-	'35.2'	'not assigned.unknown'	' no hits & (original description: Glyma01g01875.N4)'	T
TCONS_00000343	GLYMA01G01890.N4	j	NO NCBI CDD results	-	-	-	'35.2'	'not assigned.unknown'	' no hits & (original description: Glyma01g01890.N4)'	T
TCONS_00000345	GLYMA01G01890.N6	j	5 Domains	non-specific;superfamily;non-specific;non-specific;multi-dom	p23_NUDC_like;alpha-crystallin-Hsps_p23-like superfamily;p23_like;CS;PLN02603	-;-;-;-;C	'13.1.6.1.5'	'amino acid metabolism.synthesis.aromatic aa.chorismate.shikimate kinase'	'(at2g35500 : 183.0) shikimate kinase like 2 (SKL2); FUNCTIONS IN: shikimate kinase activity, ATP binding; INVOLVED IN: aromatic amino acid family biosynthetic process; LOCATED IN: chloroplast; EXPRESSED IN: 20 plant structures; EXPRESSED DURING: 13 growth stages; CONTAINS InterPro DOMAIN/s: CS-like domain (InterPro:IPR007052), Shikimate kinase (InterPro:IPR000623), HSP20-like chaperone (InterPro…	T
TCONS_00000349	GLYMA01G01890.N10	j	5 Domains	non-specific;superfamily;non-specific;non-specific;multi-dom	p23_NUDC_like;alpha-crystallin-Hsps_p23-like superfamily;p23_like;CS;PLN02603	-;-;-;-;C	'13.1.6.1.5'	'amino acid metabolism.synthesis.aromatic aa.chorismate.shikimate kinase'	'(at2g35500 : 212.0) shikimate kinase like 2 (SKL2); FUNCTIONS IN: shikimate kinase activity, ATP binding; INVOLVED IN: aromatic amino acid family biosynthetic process; LOCATED IN: chloroplast; EXPRESSED IN: 20 plant structures; EXPRESSED DURING: 13 growth stages; CONTAINS InterPro DOMAIN/s: CS-like domain (InterPro:IPR007052), Shikimate kinase (InterPro:IPR000623), HSP20-like chaperone (InterPro…	T
TCONS_00000350	GLYMA01G01890.N11	j	5 Domains	non-specific;superfamily;non-specific;non-specific;multi-dom	p23_NUDC_like;alpha-crystallin-Hsps_p23-like superfamily;p23_like;CS;PLN02603	-;-;-;-;C	'13.1.6.1.5'	'amino acid metabolism.synthesis.aromatic aa.chorismate.shikimate kinase'	'(at2g35500 : 208.0) shikimate kinase like 2 (SKL2); FUNCTIONS IN: shikimate kinase activity, ATP binding; INVOLVED IN: aromatic amino acid family biosynthetic process; LOCATED IN: chloroplast; EXPRESSED IN: 20 plant structures; EXPRESSED DURING: 13 growth stages; CONTAINS InterPro DOMAIN/s: CS-like domain (InterPro:IPR007052), Shikimate kinase (InterPro:IPR000623), HSP20-like chaperone (InterPro…	T
TCONS_00000351	GLYMA01G01890.N12	j	5 Domains	non-specific;superfamily;non-specific;non-specific;multi-dom	p23_NUDC_like;alpha-crystallin-Hsps_p23-like superfamily;p23_like;CS;PLN02603	-;-;-;-;C	'13.1.6.1.5'	'amino acid metabolism.synthesis.aromatic aa.chorismate.shikimate kinase'	'(at2g35500 : 183.0) shikimate kinase like 2 (SKL2); FUNCTIONS IN: shikimate kinase activity, ATP binding; INVOLVED IN: aromatic amino acid family biosynthetic process; LOCATED IN: chloroplast; EXPRESSED IN: 20 plant structures; EXPRESSED DURING: 13 growth stages; CONTAINS InterPro DOMAIN/s: CS-like domain (InterPro:IPR007052), Shikimate kinase (InterPro:IPR000623), HSP20-like chaperone (InterPro…	T
TCONS_00000353	GLYMA01G01890.N14	j	5 Domains	non-specific;superfamily;non-specific;non-specific;multi-dom	p23_NUDC_like;alpha-crystallin-Hsps_p23-like superfamily;p23_like;CS;PLN02603	-;-;-;-;C	'13.1.6.1.5'	'amino acid metabolism.synthesis.aromatic aa.chorismate.shikimate kinase'	'(at2g35500 : 183.0) shikimate kinase like 2 (SKL2); FUNCTIONS IN: shikimate kinase activity, ATP binding; INVOLVED IN: aromatic amino acid family biosynthetic process; LOCATED IN: chloroplast; EXPRESSED IN: 20 plant structures; EXPRESSED DURING: 13 growth stages; CONTAINS InterPro DOMAIN/s: CS-like domain (InterPro:IPR007052), Shikimate kinase (InterPro:IPR000623), HSP20-like chaperone (InterPro…	T
TCONS_00000360	GLYMA01G01890.2	=	NO NCBI CDD results	-	-	-	'13.1.6.1.5'	'amino acid metabolism.synthesis.aromatic aa.chorismate.shikimate kinase'	'(at2g35500 : 422.0) shikimate kinase like 2 (SKL2); FUNCTIONS IN: shikimate kinase activity, ATP binding; INVOLVED IN: aromatic amino acid family biosynthetic process; LOCATED IN: chloroplast; EXPRESSED IN: 20 plant structures; EXPRESSED DURING: 13 growth stages; CONTAINS InterPro DOMAIN/s: CS-like domain (InterPro:IPR007052), Shikimate kinase (InterPro:IPR000623), HSP20-like chaperone (InterPro…	T
TCONS_00000362	GLYMA01G01910.1	=	NO NCBI CDD results	-	-	-	'31.1'	'cell.organisation'	'(q9zp40|pg1_pea : 320.0) Plastoglobulin-1, chloroplast precursor - Pisum sativum (Garden pea) & (at2g35490 : 243.0) Plastid-lipid associated protein PAP / fibrillin family protein; FUNCTIONS IN: structural molecule activity; INVOLVED IN: biological_process unknown; LOCATED IN: thylakoid, chloroplast thylakoid membrane, chloroplast, plastoglobule; EXPRESSED IN: 24 plant structures; EXPRESSED DURI…	T
TCONS_00000363	GLYMA01G01940.1	=	NO NCBI CDD results	-	-	-	'35.2'	'not assigned.unknown'	' no hits & (original description: no original description)'	T
TCONS_00000366	GLYMA01G01960.N4	j	13 Domains	specific;superfamily;specific;superfamily;non-specific;superfamily;non-specific;non-specific;non-specific;non-specific;multi-dom;multi-dom;multi-dom	SynN;SynN superfamily;t_SNARE;t_SNARE superfamily;Syntaxin_2;Syntaxin superfamily;SynN;SNARE;t_SNARE;Syntaxin;COG5325;COG5074;SPASM_w_grasp	-;-;-;-;-;-;-;-;-;-;N;N;C	'31.4'	'cell.vesicle transport'	'(at4g17730 : 285.0) member of SYP2 Gene Family; syntaxin of plants 23 (SYP23); FUNCTIONS IN: SNAP receptor activity; INVOLVED IN: intracellular protein transport, cellular membrane fusion; LOCATED IN: plasma membrane; EXPRESSED IN: 24 plant structures; EXPRESSED DURING: 15 growth stages; CONTAINS InterPro DOMAIN/s: Target SNARE coiled-coil domain (InterPro:IPR000727), t-SNARE (InterPro:IPR010989…	T
TCONS_00000368	GLYMA01G01960.N6	j	NO NCBI CDD results	-	-	-	No_Mercator_Mapping	-	-	-
TCONS_00000369	GLYMA01G01960.1	=	NO NCBI CDD results	-	-	-	'31.4'	'cell.vesicle transport'	'(at5g46860 : 288.0) Syntaxin-related protein required for vacuolar assembly. A member of t-SNARE superfamily, homologous to yest Vam3p. Localized in the vacuolar membranes. The protein has a heptad repeat structure (residues164Ã±220) in which hydrophobic amino acid residues appear at seven amino acid intervals. Such regions have a high potential to form an amphiphilic a-helix, intriguing for the…	T
TCONS_00000370	GLYMA01G01970.N4	j	NO NCBI CDD results	-	-	-	'35.2'	'not assigned.unknown'	'(at1g32310 : 91.3) unknown protein; Has 28 Blast hits to 28 proteins in 9 species: Archae - 0; Bacteria - 0; Metazoa - 0; Fungi - 0; Plants - 28; Viruses - 0; Other Eukaryotes - 0 (source: NCBI BLink). & (reliability: 182.6) & (original description: Glyma01g01970.N4)'	T
TCONS_00000371	GLYMA01G01970.N5	j	NO NCBI CDD results	-	-	-	'35.2'	'not assigned.unknown'	'(at1g32310 : 91.3) unknown protein; Has 28 Blast hits to 28 proteins in 9 species: Archae - 0; Bacteria - 0; Metazoa - 0; Fungi - 0; Plants - 28; Viruses - 0; Other Eukaryotes - 0 (source: NCBI BLink). & (reliability: 182.6) & (original description: Glyma01g01970.N5)'	T
TCONS_00000372	GLYMA01G01970.1	=	NO NCBI CDD results	-	-	-	'35.2'	'not assigned.unknown'	'(at1g32310 : 89.0) unknown protein; Has 28 Blast hits to 28 proteins in 9 species: Archae - 0; Bacteria - 0; Metazoa - 0; Fungi - 0; Plants - 28; Viruses - 0; Other Eukaryotes - 0 (source: NCBI BLink). & (reliability: 178.0) & (original description: no original description)'	T
TCONS_00000375	GLYMA01G02031.N2	x	NO NCBI CDD results	-	-	-	'35.2'	'not assigned.unknown'	' no hits & (original description: Glyma01g02031.N2)'	T
TCONS_00000376	GLYMA01G02040.N2	s	NO NCBI CDD results	-	-	-	'35.2'	'not assigned.unknown'	' no hits & (original description: Glyma01g02040.N2)'	T
TCONS_00000378	GLYMA01G02050.N6	j	2 Domains	specific;superfamily	Alg14;Alg14 superfamily	-;-	'35.2'	'not assigned.unknown'	'(at4g18230 : 278.0) FUNCTIONS IN: molecular_function unknown; INVOLVED IN: biological_process unknown; LOCATED IN: endomembrane system; EXPRESSED IN: 23 plant structures; EXPRESSED DURING: 13 growth stages; CONTAINS InterPro DOMAIN/s: Oligosaccharide biosynthesis protein Alg14 like (InterPro:IPR013969); Has 640 Blast hits to 640 proteins in 277 species: Archae - 4; Bacteria - 281; Metazoa - 94; …	T
TCONS_00000379	GLYMA01G02050.N7	j	2 Domains	non-specific;superfamily	Alg14;Alg14 superfamily	N;N	'35.2'	'not assigned.unknown'	'(at4g18230 : 167.0) FUNCTIONS IN: molecular_function unknown; INVOLVED IN: biological_process unknown; LOCATED IN: endomembrane system; EXPRESSED IN: 23 plant structures; EXPRESSED DURING: 13 growth stages; CONTAINS InterPro DOMAIN/s: Oligosaccharide biosynthesis protein Alg14 like (InterPro:IPR013969); Has 640 Blast hits to 640 proteins in 277 species: Archae - 4; Bacteria - 281; Metazoa - 94; …	T
TCONS_00000380	GLYMA01G02050.N8	j	2 Domains	non-specific;superfamily	Alg14;Alg14 superfamily	C;C	'35.2'	'not assigned.unknown'	'(at4g18230 : 110.0) FUNCTIONS IN: molecular_function unknown; INVOLVED IN: biological_process unknown; LOCATED IN: endomembrane system; EXPRESSED IN: 23 plant structures; EXPRESSED DURING: 13 growth stages; CONTAINS InterPro DOMAIN/s: Oligosaccharide biosynthesis protein Alg14 like (InterPro:IPR013969); Has 640 Blast hits to 640 proteins in 277 species: Archae - 4; Bacteria - 281; Metazoa - 94; …	T
TCONS_00000382	GLYMA01G02050.N10	j	2 Domains	non-specific;superfamily	Alg14;Alg14 superfamily	N;N	'35.2'	'not assigned.unknown'	'(at4g18230 : 167.0) FUNCTIONS IN: molecular_function unknown; INVOLVED IN: biological_process unknown; LOCATED IN: endomembrane system; EXPRESSED IN: 23 plant structures; EXPRESSED DURING: 13 growth stages; CONTAINS InterPro DOMAIN/s: Oligosaccharide biosynthesis protein Alg14 like (InterPro:IPR013969); Has 640 Blast hits to 640 proteins in 277 species: Archae - 4; Bacteria - 281; Metazoa - 94; …	T
TCONS_00000385	GLYMA01G02050.N13	j	2 Domains	non-specific;superfamily	Alg14;Alg14 superfamily	C;C	'35.2'	'not assigned.unknown'	'(at4g18230 : 110.0) FUNCTIONS IN: molecular_function unknown; INVOLVED IN: biological_process unknown; LOCATED IN: endomembrane system; EXPRESSED IN: 23 plant structures; EXPRESSED DURING: 13 growth stages; CONTAINS InterPro DOMAIN/s: Oligosaccharide biosynthesis protein Alg14 like (InterPro:IPR013969); Has 640 Blast hits to 640 proteins in 277 species: Archae - 4; Bacteria - 281; Metazoa - 94; …	T
TCONS_00000386	GLYMA01G02050.N14	j	2 Domains	non-specific;superfamily	Alg14;Alg14 superfamily	C;C	'35.2'	'not assigned.unknown'	'(at4g18230 : 177.0) FUNCTIONS IN: molecular_function unknown; INVOLVED IN: biological_process unknown; LOCATED IN: endomembrane system; EXPRESSED IN: 23 plant structures; EXPRESSED DURING: 13 growth stages; CONTAINS InterPro DOMAIN/s: Oligosaccharide biosynthesis protein Alg14 like (InterPro:IPR013969); Has 640 Blast hits to 640 proteins in 277 species: Archae - 4; Bacteria - 281; Metazoa - 94; …	T
TCONS_00000388	GLYMA01G02050.N16	j	2 Domains	non-specific;superfamily	Alg14;Alg14 superfamily	C;C	'35.2'	'not assigned.unknown'	'(at4g18230 : 110.0) FUNCTIONS IN: molecular_function unknown; INVOLVED IN: biological_process unknown; LOCATED IN: endomembrane system; EXPRESSED IN: 23 plant structures; EXPRESSED DURING: 13 growth stages; CONTAINS InterPro DOMAIN/s: Oligosaccharide biosynthesis protein Alg14 like (InterPro:IPR013969); Has 640 Blast hits to 640 proteins in 277 species: Archae - 4; Bacteria - 281; Metazoa - 94; …	T
TCONS_00000389	GLYMA01G02050.N17	j	2 Domains	non-specific;superfamily	Alg14;Alg14 superfamily	C;C	'35.2'	'not assigned.unknown'	'(at4g18230 : 110.0) FUNCTIONS IN: molecular_function unknown; INVOLVED IN: biological_process unknown; LOCATED IN: endomembrane system; EXPRESSED IN: 23 plant structures; EXPRESSED DURING: 13 growth stages; CONTAINS InterPro DOMAIN/s: Oligosaccharide biosynthesis protein Alg14 like (InterPro:IPR013969); Has 640 Blast hits to 640 proteins in 277 species: Archae - 4; Bacteria - 281; Metazoa - 94; …	T
TCONS_00000390	GLYMA01G02050.3	=	NO NCBI CDD results	-	-	-	'35.2'	'not assigned.unknown'	'(at4g18230 : 278.0) FUNCTIONS IN: molecular_function unknown; INVOLVED IN: biological_process unknown; LOCATED IN: endomembrane system; EXPRESSED IN: 23 plant structures; EXPRESSED DURING: 13 growth stages; CONTAINS InterPro DOMAIN/s: Oligosaccharide biosynthesis protein Alg14 like (InterPro:IPR013969); Has 640 Blast hits to 640 proteins in 277 species: Archae - 4; Bacteria - 281; Metazoa - 94; …	T
TCONS_00000397	GLYMA01G02060.1	=	NO NCBI CDD results	-	-	-	'34.16'	'transport.ABC transporters and multidrug resistance systems'	'(at4g25960 : 1895.0) P-glycoprotein 2 (PGP2); FUNCTIONS IN: ATPase activity, coupled to transmembrane movement of substances; INVOLVED IN: transport, transmembrane transport; LOCATED IN: membrane; EXPRESSED IN: 22 plant structures; EXPRESSED DURING: 13 growth stages; CONTAINS InterPro DOMAIN/s: ATPase, AAA+ type, core (InterPro:IPR003593), ABC transporter-like (InterPro:IPR003439), ABC transport…	T
TCONS_00000398	GLYMA01G02060.N7	j	390 Domains	specific;superfamily;non-specific;non-specific;non-specific;non-specific;non-specific;non-specific;non-specific;non-specific;non-specific;non-specific;non-specific;non-specific;non-specific;non-specific;non-specific;non-specific;non-specific;non-specific;non-specific;non-specific;non-specific;non-specific;non-specific;non-specific;non-specific;non-specific;non-specific;non-specific;non-specific;n…	ABC_MTABC3_MDL1_MDL2;ABC_ATPase superfamily;ABCC_MsbA;ABCC_ATM1_transporter;ABCC_Glucan_exporter_like;ABCC_TAP;ABCC_Hemolysin;ABCC_MRP_Like;ABCC_bacteriocin_exporters;ABCC_MRP_domain2;ABC_PstB_phosphate_transporter;ABC_OpuCA_Osmoprotection;ABCC_Protease_Secretion;ABCC_cytochrome_bd;ABCC_MRP_domain1;ABC_tran;ABC_MetN_methionine_transporter;ABC_cobalt_CbiO_domain1;ABC_Org_Solvent_Resistant;ABC_Carb…	-;-;-;-;-;-;-;-;-;-;-;-;-;-;-;-;-;-;-;-;-;-;-;-;-;-;-;-;-;-;-;-;-;-;-;-;-;-;-;-;-;-;-;-;-;-;-;-;-;-;-;-;-;-;-;-;N;N;-;C;-;C;-;-;-;-;-;-;-;-;-;C;-;-;N;-;-;-;-;-;N;-;N;-;N;N;N;N;N;N;N;C;N;N;N;N;N;N;N;N;N;N;N;N;N;N;N;N;C;C;N;N;-;-;-;C;-;C;C;-;-;-;-;N;-;C;C;C;N;-;-;C;-;C;-;-;-;-;-;N;-;-;-;N;-;-;-;-;-;C;-;C;-;-;-;NC;NC;C;-;-;-;NC;-;C;-;C;-;C;NC;-;-;-;-;-;-;-;-;-;-;-;C;-;-;-;-;-;-;-;-;-;-;-;-;-;C;-;-;-…	'34.16'	'transport.ABC transporters and multidrug resistance systems'	'(at4g25960 : 1155.0) P-glycoprotein 2 (PGP2); FUNCTIONS IN: ATPase activity, coupled to transmembrane movement of substances; INVOLVED IN: transport, transmembrane transport; LOCATED IN: membrane; EXPRESSED IN: 22 plant structures; EXPRESSED DURING: 13 growth stages; CONTAINS InterPro DOMAIN/s: ATPase, AAA+ type, core (InterPro:IPR003593), ABC transporter-like (InterPro:IPR003439), ABC transport…	T
TCONS_00000404	GLYMA01G02090.1	=	4 Domains	specific;superfamily;non-specific;non-specific	COG0398;SNARE_assoc superfamily;SNARE_assoc;DedA	N;N;-;-	'35.2'	'not assigned.unknown'	'(at4g17790 : 341.0) SNARE associated Golgi protein family; CONTAINS InterPro DOMAIN/s: SNARE associated Golgi protein (InterPro:IPR015414); BEST Arabidopsis thaliana protein match is: SNARE associated Golgi protein family (TAIR:AT1G71940.1); Has 30201 Blast hits to 17322 proteins in 780 species: Archae - 12; Bacteria - 1396; Metazoa - 17338; Fungi - 3422; Plants - 5037; Viruses - 0; Other Eukary…	T
TCONS_00000406	GLYMA01G02120.1	=	41 Domains	specific;superfamily;non-specific;non-specific;non-specific;non-specific;non-specific;non-specific;non-specific;non-specific;non-specific;non-specific;non-specific;non-specific;non-specific;non-specific;non-specific;non-specific;non-specific;non-specific;non-specific;non-specific;non-specific;non-specific;non-specific;non-specific;non-specific;non-specific;multi-dom;multi-dom;multi-dom;multi-dom;…	FR_SDR_e;NADB_Rossmann superfamily;PLN02583;PLN02686;AR_like_SDR_e;AR_SDR_e;PLN02989;AR_FR_like_1_SDR_e;SDR_a2;SDR_e_a;Arna_like_SDR_e;NDUFA9_like_SDR_a;3Beta_HSD;3b-HSD-like_SDR_e;NAD_binding_10;NmrA_TMR_like_1_SDR_a;3b-HSD-NSDHL-like_SDR_e;BVR-B_like_SDR_a;3b-HSD_HSDB1_like_SDR_e;NmrA_like_SDR_a;SDR_a5;TMR_SDR_a;SDR_a3;UDP_G4E_2_SDR_e;SDR_a4;SDR_a1;MupV_like_SDR_e;UDP_G4E_5_SDR_e;PLN02986;PLN02…	-;-;-;-;-;-;-;C;C;C;C;C;C;C;C;C;C;C;C;C;C;C;C;C;C;C;C;C;-;-;C;-;-;C;-;C;C;C;C;C;C	'16.2'	'secondary metabolism.phenylpropanoids'	'(loc_os10g42620.1 : 308.0) no description available & (at2g23910 : 266.0) NAD(P)-binding Rossmann-fold superfamily protein; FUNCTIONS IN: coenzyme binding, binding, cinnamoyl-CoA reductase activity, catalytic activity; INVOLVED IN: lignin biosynthetic process, response to karrikin; LOCATED IN: cellular_component unknown; EXPRESSED IN: 19 plant structures; EXPRESSED DURING: 13 growth stages; CONT…	T	'16.2.1.7'	'secondary metabolism.phenylpropanoids.lignin biosynthesis.CCR1'	'(loc_os10g42620.1 : 308.0) no description available & (at2g23910 : 266.0) NAD(P)-binding Rossmann-fold superfamily protein; FUNCTIONS IN: coenzyme binding, binding, cinnamoyl-CoA reductase activity, catalytic activity; INVOLVED IN: lignin biosynthetic process, response to karrikin; LOCATED IN: cellular_component unknown; EXPRESSED IN: 19 plant structures; EXPRESSED DURING: 13 growth stages; CONT…	T
TCONS_00000410	No gene id, No trans_id	-	NO NCBI CDD results	-	-	-	'35.2'	'not assigned.unknown'	' no hits & (original description: Glyma01g02060.N7)'	T
TCONS_00000411	GLYMA01G02180.N2	x	NO NCBI CDD results	-	-	-	'35.2'	'not assigned.unknown'	' no hits & (original description: Glyma01g02180.N2)'	T
TCONS_00000412	GLYMA01G02190.1	=	NO NCBI CDD results	-	-	-	'35.2'	'not assigned.unknown'	'(at1g32690 : 89.4) unknown protein; FUNCTIONS IN: molecular_function unknown; INVOLVED IN: biological_process unknown; LOCATED IN: plasma membrane; EXPRESSED IN: 21 plant structures; EXPRESSED DURING: 11 growth stages; BEST Arabidopsis thaliana protein match is: unknown protein (TAIR:AT2G35200.1); Has 45 Blast hits to 45 proteins in 8 species: Archae - 0; Bacteria - 0; Metazoa - 0; Fungi - 0; Pl…	T
TCONS_00000414	GLYMA01G02200.1	=	4 Domains	specific;superfamily;non-specific;non-specific	GGCT_like;GGCT_like superfamily;AIG2;COG2105	-;-;-;-	'35.2'	'not assigned.unknown'	'(gnl|cdd|39651 : 127.0) no description available & (loc_os03g63700.1 : 111.0) no description available & (at5g46720 : 110.0) AIG2-like (avirulence induced gene) family protein; CONTAINS InterPro DOMAIN/s: Butirosin biosynthesis, BtrG-like (InterPro:IPR013024), AIG2-like (InterPro:IPR009288); BEST Arabidopsis thaliana protein match is: AIG2-like (avirulence induced gene) family protein (TAIR:AT3G…	T
TCONS_00000415	GLYMA01G02251.1	=	11 Domains	specific;superfamily;specific;superfamily;non-specific;non-specific;non-specific;superfamily;non-specific;superfamily;multi-dom	HLH;HLH superfamily;bHLH-MYC_N;bHLH-MYC_N superfamily;HLH;HLH;NTR2;NTR2 superfamily;FlaC_arch;FlaC_arch superfamily;PRK02224	-;-;-;-;-;-;N;N;C;C;NC	'29.4'	'protein.postranslational modification'	'(at1g32640 : 426.0) Encodes a MYC-related transcriptional activator with a typical DNA binding domain of a basic helix-loop-helix leucine zipper motif. Binds to an extended G-Box promoter motif. Its transcription is induced by dehydration stress and ABA treatment. Negative regulator of blue lightÃ±mediated photomorphogenic growth and blue and far-red-lightÃ±regulated gene expression. Positive re…	T
TCONS_00000418	GLYMA01G02280.1	=	3 Domains	specific;superfamily;multi-dom	VQ;VQ superfamily;PHA03247	-;-;N	'35.1.41'	'not assigned.no ontology.hydroxyproline rich proteins'	'(at1g32610 : 61.2) hydroxyproline-rich glycoprotein family protein; BEST Arabidopsis thaliana protein match is: VQ motif-containing protein (TAIR:AT2G35230.1); Has 35333 Blast hits to 34131 proteins in 2444 species: Archae - 798; Bacteria - 22429; Metazoa - 974; Fungi - 991; Plants - 531; Viruses - 0; Other Eukaryotes - 9610 (source: NCBI BLink). & (gnl|cdd|37195 : 51.5) no description available…	T
TCONS_00000419	GLYMA01G02280.N2	j	3 Domains	specific;superfamily;multi-dom	VQ;VQ superfamily;PHA03247	-;-;N	'35.1.41'	'not assigned.no ontology.hydroxyproline rich proteins'	'(at1g32610 : 61.2) hydroxyproline-rich glycoprotein family protein; BEST Arabidopsis thaliana protein match is: VQ motif-containing protein (TAIR:AT2G35230.1); Has 35333 Blast hits to 34131 proteins in 2444 species: Archae - 798; Bacteria - 22429; Metazoa - 974; Fungi - 991; Plants - 531; Viruses - 0; Other Eukaryotes - 9610 (source: NCBI BLink). & (gnl|cdd|37195 : 51.5) no description available…	T
TCONS_00000423	GLYMA01G02380.2	=	2 Domains	specific;superfamily	SANT;SANT superfamily	-;-	'28.1'	'DNA.synthesis/chromatin structure'	'(at3g53440 : 153.0) Homeodomain-like superfamily protein; FUNCTIONS IN: DNA binding; INVOLVED IN: biological_process unknown; LOCATED IN: cellular_component unknown; EXPRESSED IN: 19 plant structures; EXPRESSED DURING: 9 growth stages; CONTAINS InterPro DOMAIN/s: SANT, DNA-binding (InterPro:IPR001005), Homeodomain-like (InterPro:IPR009057), MYB-like (InterPro:IPR017877); Has 4379 Blast hits to 2…	T
TCONS_00000426	GLYMA01G02510.2	=	NO NCBI CDD results	-	-	-	'35.2'	'not assigned.unknown'	' no hits & (original description: no original description)'	T
TCONS_00000436	GLYMA01G02610.2	=	2 Domains	specific;superfamily	zf-Dof;zf-Dof superfamily	-;-	'27.3.8'	'RNA.regulation of transcription.C2C2(Zn) DOF zinc finger family'	'(loc_os03g38870.1 : 121.0) no description available & (gnl|cdd|66392 : 120.0) no description available & (at5g65590 : 114.0) Dof-type zinc finger DNA-binding family protein; FUNCTIONS IN: DNA binding, sequence-specific DNA binding transcription factor activity; INVOLVED IN: regulation of transcription; LOCATED IN: chloroplast; CONTAINS InterPro DOMAIN/s: Zinc finger, Dof-type (InterPro:IPR003851…	T
TCONS_00000441	GLYMA01G02630.1	=	2 Domains	specific;superfamily	Exostosin;Exostosin superfamily	-;-	'26.2'	'misc.UDP glucosyl and glucoronyl transferases'	'(at4g38040 : 652.0) Exostosin family protein; FUNCTIONS IN: catalytic activity; INVOLVED IN: biological_process unknown; LOCATED IN: chloroplast, membrane; EXPRESSED IN: 22 plant structures; EXPRESSED DURING: 13 growth stages; CONTAINS InterPro DOMAIN/s: Exostosin-like (InterPro:IPR004263); BEST Arabidopsis thaliana protein match is: Exostosin family protein (TAIR:AT5G11610.1); Has 1409 Blast hi…	T
TCONS_00000443	GLYMA01G02670.1	=	34 Domains	non-specific;superfamily;non-specific;superfamily;non-specific;superfamily;non-specific;non-specific;superfamily;non-specific;non-specific;superfamily;non-specific;superfamily;non-specific;superfamily;non-specific;non-specific;non-specific;superfamily;non-specific;multi-dom;multi-dom;multi-dom;multi-dom;multi-dom;multi-dom;multi-dom;multi-dom;multi-dom;multi-dom;multi-dom;multi-dom;multi-dom	PLN02448;Glyco_tran_28_C superfamily;PLN02207;PLN02207 superfamily;PLN00164;PLN00164 superfamily;PLN02992;PLN03004;PLN03004 superfamily;PLN03007;PLN02167;PLN02167 superfamily;PLN02534;PLN02534 superfamily;PLN02554;PLN02554 superfamily;PLN02562;PLN02670;GT1_Gtf_like;Glycosyltransferase_GTB_type superfamily;PLN02764;PLN02410;PLN02555;PLN02173;PLN02210;PLN02863;PLN03015;PLN02152;UDPGT;egt;PLN02208;P…	-;-;-;-;-;-;-;-;-;N;-;-;-;-;-;-;-;N;N;N;N;-;-;-;-;-;-;-;NC;N;N;N;N;N	'17.4.1'	'hormone metabolism.cytokinin.synthesis-degradation'	'(loc_os07g30330.1 : 348.0) no description available & (at1g22380 : 291.0) Encodes a putative UDP-glucosyl transferase. At1g22380 was initially identified as encoding the protein AAF87154, which has been classified as a bHLH protein (AtbHLH152). Subsequently it has been found that the AAF87154 protein appears to be encoded by the AT1G23970 genomic locus.; UDP-glucosyl transferase 85A3 (UGT85A3); …	T	'26.2'	'misc.UDP glucosyl and glucoronyl transferases'	'(loc_os07g30330.1 : 348.0) no description available & (at1g22380 : 291.0) Encodes a putative UDP-glucosyl transferase. At1g22380 was initially identified as encoding the protein AAF87154, which has been classified as a bHLH protein (AtbHLH152). Subsequently it has been found that the AAF87154 protein appears to be encoded by the AT1G23970 genomic locus.; UDP-glucosyl transferase 85A3 (UGT85A3); …	T
TCONS_00000445	GLYMA01G02720.1	=	16 Domains	specific;superfamily;non-specific;superfamily;non-specific;non-specific;non-specific;non-specific;non-specific;non-specific;non-specific;non-specific;multi-dom;multi-dom;multi-dom;multi-dom	H2A;H2A superfamily;H2A;H4 superfamily;HTA1;PLN00154;PTZ00252;Histone;PLN00155;BUR6;HHT1;CBFD_NFYB_HMF;PLN00157;PTZ00017;PLN00156;PLN00153	-;-;-;-;-;-;-;-;-;-;-;-;-;-;-;-	'28.1.3.2.1'	'DNA.synthesis/chromatin structure.histone.core.H2A'	'(gnl|cdd|36967 : 172.0) no description available & (gnl|cdd|28955 : 172.0) no description available & (at1g51060 : 150.0) Encodes HTA10, a histone H2A protein.; histone H2A 10 (HTA10); FUNCTIONS IN: DNA binding; INVOLVED IN: nucleosome assembly; LOCATED IN: nucleolus, cell wall; EXPRESSED IN: 24 plant structures; EXPRESSED DURING: 15 growth stages; CONTAINS InterPro DOMAIN/s: Histone H2A (InterP…	T
TCONS_00000446	GLYMA01G02740.N3	j	34 Domains	non-specific;superfamily;non-specific;non-specific;superfamily;non-specific;superfamily;non-specific;non-specific;non-specific;superfamily;non-specific;superfamily;non-specific;superfamily;non-specific;superfamily;non-specific;non-specific;superfamily;non-specific;multi-dom;multi-dom;multi-dom;multi-dom;multi-dom;multi-dom;multi-dom;multi-dom;multi-dom;multi-dom;multi-dom;multi-dom;multi-dom	PLN02448;Glyco_tran_28_C superfamily;PLN02992;PLN03004;PLN03004 superfamily;PLN00164;PLN00164 superfamily;PLN03007;PLN02562;PLN02534;PLN02534 superfamily;PLN02554;PLN02554 superfamily;PLN02207;PLN02207 superfamily;PLN02167;PLN02167 superfamily;PLN02670;GT1_Gtf_like;Glycosyltransferase_GTB_type superfamily;PLN02764;PLN02863;PLN02410;PLN02555;PLN02210;PLN02173;PLN02152;PLN03015;UDPGT;PLN00414;PLN02…	-;-;-;-;-;-;-;-;-;-;-;-;-;-;-;-;-;-;-;-;-;-;-;-;-;-;-;N;NC;-;-;N;N;N	'17.4.1'	'hormone metabolism.cytokinin.synthesis-degradation'	'(loc_os07g30620.1 : 323.0) no description available & (at1g22380 : 304.0) Encodes a putative UDP-glucosyl transferase. At1g22380 was initially identified as encoding the protein AAF87154, which has been classified as a bHLH protein (AtbHLH152). Subsequently it has been found that the AAF87154 protein appears to be encoded by the AT1G23970 genomic locus.; UDP-glucosyl transferase 85A3 (UGT85A3); …	T	'26.2'	'misc.UDP glucosyl and glucoronyl transferases'	'(loc_os07g30620.1 : 323.0) no description available & (at1g22380 : 304.0) Encodes a putative UDP-glucosyl transferase. At1g22380 was initially identified as encoding the protein AAF87154, which has been classified as a bHLH protein (AtbHLH152). Subsequently it has been found that the AAF87154 protein appears to be encoded by the AT1G23970 genomic locus.; UDP-glucosyl transferase 85A3 (UGT85A3); …	T
TCONS_00000447	GLYMA01G02740.2	=	34 Domains	non-specific;superfamily;non-specific;non-specific;superfamily;non-specific;superfamily;non-specific;non-specific;non-specific;superfamily;non-specific;superfamily;non-specific;superfamily;non-specific;superfamily;non-specific;non-specific;superfamily;non-specific;multi-dom;multi-dom;multi-dom;multi-dom;multi-dom;multi-dom;multi-dom;multi-dom;multi-dom;multi-dom;multi-dom;multi-dom;multi-dom	PLN02448;Glyco_tran_28_C superfamily;PLN02992;PLN03004;PLN03004 superfamily;PLN00164;PLN00164 superfamily;PLN03007;PLN02562;PLN02534;PLN02534 superfamily;PLN02554;PLN02554 superfamily;PLN02207;PLN02207 superfamily;PLN02167;PLN02167 superfamily;PLN02670;GT1_Gtf_like;Glycosyltransferase_GTB_type superfamily;PLN02764;PLN02863;PLN02410;PLN02555;PLN02210;PLN02173;PLN02152;PLN03015;UDPGT;PLN00414;PLN02…	-;-;-;-;-;-;-;-;-;-;-;-;-;-;-;-;-;-;-;-;-;-;-;-;-;-;-;N;NC;-;-;N;N;N	'17.4.1'	'hormone metabolism.cytokinin.synthesis-degradation'	'(loc_os07g30620.1 : 323.0) no description available & (at1g22380 : 304.0) Encodes a putative UDP-glucosyl transferase. At1g22380 was initially identified as encoding the protein AAF87154, which has been classified as a bHLH protein (AtbHLH152). Subsequently it has been found that the AAF87154 protein appears to be encoded by the AT1G23970 genomic locus.; UDP-glucosyl transferase 85A3 (UGT85A3); …	T	'26.2'	'misc.UDP glucosyl and glucoronyl transferases'	'(loc_os07g30620.1 : 323.0) no description available & (at1g22380 : 304.0) Encodes a putative UDP-glucosyl transferase. At1g22380 was initially identified as encoding the protein AAF87154, which has been classified as a bHLH protein (AtbHLH152). Subsequently it has been found that the AAF87154 protein appears to be encoded by the AT1G23970 genomic locus.; UDP-glucosyl transferase 85A3 (UGT85A3); …	T
TCONS_00000449	GLYMA01G02750.1	=	NO NCBI CDD results	-	-	-	'29.4.1.56'	'protein.postranslational modification.kinase.receptor like cytoplasmatic kinase VI'	'(at5g65530 : 515.0) Protein kinase superfamily protein; FUNCTIONS IN: protein serine/threonine kinase activity, protein kinase activity, kinase activity, ATP binding; INVOLVED IN: protein amino acid phosphorylation; LOCATED IN: cellular_component unknown; EXPRESSED IN: 16 plant structures; EXPRESSED DURING: 8 growth stages; CONTAINS InterPro DOMAIN/s: Protein kinase, ATP binding site (InterPro:I…	T
TCONS_00000455	GLYMA01G02780.1	=	NO NCBI CDD results	-	-	-	'29.4.1.59'	'protein.postranslational modification.kinase.receptor like cytoplasmatic kinase IX'	'(at5g65500 : 690.0) U-box domain-containing protein kinase family protein; FUNCTIONS IN: ubiquitin-protein ligase activity, protein serine/threonine kinase activity, protein kinase activity, kinase activity, ATP binding; INVOLVED IN: protein amino acid phosphorylation, protein ubiquitination; LOCATED IN: ubiquitin ligase complex; CONTAINS InterPro DOMAIN/s: Protein kinase, catalytic domain (Inte…	T
TCONS_00000457	GLYMA01G02800.N3	j	2 Domains	specific;superfamily	SGT1;SGT1 superfamily	-;-	'35.2'	'not assigned.unknown'	'(at5g65490 : 468.0) FUNCTIONS IN: molecular_function unknown; INVOLVED IN: biological_process unknown; LOCATED IN: chloroplast; EXPRESSED IN: 22 plant structures; EXPRESSED DURING: 13 growth stages; CONTAINS InterPro DOMAIN/s: SGT1 (InterPro:IPR010770); Has 1807 Blast hits to 1807 proteins in 277 species: Archae - 0; Bacteria - 0; Metazoa - 736; Fungi - 347; Plants - 385; Viruses - 0; Other Euka…	T
TCONS_00000458	Glyma01g02800.1	=	NO NCBI CDD results	-	-	-	'35.2'	'not assigned.unknown'	'(at5g65490 : 445.0) FUNCTIONS IN: molecular_function unknown; INVOLVED IN: biological_process unknown; LOCATED IN: chloroplast; EXPRESSED IN: 22 plant structures; EXPRESSED DURING: 13 growth stages; CONTAINS InterPro DOMAIN/s: SGT1 (InterPro:IPR010770); Has 1807 Blast hits to 1807 proteins in 277 species: Archae - 0; Bacteria - 0; Metazoa - 736; Fungi - 347; Plants - 385; Viruses - 0; Other Euka…	T
TCONS_00000461	GLYMA01G02840.N4	j	4 Domains	non-specific;superfamily;multi-dom;multi-dom	MS_channel;MS_channel superfamily;MscS;COG3264	-;-;N;N	'31.2.5'	'cell.division.plastid'	'(at5g10490 : 488.0) A member of MscS-like gene family, structurally very similar to MSL3, comprising of an N-terminal chloroplast transit peptide, five trans-membrane helices and a C-terminal cytoplasmic domain. Mutant plants showed abnormalities in the size and shape of plastids. MSL2-GFP was localized to discrete foci on the plastid envelope and co-localize with the plastid division protein At…	T
TCONS_00000462	GLYMA01G02840.N5	j	4 Domains	non-specific;superfamily;multi-dom;multi-dom	MS_channel;MS_channel superfamily;MscS;COG3264	-;-;-;N	'31.2.5'	'cell.division.plastid'	'(at5g10490 : 716.0) A member of MscS-like gene family, structurally very similar to MSL3, comprising of an N-terminal chloroplast transit peptide, five trans-membrane helices and a C-terminal cytoplasmic domain. Mutant plants showed abnormalities in the size and shape of plastids. MSL2-GFP was localized to discrete foci on the plastid envelope and co-localize with the plastid division protein At…	T
TCONS_00000463	GLYMA01G02840.N6	j	5 Domains	non-specific;superfamily;multi-dom;multi-dom;multi-dom	MS_channel;MS_channel superfamily;MscS;COG3264;PRK10334	-;-;N;N;NC	'31.2.5'	'cell.division.plastid'	'(at5g10490 : 362.0) A member of MscS-like gene family, structurally very similar to MSL3, comprising of an N-terminal chloroplast transit peptide, five trans-membrane helices and a C-terminal cytoplasmic domain. Mutant plants showed abnormalities in the size and shape of plastids. MSL2-GFP was localized to discrete foci on the plastid envelope and co-localize with the plastid division protein At…	T
TCONS_00000464	GLYMA01G02840.N7	j	5 Domains	non-specific;superfamily;multi-dom;multi-dom;multi-dom	MS_channel;MS_channel superfamily;MscS;COG3264;PRK10334	-;-;N;N;NC	'31.2.5'	'cell.division.plastid'	'(at5g10490 : 362.0) A member of MscS-like gene family, structurally very similar to MSL3, comprising of an N-terminal chloroplast transit peptide, five trans-membrane helices and a C-terminal cytoplasmic domain. Mutant plants showed abnormalities in the size and shape of plastids. MSL2-GFP was localized to discrete foci on the plastid envelope and co-localize with the plastid division protein At…	T
TCONS_00000465	GLYMA01G02840.N8	j	4 Domains	non-specific;superfamily;multi-dom;multi-dom	MS_channel;MS_channel superfamily;MscS;COG3264	-;-;-;N	'31.2.5'	'cell.division.plastid'	'(at5g10490 : 716.0) A member of MscS-like gene family, structurally very similar to MSL3, comprising of an N-terminal chloroplast transit peptide, five trans-membrane helices and a C-terminal cytoplasmic domain. Mutant plants showed abnormalities in the size and shape of plastids. MSL2-GFP was localized to discrete foci on the plastid envelope and co-localize with the plastid division protein At…	T
TCONS_00000466	GLYMA01G02840.N9	j	4 Domains	non-specific;superfamily;multi-dom;multi-dom	MS_channel;MS_channel superfamily;MscS;COG3264	-;-;-;N	'31.2.5'	'cell.division.plastid'	'(at5g10490 : 689.0) A member of MscS-like gene family, structurally very similar to MSL3, comprising of an N-terminal chloroplast transit peptide, five trans-membrane helices and a C-terminal cytoplasmic domain. Mutant plants showed abnormalities in the size and shape of plastids. MSL2-GFP was localized to discrete foci on the plastid envelope and co-localize with the plastid division protein At…	T
TCONS_00000470	GLYMA01G02840.2	=	4 Domains	non-specific;superfamily;multi-dom;multi-dom	MS_channel;MS_channel superfamily;MscS;COG3264	-;-;-;N	'31.2.5'	'cell.division.plastid'	'(at5g10490 : 716.0) A member of MscS-like gene family, structurally very similar to MSL3, comprising of an N-terminal chloroplast transit peptide, five trans-membrane helices and a C-terminal cytoplasmic domain. Mutant plants showed abnormalities in the size and shape of plastids. MSL2-GFP was localized to discrete foci on the plastid envelope and co-localize with the plastid division protein At…	T
TCONS_00000473	GLYMA01G02890.N2	j	24 Domains	non-specific;superfamily;non-specific;non-specific;non-specific;non-specific;non-specific;non-specific;non-specific;non-specific;non-specific;non-specific;non-specific;non-specific;non-specific;non-specific;non-specific;non-specific;multi-dom;multi-dom;multi-dom;multi-dom;multi-dom;multi-dom	KISc_C_terminal;Motor_domain superfamily;KISc;Kinesin;KISc;KISc_KHC_KIF5;KISc_KIF3;KISc_BimC_Eg5;KISc_KIF4;KISc_KIF1A_KIF1B;KISc_KIP3_like;KISc_KLP2_like;KISc_KIF9_like;KISc_KID_like;KISc_KIF23_like;KISc_CENP_E;KISc_KIF2_like;Motor_domain;KIP1;PLN03188;GAS;SMC_prok_B;SMC_prok_B;ADIP	-;-;-;-;-;-;-;-;-;-;-;-;-;-;-;-;-;-;-;C;-;NC;NC;-	'31.1'	'cell.organisation'	'(at5g65460 : 1602.0) Kinesin that binds cyclin-dependent kinase CDKA;1 as homodimer or as heterodimer with KCA1; kinesin like protein for actin based chloroplast movement 2 (KAC2); FUNCTIONS IN: microtubule binding, protein binding, microtubule motor activity; INVOLVED IN: chloroplast avoidance movement, chloroplast accumulation movement; LOCATED IN: cytosol, plasma membrane; EXPRESSED IN: 22 pl…	T
TCONS_00000474	GLYMA01G02890.N3	j	24 Domains	non-specific;superfamily;non-specific;non-specific;non-specific;non-specific;non-specific;non-specific;non-specific;non-specific;non-specific;non-specific;non-specific;non-specific;non-specific;non-specific;non-specific;non-specific;multi-dom;multi-dom;multi-dom;multi-dom;multi-dom;multi-dom	KISc_C_terminal;Motor_domain superfamily;KISc;Kinesin;KISc;KISc_KHC_KIF5;KISc_KIF3;KISc_BimC_Eg5;KISc_KIF4;KISc_KIF1A_KIF1B;KISc_KIP3_like;KISc_KLP2_like;KISc_KIF9_like;KISc_KID_like;KISc_KIF23_like;KISc_CENP_E;KISc_KIF2_like;Motor_domain;KIP1;PLN03188;GAS;SMC_prok_B;SMC_prok_B;ADIP	-;-;-;-;-;-;-;-;-;-;-;-;-;-;-;-;-;-;-;C;-;NC;NC;-	'31.1'	'cell.organisation'	'(at5g65460 : 1476.0) Kinesin that binds cyclin-dependent kinase CDKA;1 as homodimer or as heterodimer with KCA1; kinesin like protein for actin based chloroplast movement 2 (KAC2); FUNCTIONS IN: microtubule binding, protein binding, microtubule motor activity; INVOLVED IN: chloroplast avoidance movement, chloroplast accumulation movement; LOCATED IN: cytosol, plasma membrane; EXPRESSED IN: 22 pl…	T
TCONS_00000475	GLYMA01G02890.N4	j	24 Domains	non-specific;superfamily;non-specific;non-specific;non-specific;non-specific;non-specific;non-specific;non-specific;non-specific;non-specific;non-specific;non-specific;non-specific;non-specific;non-specific;non-specific;non-specific;multi-dom;multi-dom;multi-dom;multi-dom;multi-dom;multi-dom	KISc_C_terminal;Motor_domain superfamily;KISc;Kinesin;KISc;KISc_KIF4;KISc_KIF3;KISc_KHC_KIF5;KISc_KIP3_like;KISc_KIF1A_KIF1B;KISc_KLP2_like;KISc_BimC_Eg5;KISc_KIF9_like;KISc_CENP_E;KISc_KID_like;Motor_domain;KISc_KIF2_like;KISc_KIF23_like;ADIP;KIP1;PLN03188;GAS;SMC_prok_B;SMC_prok_B	N;N;N;N;N;N;N;N;N;N;N;N;N;N;N;N;N;N;-;N;C;-;NC;NC	'31.1'	'cell.organisation'	'(at5g65460 : 1211.0) Kinesin that binds cyclin-dependent kinase CDKA;1 as homodimer or as heterodimer with KCA1; kinesin like protein for actin based chloroplast movement 2 (KAC2); FUNCTIONS IN: microtubule binding, protein binding, microtubule motor activity; INVOLVED IN: chloroplast avoidance movement, chloroplast accumulation movement; LOCATED IN: cytosol, plasma membrane; EXPRESSED IN: 22 pl…	T
TCONS_00000477	GLYMA01G02890.N6	j	24 Domains	non-specific;superfamily;non-specific;non-specific;non-specific;non-specific;non-specific;non-specific;non-specific;non-specific;non-specific;non-specific;non-specific;non-specific;non-specific;non-specific;non-specific;non-specific;multi-dom;multi-dom;multi-dom;multi-dom;multi-dom;multi-dom	KISc_C_terminal;Motor_domain superfamily;KISc;Kinesin;KISc;KISc_KHC_KIF5;KISc_KIF3;KISc_BimC_Eg5;KISc_KIF4;KISc_KIF1A_KIF1B;KISc_KIP3_like;KISc_KLP2_like;KISc_KIF9_like;KISc_KID_like;KISc_KIF23_like;KISc_CENP_E;KISc_KIF2_like;Motor_domain;KIP1;PLN03188;GAS;SMC_prok_B;SMC_prok_B;ADIP	-;-;-;-;-;-;-;-;-;-;-;-;-;-;-;-;-;-;-;C;-;NC;NC;-	'31.1'	'cell.organisation'	'(at5g65460 : 1602.0) Kinesin that binds cyclin-dependent kinase CDKA;1 as homodimer or as heterodimer with KCA1; kinesin like protein for actin based chloroplast movement 2 (KAC2); FUNCTIONS IN: microtubule binding, protein binding, microtubule motor activity; INVOLVED IN: chloroplast avoidance movement, chloroplast accumulation movement; LOCATED IN: cytosol, plasma membrane; EXPRESSED IN: 22 pl…	T
TCONS_00000478	GLYMA01G02890.N7	j	24 Domains	non-specific;superfamily;non-specific;non-specific;non-specific;non-specific;non-specific;non-specific;non-specific;non-specific;non-specific;non-specific;non-specific;non-specific;non-specific;non-specific;non-specific;non-specific;multi-dom;multi-dom;multi-dom;multi-dom;multi-dom;multi-dom	KISc_C_terminal;Motor_domain superfamily;KISc;Kinesin;KISc;KISc_KHC_KIF5;KISc_KIF3;KISc_BimC_Eg5;KISc_KIF4;KISc_KIF1A_KIF1B;KISc_KIP3_like;KISc_KLP2_like;KISc_KIF9_like;KISc_KID_like;KISc_KIF23_like;KISc_CENP_E;KISc_KIF2_like;Motor_domain;KIP1;PLN03188;GAS;SMC_prok_B;SMC_prok_B;ADIP	-;-;-;-;-;-;-;-;-;-;-;-;-;-;-;-;-;-;-;C;-;NC;NC;-	'31.1'	'cell.organisation'	'(at5g65460 : 1490.0) Kinesin that binds cyclin-dependent kinase CDKA;1 as homodimer or as heterodimer with KCA1; kinesin like protein for actin based chloroplast movement 2 (KAC2); FUNCTIONS IN: microtubule binding, protein binding, microtubule motor activity; INVOLVED IN: chloroplast avoidance movement, chloroplast accumulation movement; LOCATED IN: cytosol, plasma membrane; EXPRESSED IN: 22 pl…	T
TCONS_00000482	GLYMA01G02890.1	=	24 Domains	non-specific;superfamily;non-specific;non-specific;non-specific;non-specific;non-specific;non-specific;non-specific;non-specific;non-specific;non-specific;non-specific;non-specific;non-specific;non-specific;non-specific;non-specific;multi-dom;multi-dom;multi-dom;multi-dom;multi-dom;multi-dom	KISc_C_terminal;Motor_domain superfamily;KISc;Kinesin;KISc;KISc_KHC_KIF5;KISc_KIF3;KISc_BimC_Eg5;KISc_KIF4;KISc_KIF1A_KIF1B;KISc_KIP3_like;KISc_KLP2_like;KISc_KIF9_like;KISc_KID_like;KISc_KIF23_like;KISc_CENP_E;KISc_KIF2_like;Motor_domain;KIP1;PLN03188;GAS;SMC_prok_B;SMC_prok_B;ADIP	-;-;-;-;-;-;-;-;-;-;-;-;-;-;-;-;-;-;-;C;-;NC;NC;-	'31.1'	'cell.organisation'	'(at5g65460 : 1593.0) Kinesin that binds cyclin-dependent kinase CDKA;1 as homodimer or as heterodimer with KCA1; kinesin like protein for actin based chloroplast movement 2 (KAC2); FUNCTIONS IN: microtubule binding, protein binding, microtubule motor activity; INVOLVED IN: chloroplast avoidance movement, chloroplast accumulation movement; LOCATED IN: cytosol, plasma membrane; EXPRESSED IN: 22 pl…	T
TCONS_00000494	GLYMA01G02900.N11	j	NO NCBI CDD results	-	-	-	'35.1'	'not assigned.no ontology'	'(at2g22530 : 317.0) Alkaline-phosphatase-like family protein; FUNCTIONS IN: transferase activity, catalytic activity; INVOLVED IN: metabolic process, phospholipid biosynthetic process; LOCATED IN: endomembrane system; EXPRESSED IN: 21 plant structures; EXPRESSED DURING: 8 growth stages; CONTAINS InterPro DOMAIN/s: Alkaline phosphatase-like, alpha/beta/alpha (InterPro:IPR017849), Type I phosphodi…	T
TCONS_00000500	GLYMA01G02900.N17	j	NO NCBI CDD results	-	-	-	'35.1'	'not assigned.no ontology'	'(at2g22530 : 129.0) Alkaline-phosphatase-like family protein; FUNCTIONS IN: transferase activity, catalytic activity; INVOLVED IN: metabolic process, phospholipid biosynthetic process; LOCATED IN: endomembrane system; EXPRESSED IN: 21 plant structures; EXPRESSED DURING: 8 growth stages; CONTAINS InterPro DOMAIN/s: Alkaline phosphatase-like, alpha/beta/alpha (InterPro:IPR017849), Type I phosphodi…	T
TCONS_00000505	GLYMA01G02920.2	=	16 Domains	specific;superfamily;non-specific;non-specific;multi-dom;multi-dom;multi-dom;multi-dom;multi-dom;multi-dom;multi-dom;multi-dom;multi-dom;multi-dom;multi-dom;multi-dom	DnaJ;DnaJ superfamily;DnaJ;DnaJ;CbpA;PRK14298;PRK14292;PRK14297;DnaJ_bact;PRK14301;termin_org_DnaJ;PRK14282;DnaJ;PRK14299;PRK14284;PRK14281	-;-;-;-;C;C;C;C;C;C;C;C;C;C;C;C	'20.2.1'	'stress.abiotic.heat'	'(at5g09540 : 97.8) Chaperone DnaJ-domain superfamily protein; FUNCTIONS IN: heat shock protein binding; INVOLVED IN: protein folding, response to salt stress; LOCATED IN: cellular_component unknown; CONTAINS InterPro DOMAIN/s: Molecular chaperone, heat shock protein, Hsp40, DnaJ (InterPro:IPR015609), Heat shock protein DnaJ, N-terminal (InterPro:IPR001623); BEST Arabidopsis thaliana protein matc…	T
TCONS_00000507	GLYMA01G02950.1	=	NO NCBI CDD results	-	-	-	'9.8'	'mitochondrial electron transport / ATP synthesis.uncoupling protein'	'(at2g22500 : 399.0) Encodes one of the mitochondrial dicarboxylate carriers (DIC): DIC1 (AT2G22500), DIC2 (AT4G24570), DIC3 (AT5G09470).; uncoupling protein 5 (UCP5); FUNCTIONS IN: binding, dicarboxylic acid transmembrane transporter activity; INVOLVED IN: transport, mitochondrial transport; LOCATED IN: mitochondrion, mitochondrial inner membrane, membrane; EXPRESSED IN: 23 plant structures; EXP…	T	'34.9'	'transport.metabolite transporters at the mitochondrial membrane'	'(at2g22500 : 399.0) Encodes one of the mitochondrial dicarboxylate carriers (DIC): DIC1 (AT2G22500), DIC2 (AT4G24570), DIC3 (AT5G09470).; uncoupling protein 5 (UCP5); FUNCTIONS IN: binding, dicarboxylic acid transmembrane transporter activity; INVOLVED IN: transport, mitochondrial transport; LOCATED IN: mitochondrion, mitochondrial inner membrane, membrane; EXPRESSED IN: 23 plant structures; EXP…	T
TCONS_00000512	No gene id, No trans_id	-	NO NCBI CDD results	-	-	-	'35.2'	'not assigned.unknown'	' no hits & (original description: Glyma01g02900.N17)'	T
TCONS_00000517	GLYMA01G03020.N2	x	NO NCBI CDD results	-	-	-	'35.2'	'not assigned.unknown'	' no hits & (original description: Glyma01g03020.N2)'	T
TCONS_00000519	GLYMA01G03030.1	=	7 Domains	specific;superfamily;non-specific;non-specific;specific;superfamily;multi-dom	CYCLIN;CYCLIN superfamily;Cyclin_N;CYCLIN;Cyclin_C;CYCLIN superfamily;COG5024	-;-;-;-;C;C;N	'31.3'	'cell.cycle'	'(at5g65420 : 266.0) Encodes a D-type cyclin CYCD4;1 that physically interacts with CDC2A and is expressed during vascular tissue development, embryogenesis, and formation of lateral root primordia. Its expression is upregulated early during germination.Involved in stomatal cell lineage proliferation in the hypocotyl.; CYCLIN D4;1 (CYCD4;1); FUNCTIONS IN: cyclin-dependent protein kinase regulator…	T
TCONS_00000524	GLYMA01G03090.N4	j	36 Domains	specific;superfamily;non-specific;non-specific;superfamily;non-specific;non-specific;non-specific;non-specific;non-specific;non-specific;non-specific;non-specific;non-specific;non-specific;non-specific;non-specific;non-specific;non-specific;non-specific;non-specific;non-specific;non-specific;non-specific;non-specific;non-specific;non-specific;non-specific;non-specific;non-specific;multi-dom;multi…	MATE_eukaryotic;MATE_like superfamily;MATE_NorM_like;MatE;MatE superfamily;MATE_NorM_like;MATE_like_7;MATE_like;MATE_yoeA_like;MATE_MepA_like;MatE;MATE_like_8;MATE_DinF_like;MATE_like_9;MATE_like;MATE_like_12;MATE_yoeA_like;MATE_like_8;MATE_MepA_like;MATE_NorM_like;MATE_DinF_like;MATE_like_7;MATE_like_1;MATE_NorM_like;MATE_like_5;MATE_like_6;MATE_like_5;MATE_like_2;MATE_like_6;MATE_like_4;matE;No…	-;-;-;-;-;-;-;-;-;-;-;-;-;-;N;-;N;N;N;N;N;N;C;N;C;N;N;-;N;C;-;-;-;N;N;C	'33.99'	'development.unspecified'	'(at5g65380 : 520.0) MATE efflux family protein; FUNCTIONS IN: antiporter activity, drug transmembrane transporter activity, transporter activity; INVOLVED IN: drug transmembrane transport, ripening, transmembrane transport; LOCATED IN: membrane; EXPRESSED IN: 22 plant structures; EXPRESSED DURING: 13 growth stages; CONTAINS InterPro DOMAIN/s: Multi antimicrobial extrusion protein MatE (InterPro:…	T	'34.99'	'transport.misc'	'(at5g65380 : 520.0) MATE efflux family protein; FUNCTIONS IN: antiporter activity, drug transmembrane transporter activity, transporter activity; INVOLVED IN: drug transmembrane transport, ripening, transmembrane transport; LOCATED IN: membrane; EXPRESSED IN: 22 plant structures; EXPRESSED DURING: 13 growth stages; CONTAINS InterPro DOMAIN/s: Multi antimicrobial extrusion protein MatE (InterPro:…	T
TCONS_00000525	GLYMA01G03090.1	=	NO NCBI CDD results	-	-	-	'33.99'	'development.unspecified'	'(at5g65380 : 644.0) MATE efflux family protein; FUNCTIONS IN: antiporter activity, drug transmembrane transporter activity, transporter activity; INVOLVED IN: drug transmembrane transport, ripening, transmembrane transport; LOCATED IN: membrane; EXPRESSED IN: 22 plant structures; EXPRESSED DURING: 13 growth stages; CONTAINS InterPro DOMAIN/s: Multi antimicrobial extrusion protein MatE (InterPro:…	T	'34.99'	'transport.misc'	'(at5g65380 : 644.0) MATE efflux family protein; FUNCTIONS IN: antiporter activity, drug transmembrane transporter activity, transporter activity; INVOLVED IN: drug transmembrane transport, ripening, transmembrane transport; LOCATED IN: membrane; EXPRESSED IN: 22 plant structures; EXPRESSED DURING: 13 growth stages; CONTAINS InterPro DOMAIN/s: Multi antimicrobial extrusion protein MatE (InterPro:…	T
TCONS_00000526	GLYMA01G03100.1	=	4 Domains	specific;superfamily;non-specific;superfamily	NPH3;NPH3 superfamily;BTB;BTB superfamily	-;-;-;-	'30.11'	'signalling.light'	'(at1g67900 : 734.0) Phototropic-responsive NPH3 family protein; FUNCTIONS IN: signal transducer activity; INVOLVED IN: response to light stimulus; LOCATED IN: cellular_component unknown; CONTAINS InterPro DOMAIN/s: NPH3 (InterPro:IPR004249), BTB/POZ fold (InterPro:IPR011333); BEST Arabidopsis thaliana protein match is: Phototropic-responsive NPH3 family protein (TAIR:AT3G26490.1). & (loc_os04g40…	T
TCONS_00000529	GLYMA01G03180.1	=	NO NCBI CDD results	-	-	-	'29.2.1.2.2.527'	'protein.synthesis.ribosomal protein.eukaryotic.60S subunit.L27A'	'(at1g70600 : 208.0) Ribosomal protein L18e/L15 superfamily protein; FUNCTIONS IN: structural constituent of ribosome; INVOLVED IN: translation; LOCATED IN: cytosolic ribosome, ribosome, cytosolic large ribosomal subunit, membrane; EXPRESSED IN: guard cell, leaf; CONTAINS InterPro DOMAIN/s: Ribosomal protein L18e/L15 (InterPro:IPR021131), Ribosomal protein L15, conserved site (InterPro:IPR001196)…	T
TCONS_00000530	GLYMA01G03180.N2	j	8 Domains	specific;superfamily;non-specific;non-specific;non-specific;non-specific;non-specific;non-specific	PTZ00160;Ribosomal_L18e superfamily;Ribosomal_L18e;rpl15p;RplO;PRK04005;rplO;RPL18A	-;-;-;-;-;N;-;N	'29.2.1.2.2.527'	'protein.synthesis.ribosomal protein.eukaryotic.60S subunit.L27A'	'(at1g70600 : 208.0) Ribosomal protein L18e/L15 superfamily protein; FUNCTIONS IN: structural constituent of ribosome; INVOLVED IN: translation; LOCATED IN: cytosolic ribosome, ribosome, cytosolic large ribosomal subunit, membrane; EXPRESSED IN: guard cell, leaf; CONTAINS InterPro DOMAIN/s: Ribosomal protein L18e/L15 (InterPro:IPR021131), Ribosomal protein L15, conserved site (InterPro:IPR001196)…	T
TCONS_00000531	GLYMA01G03180.N3	j	8 Domains	specific;superfamily;non-specific;non-specific;non-specific;non-specific;non-specific;non-specific	PTZ00160;Ribosomal_L18e superfamily;Ribosomal_L18e;rpl15p;RplO;PRK04005;rplO;RPL18A	-;-;-;-;-;N;-;N	'29.2.1.2.2.527'	'protein.synthesis.ribosomal protein.eukaryotic.60S subunit.L27A'	'(at1g70600 : 208.0) Ribosomal protein L18e/L15 superfamily protein; FUNCTIONS IN: structural constituent of ribosome; INVOLVED IN: translation; LOCATED IN: cytosolic ribosome, ribosome, cytosolic large ribosomal subunit, membrane; EXPRESSED IN: guard cell, leaf; CONTAINS InterPro DOMAIN/s: Ribosomal protein L18e/L15 (InterPro:IPR021131), Ribosomal protein L15, conserved site (InterPro:IPR001196)…	T
TCONS_00000535	GLYMA01G03210.N2	o	5 Domains	specific;superfamily;non-specific;multi-dom;multi-dom	ARM;ARM superfamily;ARM;Adaptin_N;Adaptin_N	-;-;C;N;NC	'35.1.3'	'not assigned.no ontology.armadillo/beta-catenin repeat family protein'	'(at3g26600 : 407.0) Armadillo repeat protein. One of a family of four in Arabidopsis. Expressed in vegetative tissues, anthers and ovules.; armadillo repeat only 4 (ARO4); FUNCTIONS IN: binding; INVOLVED IN: biological_process unknown; LOCATED IN: cellular_component unknown; EXPRESSED IN: 25 plant structures; EXPRESSED DURING: 13 growth stages; CONTAINS InterPro DOMAIN/s: Armadillo-like helical …	T
TCONS_00000536	GLYMA01G03210.1	=	NO NCBI CDD results	-	-	-	'35.1.3'	'not assigned.no ontology.armadillo/beta-catenin repeat family protein'	'(at3g26600 : 620.0) Armadillo repeat protein. One of a family of four in Arabidopsis. Expressed in vegetative tissues, anthers and ovules.; armadillo repeat only 4 (ARO4); FUNCTIONS IN: binding; INVOLVED IN: biological_process unknown; LOCATED IN: cellular_component unknown; EXPRESSED IN: 25 plant structures; EXPRESSED DURING: 13 growth stages; CONTAINS InterPro DOMAIN/s: Armadillo-like helical …	T
TCONS_00000540	GLYMA01G03270.1	=	32 Domains	specific;superfamily;non-specific;non-specific;superfamily;non-specific;non-specific;non-specific;non-specific;non-specific;non-specific;non-specific;non-specific;non-specific;non-specific;multi-dom;multi-dom;multi-dom;multi-dom;multi-dom;multi-dom;multi-dom;multi-dom;multi-dom;multi-dom;multi-dom;multi-dom;multi-dom;multi-dom;multi-dom;multi-dom;multi-dom	PRTases_typeI;PRTases_typeI superfamily;Pribosyltran;Pribosyltran_N;Pribosyltran_N superfamily;Hpt;comF;PRK11595;PyrE;PRK02277;HGPRTase;Apt;PLN02238;COG1926;COG0856;PLN02297;PrsA;ribP_PPkin;PRK01259;PRK02269;PRK07199;PRK00934;PRK03092;PLN02369;PRK04923;PRK00553;PRK02458;PRK02812;PRK06827;PTZ00145;ComFC;Pribosyl_synth	-;-;N;-;-;NC;N;N;NC;N;NC;N;NC;NC;N;-;-;-;-;-;-;-;C;-;-;-;C;-;NC;N;N;NC	'23.1.3'	'nucleotide metabolism.synthesis.PRS-PP'	'(q9xga0|kprs3_spiol : 543.0) Ribose-phosphate pyrophosphokinase 3, mitochondrial precursor (EC 2.7.6.1) (Phosphoribosyl pyrophosphate synthetase 3) - Spinacia oleracea (Spinach) & (at1g10700 : 525.0) Encodes a P-independent phosphoribosyl pyrophosphate (PRPP) synthase.; phosphoribosyl pyrophosphate (PRPP) synthase 3 (PRS3); FUNCTIONS IN: magnesium ion binding, ribose phosphate diphosphokinase ac…	T
TCONS_00000541	GLYMA01G03290.N2	o	NO NCBI CDD results	-	-	-	'35.2'	'not assigned.unknown'	' no hits & (original description: Glyma01g03290.N2)'	T
TCONS_00000544	GLYMA01G03330.N2	j	NO NCBI CDD results	-	-	-	'35.2'	'not assigned.unknown'	' no hits & (original description: Glyma01g03330.N2)'	T
TCONS_00000545	GLYMA01G03330.N3	j	15 Domains	specific;superfamily;non-specific;non-specific;non-specific;non-specific;non-specific;non-specific;non-specific;non-specific;non-specific;non-specific;non-specific;non-specific;non-specific	AP-1_Mu1_Cterm;AP_MHD_Cterm superfamily;AP-1_Mu1A_Cterm;AP-1_Mu1B_Cterm;Adap_comp_sub;AP-2_Mu2_Cterm;AP-4_Mu4_Cterm;AP_MHD_Cterm;AP-3_Mu3_Cterm;AP-3_Mu3A_Cterm;AP-3_Mu3B_Cterm;AP-like_stonins_MHD;AP_stonin-2_MHD;AP_stonin-1_MHD;AP_MuD_MHD	C;C;C;C;C;C;C;C;C;C;C;C;C;C;C	'29.3.4.99'	'protein.targeting.secretory pathway.unspecified'	'(at1g60780 : 585.0) HAPLESS 13 (HAP13); INVOLVED IN: intracellular protein transport, transport, vesicle-mediated transport; LOCATED IN: clathrin vesicle coat, clathrin adaptor complex; EXPRESSED IN: 23 plant structures; EXPRESSED DURING: 15 growth stages; CONTAINS InterPro DOMAIN/s: Clathrin adaptor, mu subunit, conserved site (InterPro:IPR018240), Clathrin adaptor, mu subunit, C-terminal (Inte…	T
TCONS_00000547	GLYMA01G03330.N5	j	11 Domains	non-specific;superfamily;non-specific;non-specific;non-specific;non-specific;non-specific;non-specific;non-specific;non-specific;non-specific	AP-1_Mu1_Cterm;AP_MHD_Cterm superfamily;AP-1_Mu1A_Cterm;AP-1_Mu1B_Cterm;Adap_comp_sub;AP-2_Mu2_Cterm;AP-4_Mu4_Cterm;AP-3_Mu3_Cterm;AP_MHD_Cterm;AP-3_Mu3B_Cterm;AP-3_Mu3A_Cterm	C;C;C;C;C;C;C;C;C;C;C	'29.3.4.99'	'protein.targeting.secretory pathway.unspecified'	'(at1g60780 : 393.0) HAPLESS 13 (HAP13); INVOLVED IN: intracellular protein transport, transport, vesicle-mediated transport; LOCATED IN: clathrin vesicle coat, clathrin adaptor complex; EXPRESSED IN: 23 plant structures; EXPRESSED DURING: 15 growth stages; CONTAINS InterPro DOMAIN/s: Clathrin adaptor, mu subunit, conserved site (InterPro:IPR018240), Clathrin adaptor, mu subunit, C-terminal (Inte…	T
TCONS_00000550	GLYMA01G03330.N8	j	11 Domains	non-specific;superfamily;non-specific;non-specific;non-specific;non-specific;non-specific;non-specific;non-specific;non-specific;non-specific	AP-1_Mu1_Cterm;AP_MHD_Cterm superfamily;AP-1_Mu1A_Cterm;AP-1_Mu1B_Cterm;Adap_comp_sub;AP-2_Mu2_Cterm;AP-4_Mu4_Cterm;AP-3_Mu3_Cterm;AP_MHD_Cterm;AP-3_Mu3B_Cterm;AP-3_Mu3A_Cterm	C;C;C;C;C;C;C;C;C;C;C	'29.3.4.99'	'protein.targeting.secretory pathway.unspecified'	'(at1g60780 : 393.0) HAPLESS 13 (HAP13); INVOLVED IN: intracellular protein transport, transport, vesicle-mediated transport; LOCATED IN: clathrin vesicle coat, clathrin adaptor complex; EXPRESSED IN: 23 plant structures; EXPRESSED DURING: 15 growth stages; CONTAINS InterPro DOMAIN/s: Clathrin adaptor, mu subunit, conserved site (InterPro:IPR018240), Clathrin adaptor, mu subunit, C-terminal (Inte…	T
TCONS_00000551	GLYMA01G03330.N9	j	16 Domains	specific;superfamily;non-specific;non-specific;non-specific;non-specific;non-specific;non-specific;non-specific;non-specific;non-specific;non-specific;non-specific;non-specific;non-specific;non-specific	AP-1_Mu1_Cterm;AP_MHD_Cterm superfamily;AP-1_Mu1A_Cterm;AP-1_Mu1B_Cterm;Adap_comp_sub;AP-2_Mu2_Cterm;AP_MHD_Cterm;AP-4_Mu4_Cterm;AP-3_Mu3_Cterm;AP-3_Mu3A_Cterm;AP-like_stonins_MHD;AP-3_Mu3B_Cterm;AP_stonin-1_MHD;AP_stonin-2_MHD;AP_MuD_MHD;AP_delta-COPI_MHD	-;-;-;-;-;-;-;-;-;-;-;-;-;-;-;C	'29.3.4.99'	'protein.targeting.secretory pathway.unspecified'	'(at1g60780 : 749.0) HAPLESS 13 (HAP13); INVOLVED IN: intracellular protein transport, transport, vesicle-mediated transport; LOCATED IN: clathrin vesicle coat, clathrin adaptor complex; EXPRESSED IN: 23 plant structures; EXPRESSED DURING: 15 growth stages; CONTAINS InterPro DOMAIN/s: Clathrin adaptor, mu subunit, conserved site (InterPro:IPR018240), Clathrin adaptor, mu subunit, C-terminal (Inte…	T
TCONS_00000552	GLYMA01G03330.N10	j	11 Domains	non-specific;superfamily;non-specific;non-specific;non-specific;non-specific;non-specific;non-specific;non-specific;non-specific;non-specific	AP-1_Mu1_Cterm;AP_MHD_Cterm superfamily;AP-1_Mu1A_Cterm;AP-1_Mu1B_Cterm;Adap_comp_sub;AP-2_Mu2_Cterm;AP-4_Mu4_Cterm;AP-3_Mu3_Cterm;AP_MHD_Cterm;AP-3_Mu3B_Cterm;AP-3_Mu3A_Cterm	C;C;C;C;C;C;C;C;C;C;C	'29.3.4.99'	'protein.targeting.secretory pathway.unspecified'	'(at1g60780 : 393.0) HAPLESS 13 (HAP13); INVOLVED IN: intracellular protein transport, transport, vesicle-mediated transport; LOCATED IN: clathrin vesicle coat, clathrin adaptor complex; EXPRESSED IN: 23 plant structures; EXPRESSED DURING: 15 growth stages; CONTAINS InterPro DOMAIN/s: Clathrin adaptor, mu subunit, conserved site (InterPro:IPR018240), Clathrin adaptor, mu subunit, C-terminal (Inte…	T
TCONS_00000554	GLYMA01G03330.1	=	16 Domains	specific;superfamily;non-specific;non-specific;non-specific;non-specific;non-specific;non-specific;non-specific;non-specific;non-specific;non-specific;non-specific;non-specific;non-specific;non-specific	AP-1_Mu1_Cterm;AP_MHD_Cterm superfamily;AP-1_Mu1A_Cterm;AP-1_Mu1B_Cterm;Adap_comp_sub;AP-2_Mu2_Cterm;AP-4_Mu4_Cterm;AP_MHD_Cterm;AP-3_Mu3_Cterm;AP-3_Mu3A_Cterm;AP-3_Mu3B_Cterm;AP-like_stonins_MHD;AP_stonin-2_MHD;AP_stonin-1_MHD;AP_MuD_MHD;AP_delta-COPI_MHD	-;-;-;-;-;-;-;-;-;-;-;-;-;-;-;C	'29.3.4.99'	'protein.targeting.secretory pathway.unspecified'	'(at1g60780 : 806.0) HAPLESS 13 (HAP13); INVOLVED IN: intracellular protein transport, transport, vesicle-mediated transport; LOCATED IN: clathrin vesicle coat, clathrin adaptor complex; EXPRESSED IN: 23 plant structures; EXPRESSED DURING: 15 growth stages; CONTAINS InterPro DOMAIN/s: Clathrin adaptor, mu subunit, conserved site (InterPro:IPR018240), Clathrin adaptor, mu subunit, C-terminal (Inte…	T
TCONS_00000564	GLYMA01G03470.1	=	NO NCBI CDD results	-	-	-	'35.2'	'not assigned.unknown'	'(q02918|no36a_soybn : 166.0) Early nodulin 36A - Glycine max (Soybean) & (reliability: 100.0) & (original description: no original description)'	T
TCONS_00000565	GLYMA01G03540.1	=	39 Domains	specific;superfamily;non-specific;non-specific;non-specific;non-specific;non-specific;non-specific;non-specific;non-specific;non-specific;non-specific;non-specific;non-specific;non-specific;non-specific;non-specific;non-specific;non-specific;non-specific;non-specific;non-specific;non-specific;non-specific;non-specific;non-specific;non-specific;non-specific;non-specific;non-specific;non-specific;n…	SR_beta;Ras_like_GTPase superfamily;SRPRB;Sar1;COG2229;Arf_Arl;Arf;Ras_like_GTPase;Arl10_like;Arl6;Arl9_Arfrp2_like;Arl3;Arl1;Arl5_Arl8;ARLTS1;SAR;small_GTP;PLN00223;Arl4_Arl7;Arfrp1;ARF;Arf6;Arl2l1_Arl13_like;Arf1_5_like;PTZ00133;Arl2;Miro;ARD1;Era_like;MMR_HSR1;YfjP;FeoB;FeoB_N;Era;COG1100;Era;Gtr1_RagA;era;FeoB	-;-;-;C;C;C;-;-;C;C;C;-;C;C;-;C;-;C;C;-;C;C;C;C;C;-;-;C;-;-;-;C;C;NC;C;C;C;C;C	'29.3.4.99'	'protein.targeting.secretory pathway.unspecified'	'(at5g05670 : 350.0) signal recognition particle binding; FUNCTIONS IN: signal recognition particle binding; LOCATED IN: endoplasmic reticulum, plasma membrane; EXPRESSED IN: 25 plant structures; EXPRESSED DURING: 14 growth stages; CONTAINS InterPro DOMAIN/s: Signal recognition particle receptor, beta subunit (InterPro:IPR019009); BEST Arabidopsis thaliana protein match is: P-loop containing nucl…	T
TCONS_00000566	GLYMA01G03570.N2	o	35 Domains	specific;superfamily;non-specific;non-specific;non-specific;non-specific;specific;superfamily;non-specific;non-specific;non-specific;non-specific;non-specific;non-specific;non-specific;non-specific;non-specific;non-specific;non-specific;non-specific;non-specific;non-specific;non-specific;non-specific;non-specific;non-specific;non-specific;non-specific;non-specific;non-specific;non-specific;non-sp…	Ubiquitin;UBQ superfamily;UBQ;ubiquitin;Nedd8;UBL;Ribosomal_S27;Ribosomal_S27 superfamily;PTZ00044;Rad60-SLD;AN1_N;RAD23_N;RPS31;Scythe_N;UBQ;parkin_N;Fubi;GDX_N;UBI4;NIRF_N;SF3a120_C;ISG15_repeat2;PRK00432;hPLIC_N;DC_UbP_C;BAG1_N;DDI1_N;ISG15_repeat1;midnolin_N;Ubiquitin_2;Rad60-SLD_2;Hoil1_N;BMSC_UbP_N;rad23;Telomere_Sde2	-;-;-;-;-;-;-;-;-;-;N;-;-;-;-;-;-;-;-;-;-;-;-;-;-;-;-;-;-;N;C;-;N;C;C	'29.2.1.2.1.27'	'protein.synthesis.ribosomal protein.eukaryotic.40S subunit.S27'	'(at2g47110 : 245.0) polyubiquitin gene; ubiquitin 6 (UBQ6); FUNCTIONS IN: structural constituent of ribosome; INVOLVED IN: protein ubiquitination involved in ubiquitin-dependent protein catabolic process, ubiquitin-dependent protein catabolic process; LOCATED IN: cytosolic small ribosomal subunit, intracellular; EXPRESSED IN: whole plant, male gametophyte, guard cell, pollen tube; EXPRESSED DURI…	T	'29.5.11'	'protein.degradation.ubiquitin'	'(at2g47110 : 245.0) polyubiquitin gene; ubiquitin 6 (UBQ6); FUNCTIONS IN: structural constituent of ribosome; INVOLVED IN: protein ubiquitination involved in ubiquitin-dependent protein catabolic process, ubiquitin-dependent protein catabolic process; LOCATED IN: cytosolic small ribosomal subunit, intracellular; EXPRESSED IN: whole plant, male gametophyte, guard cell, pollen tube; EXPRESSED DURI…	T
TCONS_00000567	GLYMA01G03570.1	=	NO NCBI CDD results	-	-	-	'29.2.1.2.1.27'	'protein.synthesis.ribosomal protein.eukaryotic.40S subunit.S27'	'(at2g47110 : 245.0) polyubiquitin gene; ubiquitin 6 (UBQ6); FUNCTIONS IN: structural constituent of ribosome; INVOLVED IN: protein ubiquitination involved in ubiquitin-dependent protein catabolic process, ubiquitin-dependent protein catabolic process; LOCATED IN: cytosolic small ribosomal subunit, intracellular; EXPRESSED IN: whole plant, male gametophyte, guard cell, pollen tube; EXPRESSED DURI…	T	'29.5.11'	'protein.degradation.ubiquitin'	'(at2g47110 : 245.0) polyubiquitin gene; ubiquitin 6 (UBQ6); FUNCTIONS IN: structural constituent of ribosome; INVOLVED IN: protein ubiquitination involved in ubiquitin-dependent protein catabolic process, ubiquitin-dependent protein catabolic process; LOCATED IN: cytosolic small ribosomal subunit, intracellular; EXPRESSED IN: whole plant, male gametophyte, guard cell, pollen tube; EXPRESSED DURI…	T
TCONS_00000568	GLYMA01G03570.N3	o	35 Domains	specific;superfamily;non-specific;non-specific;non-specific;non-specific;specific;superfamily;non-specific;non-specific;non-specific;non-specific;non-specific;non-specific;non-specific;non-specific;non-specific;non-specific;non-specific;non-specific;non-specific;non-specific;non-specific;non-specific;non-specific;non-specific;non-specific;non-specific;non-specific;non-specific;non-specific;non-sp…	Ubiquitin;UBQ superfamily;UBQ;ubiquitin;Nedd8;UBL;Ribosomal_S27;Ribosomal_S27 superfamily;PTZ00044;Rad60-SLD;AN1_N;RAD23_N;RPS31;Scythe_N;UBQ;parkin_N;Fubi;GDX_N;UBI4;NIRF_N;SF3a120_C;ISG15_repeat2;PRK00432;hPLIC_N;DC_UbP_C;BAG1_N;DDI1_N;ISG15_repeat1;midnolin_N;Ubiquitin_2;Rad60-SLD_2;Hoil1_N;BMSC_UbP_N;rad23;Telomere_Sde2	-;-;-;-;-;-;-;-;-;-;N;-;-;-;-;-;-;-;-;-;-;-;-;-;-;-;-;-;-;N;C;-;N;C;C	'29.2.1.2.1.27'	'protein.synthesis.ribosomal protein.eukaryotic.40S subunit.S27'	'(at2g47110 : 245.0) polyubiquitin gene; ubiquitin 6 (UBQ6); FUNCTIONS IN: structural constituent of ribosome; INVOLVED IN: protein ubiquitination involved in ubiquitin-dependent protein catabolic process, ubiquitin-dependent protein catabolic process; LOCATED IN: cytosolic small ribosomal subunit, intracellular; EXPRESSED IN: whole plant, male gametophyte, guard cell, pollen tube; EXPRESSED DURI…	T	'29.5.11'	'protein.degradation.ubiquitin'	'(at2g47110 : 245.0) polyubiquitin gene; ubiquitin 6 (UBQ6); FUNCTIONS IN: structural constituent of ribosome; INVOLVED IN: protein ubiquitination involved in ubiquitin-dependent protein catabolic process, ubiquitin-dependent protein catabolic process; LOCATED IN: cytosolic small ribosomal subunit, intracellular; EXPRESSED IN: whole plant, male gametophyte, guard cell, pollen tube; EXPRESSED DURI…	T
TCONS_00000572	GLYMA01G03600.N7	j	2 Domains	specific;superfamily	zf-C3HC4_3;RING superfamily	-;-	'29.5.11.4.2'	'protein.degradation.ubiquitin.E3.RING'	'(at1g10650 : 325.0) SBP (S-ribonuclease binding protein) family protein; FUNCTIONS IN: zinc ion binding; INVOLVED IN: biological_process unknown; LOCATED IN: cellular_component unknown; EXPRESSED IN: 24 plant structures; EXPRESSED DURING: 15 growth stages; CONTAINS InterPro DOMAIN/s: Zinc finger, RING-type (InterPro:IPR001841), S-ribonuclease binding protein, SBP1, pollen (InterPro:IPR017066); B…	T
TCONS_00000573	GLYMA01G03600.N8	j	NO NCBI CDD results	-	-	-	'35.2'	'not assigned.unknown'	' no hits & (original description: Glyma01g03600.N8)'	T
TCONS_00000583	GLYMA01G03610.1	=	NO NCBI CDD results	-	-	-	'17.3.2.99'	'hormone metabolism.brassinosteroid.signal transduction.other'	'(loc_os08g21660.1 : 568.0) no description available & (at2g46290 : 564.0) Transducin/WD40 repeat-like superfamily protein; CONTAINS InterPro DOMAIN/s: WD40 repeat 2 (InterPro:IPR019782), WD40 repeat, conserved site (InterPro:IPR019775), WD40 repeat (InterPro:IPR001680), G-protein beta WD-40 repeat, region (InterPro:IPR020472), WD40 repeat-like-containing domain (InterPro:IPR011046), WD40-repeat-…	T	'29.2.3'	'protein.synthesis.initiation'	'(loc_os08g21660.1 : 568.0) no description available & (at2g46290 : 564.0) Transducin/WD40 repeat-like superfamily protein; CONTAINS InterPro DOMAIN/s: WD40 repeat 2 (InterPro:IPR019782), WD40 repeat, conserved site (InterPro:IPR019775), WD40 repeat (InterPro:IPR001680), G-protein beta WD-40 repeat, region (InterPro:IPR020472), WD40 repeat-like-containing domain (InterPro:IPR011046), WD40-repeat-…	T
TCONS_00000584	GLYMA01G03650.N8	j	82 Domains	specific;superfamily;non-specific;non-specific;non-specific;non-specific;non-specific;non-specific;non-specific;non-specific;non-specific;non-specific;non-specific;non-specific;non-specific;non-specific;non-specific;non-specific;non-specific;non-specific;non-specific;non-specific;non-specific;non-specific;non-specific;non-specific;non-specific;non-specific;non-specific;non-specific;non-specific;n…	Arf1_5_like;Ras_like_GTPase superfamily;PLN00223;ARF;PTZ00133;Arf;Arf6;Arf_Arl;Arl1;Arl5_Arl8;Arl3;ARLTS1;Arl2;ARD1;Arl4_Arl7;Arl6;Sar1;Arfrp1;Arl10_like;Arl9_Arfrp2_like;Arl2l1_Arl13_like;SAR;small_GTP;SR_beta;Ras_like_GTPase;Rab;COG2229;Rab18;Ras;RAB;SRPRB;Rab8_Rab10_Rab13_like;Rab1_Ypt1;Miro;Rab21;Rab15;G-alpha;Rab12;Rab33B_Rab33A;Rab35;Rab27A;Rab39;Rab5_related;RocCOR;Rab36_Rab34;Ran;Rab19;Ra…	-;-;-;-;-;-;-;-;-;-;-;-;-;C;C;-;C;C;-;-;C;C;C;C;C;C;-;-;C;C;C;C;-;-;C;C;NC;C;C;C;-;C;C;C;C;C;C;C;C;C;C;-;C;C;C;C;C;C;C;-;C;C;C;C;C;NC;C;-;C;C;C;C;C;NC;C;NC;C;C;C;C;NC;NC	'29.3.4.99'	'protein.targeting.secretory pathway.unspecified'	'(loc_os01g16030.1 : 308.0) no description available & (at1g70490 : 305.0) A member of ARF GTPase family. A thaliana has 21 members of this family, known to be essential for vesicle coating and uncoating and functions in GTP-binding. Gene encoding ADP-ribosylation factor and similar to other ARFs and ARF-like proteins. The gene is shown to play a role in cell division, cell expansion and cellulos…	T	'29.4'	'protein.postranslational modification'	'(loc_os01g16030.1 : 308.0) no description available & (at1g70490 : 305.0) A member of ARF GTPase family. A thaliana has 21 members of this family, known to be essential for vesicle coating and uncoating and functions in GTP-binding. Gene encoding ADP-ribosylation factor and similar to other ARFs and ARF-like proteins. The gene is shown to play a role in cell division, cell expansion and cellulos…	T
TCONS_00000591	GLYMA01G03670.1	=	NO NCBI CDD results	-	-	-	'35.2'	'not assigned.unknown'	' no hits & (original description: no original description)'	T
TCONS_00000592	GLYMA01G03700.1	=	NO NCBI CDD results	-	-	-	'35.2'	'not assigned.unknown'	'(at1g70420 : 150.0) Protein of unknown function (DUF1645); CONTAINS InterPro DOMAIN/s: Protein of unknown function DUF1645 (InterPro:IPR012442); BEST Arabidopsis thaliana protein match is: Protein of unknown function (DUF1645) (TAIR:AT1G23710.1); Has 179 Blast hits to 179 proteins in 22 species: Archae - 0; Bacteria - 0; Metazoa - 9; Fungi - 0; Plants - 162; Viruses - 0; Other Eukaryotes - 8 (so…	T
TCONS_00000598	GLYMA01G03750.1	=	NO NCBI CDD results	-	-	-	'35.1'	'not assigned.no ontology'	'(at1g23750 : 217.0) Nucleic acid-binding, OB-fold-like protein; CONTAINS InterPro DOMAIN/s: Nucleic acid-binding, OB-fold-like (InterPro:IPR016027), Nucleic acid-binding, OB-fold (InterPro:IPR012340); BEST Arabidopsis thaliana protein match is: Nucleic acid-binding, OB-fold-like protein (TAIR:AT1G10590.2); Has 249 Blast hits to 249 proteins in 61 species: Archae - 55; Bacteria - 0; Metazoa - 0; …	T
TCONS_00000601	GLYMA01G03780.N3	j	NO NCBI CDD results	-	-	-	'35.2'	'not assigned.unknown'	' no hits & (original description: Glyma01g03780.N3)'	T
TCONS_00000602	GLYMA01G03780.N4	j	NO NCBI CDD results	-	-	-	'35.2'	'not assigned.unknown'	' no hits & (original description: Glyma01g03780.N4)'	T
TCONS_00000603	GLYMA01G03780.N5	j	NO NCBI CDD results	-	-	-	'35.2'	'not assigned.unknown'	' no hits & (original description: Glyma01g03780.N5)'	T
TCONS_00000605	Glyma01g03790.N2	j	1 Domains	-	DUF936 superfamily	C	'35.2'	'not assigned.unknown'	'(at1g23790 : 261.0) Plant protein of unknown function (DUF936); CONTAINS InterPro DOMAIN/s: Protein of unknown function DUF936, plant (InterPro:IPR010341); BEST Arabidopsis thaliana protein match is: Plant protein of unknown function (DUF936) (TAIR:AT1G70340.1); Has 265 Blast hits to 216 proteins in 30 species: Archae - 0; Bacteria - 7; Metazoa - 9; Fungi - 7; Plants - 237; Viruses - 0; Other Eu…	T
TCONS_00000608	GLYMA01G03810.N3	j	36 Domains	specific;superfamily;specific;superfamily;non-specific;non-specific;non-specific;non-specific;non-specific;non-specific;non-specific;non-specific;non-specific;non-specific;non-specific;non-specific;non-specific;non-specific;non-specific;non-specific;non-specific;non-specific;non-specific;non-specific;non-specific;non-specific;non-specific;non-specific;non-specific;non-specific;non-specific;non-sp…	RRM_RBM25;RRM_SF superfamily;PWI;PWI superfamily;PWI;RRM;RRM_SF;RRM_RBM7_like;RRM_II_PABPs;RRM1_TIA1_like;RRM1_SF3B4;RRM2_SREK1;RRM_CSTF2_RNA15_like;RRM_RBM7;RRM2_PUF60;RRM1_gar2;RRM_snRNP35;RRM_CSTF2_CSTF2T;RRM1_MSSP;RRM_6;RRM1_SXL;RRM_RNPS1;RRM_NCBP2;RRM_HP0827_like;RRM1_NEFsp;RRM1_SECp43_like;RRM_RBM11;RRM_PPIL4;RRM_PPIE;RRM1_LARP7;RRM1_CID8_like;RRM_1;RRM1_PUF60;COG0724;half-pint;U2AF_lg	-;-;-;-;-;-;-;-;-;-;-;-;-;-;-;-;-;-;-;-;-;-;-;-;-;C;-;-;-;C;C;-;-;NC;NC;C	'27.1.1'	'RNA.processing.splicing'	'(at1g60200 : 289.0) splicing factor PWI domain-containing protein / RNA recognition motif (RRM)-containing protein; FUNCTIONS IN: nucleotide binding, nucleic acid binding; INVOLVED IN: mRNA processing; LOCATED IN: chloroplast; EXPRESSED IN: 24 plant structures; EXPRESSED DURING: 13 growth stages; CONTAINS InterPro DOMAIN/s: RNA recognition motif, RNP-1 (InterPro:IPR000504), Nucleotide-binding, a…	T
TCONS_00000613	GLYMA01G03810.N8	j	36 Domains	specific;superfamily;specific;superfamily;non-specific;non-specific;non-specific;non-specific;non-specific;non-specific;non-specific;non-specific;non-specific;non-specific;non-specific;non-specific;non-specific;non-specific;non-specific;non-specific;non-specific;non-specific;non-specific;non-specific;non-specific;non-specific;non-specific;non-specific;non-specific;non-specific;non-specific;non-sp…	RRM_RBM25;RRM_SF superfamily;PWI;PWI superfamily;PWI;RRM;RRM_SF;RRM_RBM7_like;RRM_II_PABPs;RRM1_TIA1_like;RRM1_SF3B4;RRM2_SREK1;RRM_CSTF2_RNA15_like;RRM_RBM7;RRM2_PUF60;RRM1_gar2;RRM_snRNP35;RRM_CSTF2_CSTF2T;RRM1_MSSP;RRM_6;RRM1_SXL;RRM_RNPS1;RRM_NCBP2;RRM_HP0827_like;RRM1_NEFsp;RRM1_SECp43_like;RRM_RBM11;RRM_PPIL4;RRM_PPIE;RRM1_LARP7;RRM1_CID8_like;RRM_1;RRM1_PUF60;COG0724;half-pint;U2AF_lg	-;-;-;-;-;-;-;-;-;-;-;-;-;-;-;-;-;-;-;-;-;-;-;-;-;C;-;-;-;C;C;-;-;NC;NC;C	'27.1.1'	'RNA.processing.splicing'	'(at1g60200 : 289.0) splicing factor PWI domain-containing protein / RNA recognition motif (RRM)-containing protein; FUNCTIONS IN: nucleotide binding, nucleic acid binding; INVOLVED IN: mRNA processing; LOCATED IN: chloroplast; EXPRESSED IN: 24 plant structures; EXPRESSED DURING: 13 growth stages; CONTAINS InterPro DOMAIN/s: RNA recognition motif, RNP-1 (InterPro:IPR000504), Nucleotide-binding, a…	T
TCONS_00000614	GLYMA01G03810.N9	j	36 Domains	specific;superfamily;specific;superfamily;non-specific;non-specific;non-specific;non-specific;non-specific;non-specific;non-specific;non-specific;non-specific;non-specific;non-specific;non-specific;non-specific;non-specific;non-specific;non-specific;non-specific;non-specific;non-specific;non-specific;non-specific;non-specific;non-specific;non-specific;non-specific;non-specific;non-specific;non-sp…	RRM_RBM25;RRM_SF superfamily;PWI;PWI superfamily;PWI;RRM;RRM_SF;RRM_RBM7_like;RRM_II_PABPs;RRM1_TIA1_like;RRM1_SF3B4;RRM2_SREK1;RRM_CSTF2_RNA15_like;RRM_RBM7;RRM2_PUF60;RRM1_gar2;RRM_snRNP35;RRM_CSTF2_CSTF2T;RRM1_MSSP;RRM_6;RRM1_SXL;RRM_RNPS1;RRM_NCBP2;RRM_HP0827_like;RRM1_NEFsp;RRM1_SECp43_like;RRM_RBM11;RRM_PPIL4;RRM_PPIE;RRM1_LARP7;RRM1_CID8_like;RRM_1;RRM1_PUF60;COG0724;half-pint;U2AF_lg	-;-;-;-;-;-;-;-;-;-;-;-;-;-;-;-;-;-;-;-;-;-;-;-;-;C;-;-;-;C;C;-;-;NC;NC;C	'27.1.1'	'RNA.processing.splicing'	'(at1g60200 : 289.0) splicing factor PWI domain-containing protein / RNA recognition motif (RRM)-containing protein; FUNCTIONS IN: nucleotide binding, nucleic acid binding; INVOLVED IN: mRNA processing; LOCATED IN: chloroplast; EXPRESSED IN: 24 plant structures; EXPRESSED DURING: 13 growth stages; CONTAINS InterPro DOMAIN/s: RNA recognition motif, RNP-1 (InterPro:IPR000504), Nucleotide-binding, a…	T
TCONS_00000615	GLYMA01G03810.N10	j	NO NCBI CDD results	-	-	-	'35.2'	'not assigned.unknown'	' no hits & (original description: Glyma01g03810.N10)'	T
TCONS_00000616	GLYMA01G03810.N11	j	35 Domains	specific;superfamily;specific;superfamily;non-specific;non-specific;non-specific;non-specific;non-specific;non-specific;non-specific;non-specific;non-specific;non-specific;non-specific;non-specific;non-specific;non-specific;non-specific;non-specific;non-specific;non-specific;non-specific;non-specific;non-specific;non-specific;non-specific;non-specific;non-specific;non-specific;non-specific;non-sp…	RRM_RBM25;RRM_SF superfamily;PWI;PWI superfamily;PWI;RRM;RRM_SF;RRM_II_PABPs;RRM_RBM7_like;RRM1_TIA1_like;RRM1_SF3B4;RRM2_SREK1;RRM_CSTF2_RNA15_like;RRM_RBM7;RRM2_PUF60;RRM1_gar2;RRM_snRNP35;RRM_CSTF2_CSTF2T;RRM1_MSSP;RRM_6;RRM1_SXL;RRM_RNPS1;RRM_NCBP2;RRM_HP0827_like;RRM1_NEFsp;RRM1_SECp43_like;RRM_RBM11;RRM_PPIL4;RRM_PPIE;RRM1_LARP7;RRM_1;RRM1_CID8_like;RRM1_PUF60;COG0724;half-pint	-;-;-;-;-;-;-;-;-;-;-;-;-;-;-;-;-;-;-;-;-;-;-;-;-;C;-;-;-;C;-;C;-;NC;NC	'27.1.1'	'RNA.processing.splicing'	'(at1g60200 : 288.0) splicing factor PWI domain-containing protein / RNA recognition motif (RRM)-containing protein; FUNCTIONS IN: nucleotide binding, nucleic acid binding; INVOLVED IN: mRNA processing; LOCATED IN: chloroplast; EXPRESSED IN: 24 plant structures; EXPRESSED DURING: 13 growth stages; CONTAINS InterPro DOMAIN/s: RNA recognition motif, RNP-1 (InterPro:IPR000504), Nucleotide-binding, a…	T
TCONS_00000617	GLYMA01G03810.N12	j	36 Domains	specific;superfamily;specific;superfamily;non-specific;non-specific;non-specific;non-specific;non-specific;non-specific;non-specific;non-specific;non-specific;non-specific;non-specific;non-specific;non-specific;non-specific;non-specific;non-specific;non-specific;non-specific;non-specific;non-specific;non-specific;non-specific;non-specific;non-specific;non-specific;non-specific;non-specific;non-sp…	RRM_RBM25;RRM_SF superfamily;PWI;PWI superfamily;PWI;RRM;RRM_SF;RRM_RBM7_like;RRM_II_PABPs;RRM1_TIA1_like;RRM1_SF3B4;RRM2_SREK1;RRM_CSTF2_RNA15_like;RRM_RBM7;RRM2_PUF60;RRM1_gar2;RRM_snRNP35;RRM_CSTF2_CSTF2T;RRM1_MSSP;RRM_6;RRM1_SXL;RRM_RNPS1;RRM_NCBP2;RRM_HP0827_like;RRM1_NEFsp;RRM1_SECp43_like;RRM_RBM11;RRM_PPIL4;RRM_PPIE;RRM1_LARP7;RRM1_CID8_like;RRM_1;RRM1_PUF60;COG0724;half-pint;U2AF_lg	-;-;-;-;-;-;-;-;-;-;-;-;-;-;-;-;-;-;-;-;-;-;-;-;-;C;-;-;-;C;C;-;-;NC;NC;C	'27.1.1'	'RNA.processing.splicing'	'(at1g60200 : 289.0) splicing factor PWI domain-containing protein / RNA recognition motif (RRM)-containing protein; FUNCTIONS IN: nucleotide binding, nucleic acid binding; INVOLVED IN: mRNA processing; LOCATED IN: chloroplast; EXPRESSED IN: 24 plant structures; EXPRESSED DURING: 13 growth stages; CONTAINS InterPro DOMAIN/s: RNA recognition motif, RNP-1 (InterPro:IPR000504), Nucleotide-binding, a…	T
TCONS_00000620	GLYMA01G03810.N13	j	3 Domains	specific;superfamily;non-specific	PWI;PWI superfamily;PWI	-;-;-	'27.1.1'	'RNA.processing.splicing'	'(at1g60200 : 286.0) splicing factor PWI domain-containing protein / RNA recognition motif (RRM)-containing protein; FUNCTIONS IN: nucleotide binding, nucleic acid binding; INVOLVED IN: mRNA processing; LOCATED IN: chloroplast; EXPRESSED IN: 24 plant structures; EXPRESSED DURING: 13 growth stages; CONTAINS InterPro DOMAIN/s: RNA recognition motif, RNP-1 (InterPro:IPR000504), Nucleotide-binding, a…	T
TCONS_00000623	GLYMA01G03830.1	=	NO NCBI CDD results	-	-	-	'22.1.6'	'polyamine metabolism.synthesis.spermidine synthase'	'(q9ztr1|spd1_pea : 570.0) Spermidine synthase 1 (EC 2.5.1.16) (Putrescine aminopropyltransferase 1) (SPDSY 1) - Pisum sativum (Garden pea) & (loc_os07g22600.1 : 527.0) no description available & (at1g23820 : 526.0) Spermidine synthase.; spermidine synthase 1 (SPDS1); FUNCTIONS IN: spermidine synthase activity; INVOLVED IN: spermidine biosynthetic process; LOCATED IN: cellular_component unknown; …	T
TCONS_00000624	Glyma01g03850.N3	j	1 Domains	-	K_trans superfamily	N	'34.15'	'transport.potassium'	'(at1g70300 : 462.0) potassium transporter; K+ uptake permease 6 (KUP6); FUNCTIONS IN: potassium ion transmembrane transporter activity; INVOLVED IN: potassium ion transport; LOCATED IN: plasma membrane; EXPRESSED IN: 22 plant structures; EXPRESSED DURING: 14 growth stages; CONTAINS InterPro DOMAIN/s: Potassium uptake protein, kup (InterPro:IPR018519), K+ potassium transporter (InterPro:IPR003855…	T
TCONS_00000627	Glyma01g03850.2	=	1 Domains	-	K_trans superfamily	N	'34.15'	'transport.potassium'	'(at1g70300 : 827.0) potassium transporter; K+ uptake permease 6 (KUP6); FUNCTIONS IN: potassium ion transmembrane transporter activity; INVOLVED IN: potassium ion transport; LOCATED IN: plasma membrane; EXPRESSED IN: 22 plant structures; EXPRESSED DURING: 14 growth stages; CONTAINS InterPro DOMAIN/s: Potassium uptake protein, kup (InterPro:IPR018519), K+ potassium transporter (InterPro:IPR003855…	T
TCONS_00000634	GLYMA01G03870.N9	j	25 Domains	specific;superfamily;specific;superfamily;non-specific;superfamily;non-specific;non-specific;superfamily;non-specific;multi-dom;multi-dom;multi-dom;multi-dom;multi-dom;multi-dom;multi-dom;multi-dom;multi-dom;multi-dom;multi-dom;multi-dom;multi-dom;multi-dom;multi-dom	GT1_TPS;Glycosyltransferase_GTB_type superfamily;Trehalose_PPase;HAD superfamily;PRK10117;PRK10117 superfamily;OtsB;T6PP;PRK10187 superfamily;PRK10187;PLN02205;Glyco_transf_20;PRK14501;PLN03063;PLN03064;OtsA;trehalose_OtsA;gluc_glyc_Psyn;PLN02151;HAD-SF-IIB;PLN03017;PLN02580;Cof;RfaG;Hydrolase_3	-;-;-;-;-;-;-;-;-;-;-;-;-;-;-;-;-;-;N;-;N;N;-;-;-	'3.2.3'	'minor CHO metabolism.trehalose.potential TPS/TPP'	'(at1g23870 : 1358.0) Encodes an enzyme putatively involved in trehalose biosynthesis. The protein has a trehalose synthase (TPS)-like domain that may or may not be active as well as a trehalose phosphatase (TPP)-like domain.; trehalose-phosphatase/synthase 9 (TPS9); FUNCTIONS IN: transferase activity, transferring glycosyl groups, trehalose-phosphatase activity; INVOLVED IN: trehalose biosynthet…	T
TCONS_00000635	Glyma01g03870.N4	j	3 Domains	-	Glycosyltransferase_GTB_type superfamily;PRK10117 superfamily;PRK10187 superfamily	-;-;-	'3.2.3'	'minor CHO metabolism.trehalose.potential TPS/TPP'	'(at1g23870 : 1358.0) Encodes an enzyme putatively involved in trehalose biosynthesis. The protein has a trehalose synthase (TPS)-like domain that may or may not be active as well as a trehalose phosphatase (TPP)-like domain.; trehalose-phosphatase/synthase 9 (TPS9); FUNCTIONS IN: transferase activity, transferring glycosyl groups, trehalose-phosphatase activity; INVOLVED IN: trehalose biosynthet…	T
TCONS_00000636	GLYMA01G03880.N2	j	4 Domains	specific;superfamily;multi-dom;multi-dom	NHL;NHL superfamily;PLN02919;PLN02919	-;-;N;NC	'35.1'	'not assigned.no ontology'	'(loc_os02g49770.1 : 411.0) no description available & (at1g70280 : 406.0) NHL domain-containing protein; FUNCTIONS IN: molecular_function unknown; INVOLVED IN: biological_process unknown; LOCATED IN: endomembrane system; EXPRESSED IN: 22 plant structures; EXPRESSED DURING: 13 growth stages; CONTAINS InterPro DOMAIN/s: NHL repeat (InterPro:IPR001258), Six-bladed beta-propeller, TolB-like (InterPr…	T
TCONS_00000638	GLYMA01G03880.1	=	4 Domains	specific;superfamily;multi-dom;multi-dom	NHL;NHL superfamily;PLN02919;PLN02919	-;-;N;NC	'35.1'	'not assigned.no ontology'	'(at1g70280 : 528.0) NHL domain-containing protein; FUNCTIONS IN: molecular_function unknown; INVOLVED IN: biological_process unknown; LOCATED IN: endomembrane system; EXPRESSED IN: 22 plant structures; EXPRESSED DURING: 13 growth stages; CONTAINS InterPro DOMAIN/s: NHL repeat (InterPro:IPR001258), Six-bladed beta-propeller, TolB-like (InterPro:IPR011042); BEST Arabidopsis thaliana protein match …	T
TCONS_00000639	GLYMA01G03890.N2	j	2 Domains	multi-dom;multi-dom	Adaptin_N;COG5096	C;C	'31.4'	'cell.vesicle transport'	'(at1g60070 : 775.0) Adaptor protein complex AP-1, gamma subunit; FUNCTIONS IN: protein transporter activity, clathrin binding, binding; INVOLVED IN: intracellular protein transport, vesicle-mediated transport, protein transport; LOCATED IN: membrane coat, Golgi apparatus part, Golgi apparatus, clathrin adaptor complex; EXPRESSED IN: 22 plant structures; EXPRESSED DURING: 13 growth stages; CONTAI…	T
TCONS_00000644	GLYMA01G03890.N7	j	5 Domains	specific;superfamily;non-specific;multi-dom;multi-dom	Alpha_adaptinC2;Alpha_adaptinC2 superfamily;Alpha_adaptinC2;Adaptin_N;COG5096	-;-;-;-;C	'31.4'	'cell.vesicle transport'	'(at1g60070 : 1278.0) Adaptor protein complex AP-1, gamma subunit; FUNCTIONS IN: protein transporter activity, clathrin binding, binding; INVOLVED IN: intracellular protein transport, vesicle-mediated transport, protein transport; LOCATED IN: membrane coat, Golgi apparatus part, Golgi apparatus, clathrin adaptor complex; EXPRESSED IN: 22 plant structures; EXPRESSED DURING: 13 growth stages; CONTA…	T
TCONS_00000645	GLYMA01G03890.1	=	5 Domains	specific;superfamily;non-specific;multi-dom;multi-dom	Alpha_adaptinC2;Alpha_adaptinC2 superfamily;Alpha_adaptinC2;Adaptin_N;COG5096	-;-;-;-;C	'31.4'	'cell.vesicle transport'	'(at1g60070 : 1278.0) Adaptor protein complex AP-1, gamma subunit; FUNCTIONS IN: protein transporter activity, clathrin binding, binding; INVOLVED IN: intracellular protein transport, vesicle-mediated transport, protein transport; LOCATED IN: membrane coat, Golgi apparatus part, Golgi apparatus, clathrin adaptor complex; EXPRESSED IN: 22 plant structures; EXPRESSED DURING: 13 growth stages; CONTA…	T
TCONS_00000654	GLYMA01G03930.N5	j	41 Domains	specific;superfamily;specific;superfamily;specific;superfamily;non-specific;non-specific;non-specific;non-specific;specific;superfamily;non-specific;non-specific;non-specific;non-specific;non-specific;non-specific;non-specific;multi-dom;multi-dom;multi-dom;multi-dom;multi-dom;multi-dom;multi-dom;multi-dom;multi-dom;multi-dom;multi-dom;multi-dom;multi-dom;multi-dom;multi-dom;multi-dom;multi-dom;mu…	ThrRS_core;class_II_aaRS-like_core superfamily;TGS_ThrRS_N;TGS superfamily;ThrRS_anticodon;HGTP_anticodon superfamily;tRNA-synt_2b;Gly_His_Pro_Ser_Thr_tRS_core;class_II_aaRS-like_core;TGS;tRNA_SAD;tRNA_SAD superfamily;HGTP_anticodon;tRNA_SAD;ProRS_core_prok;ProRS_core;TGS_RelA_SpoT;TGS;HGTP_anticodon;PLN02908;thrS;thrS;ThrS;thrS;PRK12444;PLN02837;thrS;PRK03991;proS_fam_I;proS_fam_II;hisS;ProS;His…	-;-;-;-;C;C;-;-;-;-;-;-;C;-;C;C;-;-;C;-;-;-;-;-;-;-;-;N;C;C;N;C;N;N;C;N;NC;C;N;NC;C	'29.1.3'	'protein.aa activation.threonine-tRNA ligase'	'(loc_os08g19850.1 : 1080.0) no description available & (at5g26830 : 1066.0) Encodes a dual-targeted threonyl-tRNA synthetase found in both the chloroplast and mitochondrion.; Threonyl-tRNA synthetase; FUNCTIONS IN: ligase activity, forming aminoacyl-tRNA and related compounds, threonine-tRNA ligase activity, aminoacyl-tRNA ligase activity, nucleotide binding, ATP binding; INVOLVED IN: threonyl-t…	T
TCONS_00000660	GLYMA01G03930.1	=	46 Domains	specific;superfamily;specific;superfamily;specific;superfamily;non-specific;non-specific;non-specific;non-specific;non-specific;specific;superfamily;non-specific;non-specific;non-specific;non-specific;non-specific;non-specific;non-specific;non-specific;multi-dom;multi-dom;multi-dom;multi-dom;multi-dom;multi-dom;multi-dom;multi-dom;multi-dom;multi-dom;multi-dom;multi-dom;multi-dom;multi-dom;multi-…	ThrRS_core;class_II_aaRS-like_core superfamily;ThrRS_anticodon;HGTP_anticodon superfamily;TGS_ThrRS_N;TGS superfamily;tRNA-synt_2b;Gly_His_Pro_Ser_Thr_tRS_core;HGTP_anticodon;class_II_aaRS-like_core;TGS;tRNA_SAD;tRNA_SAD superfamily;tRNA_SAD;HGTP_anticodon;ProRS_core_prok;ProRS_core;HisRS_anticodon;ProRS_anticodon_short;TGS_RelA_SpoT;TGS;PLN02908;thrS;thrS;ThrS;thrS;PRK12444;PLN02837;thrS;PRK0399…	-;-;-;-;-;-;-;-;-;-;-;-;-;-;-;C;C;-;-;-;-;-;-;-;-;-;-;-;-;N;C;N;N;N;N;C;C;C;NC;C;N;NC;N;C;N;N	'29.1.3'	'protein.aa activation.threonine-tRNA ligase'	'(loc_os08g19850.1 : 1105.0) no description available & (at5g26830 : 1101.0) Encodes a dual-targeted threonyl-tRNA synthetase found in both the chloroplast and mitochondrion.; Threonyl-tRNA synthetase; FUNCTIONS IN: ligase activity, forming aminoacyl-tRNA and related compounds, threonine-tRNA ligase activity, aminoacyl-tRNA ligase activity, nucleotide binding, ATP binding; INVOLVED IN: threonyl-t…	T
TCONS_00000661	3424	j	10.3774	-	-1950.5	'20.1'	T	'20.1.7'	'stress.biotic.PR-proteins'	'(at5g17680 : 449.0) disease resistance protein (TIR-NBS-LRR class), putative; FUNCTIONS IN: transmembrane receptor activity, ATP binding; INVOLVED IN: signal transduction, defense response, apoptosis, innate immune response; LOCATED IN: intrinsic to membrane; EXPRESSED IN: 14 plant structures; EXPRESSED DURING: 6 growth stages; CONTAINS InterPro DOMAIN/s: Leucine-rich repeat, typical subtype (In…	T
TCONS_00000665	3114	j	10.1744	-	-1281.3	'20.1'	T	'20.1.7'	'stress.biotic.PR-proteins'	'(at5g17680 : 449.0) disease resistance protein (TIR-NBS-LRR class), putative; FUNCTIONS IN: transmembrane receptor activity, ATP binding; INVOLVED IN: signal transduction, defense response, apoptosis, innate immune response; LOCATED IN: intrinsic to membrane; EXPRESSED IN: 14 plant structures; EXPRESSED DURING: 6 growth stages; CONTAINS InterPro DOMAIN/s: Leucine-rich repeat, typical subtype (In…	T
TCONS_00000666	GLYMA01G03980.N6	j	8 Domains	specific;superfamily;non-specific;non-specific;superfamily;non-specific;non-specific;multi-dom	TIR;TIR_2 superfamily;TIR;NB-ARC;AAA superfamily;PLN03194;TIR_2;PLN03210	-;-;-;-;-;C;-;C	'20.1'	'stress.biotic'	'(at5g17680 : 348.0) disease resistance protein (TIR-NBS-LRR class), putative; FUNCTIONS IN: transmembrane receptor activity, ATP binding; INVOLVED IN: signal transduction, defense response, apoptosis, innate immune response; LOCATED IN: intrinsic to membrane; EXPRESSED IN: 14 plant structures; EXPRESSED DURING: 6 growth stages; CONTAINS InterPro DOMAIN/s: Leucine-rich repeat, typical subtype (In…	T	'20.1.7'	'stress.biotic.PR-proteins'	'(at5g17680 : 348.0) disease resistance protein (TIR-NBS-LRR class), putative; FUNCTIONS IN: transmembrane receptor activity, ATP binding; INVOLVED IN: signal transduction, defense response, apoptosis, innate immune response; LOCATED IN: intrinsic to membrane; EXPRESSED IN: 14 plant structures; EXPRESSED DURING: 6 growth stages; CONTAINS InterPro DOMAIN/s: Leucine-rich repeat, typical subtype (In…	T
TCONS_00000667	3160	j	10.2409	-	-1205.2	'20.1'	T	'20.1.7'	'stress.biotic.PR-proteins'	'(at5g17680 : 449.0) disease resistance protein (TIR-NBS-LRR class), putative; FUNCTIONS IN: transmembrane receptor activity, ATP binding; INVOLVED IN: signal transduction, defense response, apoptosis, innate immune response; LOCATED IN: intrinsic to membrane; EXPRESSED IN: 14 plant structures; EXPRESSED DURING: 6 growth stages; CONTAINS InterPro DOMAIN/s: Leucine-rich repeat, typical subtype (In…	T
TCONS_00000673	GLYMA01G03980.N12	j	15 Domains	specific;superfamily;non-specific;non-specific;superfamily;non-specific;non-specific;multi-dom;multi-dom;multi-dom;multi-dom;multi-dom;multi-dom;multi-dom;multi-dom	TIR;TIR_2 superfamily;TIR;NB-ARC;AAA superfamily;PLN03194;TIR_2;PLN03210;PLN00113;COG4886;COG4886;COG4886;PRK15387;PRK15386;PLN00113	-;-;-;-;-;C;-;-;C;N;NC;N;NC;C;NC	'20.1'	'stress.biotic'	'(at5g17680 : 521.0) disease resistance protein (TIR-NBS-LRR class), putative; FUNCTIONS IN: transmembrane receptor activity, ATP binding; INVOLVED IN: signal transduction, defense response, apoptosis, innate immune response; LOCATED IN: intrinsic to membrane; EXPRESSED IN: 14 plant structures; EXPRESSED DURING: 6 growth stages; CONTAINS InterPro DOMAIN/s: Leucine-rich repeat, typical subtype (In…	T	'20.1.7'	'stress.biotic.PR-proteins'	'(at5g17680 : 521.0) disease resistance protein (TIR-NBS-LRR class), putative; FUNCTIONS IN: transmembrane receptor activity, ATP binding; INVOLVED IN: signal transduction, defense response, apoptosis, innate immune response; LOCATED IN: intrinsic to membrane; EXPRESSED IN: 14 plant structures; EXPRESSED DURING: 6 growth stages; CONTAINS InterPro DOMAIN/s: Leucine-rich repeat, typical subtype (In…	T
TCONS_00000674	GLYMA01G04000.N2	j	15 Domains	specific;superfamily;non-specific;non-specific;superfamily;non-specific;non-specific;multi-dom;multi-dom;multi-dom;multi-dom;multi-dom;multi-dom;multi-dom;multi-dom	TIR;TIR_2 superfamily;TIR;NB-ARC;AAA superfamily;PLN03194;TIR_2;PLN03210;PLN00113;COG4886;COG4886;COG4886;PRK15387;PRK15386;PLN00113	-;-;-;-;-;C;-;-;C;N;NC;N;NC;C;NC	'20.1'	'stress.biotic'	'(at5g17680 : 525.0) disease resistance protein (TIR-NBS-LRR class), putative; FUNCTIONS IN: transmembrane receptor activity, ATP binding; INVOLVED IN: signal transduction, defense response, apoptosis, innate immune response; LOCATED IN: intrinsic to membrane; EXPRESSED IN: 14 plant structures; EXPRESSED DURING: 6 growth stages; CONTAINS InterPro DOMAIN/s: Leucine-rich repeat, typical subtype (In…	T	'20.1.7'	'stress.biotic.PR-proteins'	'(at5g17680 : 525.0) disease resistance protein (TIR-NBS-LRR class), putative; FUNCTIONS IN: transmembrane receptor activity, ATP binding; INVOLVED IN: signal transduction, defense response, apoptosis, innate immune response; LOCATED IN: intrinsic to membrane; EXPRESSED IN: 14 plant structures; EXPRESSED DURING: 6 growth stages; CONTAINS InterPro DOMAIN/s: Leucine-rich repeat, typical subtype (In…	T
TCONS_00000675	3455	j	8.33203	-	-1006.9	'20.1'	T	'20.1.7'	'stress.biotic.PR-proteins'	'(at5g17680 : 401.0) disease resistance protein (TIR-NBS-LRR class), putative; FUNCTIONS IN: transmembrane receptor activity, ATP binding; INVOLVED IN: signal transduction, defense response, apoptosis, innate immune response; LOCATED IN: intrinsic to membrane; EXPRESSED IN: 14 plant structures; EXPRESSED DURING: 6 growth stages; CONTAINS InterPro DOMAIN/s: Leucine-rich repeat, typical subtype (In…	T
TCONS_00000676	GLYMA01G04000.N4	j	15 Domains	specific;superfamily;non-specific;non-specific;superfamily;non-specific;non-specific;multi-dom;multi-dom;multi-dom;multi-dom;multi-dom;multi-dom;multi-dom;multi-dom	TIR;TIR_2 superfamily;TIR;NB-ARC;AAA superfamily;PLN03194;TIR_2;PLN03210;PLN00113;COG4886;COG4886;COG4886;PRK15387;PRK15386;PLN00113	-;-;-;-;-;C;-;-;C;N;NC;N;NC;C;NC	'20.1'	'stress.biotic'	'(at5g17680 : 525.0) disease resistance protein (TIR-NBS-LRR class), putative; FUNCTIONS IN: transmembrane receptor activity, ATP binding; INVOLVED IN: signal transduction, defense response, apoptosis, innate immune response; LOCATED IN: intrinsic to membrane; EXPRESSED IN: 14 plant structures; EXPRESSED DURING: 6 growth stages; CONTAINS InterPro DOMAIN/s: Leucine-rich repeat, typical subtype (In…	T	'20.1.7'	'stress.biotic.PR-proteins'	'(at5g17680 : 525.0) disease resistance protein (TIR-NBS-LRR class), putative; FUNCTIONS IN: transmembrane receptor activity, ATP binding; INVOLVED IN: signal transduction, defense response, apoptosis, innate immune response; LOCATED IN: intrinsic to membrane; EXPRESSED IN: 14 plant structures; EXPRESSED DURING: 6 growth stages; CONTAINS InterPro DOMAIN/s: Leucine-rich repeat, typical subtype (In…	T
TCONS_00000680	3455	j	8.23951	-	-1103.5	'20.1'	T	'20.1.7'	'stress.biotic.PR-proteins'	'(at5g17680 : 401.0) disease resistance protein (TIR-NBS-LRR class), putative; FUNCTIONS IN: transmembrane receptor activity, ATP binding; INVOLVED IN: signal transduction, defense response, apoptosis, innate immune response; LOCATED IN: intrinsic to membrane; EXPRESSED IN: 14 plant structures; EXPRESSED DURING: 6 growth stages; CONTAINS InterPro DOMAIN/s: Leucine-rich repeat, typical subtype (In…	T
TCONS_00000682	GLYMA01G04000.1	=	15 Domains	specific;superfamily;non-specific;non-specific;superfamily;non-specific;non-specific;multi-dom;multi-dom;multi-dom;multi-dom;multi-dom;multi-dom;multi-dom;multi-dom	TIR;TIR_2 superfamily;TIR;NB-ARC;AAA superfamily;PLN03194;TIR_2;PLN03210;PLN00113;COG4886;COG4886;COG4886;PRK15387;PRK15386;PLN00113	-;-;-;-;-;C;-;-;C;N;NC;N;NC;C;NC	'20.1'	'stress.biotic'	'(at5g17680 : 525.0) disease resistance protein (TIR-NBS-LRR class), putative; FUNCTIONS IN: transmembrane receptor activity, ATP binding; INVOLVED IN: signal transduction, defense response, apoptosis, innate immune response; LOCATED IN: intrinsic to membrane; EXPRESSED IN: 14 plant structures; EXPRESSED DURING: 6 growth stages; CONTAINS InterPro DOMAIN/s: Leucine-rich repeat, typical subtype (In…	T	'20.1.7'	'stress.biotic.PR-proteins'	'(at5g17680 : 525.0) disease resistance protein (TIR-NBS-LRR class), putative; FUNCTIONS IN: transmembrane receptor activity, ATP binding; INVOLVED IN: signal transduction, defense response, apoptosis, innate immune response; LOCATED IN: intrinsic to membrane; EXPRESSED IN: 14 plant structures; EXPRESSED DURING: 6 growth stages; CONTAINS InterPro DOMAIN/s: Leucine-rich repeat, typical subtype (In…	T
TCONS_00000685	GLYMA01G04040.2	=	2 Domains	multi-dom;multi-dom	PLN00411;RhaT	-;-	'33.99'	'development.unspecified'	'(at3g28050 : 205.0) nodulin MtN21 /EamA-like transporter family protein; INVOLVED IN: biological_process unknown; LOCATED IN: endomembrane system, membrane; EXPRESSED IN: 23 plant structures; EXPRESSED DURING: 13 growth stages; CONTAINS InterPro DOMAIN/s: Protein of unknown function DUF6, transmembrane (InterPro:IPR000620); BEST Arabidopsis thaliana protein match is: nodulin MtN21 /EamA-like tra…	T
TCONS_00000695	GLYMA01G04114.1	=	NO NCBI CDD results	-	-	-	'35.2'	'not assigned.unknown'	' no hits & (original description: no original description)'	T
TCONS_00000698	GLYMA01G04160.3	=	8 Domains	non-specific;superfamily;non-specific;non-specific;multi-dom;multi-dom;multi-dom;multi-dom	PRK10720;Sulfate_transp superfamily;RutG;PRK11412;Xan_ur_permease;UraA;pbuX;ncs2	-;-;-;-;-;-;-;-	'34.99'	'transport.misc'	'(at1g60030 : 858.0) nucleobase-ascorbate transporter 7 (NAT7); FUNCTIONS IN: transmembrane transporter activity; INVOLVED IN: transport, transmembrane transport; LOCATED IN: plasma membrane, membrane; EXPRESSED IN: 8 plant structures; EXPRESSED DURING: C globular stage, petal differentiation and expansion stage; CONTAINS InterPro DOMAIN/s: Xanthine/uracil/vitamin C permease (InterPro:IPR006043);…	T
TCONS_00000699	GLYMA01G04170.1	=	NO NCBI CDD results	-	-	-	'11.8.2'	'lipid metabolism.'exotics' (steroids, squalene etc).methylsterol monooxygenase'	'(at1g07420 : 443.0) Arabidopsis thaliana sterol 4-alpha-methyl-oxidase mRNA; sterol 4-alpha-methyl-oxidase 2-1 (SMO2-1); FUNCTIONS IN: C-4 methylsterol oxidase activity, 4-alpha-methyl-delta7-sterol-4alpha-methyl oxidase activity; INVOLVED IN: oxidation reduction, fatty acid biosynthetic process; EXPRESSED IN: 23 plant structures; EXPRESSED DURING: 13 growth stages; CONTAINS InterPro DOMAIN/s: F…	T
TCONS_00000702	GLYMA01G04170.N6	j	NO NCBI CDD results	-	-	-	'11.8.2'	'lipid metabolism.'exotics' (steroids, squalene etc).methylsterol monooxygenase'	'(at1g07420 : 174.0) Arabidopsis thaliana sterol 4-alpha-methyl-oxidase mRNA; sterol 4-alpha-methyl-oxidase 2-1 (SMO2-1); FUNCTIONS IN: C-4 methylsterol oxidase activity, 4-alpha-methyl-delta7-sterol-4alpha-methyl oxidase activity; INVOLVED IN: oxidation reduction, fatty acid biosynthetic process; EXPRESSED IN: 23 plant structures; EXPRESSED DURING: 13 growth stages; CONTAINS InterPro DOMAIN/s: F…	T
TCONS_00000705	GLYMA01G04190.1	=	2 Domains	non-specific;superfamily	DUF4228;DUF4228 superfamily	-;-	'35.2'	'not assigned.unknown'	'(at1g60010 : 157.0) unknown protein; FUNCTIONS IN: molecular_function unknown; INVOLVED IN: N-terminal protein myristoylation; LOCATED IN: cellular_component unknown; EXPRESSED IN: 22 plant structures; EXPRESSED DURING: 13 growth stages; BEST Arabidopsis thaliana protein match is: unknown protein (TAIR:AT1G10530.1); Has 185 Blast hits to 185 proteins in 18 species: Archae - 0; Bacteria - 0; Meta…	T
TCONS_00000708	GLYMA01G04200.2	=	NO NCBI CDD results	-	-	-	'20.1'	'stress.biotic'	'(loc_os08g43010.1 : 411.0) no description available & (at3g14470 : 359.0) NB-ARC domain-containing disease resistance protein; FUNCTIONS IN: protein binding; INVOLVED IN: apoptosis, defense response; LOCATED IN: endomembrane system; EXPRESSED IN: 23 plant structures; EXPRESSED DURING: 14 growth stages; CONTAINS InterPro DOMAIN/s: Leucine-rich repeat-containing protein (InterPro:IPR015766), NB-AR…	T	'20.1.7'	'stress.biotic.PR-proteins'	'(loc_os08g43010.1 : 411.0) no description available & (at3g14470 : 359.0) NB-ARC domain-containing disease resistance protein; FUNCTIONS IN: protein binding; INVOLVED IN: apoptosis, defense response; LOCATED IN: endomembrane system; EXPRESSED IN: 23 plant structures; EXPRESSED DURING: 14 growth stages; CONTAINS InterPro DOMAIN/s: Leucine-rich repeat-containing protein (InterPro:IPR015766), NB-AR…	T
TCONS_00000711	GLYMA01G04230.N5	j	4 Domains	specific;superfamily;non-specific;non-specific	RRM_SF;RRM_SF superfamily;RRM_eIF3G_like;RRM_1	C;C;C;C	'27.4'	'RNA.RNA binding'	'(at1g70200 : 145.0) RNA-binding (RRM/RBD/RNP motifs) family protein; FUNCTIONS IN: nucleic acid binding; LOCATED IN: chloroplast; EXPRESSED IN: 23 plant structures; EXPRESSED DURING: 13 growth stages; CONTAINS InterPro DOMAIN/s: RNA recognition motif, RNP-1 (InterPro:IPR000504); Has 4744 Blast hits to 3664 proteins in 382 species: Archae - 19; Bacteria - 294; Metazoa - 1723; Fungi - 497; Plants …	T
TCONS_00000713	GLYMA01G04230.2	=	NO NCBI CDD results	-	-	-	'27.4'	'RNA.RNA binding'	'(at1g70200 : 177.0) RNA-binding (RRM/RBD/RNP motifs) family protein; FUNCTIONS IN: nucleic acid binding; LOCATED IN: chloroplast; EXPRESSED IN: 23 plant structures; EXPRESSED DURING: 13 growth stages; CONTAINS InterPro DOMAIN/s: RNA recognition motif, RNP-1 (InterPro:IPR000504); Has 4744 Blast hits to 3664 proteins in 382 species: Archae - 19; Bacteria - 294; Metazoa - 1723; Fungi - 497; Plants …	T
TCONS_00000715	GLYMA01G04241.1	=	NO NCBI CDD results	-	-	-	'20.1'	'stress.biotic'	'(loc_os05g31570.1 : 307.0) no description available & (at3g14470 : 252.0) NB-ARC domain-containing disease resistance protein; FUNCTIONS IN: protein binding; INVOLVED IN: apoptosis, defense response; LOCATED IN: endomembrane system; EXPRESSED IN: 23 plant structures; EXPRESSED DURING: 14 growth stages; CONTAINS InterPro DOMAIN/s: Leucine-rich repeat-containing protein (InterPro:IPR015766), NB-AR…	T
TCONS_00000719	GLYMA01G04421.1	=	52 Domains	specific;superfamily;non-specific;non-specific;non-specific;non-specific;multi-dom;multi-dom;multi-dom;multi-dom;multi-dom;multi-dom;multi-dom;multi-dom;multi-dom;multi-dom;multi-dom;multi-dom;multi-dom;multi-dom;multi-dom;multi-dom;multi-dom;multi-dom;multi-dom;multi-dom;multi-dom;multi-dom;multi-dom;multi-dom;multi-dom;multi-dom;multi-dom;multi-dom;multi-dom;multi-dom;multi-dom;multi-dom;multi-…	REC;REC superfamily;CheY;Response_reg;PRK10610;REC;PLN03029;PleD;AtoC;COG3437;ntrC;PRK15347;fixJ;PRK10693;CitB;CheB;pleD;OmpR;COG4753;orf27;PRK00742;PRK11361;PRK10841;PRK10365;PRK10161;PhoB;PRK11107;PRK13856;PRK15115;glnG;COG3947;CitB;PleD;PRK11083;TtrR;cztR_silR_copR;PRK10955;PRK11091;PRK10430;PRK10643;PRK09836;PRK10710;PRK10336;PRK11517;PRK09959;PRK10360;PRK09958;PRK10529;TMAO_torS;spore_0_A;PR…	-;-;-;-;-;-;C;NC;C;C;C;N;C;C;C;C;C;C;C;C;C;C;N;C;NC;NC;N;C;C;C;C;C;C;C;C;C;C;N;C;NC;C;NC;NC;C;N;C;C;C;N;C;NC;NC	'27.3.5'	'RNA.regulation of transcription.ARR'	'(at1g59940 : 191.0) Type A response regulator highly similar to bacterial two-component response regulators. Rapidly induced by cytokinin. Involved in red-light signaling. Acts redundantly with ARR3 in the control of circadian period in a cytokinin-independent manner.; response regulator 3 (ARR3); CONTAINS InterPro DOMAIN/s: CheY-like (InterPro:IPR011006), Signal transduction response regulator,…	T
TCONS_00000726	GLYMA01G04500.N6	j	NO NCBI CDD results	-	-	-	'35.2'	'not assigned.unknown'	'(at5g62580 : 137.0) ARM repeat superfamily protein; FUNCTIONS IN: binding; INVOLVED IN: biological_process unknown; LOCATED IN: cellular_component unknown; EXPRESSED IN: 22 plant structures; EXPRESSED DURING: 13 growth stages; CONTAINS InterPro DOMAIN/s: HEAT (InterPro:IPR000357), Armadillo-type fold (InterPro:IPR016024); BEST Arabidopsis thaliana protein match is: ARM repeat superfamily protein…	T
TCONS_00000728	GLYMA01G04500.1	=	NO NCBI CDD results	-	-	-	'35.2'	'not assigned.unknown'	'(at1g27210 : 380.0) ARM repeat superfamily protein; FUNCTIONS IN: binding; LOCATED IN: chloroplast; EXPRESSED IN: 23 plant structures; EXPRESSED DURING: 13 growth stages; CONTAINS InterPro DOMAIN/s: HEAT (InterPro:IPR000357), Armadillo-like helical (InterPro:IPR011989), HEAT, type 2 (InterPro:IPR021133), Armadillo-type fold (InterPro:IPR016024); BEST Arabidopsis thaliana protein match is: ARM re…	T
TCONS_00000729	GLYMA01G04515.1	=	3 Domains	specific;superfamily;non-specific	Glyco_transf_92;Glyco_tranf_GTA_type superfamily;Glyco_tranf_2_4	-;-;-	'35.2'	'not assigned.unknown'	'(at1g27200 : 567.0) CONTAINS InterPro DOMAIN/s: Protein of unknown function DUF23 (InterPro:IPR008166); BEST Arabidopsis thaliana protein match is: zinc finger (C3HC4-type RING finger) family protein (TAIR:AT3G27330.1); Has 321 Blast hits to 319 proteins in 87 species: Archae - 0; Bacteria - 165; Metazoa - 2; Fungi - 4; Plants - 113; Viruses - 0; Other Eukaryotes - 37 (source: NCBI BLink). & (lo…	T
TCONS_00000730	GLYMA01G04530.1	=	NO NCBI CDD results	-	-	-	'27.3.26'	'RNA.regulation of transcription.MYB-related transcription factor family'	'(at1g70000 : 214.0) myb-like transcription factor family protein; CONTAINS InterPro DOMAIN/s: SANT, DNA-binding (InterPro:IPR001005), Homeodomain-like (InterPro:IPR009057), Myb, DNA-binding (InterPro:IPR014778), Zinc finger, CCHC-type (InterPro:IPR001878), HTH transcriptional regulator, Myb-type, DNA-binding (InterPro:IPR017930), Myb-like DNA-binding domain, SHAQKYF class (InterPro:IPR006447); B…	T
TCONS_00000731	GLYMA01G04560.N4	j	NO NCBI CDD results	-	-	-	'35.2'	'not assigned.unknown'	' no hits & (original description: Glyma01g04560.N4)'	T
TCONS_00000733	GLYMA01G04560.N6	j	NO NCBI CDD results	-	-	-	'35.2'	'not assigned.unknown'	'(at1g69980 : 104.0) unknown protein; LOCATED IN: endomembrane system; EXPRESSED IN: 24 plant structures; EXPRESSED DURING: 15 growth stages; Has 30 Blast hits to 30 proteins in 12 species: Archae - 0; Bacteria - 0; Metazoa - 0; Fungi - 0; Plants - 30; Viruses - 0; Other Eukaryotes - 0 (source: NCBI BLink). & (loc_os09g38750.1 : 89.4) no description available & (reliability: 208.0) & (original de…	T
TCONS_00000735	GLYMA01G04560.N8	j	NO NCBI CDD results	-	-	-	No_Mercator_Mapping	-	-	-
TCONS_00000736	GLYMA01G04560.N9	j	NO NCBI CDD results	-	-	-	'35.2'	'not assigned.unknown'	'(at1g69980 : 55.8) unknown protein; LOCATED IN: endomembrane system; EXPRESSED IN: 24 plant structures; EXPRESSED DURING: 15 growth stages; Has 30 Blast hits to 30 proteins in 12 species: Archae - 0; Bacteria - 0; Metazoa - 0; Fungi - 0; Plants - 30; Viruses - 0; Other Eukaryotes - 0 (source: NCBI BLink). & (reliability: 111.6) & (original description: Glyma01g04560.N9)'	T
TCONS_00000738	GLYMA01G04560.2	=	NO NCBI CDD results	-	-	-	'35.2'	'not assigned.unknown'	'(at1g69980 : 133.0) unknown protein; LOCATED IN: endomembrane system; EXPRESSED IN: 24 plant structures; EXPRESSED DURING: 15 growth stages; Has 30 Blast hits to 30 proteins in 12 species: Archae - 0; Bacteria - 0; Metazoa - 0; Fungi - 0; Plants - 30; Viruses - 0; Other Eukaryotes - 0 (source: NCBI BLink). & (loc_os09g38750.1 : 109.0) no description available & (reliability: 266.0) & (original d…	T
TCONS_00000742	GLYMA01G04600.1	=	NO NCBI CDD results	-	-	-	'35.2'	'not assigned.unknown'	'(at1g69935 : 72.8) Encodes a nuclear localized serine-arginine-aspartate-rich protein that acts as a negative regulator of photomorphogenesis.; SHORT HYPOCOTYL IN WHITE LIGHT1 (SHW1); BEST Arabidopsis thaliana protein match is: unknown protein (TAIR:AT4G33780.1); Has 40 Blast hits to 40 proteins in 10 species: Archae - 0; Bacteria - 0; Metazoa - 0; Fungi - 0; Plants - 40; Viruses - 0; Other Euka…	T
TCONS_00000743	GLYMA01G04600.N4	j	NO NCBI CDD results	-	-	-	'35.2'	'not assigned.unknown'	' no hits & (original description: Glyma01g04600.N4)'	T
TCONS_00000761	GLYMA01G04630.1	=	NO NCBI CDD results	-	-	-	'35.1'	'not assigned.no ontology'	'(at1g59650 : 604.0) Encodes CW14.; CW14; FUNCTIONS IN: molecular_function unknown; INVOLVED IN: N-terminal protein myristoylation; LOCATED IN: plasma membrane; EXPRESSED IN: 23 plant structures; EXPRESSED DURING: 14 growth stages; CONTAINS InterPro DOMAIN/s: Protein of unknown function DUF1336 (InterPro:IPR009769); BEST Arabidopsis thaliana protein match is: Protein of unknown function (DUF1336)…	T
TCONS_00000762	GLYMA01G04630.N4	j	3 Domains	specific;superfamily;multi-dom	DUF1336;DUF1336 superfamily;PLN00188	-;-;N	'35.1'	'not assigned.no ontology'	'(at1g59650 : 604.0) Encodes CW14.; CW14; FUNCTIONS IN: molecular_function unknown; INVOLVED IN: N-terminal protein myristoylation; LOCATED IN: plasma membrane; EXPRESSED IN: 23 plant structures; EXPRESSED DURING: 14 growth stages; CONTAINS InterPro DOMAIN/s: Protein of unknown function DUF1336 (InterPro:IPR009769); BEST Arabidopsis thaliana protein match is: Protein of unknown function (DUF1336)…	T
TCONS_00000763	1887	=	11.0568	-	-635.6	'10.3'	T	'29.7'	'protein.glycosylation'	'(at5g62620 : 846.0) Galactosyltransferase family protein; FUNCTIONS IN: transferase activity, transferring hexosyl groups, sugar binding, galactosyltransferase activity; INVOLVED IN: protein amino acid glycosylation; EXPRESSED IN: 22 plant structures; EXPRESSED DURING: 13 growth stages; CONTAINS InterPro DOMAIN/s: Galectin, carbohydrate recognition domain (InterPro:IPR001079), Glycosyl transfera…	T
TCONS_00000767	GLYMA01G04690.1	=	NO NCBI CDD results	-	-	-	'26.9'	'misc.glutathione S transferases'	'(at1g10360 : 236.0) Encodes glutathione transferase belonging to the tau class of GSTs. Naming convention according to Wagner et al. (2002).; glutathione S-transferase TAU 18 (GSTU18); CONTAINS InterPro DOMAIN/s: Thioredoxin fold (InterPro:IPR012335), Glutathione S-transferase, C-terminal (InterPro:IPR004046), Glutathione S-transferase, C-terminal-like (InterPro:IPR010987), Glutathione S-transfe…	T
TCONS_00000768	GLYMA01G04690.N2	j	41 Domains	specific;superfamily;specific;superfamily;non-specific;non-specific;non-specific;non-specific;non-specific;non-specific;non-specific;non-specific;non-specific;non-specific;non-specific;non-specific;non-specific;non-specific;non-specific;non-specific;non-specific;non-specific;non-specific;non-specific;non-specific;non-specific;non-specific;non-specific;non-specific;non-specific;non-specific;non-sp…	GST_N_Tau;Thioredoxin_like superfamily;GST_C_Tau;GST_C_family superfamily;GST_N_3;GST_N_family;GST_N_2;GST_N;GST_N_Omega;GST_N_Zeta;GST_C_Omega;GST_N_SspA;GST_N_Phi;GST_N_GTT1_like;GST_N_3;GST_N_etherase_LigE;GST_N_4;GST_C_family;GST_C_YfcG_like;GST_N_Metaxin;GST_C_Ure2p_like;GST_N_GTT2_like;GST_N_Delta_Epsilon;GST_N_Omega_like;GST_C_2;GST_C_YghU_like;GST_N_1;GST_N_Beta;GST_C_Beta;GST_C;GST_N_Met…	-;-;-;-;-;-;-;-;-;-;-;-;-;-;-;-;-;-;N;-;N;-;-;-;-;N;-;-;N;-;N;-;N;-;-;-;C;C;-;-;NC	'26.9'	'misc.glutathione S transferases'	'(at1g10370 : 236.0) EARLY-RESPONSIVE TO DEHYDRATION 9 (ERD9); FUNCTIONS IN: glutathione transferase activity; INVOLVED IN: response to water deprivation, response to karrikin, toxin catabolic process; LOCATED IN: chloroplast, cytoplasm; EXPRESSED IN: 21 plant structures; EXPRESSED DURING: 14 growth stages; CONTAINS InterPro DOMAIN/s: Thioredoxin fold (InterPro:IPR012335), Glutathione S-transfera…	T
TCONS_00000770	GLYMA01G04710.1	=	38 Domains	specific;superfamily;specific;superfamily;non-specific;non-specific;non-specific;non-specific;non-specific;non-specific;non-specific;non-specific;non-specific;non-specific;non-specific;non-specific;non-specific;non-specific;non-specific;non-specific;non-specific;non-specific;non-specific;non-specific;non-specific;non-specific;non-specific;non-specific;non-specific;non-specific;multi-dom;multi-dom…	GST_C_Tau;GST_C_family superfamily;GST_N_Tau;Thioredoxin_like superfamily;GST_N_3;GST_N_family;GST_N_2;GST_N;GST_N_Omega;GST_N_Zeta;GST_C_Omega;GST_N_Phi;GST_N_GTT1_like;GST_C_family;GST_N_SspA;GST_C_EF1Bgamma_like;GST_N_3;GST_C;GST_N_etherase_LigE;GST_N_4;GST_C_2;GST_N_Metaxin;GST_N_Delta_Epsilon;GST_N_GDAP1;GST_N_Omega_like;GST_C_Mu;GST_N_GTT2_like;GST_N_Metaxin_like;GST_N_1;GST_C_Beta;Gst;maiA…	-;-;-;-;-;-;-;-;N;-;-;-;-;-;-;N;-;-;-;-;-;-;-;-;-;N;-;N;-;N;-;C;C;C;-;C;N;-	'26.9'	'misc.glutathione S transferases'	'(gnl|cdd|35627 : 233.0) no description available & (at1g10360 : 209.0) Encodes glutathione transferase belonging to the tau class of GSTs. Naming convention according to Wagner et al. (2002).; glutathione S-transferase TAU 18 (GSTU18); CONTAINS InterPro DOMAIN/s: Thioredoxin fold (InterPro:IPR012335), Glutathione S-transferase, C-terminal (InterPro:IPR004046), Glutathione S-transferase, C-termin…	T
TCONS_00000781	GLYMA01G04720.N13	j	3 Domains	non-specific;superfamily;multi-dom	StaR_like;StaR_like superfamily;COG4783	N;N;N	'35.2'	'not assigned.unknown'	'(at1g27150 : 229.0) Tetratricopeptide repeat (TPR)-like superfamily protein; FUNCTIONS IN: binding; INVOLVED IN: biological_process unknown; LOCATED IN: cellular_component unknown; EXPRESSED IN: 23 plant structures; EXPRESSED DURING: 13 growth stages; CONTAINS InterPro DOMAIN/s: Tetratricopeptide-like helical (InterPro:IPR011990); BEST Arabidopsis thaliana protein match is: Tetratricopeptide rep…	T
TCONS_00000783	GLYMA01G04720.N15	j	2 Domains	non-specific;superfamily	StaR_like;StaR_like superfamily	C;C	'35.2'	'not assigned.unknown'	'(at1g27150 : 252.0) Tetratricopeptide repeat (TPR)-like superfamily protein; FUNCTIONS IN: binding; INVOLVED IN: biological_process unknown; LOCATED IN: cellular_component unknown; EXPRESSED IN: 23 plant structures; EXPRESSED DURING: 13 growth stages; CONTAINS InterPro DOMAIN/s: Tetratricopeptide-like helical (InterPro:IPR011990); BEST Arabidopsis thaliana protein match is: Tetratricopeptide rep…	T
TCONS_00000784	GLYMA01G04720.N16	j	2 Domains	non-specific;superfamily	StaR_like;StaR_like superfamily	C;C	'35.2'	'not assigned.unknown'	'(at1g27150 : 252.0) Tetratricopeptide repeat (TPR)-like superfamily protein; FUNCTIONS IN: binding; INVOLVED IN: biological_process unknown; LOCATED IN: cellular_component unknown; EXPRESSED IN: 23 plant structures; EXPRESSED DURING: 13 growth stages; CONTAINS InterPro DOMAIN/s: Tetratricopeptide-like helical (InterPro:IPR011990); BEST Arabidopsis thaliana protein match is: Tetratricopeptide rep…	T
TCONS_00000788	GLYMA01G04720.N19	j	2 Domains	non-specific;superfamily	StaR_like;StaR_like superfamily	C;C	'35.2'	'not assigned.unknown'	'(at1g27150 : 281.0) Tetratricopeptide repeat (TPR)-like superfamily protein; FUNCTIONS IN: binding; INVOLVED IN: biological_process unknown; LOCATED IN: cellular_component unknown; EXPRESSED IN: 23 plant structures; EXPRESSED DURING: 13 growth stages; CONTAINS InterPro DOMAIN/s: Tetratricopeptide-like helical (InterPro:IPR011990); BEST Arabidopsis thaliana protein match is: Tetratricopeptide rep…	T
TCONS_00000789	GLYMA01G04720.N20	j	2 Domains	non-specific;superfamily	StaR_like;StaR_like superfamily	C;C	'35.2'	'not assigned.unknown'	'(at1g27150 : 252.0) Tetratricopeptide repeat (TPR)-like superfamily protein; FUNCTIONS IN: binding; INVOLVED IN: biological_process unknown; LOCATED IN: cellular_component unknown; EXPRESSED IN: 23 plant structures; EXPRESSED DURING: 13 growth stages; CONTAINS InterPro DOMAIN/s: Tetratricopeptide-like helical (InterPro:IPR011990); BEST Arabidopsis thaliana protein match is: Tetratricopeptide rep…	T
TCONS_00000790	GLYMA01G04720.N21	j	4 Domains	non-specific;superfamily;non-specific;superfamily	StaR_like;StaR_like superfamily;TPR;TPR superfamily	C;C;-;-	'35.2'	'not assigned.unknown'	'(at1g27150 : 281.0) Tetratricopeptide repeat (TPR)-like superfamily protein; FUNCTIONS IN: binding; INVOLVED IN: biological_process unknown; LOCATED IN: cellular_component unknown; EXPRESSED IN: 23 plant structures; EXPRESSED DURING: 13 growth stages; CONTAINS InterPro DOMAIN/s: Tetratricopeptide-like helical (InterPro:IPR011990); BEST Arabidopsis thaliana protein match is: Tetratricopeptide rep…	T
TCONS_00000791	GLYMA01G04720.2	=	3 Domains	specific;superfamily;multi-dom	StaR_like;StaR_like superfamily;COG4783	-;-;N	'35.2'	'not assigned.unknown'	'(at1g27150 : 541.0) Tetratricopeptide repeat (TPR)-like superfamily protein; FUNCTIONS IN: binding; INVOLVED IN: biological_process unknown; LOCATED IN: cellular_component unknown; EXPRESSED IN: 23 plant structures; EXPRESSED DURING: 13 growth stages; CONTAINS InterPro DOMAIN/s: Tetratricopeptide-like helical (InterPro:IPR011990); BEST Arabidopsis thaliana protein match is: Tetratricopeptide rep…	T
TCONS_00000794	GLYMA01G04730.N2	j	5 Domains	specific;superfamily;non-specific;superfamily;non-specific	DUF569;DUF569 superfamily;Fascin;Fascin superfamily;Fascin	-;-;-;-;N	'35.2'	'not assigned.unknown'	'(at1g59710 : 330.0) FUNCTIONS IN: molecular_function unknown; INVOLVED IN: biological_process unknown; LOCATED IN: cellular_component unknown; EXPRESSED IN: 23 plant structures; EXPRESSED DURING: 13 growth stages; CONTAINS InterPro DOMAIN/s: Protein of unknown function DUF569 (InterPro:IPR007679), Actin cross-linking (InterPro:IPR008999); BEST Arabidopsis thaliana protein match is: Actin cross-l…	T
TCONS_00000795	GLYMA01G04740.1	=	3 Domains	specific;superfamily;non-specific	Sm_multidrug_ex;Sm_multidrug_ex superfamily;COG2426	-;-;-	'35.2'	'not assigned.unknown'	'(at2g02590 : 279.0) FUNCTIONS IN: molecular_function unknown; INVOLVED IN: biological_process unknown; LOCATED IN: chloroplast; EXPRESSED IN: 21 plant structures; EXPRESSED DURING: 13 growth stages; CONTAINS InterPro DOMAIN/s: Putative small multi-drug export (InterPro:IPR009577); Has 405 Blast hits to 405 proteins in 185 species: Archae - 65; Bacteria - 295; Metazoa - 0; Fungi - 0; Plants - 23;…	T
TCONS_00000797	GLYMA01G04750.1	=	46 Domains	specific;superfamily;specific;superfamily;non-specific;non-specific;non-specific;superfamily;multi-dom;multi-dom;multi-dom;multi-dom;multi-dom;multi-dom;multi-dom;multi-dom;multi-dom;multi-dom;multi-dom;multi-dom;multi-dom;multi-dom;multi-dom;multi-dom;multi-dom;multi-dom;multi-dom;multi-dom;multi-dom;multi-dom;multi-dom;multi-dom;multi-dom;multi-dom;multi-dom;multi-dom;multi-dom;multi-dom;multi-…	DnaJ_C;DnaJ_C superfamily;DnaJ;DnaJ superfamily;DnaJ;DnaJ;CTDII;CTDII superfamily;DnaJ;PTZ00037;DnaJ_bact;PRK14278;PRK10767;PRK14294;PRK14291;PRK14299;PRK14283;PRK14281;PRK14289;PRK14277;PRK14286;PRK14301;PRK14282;PRK14298;PRK14284;PRK14290;PRK14293;PRK14285;PRK14295;PRK14292;PRK14297;PRK14280;PRK14287;PRK14276;CbpA;PRK14279;PRK14300;PRK10266;termin_org_DnaJ;PRK14288;PRK14296;SEC63;PTZ00341;ZUO1;…	-;-;-;-;-;-;-;-;-;-;-;-;-;-;-;-;-;-;-;-;-;-;-;-;-;-;-;-;-;-;-;-;-;C;-;C;-;-;C;-;-;C;NC;C;N;N	'20.2.1'	'stress.abiotic.heat'	'(at1g59725 : 309.0) DNAJ heat shock family protein; FUNCTIONS IN: unfolded protein binding, heat shock protein binding; INVOLVED IN: protein folding; LOCATED IN: cellular_component unknown; EXPRESSED IN: root; CONTAINS InterPro DOMAIN/s: Molecular chaperone, heat shock protein, Hsp40, DnaJ (InterPro:IPR015609), HSP40/DnaJ peptide-binding (InterPro:IPR008971), Chaperone DnaJ, C-terminal (InterPro…	T
TCONS_00000802	GLYMA01G04830.N2	s	NO NCBI CDD results	-	-	-	'35.2'	'not assigned.unknown'	' no hits & (original description: Glyma01g04830.N2)'	T
TCONS_00000804	GLYMA01G04860.2	=	NO NCBI CDD results	-	-	-	'29.4'	'protein.postranslational modification'	'(at1g27070 : 293.0) 5'-AMP-activated protein kinase-related; BEST Arabidopsis thaliana protein match is: 5'-AMP-activated protein kinase-related (TAIR:AT5G03420.1); Has 814 Blast hits to 789 proteins in 227 species: Archae - 3; Bacteria - 97; Metazoa - 231; Fungi - 191; Plants - 199; Viruses - 0; Other Eukaryotes - 93 (source: NCBI BLink). & (loc_os03g48170.1 : 213.0) no description available & …	T
TCONS_00000806	GLYMA01G04860.N4	j	NO NCBI CDD results	-	-	-	'29.4'	'protein.postranslational modification'	'(at1g27070 : 93.6) 5'-AMP-activated protein kinase-related; BEST Arabidopsis thaliana protein match is: 5'-AMP-activated protein kinase-related (TAIR:AT5G03420.1); Has 814 Blast hits to 789 proteins in 227 species: Archae - 3; Bacteria - 97; Metazoa - 231; Fungi - 191; Plants - 199; Viruses - 0; Other Eukaryotes - 93 (source: NCBI BLink). & (reliability: 187.2) & (original description: Glyma01g0…	T
TCONS_00000807	GLYMA01G04860.N5	j	NO NCBI CDD results	-	-	-	'29.4'	'protein.postranslational modification'	'(at1g27070 : 87.0) 5'-AMP-activated protein kinase-related; BEST Arabidopsis thaliana protein match is: 5'-AMP-activated protein kinase-related (TAIR:AT5G03420.1); Has 814 Blast hits to 789 proteins in 227 species: Archae - 3; Bacteria - 97; Metazoa - 231; Fungi - 191; Plants - 199; Viruses - 0; Other Eukaryotes - 93 (source: NCBI BLink). & (reliability: 174.0) & (original description: Glyma01g0…	T
TCONS_00000811	GLYMA01G04930.1	=	306 Domains	specific;superfamily;non-specific;non-specific;non-specific;non-specific;non-specific;non-specific;non-specific;non-specific;non-specific;non-specific;non-specific;non-specific;non-specific;non-specific;non-specific;non-specific;non-specific;non-specific;non-specific;non-specific;non-specific;non-specific;non-specific;non-specific;non-specific;non-specific;non-specific;non-specific;non-specific;n…	PKc;PKc_like superfamily;PTKc;PKc_STE;STKc_MAPKKK;PTKc_Jak_rpt2;STKc_Cdc7_like;PTKc_Csk_like;PTKc_Fes_like;PTKc_InsR_like;PTKc_Itk;STKc_AGC;STKc_MEKK1_plant;PTKc_Tyk2_rpt2;PTKc_Ror;PTKc_Ack_like;PTKc_Trk;PTKc_EGFR_like;PKc_MAPKK;PTKc_Src_like;STKc_FA2-like;PTKc_Syk_like;PTKc_c-ros;STKc_Nek;PTKc_EphR;PTKc_Axl_like;PTKc_Tec_like;PTKc_Srm_Brk;PKc_MAPKK_plant_like;PTKc_Musk;STKc_YSK4;PKc_MAPKK_Pek1_l…	-;-;-;C;-;C;C;C;-;-;-;C;-;-;C;C;-;-;-;-;-;C;-;-;-;-;-;C;-;C;-;-;-;-;C;C;C;C;-;-;C;-;-;-;-;C;C;C;C;C;-;C;C;-;C;C;-;C;C;-;-;C;C;-;C;C;-;C;-;C;-;-;C;C;-;-;C;C;C;C;C;C;C;-;C;C;-;C;C;C;C;C;-;-;-;C;-;-;C;C;-;-;-;C;C;-;C;C;C;C;-;C;C;C;C;-;C;C;C;C;-;C;-;C;C;C;-;-;C;C;C;C;C;C;C;C;C;-;C;-;C;-;C;C;C;C;C;C;-;N;C;C;C;C;C;C;-;-;NC;C;C;C;-;C;-;C;NC;C;C;-;C;C;C;C;C;-;C;C;C;C;-;C;C;C;-;C;C;-;C;NC;C;C;C;C;C;-;C;C;…	'29.4.1.57'	'protein.postranslational modification.kinase.receptor like cytoplasmatic kinase VII'	'(at5g15080 : 674.0) Protein kinase superfamily protein; FUNCTIONS IN: protein serine/threonine kinase activity, protein kinase activity, kinase activity, ATP binding; INVOLVED IN: protein amino acid phosphorylation, N-terminal protein myristoylation; LOCATED IN: plasma membrane; CONTAINS InterPro DOMAIN/s: Protein kinase, ATP binding site (InterPro:IPR017441), Protein kinase, catalytic domain (I…	T
TCONS_00000816	GLYMA01G05000.N3	j	2 Domains	non-specific;superfamily	Whirly;Whirly superfamily	-;-	'27.3.67'	'RNA.regulation of transcription.putative transcription regulator'	'(at1g14410 : 142.0) Encodes a homolog of the potato p24 protein. Binds single strand telomeric repeats. Negatively regulates telomerase activity and telomere length.; WHIRLY 1 (WHY1); FUNCTIONS IN: DNA binding, telomeric DNA binding; INVOLVED IN: negative regulation of telomere maintenance via telomerase, defense response; LOCATED IN: plastid chromosome, chloroplast, nucleoid, telomerase holoenz…	T	'27.3.82'	'RNA.regulation of transcription.plant TF (pbf2)'	'(at1g14410 : 142.0) Encodes a homolog of the potato p24 protein. Binds single strand telomeric repeats. Negatively regulates telomerase activity and telomere length.; WHIRLY 1 (WHY1); FUNCTIONS IN: DNA binding, telomeric DNA binding; INVOLVED IN: negative regulation of telomere maintenance via telomerase, defense response; LOCATED IN: plastid chromosome, chloroplast, nucleoid, telomerase holoenz…	T
TCONS_00000820	GLYMA01G05000.1	=	2 Domains	non-specific;superfamily	Whirly;Whirly superfamily	-;-	'27.3.67'	'RNA.regulation of transcription.putative transcription regulator'	'(at1g14410 : 222.0) Encodes a homolog of the potato p24 protein. Binds single strand telomeric repeats. Negatively regulates telomerase activity and telomere length.; WHIRLY 1 (WHY1); FUNCTIONS IN: DNA binding, telomeric DNA binding; INVOLVED IN: negative regulation of telomere maintenance via telomerase, defense response; LOCATED IN: plastid chromosome, chloroplast, nucleoid, telomerase holoenz…	T	'27.3.82'	'RNA.regulation of transcription.plant TF (pbf2)'	'(at1g14410 : 222.0) Encodes a homolog of the potato p24 protein. Binds single strand telomeric repeats. Negatively regulates telomerase activity and telomere length.; WHIRLY 1 (WHY1); FUNCTIONS IN: DNA binding, telomeric DNA binding; INVOLVED IN: negative regulation of telomere maintenance via telomerase, defense response; LOCATED IN: plastid chromosome, chloroplast, nucleoid, telomerase holoenz…	T
TCONS_00000824	GLYMA01G05060.2	=	101 Domains	specific;superfamily;specific;superfamily;non-specific;non-specific;superfamily;non-specific;non-specific;non-specific;non-specific;non-specific;non-specific;non-specific;non-specific;non-specific;non-specific;non-specific;non-specific;non-specific;non-specific;superfamily;non-specific;non-specific;non-specific;non-specific;non-specific;non-specific;non-specific;non-specific;non-specific;non-spec…	CBS_pair_29;CBS_pair superfamily;CBS_pair;CBS_pair superfamily;CBS_pair;CBS_pair_14;CBS_pair superfamily;CBS_pair_10;CBS_pair_9;CBS_pair_ACT_assoc2;CBS_pair_ACT_assoc;CBS_pair_23;CBS_pair_18;CBS_pair_PALP_assoc2;CBS_pair_11;CBS_pair_SpoIVFB_EriC_assoc;CBS_pair_20;CBS_pair_PAS_GGDEF_DUF1_assoc;CBS_pair_21;CBS_pair_NTP_transferase_assoc;CBS;CBS superfamily;CBS_pair_IMPDH;CBS_pair;CBS_pair_ABC_OpuCA…	-;-;C;C;-;-;-;-;-;-;-;-;-;-;-;-;-;-;-;-;-;-;-;-;-;-;-;-;-;-;-;-;-;-;-;-;-;-;-;-;-;-;N;-;N;-;-;C;C;N;-;-;N;C;N;-;C;-;-;-;C;C;N;N;C;N;-;-;C;C;N;-;N;-;N;N;N;C;-;C;C;C;-;C;-;-;C;-;-;N;C;N;C;C;NC;N;N;C;NC;C;C	'35.1'	'not assigned.no ontology'	'(at1g69800 : 494.0) Cystathionine beta-synthase (CBS) protein; INVOLVED IN: biological_process unknown; LOCATED IN: cellular_component unknown; EXPRESSED IN: 24 plant structures; EXPRESSED DURING: 14 growth stages; CONTAINS InterPro DOMAIN/s: Cystathionine beta-synthase, core (InterPro:IPR000644); BEST Arabidopsis thaliana protein match is: SNF1-related protein kinase regulatory subunit gamma 1 …	T
TCONS_00000825	GLYMA01G05060.N5	j	101 Domains	specific;superfamily;specific;superfamily;non-specific;non-specific;superfamily;non-specific;non-specific;non-specific;non-specific;non-specific;non-specific;non-specific;non-specific;non-specific;non-specific;non-specific;non-specific;non-specific;non-specific;superfamily;non-specific;non-specific;non-specific;non-specific;non-specific;non-specific;non-specific;non-specific;non-specific;non-spec…	CBS_pair_29;CBS_pair superfamily;CBS_pair;CBS_pair superfamily;CBS_pair;CBS_pair_14;CBS_pair superfamily;CBS_pair_10;CBS_pair_9;CBS_pair_ACT_assoc2;CBS_pair_ACT_assoc;CBS_pair_23;CBS_pair_18;CBS_pair_PALP_assoc2;CBS_pair_11;CBS_pair_SpoIVFB_EriC_assoc;CBS_pair_20;CBS_pair_PAS_GGDEF_DUF1_assoc;CBS_pair_21;CBS_pair_NTP_transferase_assoc;CBS;CBS superfamily;CBS_pair_IMPDH;CBS_pair;CBS_pair_ABC_OpuCA…	-;-;C;C;-;-;-;-;-;-;-;-;-;-;-;-;-;-;-;-;-;-;-;-;-;-;-;-;-;-;-;-;-;-;-;-;-;-;-;-;-;-;N;-;N;-;-;C;C;N;-;-;N;C;N;-;C;-;-;-;C;C;N;N;C;N;-;-;C;C;N;-;N;-;N;N;N;C;-;C;C;C;-;C;-;-;C;-;-;N;C;N;C;C;NC;N;N;C;NC;C;C	'35.1'	'not assigned.no ontology'	'(at1g69800 : 494.0) Cystathionine beta-synthase (CBS) protein; INVOLVED IN: biological_process unknown; LOCATED IN: cellular_component unknown; EXPRESSED IN: 24 plant structures; EXPRESSED DURING: 14 growth stages; CONTAINS InterPro DOMAIN/s: Cystathionine beta-synthase, core (InterPro:IPR000644); BEST Arabidopsis thaliana protein match is: SNF1-related protein kinase regulatory subunit gamma 1 …	T
TCONS_00000826	Glyma01g05060.3	=	3 Domains	-	CBS_pair superfamily;CBS_pair superfamily;CBS_pair superfamily	-;-;C	'35.1'	'not assigned.no ontology'	'(at1g69800 : 494.0) Cystathionine beta-synthase (CBS) protein; INVOLVED IN: biological_process unknown; LOCATED IN: cellular_component unknown; EXPRESSED IN: 24 plant structures; EXPRESSED DURING: 14 growth stages; CONTAINS InterPro DOMAIN/s: Cystathionine beta-synthase, core (InterPro:IPR000644); BEST Arabidopsis thaliana protein match is: SNF1-related protein kinase regulatory subunit gamma 1 …	T
TCONS_00000827	Glyma01g05060.4	=	3 Domains	-	CBS_pair superfamily;CBS_pair superfamily;CBS_pair superfamily	-;-;C	'35.1'	'not assigned.no ontology'	'(at1g69800 : 494.0) Cystathionine beta-synthase (CBS) protein; INVOLVED IN: biological_process unknown; LOCATED IN: cellular_component unknown; EXPRESSED IN: 24 plant structures; EXPRESSED DURING: 14 growth stages; CONTAINS InterPro DOMAIN/s: Cystathionine beta-synthase, core (InterPro:IPR000644); BEST Arabidopsis thaliana protein match is: SNF1-related protein kinase regulatory subunit gamma 1 …	T
TCONS_00000829	GLYMA01G05080.N4	j	9 Domains	specific;superfamily;non-specific;non-specific;non-specific;non-specific;non-specific;non-specific;superfamily	UBCc;UBCc superfamily;UQ_con;COG5078;UBCc;PLN00172;PTZ00390;Prok-E2_B;Prok-E2_B superfamily	C;C;C;C;C;C;C;NC;NC	'29.5.11.3'	'protein.degradation.ubiquitin.E2'	'(loc_os05g08960.2 : 226.0) no description available & (at2g02760 : 221.0) ubiquitin conjugating enzyme UBC2. Homolog of the yeast RAD6 gene.; ubiquiting-conjugating enzyme 2 (UBC2); CONTAINS InterPro DOMAIN/s: Ubiquitin-conjugating enzyme/RWD-like (InterPro:IPR016135), Ubiquitin-conjugating enzyme, E2 (InterPro:IPR000608); BEST Arabidopsis thaliana protein match is: ubiquitin carrier protein 1 (…	T
TCONS_00000830	GLYMA01G05080.N5	j	9 Domains	specific;superfamily;non-specific;non-specific;non-specific;non-specific;non-specific;non-specific;superfamily	UBCc;UBCc superfamily;COG5078;UQ_con;UBCc;PLN00172;PTZ00390;Prok-E2_B;Prok-E2_B superfamily	C;C;C;C;C;C;C;NC;NC	'29.5.11.3'	'protein.degradation.ubiquitin.E2'	'(at2g02760 : 218.0) ubiquitin conjugating enzyme UBC2. Homolog of the yeast RAD6 gene.; ubiquiting-conjugating enzyme 2 (UBC2); CONTAINS InterPro DOMAIN/s: Ubiquitin-conjugating enzyme/RWD-like (InterPro:IPR016135), Ubiquitin-conjugating enzyme, E2 (InterPro:IPR000608); BEST Arabidopsis thaliana protein match is: ubiquitin carrier protein 1 (TAIR:AT1G14400.2); Has 10642 Blast hits to 10588 prote…	T
TCONS_00000837	GLYMA01G05100.N5	j	2 Domains	specific;superfamily	DUF4005;DUF4005 superfamily	-;-	'30.3'	'signalling.calcium'	'(at2g02790 : 87.0) IQ-domain 29 (IQD29); FUNCTIONS IN: calmodulin binding; INVOLVED IN: biological_process unknown; LOCATED IN: plasma membrane; CONTAINS InterPro DOMAIN/s: IQ calmodulin-binding region (InterPro:IPR000048); BEST Arabidopsis thaliana protein match is: IQ-domain 28 (TAIR:AT1G14380.2); Has 35333 Blast hits to 34131 proteins in 2444 species: Archae - 798; Bacteria - 22429; Metazoa -…	T
TCONS_00000840	GLYMA01G05100.N8	j	2 Domains	specific;superfamily	DUF4005;DUF4005 superfamily	-;-	'30.3'	'signalling.calcium'	'(at2g02790 : 87.0) IQ-domain 29 (IQD29); FUNCTIONS IN: calmodulin binding; INVOLVED IN: biological_process unknown; LOCATED IN: plasma membrane; CONTAINS InterPro DOMAIN/s: IQ calmodulin-binding region (InterPro:IPR000048); BEST Arabidopsis thaliana protein match is: IQ-domain 28 (TAIR:AT1G14380.2); Has 35333 Blast hits to 34131 proteins in 2444 species: Archae - 798; Bacteria - 22429; Metazoa -…	T
TCONS_00000842	GLYMA01G05100.N10	j	5 Domains	specific;superfamily;specific;superfamily;non-specific	DUF4005;DUF4005 superfamily;IQ;IQ superfamily;IQ	-;-;-;-;-	'30.3'	'signalling.calcium'	'(at1g14380 : 186.0) IQ-domain 28 (IQD28); FUNCTIONS IN: calmodulin binding; INVOLVED IN: biological_process unknown; LOCATED IN: plasma membrane; EXPRESSED IN: 22 plant structures; EXPRESSED DURING: 13 growth stages; CONTAINS InterPro DOMAIN/s: IQ calmodulin-binding region (InterPro:IPR000048); BEST Arabidopsis thaliana protein match is: IQ-domain 29 (TAIR:AT2G02790.1); Has 35333 Blast hits to 3…	T
TCONS_00000844	GLYMA01G05100.N12	j	2 Domains	specific;superfamily	DUF4005;DUF4005 superfamily	-;-	'30.3'	'signalling.calcium'	'(at2g02790 : 87.0) IQ-domain 29 (IQD29); FUNCTIONS IN: calmodulin binding; INVOLVED IN: biological_process unknown; LOCATED IN: plasma membrane; CONTAINS InterPro DOMAIN/s: IQ calmodulin-binding region (InterPro:IPR000048); BEST Arabidopsis thaliana protein match is: IQ-domain 28 (TAIR:AT1G14380.2); Has 35333 Blast hits to 34131 proteins in 2444 species: Archae - 798; Bacteria - 22429; Metazoa -…	T
TCONS_00000845	GLYMA01G05100.N13	j	5 Domains	specific;superfamily;specific;superfamily;non-specific	DUF4005;DUF4005 superfamily;IQ;IQ superfamily;IQ	-;-;-;-;-	'30.3'	'signalling.calcium'	'(at1g14380 : 186.0) IQ-domain 28 (IQD28); FUNCTIONS IN: calmodulin binding; INVOLVED IN: biological_process unknown; LOCATED IN: plasma membrane; EXPRESSED IN: 22 plant structures; EXPRESSED DURING: 13 growth stages; CONTAINS InterPro DOMAIN/s: IQ calmodulin-binding region (InterPro:IPR000048); BEST Arabidopsis thaliana protein match is: IQ-domain 29 (TAIR:AT2G02790.1); Has 35333 Blast hits to 3…	T
TCONS_00000846	GLYMA01G05100.N14	j	2 Domains	specific;superfamily	DUF4005;DUF4005 superfamily	-;-	'30.3'	'signalling.calcium'	'(at2g02790 : 87.0) IQ-domain 29 (IQD29); FUNCTIONS IN: calmodulin binding; INVOLVED IN: biological_process unknown; LOCATED IN: plasma membrane; CONTAINS InterPro DOMAIN/s: IQ calmodulin-binding region (InterPro:IPR000048); BEST Arabidopsis thaliana protein match is: IQ-domain 28 (TAIR:AT1G14380.2); Has 35333 Blast hits to 34131 proteins in 2444 species: Archae - 798; Bacteria - 22429; Metazoa -…	T
TCONS_00000848	GLYMA01G05100.N16	j	5 Domains	specific;superfamily;specific;superfamily;non-specific	DUF4005;DUF4005 superfamily;IQ;IQ superfamily;IQ	-;-;-;-;-	'30.3'	'signalling.calcium'	'(at1g14380 : 187.0) IQ-domain 28 (IQD28); FUNCTIONS IN: calmodulin binding; INVOLVED IN: biological_process unknown; LOCATED IN: plasma membrane; EXPRESSED IN: 22 plant structures; EXPRESSED DURING: 13 growth stages; CONTAINS InterPro DOMAIN/s: IQ calmodulin-binding region (InterPro:IPR000048); BEST Arabidopsis thaliana protein match is: IQ-domain 29 (TAIR:AT2G02790.1); Has 35333 Blast hits to 3…	T
TCONS_00000850	GLYMA01G05100.N18	j	2 Domains	specific;superfamily	DUF4005;DUF4005 superfamily	-;-	'30.3'	'signalling.calcium'	'(at2g02790 : 87.0) IQ-domain 29 (IQD29); FUNCTIONS IN: calmodulin binding; INVOLVED IN: biological_process unknown; LOCATED IN: plasma membrane; CONTAINS InterPro DOMAIN/s: IQ calmodulin-binding region (InterPro:IPR000048); BEST Arabidopsis thaliana protein match is: IQ-domain 28 (TAIR:AT1G14380.2); Has 35333 Blast hits to 34131 proteins in 2444 species: Archae - 798; Bacteria - 22429; Metazoa -…	T
TCONS_00000851	GLYMA01G05100.1	=	5 Domains	specific;superfamily;specific;superfamily;non-specific	DUF4005;DUF4005 superfamily;IQ;IQ superfamily;IQ	-;-;-;-;-	'30.3'	'signalling.calcium'	'(at1g14380 : 186.0) IQ-domain 28 (IQD28); FUNCTIONS IN: calmodulin binding; INVOLVED IN: biological_process unknown; LOCATED IN: plasma membrane; EXPRESSED IN: 22 plant structures; EXPRESSED DURING: 13 growth stages; CONTAINS InterPro DOMAIN/s: IQ calmodulin-binding region (InterPro:IPR000048); BEST Arabidopsis thaliana protein match is: IQ-domain 29 (TAIR:AT2G02790.1); Has 35333 Blast hits to 3…	T
TCONS_00000857	GLYMA01G05170.1	=	1 Domains	multi-dom	UAA	-	'34.11'	'transport.NDP-sugars at the ER'	'(at1g14360 : 546.0) UDP-galactose transporter 3 (UTR3); FUNCTIONS IN: pyrimidine nucleotide sugar transmembrane transporter activity; INVOLVED IN: transmembrane transport; LOCATED IN: endomembrane system; EXPRESSED IN: 24 plant structures; EXPRESSED DURING: 15 growth stages; CONTAINS InterPro DOMAIN/s: UAA transporter (InterPro:IPR013657); BEST Arabidopsis thaliana protein match is: UDP-galactos…	T
TCONS_00000861	GLYMA01G05321.N2	s	NO NCBI CDD results	-	-	-	'35.2'	'not assigned.unknown'	' no hits & (original description: Glyma01g05321.N2)'	T
TCONS_00000866	GLYMA01G05350.1	=	NO NCBI CDD results	-	-	-	'35.2'	'not assigned.unknown'	'(at1g26920 : 73.2) unknown protein; BEST Arabidopsis thaliana protein match is: unknown protein (TAIR:AT1G69760.1); Has 47 Blast hits to 47 proteins in 13 species: Archae - 0; Bacteria - 0; Metazoa - 0; Fungi - 7; Plants - 34; Viruses - 0; Other Eukaryotes - 6 (source: NCBI BLink). & (reliability: 146.4) & (original description: no original description)'	T
TCONS_00000868	GLYMA01G05360.N4	j	NO NCBI CDD results	-	-	-	'35.1'	'not assigned.no ontology'	'(at2g02880 : 211.0) mucin-related; BEST Arabidopsis thaliana protein match is: unknown protein (TAIR:AT5G62270.1); Has 128 Blast hits to 128 proteins in 36 species: Archae - 0; Bacteria - 3; Metazoa - 3; Fungi - 6; Plants - 91; Viruses - 0; Other Eukaryotes - 25 (source: NCBI BLink). & (loc_os03g26220.1 : 165.0) no description available & (reliability: 422.0) & (original description: Glyma01g053…	T
TCONS_00000869	GLYMA01G05360.2	=	NO NCBI CDD results	-	-	-	'35.1'	'not assigned.no ontology'	'(at2g02880 : 298.0) mucin-related; BEST Arabidopsis thaliana protein match is: unknown protein (TAIR:AT5G62270.1); Has 128 Blast hits to 128 proteins in 36 species: Archae - 0; Bacteria - 3; Metazoa - 3; Fungi - 6; Plants - 91; Viruses - 0; Other Eukaryotes - 25 (source: NCBI BLink). & (loc_os03g26220.1 : 244.0) no description available & (reliability: 596.0) & (original description: no original…	T
TCONS_00000872	GLYMA01G05435.1	=	NO NCBI CDD results	-	-	-	'35.2'	'not assigned.unknown'	' no hits & (original description: no original description)'	T
TCONS_00000875	GLYMA01G05500.N2	x	NO NCBI CDD results	-	-	-	'35.2'	'not assigned.unknown'	' no hits & (original description: Glyma01g05500.N2)'	T
TCONS_00000877	GLYMA01G05540.2	=	4 Domains	specific;superfamily;specific;superfamily	Orc6_mid;Orc6_mid superfamily;ORC6;ORC6 superfamily	-;-;C;C	'28.1'	'DNA.synthesis/chromatin structure'	'(at1g26840 : 315.0) Origin Recognition Complex subunit 6. Involved in the initiation of DNA replication. Regulated transcriptionally during cell cycle, peaking at G1/S-phase. Target of E2F/DF family of transcription factors.; origin recognition complex protein 6 (ORC6); FUNCTIONS IN: DNA binding; INVOLVED IN: DNA replication; LOCATED IN: origin recognition complex; EXPRESSED IN: 17 plant structu…	T
TCONS_00000878	GLYMA01G05540.N3	j	4 Domains	specific;superfamily;specific;superfamily	Orc6_mid;Orc6_mid superfamily;ORC6;ORC6 superfamily	-;-;C;C	'28.1'	'DNA.synthesis/chromatin structure'	'(at1g26840 : 314.0) Origin Recognition Complex subunit 6. Involved in the initiation of DNA replication. Regulated transcriptionally during cell cycle, peaking at G1/S-phase. Target of E2F/DF family of transcription factors.; origin recognition complex protein 6 (ORC6); FUNCTIONS IN: DNA binding; INVOLVED IN: DNA replication; LOCATED IN: origin recognition complex; EXPRESSED IN: 17 plant structu…	T
TCONS_00000881	GLYMA01G05550.1	=	NO NCBI CDD results	-	-	-	'11.8.1'	'lipid metabolism.'exotics' (steroids, squalene etc).sphingolipids'	'(at1g69640 : 370.0) Encodes one of the two redundant sphingoid base hydroxylases (SBH). Involved in sphingolipid trihydroxy long-chain base (4-hydroxysphinganine) biosynthesis. Double mutants of SBHs were dwarfed and not able to progress from vegetative to reproductive growth.; sphingoid base hydroxylase 1 (SBH1); CONTAINS InterPro DOMAIN/s: Fatty acid hydroxylase (InterPro:IPR006694); BEST Arab…	T
TCONS_00000883	GLYMA01G05750.N2	j	7 Domains	specific;superfamily;non-specific;superfamily;non-specific;non-specific;multi-dom	NBD_sugar-kinase_HSP70_actin;NBD_sugar-kinase_HSP70_actin superfamily;GDA1_CD39;GDA1_CD39 superfamily;COG5371;COG5371;recB	C;C;C;C;NC;C;C	'23.2'	'nucleotide metabolism.degradation'	'(at2g02970 : 285.0) GDA1/CD39 nucleoside phosphatase family protein; FUNCTIONS IN: hydrolase activity; INVOLVED IN: biological_process unknown; EXPRESSED IN: 24 plant structures; EXPRESSED DURING: 15 growth stages; CONTAINS InterPro DOMAIN/s: Nucleoside phosphatase GDA1/CD39 (InterPro:IPR000407); BEST Arabidopsis thaliana protein match is: GDA1/CD39 nucleoside phosphatase family protein (TAIR:AT…	T
TCONS_00000884	GLYMA01G05750.N3	j	4 Domains	non-specific;superfamily;non-specific;non-specific	GDA1_CD39;GDA1_CD39 superfamily;COG5371;COG5371	N;N;NC;C	'23.2'	'nucleotide metabolism.degradation'	'(at2g02970 : 498.0) GDA1/CD39 nucleoside phosphatase family protein; FUNCTIONS IN: hydrolase activity; INVOLVED IN: biological_process unknown; EXPRESSED IN: 24 plant structures; EXPRESSED DURING: 15 growth stages; CONTAINS InterPro DOMAIN/s: Nucleoside phosphatase GDA1/CD39 (InterPro:IPR000407); BEST Arabidopsis thaliana protein match is: GDA1/CD39 nucleoside phosphatase family protein (TAIR:AT…	T
TCONS_00000887	GLYMA01G05750.N6	j	3 Domains	non-specific;superfamily;non-specific	GDA1_CD39;GDA1_CD39 superfamily;COG5371	NC;NC;NC	'23.2'	'nucleotide metabolism.degradation'	'(at2g02970 : 204.0) GDA1/CD39 nucleoside phosphatase family protein; FUNCTIONS IN: hydrolase activity; INVOLVED IN: biological_process unknown; EXPRESSED IN: 24 plant structures; EXPRESSED DURING: 15 growth stages; CONTAINS InterPro DOMAIN/s: Nucleoside phosphatase GDA1/CD39 (InterPro:IPR000407); BEST Arabidopsis thaliana protein match is: GDA1/CD39 nucleoside phosphatase family protein (TAIR:AT…	T
TCONS_00000888	GLYMA01G05750.N7	j	8 Domains	specific;superfamily;non-specific;superfamily;non-specific;superfamily;non-specific;multi-dom	NBD_sugar-kinase_HSP70_actin;NBD_sugar-kinase_HSP70_actin superfamily;GDA1_CD39;GDA1_CD39 superfamily;COG5371;GDA1_CD39 superfamily;COG5371;recB	C;C;-;-;NC;NC;C;C	'23.2'	'nucleotide metabolism.degradation'	'(at2g02970 : 526.0) GDA1/CD39 nucleoside phosphatase family protein; FUNCTIONS IN: hydrolase activity; INVOLVED IN: biological_process unknown; EXPRESSED IN: 24 plant structures; EXPRESSED DURING: 15 growth stages; CONTAINS InterPro DOMAIN/s: Nucleoside phosphatase GDA1/CD39 (InterPro:IPR000407); BEST Arabidopsis thaliana protein match is: GDA1/CD39 nucleoside phosphatase family protein (TAIR:AT…	T
TCONS_00000889	GLYMA01G05750.1	=	7 Domains	specific;superfamily;non-specific;superfamily;non-specific;superfamily;non-specific	NBD_sugar-kinase_HSP70_actin;NBD_sugar-kinase_HSP70_actin superfamily;GDA1_CD39;GDA1_CD39 superfamily;COG5371;GDA1_CD39 superfamily;COG5371	C;C;-;-;NC;NC;C	'23.2'	'nucleotide metabolism.degradation'	'(at2g02970 : 579.0) GDA1/CD39 nucleoside phosphatase family protein; FUNCTIONS IN: hydrolase activity; INVOLVED IN: biological_process unknown; EXPRESSED IN: 24 plant structures; EXPRESSED DURING: 15 growth stages; CONTAINS InterPro DOMAIN/s: Nucleoside phosphatase GDA1/CD39 (InterPro:IPR000407); BEST Arabidopsis thaliana protein match is: GDA1/CD39 nucleoside phosphatase family protein (TAIR:AT…	T
TCONS_00000892	GLYMA01G05765.N3	j	NO NCBI CDD results	-	-	-	'35.1.40'	'not assigned.no ontology.glycine rich proteins'	'(at1g27090 : 226.0) glycine-rich protein; BEST Arabidopsis thaliana protein match is: unknown protein (TAIR:AT3G24690.1); Has 13206 Blast hits to 7104 proteins in 677 species: Archae - 0; Bacteria - 2039; Metazoa - 5686; Fungi - 1146; Plants - 2571; Viruses - 80; Other Eukaryotes - 1684 (source: NCBI BLink). & (loc_os03g48260.1 : 148.0) no description available & (reliability: 452.0) & (original…	T
TCONS_00000893	GLYMA01G05765.N4	j	8 Domains	non-specific;superfamily;non-specific;non-specific;non-specific;non-specific;non-specific;non-specific	PLN03141;p450 superfamily;PLN02500;PLN02987;PLN02302;PLN02774;p450;CypX	N;N;N;N;N;N;N;N	'35.1.40'	'not assigned.no ontology.glycine rich proteins'	'(at1g27090 : 234.0) glycine-rich protein; BEST Arabidopsis thaliana protein match is: unknown protein (TAIR:AT3G24690.1); Has 13206 Blast hits to 7104 proteins in 677 species: Archae - 0; Bacteria - 2039; Metazoa - 5686; Fungi - 1146; Plants - 2571; Viruses - 80; Other Eukaryotes - 1684 (source: NCBI BLink). & (loc_os03g48260.1 : 150.0) no description available & (q94iw5|c90d2_orysa : 56.2) Cyto…	T
TCONS_00000899	GLYMA01G05770.N6	j	NO NCBI CDD results	-	-	-	'35.1.40'	'not assigned.no ontology.glycine rich proteins'	'(at1g27090 : 228.0) glycine-rich protein; BEST Arabidopsis thaliana protein match is: unknown protein (TAIR:AT3G24690.1); Has 13206 Blast hits to 7104 proteins in 677 species: Archae - 0; Bacteria - 2039; Metazoa - 5686; Fungi - 1146; Plants - 2571; Viruses - 80; Other Eukaryotes - 1684 (source: NCBI BLink). & (loc_os03g48260.1 : 149.0) no description available & (reliability: 456.0) & (original…	T
TCONS_00000902	GLYMA01G05765.N7	j	NO NCBI CDD results	-	-	-	'35.1.40'	'not assigned.no ontology.glycine rich proteins'	'(at1g27090 : 226.0) glycine-rich protein; BEST Arabidopsis thaliana protein match is: unknown protein (TAIR:AT3G24690.1); Has 13206 Blast hits to 7104 proteins in 677 species: Archae - 0; Bacteria - 2039; Metazoa - 5686; Fungi - 1146; Plants - 2571; Viruses - 80; Other Eukaryotes - 1684 (source: NCBI BLink). & (loc_os03g48260.1 : 147.0) no description available & (reliability: 452.0) & (original…	T
TCONS_00000903	GLYMA01G05765.N8	j	NO NCBI CDD results	-	-	-	'35.1.40'	'not assigned.no ontology.glycine rich proteins'	'(at1g27090 : 226.0) glycine-rich protein; BEST Arabidopsis thaliana protein match is: unknown protein (TAIR:AT3G24690.1); Has 13206 Blast hits to 7104 proteins in 677 species: Archae - 0; Bacteria - 2039; Metazoa - 5686; Fungi - 1146; Plants - 2571; Viruses - 80; Other Eukaryotes - 1684 (source: NCBI BLink). & (loc_os03g48260.1 : 147.0) no description available & (reliability: 452.0) & (original…	T
TCONS_00000908	GLYMA01G05765.N11	j	8 Domains	non-specific;superfamily;non-specific;non-specific;non-specific;non-specific;non-specific;non-specific	PLN03141;p450 superfamily;PLN02500;PLN02987;PLN02302;PLN02774;p450;CypX	N;N;N;N;N;N;N;N	'35.1.40'	'not assigned.no ontology.glycine rich proteins'	'(at1g27090 : 234.0) glycine-rich protein; BEST Arabidopsis thaliana protein match is: unknown protein (TAIR:AT3G24690.1); Has 13206 Blast hits to 7104 proteins in 677 species: Archae - 0; Bacteria - 2039; Metazoa - 5686; Fungi - 1146; Plants - 2571; Viruses - 80; Other Eukaryotes - 1684 (source: NCBI BLink). & (loc_os03g48260.1 : 150.0) no description available & (q94iw5|c90d2_orysa : 56.2) Cyto…	T
TCONS_00000912	GLYMA01G05770.N14	j	NO NCBI CDD results	-	-	-	'35.1.40'	'not assigned.no ontology.glycine rich proteins'	'(at1g27090 : 228.0) glycine-rich protein; BEST Arabidopsis thaliana protein match is: unknown protein (TAIR:AT3G24690.1); Has 13206 Blast hits to 7104 proteins in 677 species: Archae - 0; Bacteria - 2039; Metazoa - 5686; Fungi - 1146; Plants - 2571; Viruses - 80; Other Eukaryotes - 1684 (source: NCBI BLink). & (loc_os03g48260.1 : 149.0) no description available & (reliability: 456.0) & (original…	T
TCONS_00000914	GLYMA01G05770.N15	j	8 Domains	non-specific;superfamily;non-specific;non-specific;non-specific;non-specific;non-specific;non-specific	PLN03141;p450 superfamily;PLN02500;PLN02987;PLN02302;PLN02774;p450;CypX	N;N;N;N;N;N;N;N	'35.1.40'	'not assigned.no ontology.glycine rich proteins'	'(at1g27090 : 234.0) glycine-rich protein; BEST Arabidopsis thaliana protein match is: unknown protein (TAIR:AT3G24690.1); Has 13206 Blast hits to 7104 proteins in 677 species: Archae - 0; Bacteria - 2039; Metazoa - 5686; Fungi - 1146; Plants - 2571; Viruses - 80; Other Eukaryotes - 1684 (source: NCBI BLink). & (loc_os03g48260.1 : 150.0) no description available & (q94iw5|c90d2_orysa : 56.2) Cyto…	T
TCONS_00000919	GLYMA01G05765.N14	j	NO NCBI CDD results	-	-	-	'35.1.40'	'not assigned.no ontology.glycine rich proteins'	'(at1g27090 : 228.0) glycine-rich protein; BEST Arabidopsis thaliana protein match is: unknown protein (TAIR:AT3G24690.1); Has 13206 Blast hits to 7104 proteins in 677 species: Archae - 0; Bacteria - 2039; Metazoa - 5686; Fungi - 1146; Plants - 2571; Viruses - 80; Other Eukaryotes - 1684 (source: NCBI BLink). & (loc_os03g48260.1 : 149.0) no description available & (reliability: 456.0) & (original…	T
TCONS_00000922	GLYMA01G05770.N21	j	NO NCBI CDD results	-	-	-	'35.1.40'	'not assigned.no ontology.glycine rich proteins'	'(at1g27090 : 228.0) glycine-rich protein; BEST Arabidopsis thaliana protein match is: unknown protein (TAIR:AT3G24690.1); Has 13206 Blast hits to 7104 proteins in 677 species: Archae - 0; Bacteria - 2039; Metazoa - 5686; Fungi - 1146; Plants - 2571; Viruses - 80; Other Eukaryotes - 1684 (source: NCBI BLink). & (loc_os03g48260.1 : 149.0) no description available & (reliability: 456.0) & (original…	T
TCONS_00000923	GLYMA01G05765.N15	j	8 Domains	non-specific;superfamily;non-specific;non-specific;non-specific;non-specific;non-specific;non-specific	PLN03141;p450 superfamily;PLN02500;PLN02987;PLN02302;PLN02774;p450;CypX	N;N;N;N;N;N;N;N	'35.1.40'	'not assigned.no ontology.glycine rich proteins'	'(at1g27090 : 234.0) glycine-rich protein; BEST Arabidopsis thaliana protein match is: unknown protein (TAIR:AT3G24690.1); Has 13206 Blast hits to 7104 proteins in 677 species: Archae - 0; Bacteria - 2039; Metazoa - 5686; Fungi - 1146; Plants - 2571; Viruses - 80; Other Eukaryotes - 1684 (source: NCBI BLink). & (loc_os03g48260.1 : 150.0) no description available & (q94iw5|c90d2_orysa : 56.2) Cyto…	T
TCONS_00000925	GLYMA01G05770.N23	j	NO NCBI CDD results	-	-	-	'27.3.63'	'RNA.regulation of transcription.PHD finger transcription factor'	'(at5g22260 : 223.0) Sporophytic factor controlling anther and pollen development. Mutants fail to make functional pollen;pollen degeneration occurs after microspore release and the tapetum also appears abnormally vacuolated. Similar to PHD-finger motif transcription factors.; male sterility 1 (MS1); CONTAINS InterPro DOMAIN/s: Zinc finger, PHD-type, conserved site (InterPro:IPR019786), Zinc fing…	T
TCONS_00000927	GLYMA01G05770.N25	j	NO NCBI CDD results	-	-	-	'27.3.63'	'RNA.regulation of transcription.PHD finger transcription factor'	'(at5g22260 : 108.0) Sporophytic factor controlling anther and pollen development. Mutants fail to make functional pollen;pollen degeneration occurs after microspore release and the tapetum also appears abnormally vacuolated. Similar to PHD-finger motif transcription factors.; male sterility 1 (MS1); CONTAINS InterPro DOMAIN/s: Zinc finger, PHD-type, conserved site (InterPro:IPR019786), Zinc fing…	T
TCONS_00000928	GLYMA01G05770.N26	j	NO NCBI CDD results	-	-	-	'27.3.63'	'RNA.regulation of transcription.PHD finger transcription factor'	'(at5g22260 : 112.0) Sporophytic factor controlling anther and pollen development. Mutants fail to make functional pollen;pollen degeneration occurs after microspore release and the tapetum also appears abnormally vacuolated. Similar to PHD-finger motif transcription factors.; male sterility 1 (MS1); CONTAINS InterPro DOMAIN/s: Zinc finger, PHD-type, conserved site (InterPro:IPR019786), Zinc fing…	T
TCONS_00000934	GLYMA01G05800.N2	j	8 Domains	specific;superfamily;specific;superfamily;non-specific;non-specific;non-specific;multi-dom	DUF3675;DUF3675 superfamily;RINGv;RINGv superfamily;RINGv;PHA02825;PHA02862;SSM4	-;-;-;-;-;C;C;C	'29.5.11.4.2'	'protein.degradation.ubiquitin.E3.RING'	'(at2g02960 : 225.0) RING/FYVE/PHD zinc finger superfamily protein; FUNCTIONS IN: zinc ion binding; EXPRESSED IN: 24 plant structures; EXPRESSED DURING: 15 growth stages; CONTAINS InterPro DOMAIN/s: Protein of unknown function DUF3675 (InterPro:IPR022143), Zinc finger, C3HC4 RING-type (InterPro:IPR018957), Zinc finger, RING-CH-type (InterPro:IPR011016); BEST Arabidopsis thaliana protein match is:…	T
TCONS_00000935	GLYMA01G05800.1	=	NO NCBI CDD results	-	-	-	'29.5.11.4.2'	'protein.degradation.ubiquitin.E3.RING'	'(at2g02960 : 216.0) RING/FYVE/PHD zinc finger superfamily protein; FUNCTIONS IN: zinc ion binding; EXPRESSED IN: 24 plant structures; EXPRESSED DURING: 15 growth stages; CONTAINS InterPro DOMAIN/s: Protein of unknown function DUF3675 (InterPro:IPR022143), Zinc finger, C3HC4 RING-type (InterPro:IPR018957), Zinc finger, RING-CH-type (InterPro:IPR011016); BEST Arabidopsis thaliana protein match is:…	T
TCONS_00000936	GLYMA01G05805.N2	o	NO NCBI CDD results	-	-	-	'35.2'	'not assigned.unknown'	' no hits & (original description: Glyma01g05805.N2)'	T
TCONS_00000938	GLYMA01G05810.N2	o	3 Domains	non-specific;superfamily;non-specific	ZF-HD_dimer;ZF-HD_dimer superfamily;ZF_HD_prot_N	C;C;C	'35.2'	'not assigned.unknown'	'(gnl|cdd|68346 : 53.8) no description available & (reliability: 100.0) & (original description: Glyma01g05810.N2)'	T
TCONS_00000939	GLYMA01G05810.1	=	NO NCBI CDD results	-	-	-	'27.3.80'	'RNA.regulation of transcription.zf-HD'	'(at5g15210 : 100.0) Encodes ZFHD3, a member of the zinc finger homeodomain transcriptional factor family.; homeobox protein 30 (HB30); FUNCTIONS IN: DNA binding, sequence-specific DNA binding transcription factor activity; INVOLVED IN: regulation of transcription; EXPRESSED IN: 19 plant structures; EXPRESSED DURING: 9 growth stages; CONTAINS InterPro DOMAIN/s: Homeobox domain, ZF-HD class (Inter…	T
TCONS_00000944	GLYMA01G05830.1	=	NO NCBI CDD results	-	-	-	'35.1.5'	'not assigned.no ontology.pentatricopeptide (PPR) repeat-containing protein'	'(at2g02980 : 857.0) Encodes a chloroplast RNA editing factor.; ORGANELLE TRANSCRIPT PROCESSING 85 (OTP85); CONTAINS InterPro DOMAIN/s: Pentatricopeptide repeat (InterPro:IPR002885); BEST Arabidopsis thaliana protein match is: Tetratricopeptide repeat (TPR)-like superfamily protein (TAIR:AT5G66520.1); Has 39959 Blast hits to 14548 proteins in 281 species: Archae - 3; Bacteria - 7; Metazoa - 132; …	T
TCONS_00000947	GLYMA01G05860.N4	j	9 Domains	specific;superfamily;non-specific;superfamily;non-specific;non-specific;non-specific;multi-dom;multi-dom	GLECT;GLECT superfamily;Galactosyl_T;Galactosyl_T superfamily;Gal-bind_lectin;Gal-bind_lectin;GLECT;PLN03133;PLN03193	-;-;-;-;-;-;-;-;N	'29.7.12'	'protein.glycosylation.beta-1,3-galactosyltransferase(beta-1,3-GalT)'	'(at1g26810 : 848.0) Encodes a protein with &#946;1,3-galactosyltransferase activity involved in the biosynthesis of the Lewis a epitope of certain glycoproteins.; galactosyltransferase1 (GALT1); CONTAINS InterPro DOMAIN/s: Galectin, carbohydrate recognition domain (InterPro:IPR001079), Glycosyl transferase, family 31 (InterPro:IPR002659), Concanavalin A-like lectin/glucanase, subgroup (InterPro:…	T
TCONS_00000950	GLYMA01G05860.N7	j	9 Domains	specific;superfamily;non-specific;superfamily;non-specific;non-specific;non-specific;multi-dom;multi-dom	GLECT;GLECT superfamily;Galactosyl_T;Galactosyl_T superfamily;Gal-bind_lectin;Gal-bind_lectin;GLECT;PLN03133;PLN03193	-;-;-;-;-;-;-;-;N	'29.7.12'	'protein.glycosylation.beta-1,3-galactosyltransferase(beta-1,3-GalT)'	'(at1g26810 : 848.0) Encodes a protein with &#946;1,3-galactosyltransferase activity involved in the biosynthesis of the Lewis a epitope of certain glycoproteins.; galactosyltransferase1 (GALT1); CONTAINS InterPro DOMAIN/s: Galectin, carbohydrate recognition domain (InterPro:IPR001079), Glycosyl transferase, family 31 (InterPro:IPR002659), Concanavalin A-like lectin/glucanase, subgroup (InterPro:…	T
TCONS_00000951	GLYMA01G05860.2	=	NO NCBI CDD results	-	-	-	'29.7.12'	'protein.glycosylation.beta-1,3-galactosyltransferase(beta-1,3-GalT)'	'(at1g26810 : 848.0) Encodes a protein with &#946;1,3-galactosyltransferase activity involved in the biosynthesis of the Lewis a epitope of certain glycoproteins.; galactosyltransferase1 (GALT1); CONTAINS InterPro DOMAIN/s: Galectin, carbohydrate recognition domain (InterPro:IPR001079), Glycosyl transferase, family 31 (InterPro:IPR002659), Concanavalin A-like lectin/glucanase, subgroup (InterPro:…	T
TCONS_00000953	GLYMA01G05880.1	=	17 Domains	specific;superfamily;non-specific;non-specific;non-specific;non-specific;non-specific;non-specific;non-specific;non-specific;non-specific;multi-dom;multi-dom;multi-dom;multi-dom;multi-dom;multi-dom	RING;RING superfamily;zf-RING_2;RING;zf-C3HC4_2;zf-rbx1;zf-C3HC4;zf-Apc11;APC11;zf-RING_5;zf-C3HC4_3;COG5540;HRD1;COG5219;RAD18;PHA02929;rad18	-;-;-;-;-;-;-;N;N;-;-;N;NC;N;C;N;C	'29.5.11.4.2'	'protein.degradation.ubiquitin.E3.RING'	'(at1g26800 : 160.0) RING/U-box superfamily protein; FUNCTIONS IN: zinc ion binding; EXPRESSED IN: 20 plant structures; EXPRESSED DURING: 11 growth stages; CONTAINS InterPro DOMAIN/s: Zinc finger, RING-type (InterPro:IPR001841), Zinc finger, C3HC4 RING-type (InterPro:IPR018957); BEST Arabidopsis thaliana protein match is: RING/U-box superfamily protein (TAIR:AT1G14200.1); Has 9899 Blast hits to 9…	T
TCONS_00000963	GLYMA01G06170.N3	j	7 Domains	non-specific;superfamily;specific;superfamily;multi-dom;multi-dom;multi-dom	DBC1;DBC1 superfamily;EF-hand_6;EF-hand_8 superfamily;EF-hand_7;PTZ00184;FRQ1	-;-;-;-;-;N;N	'30.5'	'signalling.G-proteins'	'(at2g03150 : 200.0) embryo defective 1579 (emb1579); FUNCTIONS IN: binding, calcium ion binding; INVOLVED IN: embryo development ending in seed dormancy; LOCATED IN: cytosol; EXPRESSED IN: 24 plant structures; EXPRESSED DURING: 14 growth stages; CONTAINS InterPro DOMAIN/s: EF-HAND 2 (InterPro:IPR018249), EF-hand-like domain (InterPro:IPR011992); Has 35333 Blast hits to 34131 proteins in 2444 spe…	T
TCONS_00000964	GLYMA01G06170.N4	j	5 Domains	specific;superfamily;multi-dom;multi-dom;multi-dom	EF-hand_6;EF-hand_8 superfamily;EF-hand_7;PTZ00184;FRQ1	-;-;-;N;N	'30.5'	'signalling.G-proteins'	'(at2g03150 : 158.0) embryo defective 1579 (emb1579); FUNCTIONS IN: binding, calcium ion binding; INVOLVED IN: embryo development ending in seed dormancy; LOCATED IN: cytosol; EXPRESSED IN: 24 plant structures; EXPRESSED DURING: 14 growth stages; CONTAINS InterPro DOMAIN/s: EF-HAND 2 (InterPro:IPR018249), EF-hand-like domain (InterPro:IPR011992); Has 35333 Blast hits to 34131 proteins in 2444 spe…	T
TCONS_00000965	GLYMA01G06170.N5	j	5 Domains	specific;superfamily;multi-dom;multi-dom;multi-dom	EF-hand_6;EF-hand_8 superfamily;EF-hand_7;PTZ00184;FRQ1	-;-;-;N;N	'30.5'	'signalling.G-proteins'	'(at2g03150 : 158.0) embryo defective 1579 (emb1579); FUNCTIONS IN: binding, calcium ion binding; INVOLVED IN: embryo development ending in seed dormancy; LOCATED IN: cytosol; EXPRESSED IN: 24 plant structures; EXPRESSED DURING: 14 growth stages; CONTAINS InterPro DOMAIN/s: EF-HAND 2 (InterPro:IPR018249), EF-hand-like domain (InterPro:IPR011992); Has 35333 Blast hits to 34131 proteins in 2444 spe…	T
TCONS_00000967	GLYMA01G06170.N7	j	7 Domains	non-specific;superfamily;specific;superfamily;multi-dom;multi-dom;multi-dom	DBC1;DBC1 superfamily;EF-hand_6;EF-hand_8 superfamily;EF-hand_7;PTZ00184;FRQ1	C;C;-;-;-;N;N	'30.5'	'signalling.G-proteins'	'(at2g03150 : 164.0) embryo defective 1579 (emb1579); FUNCTIONS IN: binding, calcium ion binding; INVOLVED IN: embryo development ending in seed dormancy; LOCATED IN: cytosol; EXPRESSED IN: 24 plant structures; EXPRESSED DURING: 14 growth stages; CONTAINS InterPro DOMAIN/s: EF-HAND 2 (InterPro:IPR018249), EF-hand-like domain (InterPro:IPR011992); Has 35333 Blast hits to 34131 proteins in 2444 spe…	T
TCONS_00000968	GLYMA01G06170.N8	j	5 Domains	specific;superfamily;multi-dom;multi-dom;multi-dom	EF-hand_6;EF-hand_8 superfamily;EF-hand_7;PTZ00184;FRQ1	-;-;-;N;N	'30.5'	'signalling.G-proteins'	'(at2g03150 : 158.0) embryo defective 1579 (emb1579); FUNCTIONS IN: binding, calcium ion binding; INVOLVED IN: embryo development ending in seed dormancy; LOCATED IN: cytosol; EXPRESSED IN: 24 plant structures; EXPRESSED DURING: 14 growth stages; CONTAINS InterPro DOMAIN/s: EF-HAND 2 (InterPro:IPR018249), EF-hand-like domain (InterPro:IPR011992); Has 35333 Blast hits to 34131 proteins in 2444 spe…	T
TCONS_00000969	GLYMA01G06170.N9	j	8 Domains	non-specific;superfamily;specific;superfamily;multi-dom;multi-dom;multi-dom;multi-dom	DBC1;DBC1 superfamily;EF-hand_6;EF-hand_8 superfamily;EF-hand_7;PTZ00184;FRQ1;PTZ00121	-;-;-;-;-;N;N;N	'30.5'	'signalling.G-proteins'	'(at2g03150 : 224.0) embryo defective 1579 (emb1579); FUNCTIONS IN: binding, calcium ion binding; INVOLVED IN: embryo development ending in seed dormancy; LOCATED IN: cytosol; EXPRESSED IN: 24 plant structures; EXPRESSED DURING: 14 growth stages; CONTAINS InterPro DOMAIN/s: EF-HAND 2 (InterPro:IPR018249), EF-hand-like domain (InterPro:IPR011992); Has 35333 Blast hits to 34131 proteins in 2444 spe…	T
TCONS_00000970	GLYMA01G06170.N10	j	7 Domains	non-specific;superfamily;specific;superfamily;multi-dom;multi-dom;multi-dom	DBC1;DBC1 superfamily;EF-hand_6;EF-hand_8 superfamily;EF-hand_7;PTZ00184;FRQ1	-;-;-;-;-;N;N	'30.5'	'signalling.G-proteins'	'(at2g03150 : 200.0) embryo defective 1579 (emb1579); FUNCTIONS IN: binding, calcium ion binding; INVOLVED IN: embryo development ending in seed dormancy; LOCATED IN: cytosol; EXPRESSED IN: 24 plant structures; EXPRESSED DURING: 14 growth stages; CONTAINS InterPro DOMAIN/s: EF-HAND 2 (InterPro:IPR018249), EF-hand-like domain (InterPro:IPR011992); Has 35333 Blast hits to 34131 proteins in 2444 spe…	T
TCONS_00000971	GLYMA01G06170.N11	j	8 Domains	non-specific;superfamily;specific;superfamily;multi-dom;multi-dom;multi-dom;multi-dom	DBC1;DBC1 superfamily;EF-hand_6;EF-hand_8 superfamily;EF-hand_7;PTZ00184;FRQ1;PTZ00121	-;-;-;-;-;N;N;N	'30.5'	'signalling.G-proteins'	'(at2g03150 : 259.0) embryo defective 1579 (emb1579); FUNCTIONS IN: binding, calcium ion binding; INVOLVED IN: embryo development ending in seed dormancy; LOCATED IN: cytosol; EXPRESSED IN: 24 plant structures; EXPRESSED DURING: 14 growth stages; CONTAINS InterPro DOMAIN/s: EF-HAND 2 (InterPro:IPR018249), EF-hand-like domain (InterPro:IPR011992); Has 35333 Blast hits to 34131 proteins in 2444 spe…	T
TCONS_00000974	GLYMA01G06170.N14	j	8 Domains	non-specific;superfamily;specific;superfamily;multi-dom;multi-dom;multi-dom;multi-dom	DBC1;DBC1 superfamily;EF-hand_6;EF-hand_8 superfamily;EF-hand_7;PTZ00184;FRQ1;PTZ00121	-;-;-;-;-;N;N;N	'30.5'	'signalling.G-proteins'	'(at2g03150 : 259.0) embryo defective 1579 (emb1579); FUNCTIONS IN: binding, calcium ion binding; INVOLVED IN: embryo development ending in seed dormancy; LOCATED IN: cytosol; EXPRESSED IN: 24 plant structures; EXPRESSED DURING: 14 growth stages; CONTAINS InterPro DOMAIN/s: EF-HAND 2 (InterPro:IPR018249), EF-hand-like domain (InterPro:IPR011992); Has 35333 Blast hits to 34131 proteins in 2444 spe…	T
TCONS_00000975	GLYMA01G06170.N15	j	8 Domains	non-specific;superfamily;specific;superfamily;multi-dom;multi-dom;multi-dom;multi-dom	DBC1;DBC1 superfamily;EF-hand_6;EF-hand_8 superfamily;EF-hand_7;PTZ00184;FRQ1;PTZ00121	-;-;-;-;-;N;N;N	'30.5'	'signalling.G-proteins'	'(at2g03150 : 224.0) embryo defective 1579 (emb1579); FUNCTIONS IN: binding, calcium ion binding; INVOLVED IN: embryo development ending in seed dormancy; LOCATED IN: cytosol; EXPRESSED IN: 24 plant structures; EXPRESSED DURING: 14 growth stages; CONTAINS InterPro DOMAIN/s: EF-HAND 2 (InterPro:IPR018249), EF-hand-like domain (InterPro:IPR011992); Has 35333 Blast hits to 34131 proteins in 2444 spe…	T
TCONS_00000976	GLYMA01G06170.N16	j	8 Domains	non-specific;superfamily;specific;superfamily;multi-dom;multi-dom;multi-dom;multi-dom	DBC1;DBC1 superfamily;EF-hand_6;EF-hand_8 superfamily;EF-hand_7;PTZ00184;FRQ1;PTZ00121	-;-;-;-;-;N;N;N	'30.5'	'signalling.G-proteins'	'(at2g03150 : 224.0) embryo defective 1579 (emb1579); FUNCTIONS IN: binding, calcium ion binding; INVOLVED IN: embryo development ending in seed dormancy; LOCATED IN: cytosol; EXPRESSED IN: 24 plant structures; EXPRESSED DURING: 14 growth stages; CONTAINS InterPro DOMAIN/s: EF-HAND 2 (InterPro:IPR018249), EF-hand-like domain (InterPro:IPR011992); Has 35333 Blast hits to 34131 proteins in 2444 spe…	T
TCONS_00000977	GLYMA01G06170.N17	j	8 Domains	non-specific;superfamily;specific;superfamily;multi-dom;multi-dom;multi-dom;multi-dom	DBC1;DBC1 superfamily;EF-hand_6;EF-hand_8 superfamily;EF-hand_7;PTZ00184;FRQ1;PTZ00121	-;-;-;-;-;N;N;N	'30.5'	'signalling.G-proteins'	'(at2g03150 : 224.0) embryo defective 1579 (emb1579); FUNCTIONS IN: binding, calcium ion binding; INVOLVED IN: embryo development ending in seed dormancy; LOCATED IN: cytosol; EXPRESSED IN: 24 plant structures; EXPRESSED DURING: 14 growth stages; CONTAINS InterPro DOMAIN/s: EF-HAND 2 (InterPro:IPR018249), EF-hand-like domain (InterPro:IPR011992); Has 35333 Blast hits to 34131 proteins in 2444 spe…	T
TCONS_00000978	GLYMA01G06170.N18	j	5 Domains	specific;superfamily;multi-dom;multi-dom;multi-dom	EF-hand_6;EF-hand_8 superfamily;EF-hand_7;PTZ00184;FRQ1	-;-;-;N;N	'30.5'	'signalling.G-proteins'	'(at2g03150 : 158.0) embryo defective 1579 (emb1579); FUNCTIONS IN: binding, calcium ion binding; INVOLVED IN: embryo development ending in seed dormancy; LOCATED IN: cytosol; EXPRESSED IN: 24 plant structures; EXPRESSED DURING: 14 growth stages; CONTAINS InterPro DOMAIN/s: EF-HAND 2 (InterPro:IPR018249), EF-hand-like domain (InterPro:IPR011992); Has 35333 Blast hits to 34131 proteins in 2444 spe…	T
TCONS_00000980	GLYMA01G06170.N20	j	8 Domains	non-specific;superfamily;specific;superfamily;multi-dom;multi-dom;multi-dom;multi-dom	DBC1;DBC1 superfamily;EF-hand_6;EF-hand_8 superfamily;EF-hand_7;PTZ00184;FRQ1;PTZ00121	-;-;-;-;-;N;N;N	'30.5'	'signalling.G-proteins'	'(at2g03150 : 224.0) embryo defective 1579 (emb1579); FUNCTIONS IN: binding, calcium ion binding; INVOLVED IN: embryo development ending in seed dormancy; LOCATED IN: cytosol; EXPRESSED IN: 24 plant structures; EXPRESSED DURING: 14 growth stages; CONTAINS InterPro DOMAIN/s: EF-HAND 2 (InterPro:IPR018249), EF-hand-like domain (InterPro:IPR011992); Has 35333 Blast hits to 34131 proteins in 2444 spe…	T
TCONS_00000981	GLYMA01G06170.N21	j	5 Domains	specific;superfamily;multi-dom;multi-dom;multi-dom	EF-hand_6;EF-hand_8 superfamily;EF-hand_7;PTZ00184;FRQ1	-;-;-;N;N	'30.5'	'signalling.G-proteins'	'(at2g03150 : 158.0) embryo defective 1579 (emb1579); FUNCTIONS IN: binding, calcium ion binding; INVOLVED IN: embryo development ending in seed dormancy; LOCATED IN: cytosol; EXPRESSED IN: 24 plant structures; EXPRESSED DURING: 14 growth stages; CONTAINS InterPro DOMAIN/s: EF-HAND 2 (InterPro:IPR018249), EF-hand-like domain (InterPro:IPR011992); Has 35333 Blast hits to 34131 proteins in 2444 spe…	T
TCONS_00000983	GLYMA01G06170.N23	j	8 Domains	non-specific;superfamily;specific;superfamily;multi-dom;multi-dom;multi-dom;multi-dom	DBC1;DBC1 superfamily;EF-hand_6;EF-hand_8 superfamily;EF-hand_7;PTZ00184;FRQ1;PTZ00121	-;-;-;-;-;N;N;N	'30.5'	'signalling.G-proteins'	'(at2g03150 : 224.0) embryo defective 1579 (emb1579); FUNCTIONS IN: binding, calcium ion binding; INVOLVED IN: embryo development ending in seed dormancy; LOCATED IN: cytosol; EXPRESSED IN: 24 plant structures; EXPRESSED DURING: 14 growth stages; CONTAINS InterPro DOMAIN/s: EF-HAND 2 (InterPro:IPR018249), EF-hand-like domain (InterPro:IPR011992); Has 35333 Blast hits to 34131 proteins in 2444 spe…	T
TCONS_00000984	GLYMA01G06170.N24	j	5 Domains	specific;superfamily;multi-dom;multi-dom;multi-dom	EF-hand_6;EF-hand_8 superfamily;EF-hand_7;PTZ00184;FRQ1	-;-;-;N;N	'30.5'	'signalling.G-proteins'	'(at2g03150 : 158.0) embryo defective 1579 (emb1579); FUNCTIONS IN: binding, calcium ion binding; INVOLVED IN: embryo development ending in seed dormancy; LOCATED IN: cytosol; EXPRESSED IN: 24 plant structures; EXPRESSED DURING: 14 growth stages; CONTAINS InterPro DOMAIN/s: EF-HAND 2 (InterPro:IPR018249), EF-hand-like domain (InterPro:IPR011992); Has 35333 Blast hits to 34131 proteins in 2444 spe…	T
TCONS_00000985	GLYMA01G06170.N25	j	5 Domains	specific;superfamily;multi-dom;multi-dom;multi-dom	EF-hand_6;EF-hand_8 superfamily;EF-hand_7;PTZ00184;FRQ1	-;-;-;N;N	'30.5'	'signalling.G-proteins'	'(at2g03150 : 158.0) embryo defective 1579 (emb1579); FUNCTIONS IN: binding, calcium ion binding; INVOLVED IN: embryo development ending in seed dormancy; LOCATED IN: cytosol; EXPRESSED IN: 24 plant structures; EXPRESSED DURING: 14 growth stages; CONTAINS InterPro DOMAIN/s: EF-HAND 2 (InterPro:IPR018249), EF-hand-like domain (InterPro:IPR011992); Has 35333 Blast hits to 34131 proteins in 2444 spe…	T
TCONS_00000986	GLYMA01G06170.N26	j	8 Domains	non-specific;superfamily;specific;superfamily;multi-dom;multi-dom;multi-dom;multi-dom	DBC1;DBC1 superfamily;EF-hand_6;EF-hand_8 superfamily;EF-hand_7;PTZ00184;FRQ1;PTZ00121	-;-;-;-;-;N;N;N	'30.5'	'signalling.G-proteins'	'(at2g03150 : 224.0) embryo defective 1579 (emb1579); FUNCTIONS IN: binding, calcium ion binding; INVOLVED IN: embryo development ending in seed dormancy; LOCATED IN: cytosol; EXPRESSED IN: 24 plant structures; EXPRESSED DURING: 14 growth stages; CONTAINS InterPro DOMAIN/s: EF-HAND 2 (InterPro:IPR018249), EF-hand-like domain (InterPro:IPR011992); Has 35333 Blast hits to 34131 proteins in 2444 spe…	T
TCONS_00000989	GLYMA01G06170.1	=	14 Domains	non-specific;superfamily;specific;superfamily;non-specific;superfamily;multi-dom;multi-dom;multi-dom;multi-dom;multi-dom;multi-dom;multi-dom;multi-dom	DBC1;DBC1 superfamily;EF-hand_6;EF-hand_8 superfamily;HSP90;HSP90 superfamily;EF-hand_7;PTZ00184;PTZ00121;FRQ1;PTZ00121;SMC_N;PTZ00121;PTZ00121	-;-;-;-;C;C;-;N;N;N;N;NC;N;N	'30.5'	'signalling.G-proteins'	'(at2g03150 : 553.0) embryo defective 1579 (emb1579); FUNCTIONS IN: binding, calcium ion binding; INVOLVED IN: embryo development ending in seed dormancy; LOCATED IN: cytosol; EXPRESSED IN: 24 plant structures; EXPRESSED DURING: 14 growth stages; CONTAINS InterPro DOMAIN/s: EF-HAND 2 (InterPro:IPR018249), EF-hand-like domain (InterPro:IPR011992); Has 35333 Blast hits to 34131 proteins in 2444 spe…	T
TCONS_00000995	GLYMA01G06260.N3	j	4 Domains	non-specific;superfamily;non-specific;superfamily	MRP-S23;MRP-S23 superfamily;MRP-S25;MRP-S25 superfamily	C;C;C;C	'35.2'	'not assigned.unknown'	'(loc_os12g10650.1 : 119.0) no description available & (at1g26750 : 99.0) unknown protein; Has 44 Blast hits to 44 proteins in 16 species: Archae - 0; Bacteria - 0; Metazoa - 0; Fungi - 0; Plants - 44; Viruses - 0; Other Eukaryotes - 0 (source: NCBI BLink). & (reliability: 198.0) & (original description: Glyma01g06260.N3)'	T
TCONS_00000996	GLYMA01G06260.N4	j	NO NCBI CDD results	-	-	-	No_Mercator_Mapping	-	-	-
TCONS_00000998	GLYMA01G06260.N6	j	5 Domains	non-specific;superfamily;non-specific;superfamily;multi-dom	MRP-S23;MRP-S23 superfamily;MRP-S25;MRP-S25 superfamily;PRK13504	C;C;C;C;NC	'35.2'	'not assigned.unknown'	'(loc_os12g10650.1 : 107.0) no description available & (at1g26750 : 92.0) unknown protein; Has 44 Blast hits to 44 proteins in 16 species: Archae - 0; Bacteria - 0; Metazoa - 0; Fungi - 0; Plants - 44; Viruses - 0; Other Eukaryotes - 0 (source: NCBI BLink). & (reliability: 184.0) & (original description: Glyma01g06260.N6)'	T
TCONS_00000999	GLYMA01G06260.N7	j	4 Domains	non-specific;superfamily;non-specific;superfamily	MRP-S23;MRP-S23 superfamily;MRP-S25;MRP-S25 superfamily	C;C;C;C	'35.2'	'not assigned.unknown'	'(loc_os12g10650.1 : 119.0) no description available & (at1g26750 : 99.0) unknown protein; Has 44 Blast hits to 44 proteins in 16 species: Archae - 0; Bacteria - 0; Metazoa - 0; Fungi - 0; Plants - 44; Viruses - 0; Other Eukaryotes - 0 (source: NCBI BLink). & (reliability: 198.0) & (original description: Glyma01g06260.N7)'	T
TCONS_00001000	GLYMA01G06260.1	=	NO NCBI CDD results	-	-	-	'35.2'	'not assigned.unknown'	'(loc_os12g10650.1 : 206.0) no description available & (at1g26750 : 153.0) unknown protein; Has 44 Blast hits to 44 proteins in 16 species: Archae - 0; Bacteria - 0; Metazoa - 0; Fungi - 0; Plants - 44; Viruses - 0; Other Eukaryotes - 0 (source: NCBI BLink). & (reliability: 306.0) & (original description: no original description)'	T
TCONS_00001002	GLYMA01G06265.1	=	11 Domains	specific;superfamily;non-specific;non-specific;non-specific;superfamily;non-specific;non-specific;non-specific;non-specific;non-specific	GH_J;GH43_62_32_68 superfamily;GH_J;GH_J;GH_J;GH43_62_32_68 superfamily;GH43_like_1;GH43_like_2;DUF377;GH43_like_2;GH43_DUF377	C;C;C;-;-;-;NC;NC;C;NC;C	'27.3.69'	'RNA.regulation of transcription.SET-domain transcriptional regulator family'	'(at1g26761 : 378.0) Arabinanase/levansucrase/invertase; FUNCTIONS IN: molecular_function unknown; INVOLVED IN: biological_process unknown; LOCATED IN: chloroplast; Has 30201 Blast hits to 17322 proteins in 780 species: Archae - 12; Bacteria - 1396; Metazoa - 17338; Fungi - 3422; Plants - 5037; Viruses - 0; Other Eukaryotes - 2996 (source: NCBI BLink). & (loc_os08g33650.2 : 222.0) no description …	T
TCONS_00001007	GLYMA01G06370.2	=	NO NCBI CDD results	-	-	-	'33.99'	'development.unspecified'	'(at1g69440 : 1260.0) Encodes ARGONAUTE7, a member of the ARGONAUTE family, characterised by the presence of PAZ and PIWI domains. Involved in the regulation of developmental timing. Required for the accumulation of TAS3 ta-siRNAs but not for accumulation of miR171, miR173, miR390 or mi391. Localized in mature rosette leaves and floral buds.; ARGONAUTE7 (AGO7); FUNCTIONS IN: nucleic acid binding;…	T
TCONS_00001012	GLYMA01G06480.N5	x	5 Domains	specific;superfamily;non-specific;superfamily;multi-dom	RNase_HI_RT_Ty1;RNase_H_like superfamily;RVT_2;RVT_2 superfamily;PLN02980	C;C;N;N;C	'30.2.17'	'signalling.receptor kinases.DUF 26'	'(loc_os11g44530.1 : 359.0) no description available & (p10978|polx_tobac : 260.0) Retrovirus-related Pol polyprotein from transposon TNT 1-94 [Includes: Protease (EC 3.4.23.-); Reverse transcriptase (EC 2.7.7.49); Endonuclease] - Nicotiana tabacum (Common tobacco) & (chl4|524182 : 183.0) no description available & (gnl|cdd|87352 : 162.0) no description available & (at4g23160 : 156.0) Encodes a c…	T
TCONS_00001019	GLYMA01G06530.N7	j	3 Domains	non-specific;superfamily;multi-dom	DUF1336;DUF1336 superfamily;PLN00188	-;-;N	'35.2'	'not assigned.unknown'	'(at1g13970 : 264.0) Protein of unknown function (DUF1336); FUNCTIONS IN: molecular_function unknown; INVOLVED IN: N-terminal protein myristoylation; EXPRESSED IN: 20 plant structures; EXPRESSED DURING: 10 growth stages; CONTAINS InterPro DOMAIN/s: Protein of unknown function DUF1336 (InterPro:IPR009769); BEST Arabidopsis thaliana protein match is: Protein of unknown function (DUF1336) (TAIR:AT3G…	T
TCONS_00001031	GLYMA01G06540.N8	j	7 Domains	specific;superfamily;non-specific;non-specific;non-specific;multi-dom;multi-dom	S1_Rrp40;S1_like superfamily;S1_Rrp4_like;S1_Rrp4;S1;RRP4;PRK04163	-;-;-;-;-;C;NC	'28.99'	'DNA.unspecified'	'(loc_os01g66730.2 : 263.0) no description available & (at4g32175 : 254.0) PNAS-3 related; INVOLVED IN: biological_process unknown; LOCATED IN: endomembrane system; BEST Arabidopsis thaliana protein match is: PNAS-3 related (TAIR:AT2G25355.1); Has 535 Blast hits to 535 proteins in 248 species: Archae - 104; Bacteria - 0; Metazoa - 113; Fungi - 163; Plants - 59; Viruses - 0; Other Eukaryotes - 96 …	T
TCONS_00001032	GLYMA01G06540.N9	j	7 Domains	specific;superfamily;non-specific;non-specific;non-specific;multi-dom;multi-dom	S1_Rrp40;S1_like superfamily;S1_Rrp4_like;S1_Rrp4;S1;RRP4;PRK04163	-;-;-;-;-;C;NC	'28.99'	'DNA.unspecified'	'(loc_os01g66730.2 : 263.0) no description available & (at4g32175 : 254.0) PNAS-3 related; INVOLVED IN: biological_process unknown; LOCATED IN: endomembrane system; BEST Arabidopsis thaliana protein match is: PNAS-3 related (TAIR:AT2G25355.1); Has 535 Blast hits to 535 proteins in 248 species: Archae - 104; Bacteria - 0; Metazoa - 113; Fungi - 163; Plants - 59; Viruses - 0; Other Eukaryotes - 96 …	T
TCONS_00001034	GLYMA01G06540.N11	j	2 Domains	non-specific;superfamily	FAD_binding_4;FAD_binding_4 superfamily	NC;NC	'28.99'	'DNA.unspecified'	'(at2g25355 : 105.0) PNAS-3 related; LOCATED IN: cellular_component unknown; EXPRESSED IN: 14 plant structures; EXPRESSED DURING: 6 growth stages; BEST Arabidopsis thaliana protein match is: PNAS-3 related (TAIR:AT4G32175.1); Has 398 Blast hits to 398 proteins in 199 species: Archae - 22; Bacteria - 0; Metazoa - 114; Fungi - 132; Plants - 59; Viruses - 0; Other Eukaryotes - 71 (source: NCBI BLink…	T
TCONS_00001045	No gene id, No trans_id	-	NO NCBI CDD results	-	-	-	'35.2'	'not assigned.unknown'	' no hits & (original description: Glyma01g06540.N11)'	T
TCONS_00001047	GLYMA01G06630.N3	j	3 Domains	non-specific;superfamily;non-specific	DUF155;DUF155 superfamily;COG1723	C;C;NC	'35.2'	'not assigned.unknown'	'(at1g69380 : 152.0) Protein of unknown function (DUF155); CONTAINS InterPro DOMAIN/s: Protein of unknown function DUF155 (InterPro:IPR003734); BEST Arabidopsis thaliana protein match is: Protein of unknown function (DUF155) (TAIR:AT5G13610.1); Has 567 Blast hits to 567 proteins in 242 species: Archae - 0; Bacteria - 202; Metazoa - 8; Fungi - 221; Plants - 79; Viruses - 0; Other Eukaryotes - 57 (…	T
TCONS_00001048	GLYMA01G06630.N4	j	3 Domains	specific;superfamily;non-specific	DUF155;DUF155 superfamily;COG1723	-;-;N	'35.2'	'not assigned.unknown'	'(at1g69380 : 375.0) Protein of unknown function (DUF155); CONTAINS InterPro DOMAIN/s: Protein of unknown function DUF155 (InterPro:IPR003734); BEST Arabidopsis thaliana protein match is: Protein of unknown function (DUF155) (TAIR:AT5G13610.1); Has 567 Blast hits to 567 proteins in 242 species: Archae - 0; Bacteria - 202; Metazoa - 8; Fungi - 221; Plants - 79; Viruses - 0; Other Eukaryotes - 57 (…	T
TCONS_00001049	GLYMA01G06630.N5	j	2 Domains	non-specific;superfamily	DUF155;DUF155 superfamily	C;C	'35.2'	'not assigned.unknown'	'(at1g69380 : 105.0) Protein of unknown function (DUF155); CONTAINS InterPro DOMAIN/s: Protein of unknown function DUF155 (InterPro:IPR003734); BEST Arabidopsis thaliana protein match is: Protein of unknown function (DUF155) (TAIR:AT5G13610.1); Has 567 Blast hits to 567 proteins in 242 species: Archae - 0; Bacteria - 202; Metazoa - 8; Fungi - 221; Plants - 79; Viruses - 0; Other Eukaryotes - 57 (…	T
TCONS_00001051	GLYMA01G06630.N7	j	3 Domains	specific;superfamily;non-specific	DUF155;DUF155 superfamily;COG1723	-;-;N	'35.2'	'not assigned.unknown'	'(at1g69380 : 359.0) Protein of unknown function (DUF155); CONTAINS InterPro DOMAIN/s: Protein of unknown function DUF155 (InterPro:IPR003734); BEST Arabidopsis thaliana protein match is: Protein of unknown function (DUF155) (TAIR:AT5G13610.1); Has 567 Blast hits to 567 proteins in 242 species: Archae - 0; Bacteria - 202; Metazoa - 8; Fungi - 221; Plants - 79; Viruses - 0; Other Eukaryotes - 57 (…	T
TCONS_00001055	GLYMA01G06630.1	=	NO NCBI CDD results	-	-	-	'35.2'	'not assigned.unknown'	'(at1g69380 : 400.0) Protein of unknown function (DUF155); CONTAINS InterPro DOMAIN/s: Protein of unknown function DUF155 (InterPro:IPR003734); BEST Arabidopsis thaliana protein match is: Protein of unknown function (DUF155) (TAIR:AT5G13610.1); Has 567 Blast hits to 567 proteins in 242 species: Archae - 0; Bacteria - 202; Metazoa - 8; Fungi - 221; Plants - 79; Viruses - 0; Other Eukaryotes - 57 (…	T
TCONS_00001057	No gene id, No trans_id	-	NO NCBI CDD results	-	-	-	'35.2'	'not assigned.unknown'	' no hits & (original description: Glyma01g06630.N7)'	T
TCONS_00001059	No gene id, No trans_id	-	NO NCBI CDD results	-	-	-	'35.2'	'not assigned.unknown'	' no hits & (original description: Glyma01g06630.N7)'	T
TCONS_00001061	GLYMA01G06681.1	=	2 Domains	specific;superfamily	DUF863;DUF863 superfamily	-;-	'35.2'	'not assigned.unknown'	'(ipr008581 : 411.75726) Protein of unknown function DUF863, plant & (at1g69360 : 276.0) Plant protein of unknown function (DUF863); CONTAINS InterPro DOMAIN/s: Protein of unknown function DUF863, plant (InterPro:IPR008581); BEST Arabidopsis thaliana protein match is: Plant protein of unknown function (DUF863) (TAIR:AT1G26620.1); Has 257 Blast hits to 226 proteins in 21 species: Archae - 0; Bacte…	T
TCONS_00001062	GLYMA01G06800.1	=	4 Domains	specific;superfamily;non-specific;superfamily	zf-RING_UBOX;RING superfamily;PRK06073;Oxidored_q4 superfamily	C;C;N;N	'29.5.11.4.2'	'protein.degradation.ubiquitin.E3.RING'	'(at1g69330 : 279.0) RING/U-box superfamily protein; FUNCTIONS IN: zinc ion binding; EXPRESSED IN: 23 plant structures; EXPRESSED DURING: 15 growth stages; CONTAINS InterPro DOMAIN/s: Zinc finger, RING-type, conserved site (InterPro:IPR017907), Zinc finger, RING-type (InterPro:IPR001841); BEST Arabidopsis thaliana protein match is: RING/U-box superfamily protein (TAIR:AT3G29270.2); Has 288 Blast …	T
TCONS_00001063	GLYMA01G06800.N3	j	4 Domains	specific;superfamily;non-specific;superfamily	zf-RING_UBOX;RING superfamily;PRK06073;Oxidored_q4 superfamily	C;C;N;N	'29.5.11.4.2'	'protein.degradation.ubiquitin.E3.RING'	'(at1g69330 : 279.0) RING/U-box superfamily protein; FUNCTIONS IN: zinc ion binding; EXPRESSED IN: 23 plant structures; EXPRESSED DURING: 15 growth stages; CONTAINS InterPro DOMAIN/s: Zinc finger, RING-type, conserved site (InterPro:IPR017907), Zinc finger, RING-type (InterPro:IPR001841); BEST Arabidopsis thaliana protein match is: RING/U-box superfamily protein (TAIR:AT3G29270.2); Has 288 Blast …	T
TCONS_00001067	GLYMA01G06830.1	=	17 Domains	specific;superfamily;non-specific;non-specific;non-specific;superfamily;non-specific;non-specific;superfamily;non-specific;multi-dom;multi-dom;multi-dom;multi-dom;multi-dom;multi-dom;multi-dom	PPR_2;PPR_2 superfamily;PPR;PPR;PPR_2;PPR_2 superfamily;PPR_3;PRK12756;AroG superfamily;PPR;PLN03077;PLN03081;PLN03077;PLN03218;PLN03218;PLN03218;PLN03077	-;-;-;-;-;-;-;NC;NC;C;N;N;C;NC;NC;NC;C	'35.1.5'	'not assigned.no ontology.pentatricopeptide (PPR) repeat-containing protein'	'(loc_os08g15090.1 : 313.0) no description available & (at2g20540 : 295.0) Encodes a pentatricopeptide repeat protein (PPR) protein involved in mitochondrial mRNA editing.; mitochondrial editing factor 21 (MEF21); CONTAINS InterPro DOMAIN/s: Pentatricopeptide repeat (InterPro:IPR002885); BEST Arabidopsis thaliana protein match is: Pentatricopeptide repeat (PPR) superfamily protein (TAIR:AT5G56310…	T
TCONS_00001072	GLYMA01G07010.N3	j	8 Domains	non-specific;superfamily;non-specific;multi-dom;multi-dom;multi-dom;multi-dom;multi-dom	CobW_like;Fer4_NifH superfamily;cobW;COG0523;CobW;PRK11537;uvrA;UvrA	-;-;-;C;C;C;NC;NC	'35.1'	'not assigned.no ontology'	'(at1g26520 : 313.0) Cobalamin biosynthesis CobW-like protein; CONTAINS InterPro DOMAIN/s: Cobalamin (vitamin B12) biosynthesis CobW-like (InterPro:IPR003495), Cobalamin (vitamin B12) biosynthesis CobW-like, C-terminal (InterPro:IPR011629); BEST Arabidopsis thaliana protein match is: Cobalamin biosynthesis CobW-like protein (TAIR:AT1G15730.1); Has 8517 Blast hits to 8427 proteins in 1716 species:…	T
TCONS_00001073	GLYMA01G07010.N4	j	9 Domains	non-specific;superfamily;non-specific;non-specific;multi-dom;multi-dom;multi-dom;multi-dom;multi-dom	CobW_like;Fer4_NifH superfamily;cobW;HypB;COG0523;CobW;PRK11537;COG2403;uvrA	-;-;-;-;C;C;C;NC;NC	'35.1'	'not assigned.no ontology'	'(at1g26520 : 373.0) Cobalamin biosynthesis CobW-like protein; CONTAINS InterPro DOMAIN/s: Cobalamin (vitamin B12) biosynthesis CobW-like (InterPro:IPR003495), Cobalamin (vitamin B12) biosynthesis CobW-like, C-terminal (InterPro:IPR011629); BEST Arabidopsis thaliana protein match is: Cobalamin biosynthesis CobW-like protein (TAIR:AT1G15730.1); Has 8517 Blast hits to 8427 proteins in 1716 species:…	T
TCONS_00001076	GLYMA01G07010.N7	j	11 Domains	non-specific;superfamily;non-specific;specific;superfamily;non-specific;superfamily;multi-dom;multi-dom;multi-dom;multi-dom	CobW_like;Fer4_NifH superfamily;cobW;CobW_C;CobW_C superfamily;aroK;NK superfamily;COG0523;CobW;PRK11537;COG2403	-;-;-;C;C;C;C;-;-;-;NC	'35.1'	'not assigned.no ontology'	'(at1g26520 : 433.0) Cobalamin biosynthesis CobW-like protein; CONTAINS InterPro DOMAIN/s: Cobalamin (vitamin B12) biosynthesis CobW-like (InterPro:IPR003495), Cobalamin (vitamin B12) biosynthesis CobW-like, C-terminal (InterPro:IPR011629); BEST Arabidopsis thaliana protein match is: Cobalamin biosynthesis CobW-like protein (TAIR:AT1G15730.1); Has 8517 Blast hits to 8427 proteins in 1716 species:…	T
TCONS_00001079	GLYMA01G07010.N9	j	10 Domains	non-specific;superfamily;non-specific;non-specific;multi-dom;multi-dom;multi-dom;multi-dom;multi-dom;multi-dom	CobW_like;Fer4_NifH superfamily;cobW;Fer4_NifH;COG0523;CobW;PRK11537;uvrA;UvrA;uvra	-;-;C;C;C;C;C;NC;NC;NC	'35.1'	'not assigned.no ontology'	'(at1g26520 : 288.0) Cobalamin biosynthesis CobW-like protein; CONTAINS InterPro DOMAIN/s: Cobalamin (vitamin B12) biosynthesis CobW-like (InterPro:IPR003495), Cobalamin (vitamin B12) biosynthesis CobW-like, C-terminal (InterPro:IPR011629); BEST Arabidopsis thaliana protein match is: Cobalamin biosynthesis CobW-like protein (TAIR:AT1G15730.1); Has 8517 Blast hits to 8427 proteins in 1716 species:…	T
TCONS_00001080	GLYMA01G07010.N10	j	11 Domains	non-specific;superfamily;non-specific;specific;superfamily;non-specific;non-specific;superfamily;multi-dom;multi-dom;multi-dom	CobW_like;Fer4_NifH superfamily;cobW;CobW_C;CobW_C superfamily;CobW_C;aroK;NK superfamily;COG0523;CobW;PRK11537	-;-;-;-;-;-;C;C;-;-;-	'35.1'	'not assigned.no ontology'	'(at1g26520 : 427.0) Cobalamin biosynthesis CobW-like protein; CONTAINS InterPro DOMAIN/s: Cobalamin (vitamin B12) biosynthesis CobW-like (InterPro:IPR003495), Cobalamin (vitamin B12) biosynthesis CobW-like, C-terminal (InterPro:IPR011629); BEST Arabidopsis thaliana protein match is: Cobalamin biosynthesis CobW-like protein (TAIR:AT1G15730.1); Has 8517 Blast hits to 8427 proteins in 1716 species:…	T
TCONS_00001081	GLYMA01G07010.N11	j	11 Domains	non-specific;superfamily;non-specific;specific;superfamily;non-specific;non-specific;superfamily;multi-dom;multi-dom;multi-dom	CobW_like;Fer4_NifH superfamily;cobW;CobW_C;CobW_C superfamily;CobW_C;aroK;NK superfamily;COG0523;PRK11537;CobW	-;-;-;-;-;-;C;C;-;-;-	'35.1'	'not assigned.no ontology'	'(at1g26520 : 487.0) Cobalamin biosynthesis CobW-like protein; CONTAINS InterPro DOMAIN/s: Cobalamin (vitamin B12) biosynthesis CobW-like (InterPro:IPR003495), Cobalamin (vitamin B12) biosynthesis CobW-like, C-terminal (InterPro:IPR011629); BEST Arabidopsis thaliana protein match is: Cobalamin biosynthesis CobW-like protein (TAIR:AT1G15730.1); Has 8517 Blast hits to 8427 proteins in 1716 species:…	T
TCONS_00001083	GLYMA01G07010.1	=	NO NCBI CDD results	-	-	-	'35.1'	'not assigned.no ontology'	'(at1g26520 : 489.0) Cobalamin biosynthesis CobW-like protein; CONTAINS InterPro DOMAIN/s: Cobalamin (vitamin B12) biosynthesis CobW-like (InterPro:IPR003495), Cobalamin (vitamin B12) biosynthesis CobW-like, C-terminal (InterPro:IPR011629); BEST Arabidopsis thaliana protein match is: Cobalamin biosynthesis CobW-like protein (TAIR:AT1G15730.1); Has 8517 Blast hits to 8427 proteins in 1716 species:…	T
TCONS_00001084	GLYMA01G07020.N3	j	11 Domains	specific;superfamily;non-specific;non-specific;non-specific;non-specific;non-specific;non-specific;non-specific;multi-dom;multi-dom	AdoMet_MTases;AdoMet_MTases superfamily;Methyltransf_29;Methyltransf_11;Methyltransf_25;Methyltransf_23;Methyltransf_26;Methyltransf_18;Methyltransf_12;PLN02244;SmtA	-;-;-;-;-;C;-;-;-;NC;C	'20.2.3'	'stress.abiotic.drought/salt'	'(at1g13860 : 861.0) Encodes QUASIMODO2 LIKE1 (QUL1), a paralog of QUASIMODO2 (QUA2). AT1G78240 (QUA2), AT1G13860 (QUL1) and AT2G03480 (QUL2) form a clade with a possible role in plant vasculature development.; QUASIMODO2 LIKE 1 (QUL1); INVOLVED IN: biological_process unknown; LOCATED IN: plasma membrane; EXPRESSED IN: cultured cell; CONTAINS InterPro DOMAIN/s: Protein of unknown function DUF248,…	T
TCONS_00001086	GLYMA01G07020.N5	j	NO NCBI CDD results	-	-	-	'35.2'	'not assigned.unknown'	' no hits & (original description: Glyma01g07020.N5)'	T
TCONS_00001087	GLYMA01G07020.N6	j	12 Domains	specific;superfamily;non-specific;non-specific;non-specific;non-specific;non-specific;non-specific;non-specific;non-specific;multi-dom;multi-dom	AdoMet_MTases;AdoMet_MTases superfamily;Methyltransf_29;Methyltransf_11;Methyltransf_29;Methyltransf_25;Methyltransf_23;Methyltransf_26;Methyltransf_18;Methyltransf_12;PLN02244;SmtA	-;-;C;-;N;-;C;-;-;-;NC;C	'20.2.3'	'stress.abiotic.drought/salt'	'(at2g03480 : 536.0) Encodes QUASIMODO2 LIKE2 (QUL2), a paralog of QUASIMODO2 (QUA2). AT1G78240 (QUA2), AT1G13860 (QUL1) and AT2G03480 (QUL2) form a clade with a possible role in plant vasculature development.; QUASIMODO2 LIKE 2 (QUL2); LOCATED IN: mitochondrion; EXPRESSED IN: male gametophyte, pollen tube; EXPRESSED DURING: L mature pollen stage, M germinated pollen stage; CONTAINS InterPro DOMA…	T
TCONS_00001091	GLYMA01G07046.1	=	NO NCBI CDD results	-	-	-	'35.2'	'not assigned.unknown'	' no hits & (original description: no original description)'	T
TCONS_00001098	GLYMA01G07046.N7	j	NO NCBI CDD results	-	-	-	'35.2'	'not assigned.unknown'	' no hits & (original description: Glyma01g07046.N7)'	T
TCONS_00001100	GLYMA01G07070.N2	j	14 Domains	specific;superfamily;non-specific;non-specific;non-specific;non-specific;non-specific;non-specific;non-specific;non-specific;non-specific;non-specific;non-specific;non-specific	14-3-3;14-3-3 superfamily;14-3-3_fungi;14-3-3_plant;14-3-3_epsilon;BMH1;14_3_3;14-3-3;14-3-3_1;14-3-3_beta_zeta;14-3-3_theta;14-3-3_sigma;14-3-3_gamma;14-3-3_eta	-;-;-;-;-;-;-;-;-;-;-;-;-;-	'30.7'	'signalling.14-3-3 proteins'	'(at1g26480 : 377.0) 14-3-3 protein GF14iota (grf12); general regulatory factor 12 (GRF12); FUNCTIONS IN: protein phosphorylated amino acid binding; LOCATED IN: cellular_component unknown; EXPRESSED IN: 6 plant structures; EXPRESSED DURING: L mature pollen stage, M germinated pollen stage, 4 anthesis, petal differentiation and expansion stage; CONTAINS InterPro DOMAIN/s: 14-3-3 protein (InterPro:…	T
TCONS_00001103	GLYMA01G07070.1	=	NO NCBI CDD results	-	-	-	'30.7'	'signalling.14-3-3 proteins'	'(at1g26480 : 383.0) 14-3-3 protein GF14iota (grf12); general regulatory factor 12 (GRF12); FUNCTIONS IN: protein phosphorylated amino acid binding; LOCATED IN: cellular_component unknown; EXPRESSED IN: 6 plant structures; EXPRESSED DURING: L mature pollen stage, M germinated pollen stage, 4 anthesis, petal differentiation and expansion stage; CONTAINS InterPro DOMAIN/s: 14-3-3 protein (InterPro:…	T
TCONS_00001104	GLYMA01G07100.N2	j	3 Domains	specific;superfamily;non-specific	X8;X8 superfamily;X8	-;-;-	'26.3'	'misc.gluco-, galacto- and mannosidases'	'(at1g18650 : 108.0) Encodes a member of the X8-GPI family of proteins. It localizes to the plasmodesmata and is predicted to bind callose.; plasmodesmata callose-binding protein 3 (PDCB3); CONTAINS InterPro DOMAIN/s: X8 (InterPro:IPR012946); BEST Arabidopsis thaliana protein match is: glucan endo-1,3-beta-glucosidase-like protein 3 (TAIR:AT5G08000.1); Has 1473 Blast hits to 1425 proteins in 72 s…	T	'26.4'	'misc.beta 1,3 glucan hydrolases'	'(at1g18650 : 108.0) Encodes a member of the X8-GPI family of proteins. It localizes to the plasmodesmata and is predicted to bind callose.; plasmodesmata callose-binding protein 3 (PDCB3); CONTAINS InterPro DOMAIN/s: X8 (InterPro:IPR012946); BEST Arabidopsis thaliana protein match is: glucan endo-1,3-beta-glucosidase-like protein 3 (TAIR:AT5G08000.1); Has 1473 Blast hits to 1425 proteins in 72 s…	T
TCONS_00001105	GLYMA01G07100.1	=	NO NCBI CDD results	-	-	-	'26.4'	'misc.beta 1,3 glucan hydrolases'	'(at1g18650 : 122.0) Encodes a member of the X8-GPI family of proteins. It localizes to the plasmodesmata and is predicted to bind callose.; plasmodesmata callose-binding protein 3 (PDCB3); CONTAINS InterPro DOMAIN/s: X8 (InterPro:IPR012946); BEST Arabidopsis thaliana protein match is: glucan endo-1,3-beta-glucosidase-like protein 3 (TAIR:AT5G08000.1); Has 1473 Blast hits to 1425 proteins in 72 s…	T
TCONS_00001114	GLYMA01G07175.1	=	NO NCBI CDD results	-	-	-	'35.1.5'	'not assigned.no ontology.pentatricopeptide (PPR) repeat-containing protein'	'(at5g50280 : 650.0) embryo defective 1006 (EMB1006); INVOLVED IN: embryo development ending in seed dormancy; LOCATED IN: chloroplast; EXPRESSED IN: 22 plant structures; EXPRESSED DURING: 13 growth stages; CONTAINS InterPro DOMAIN/s: Pentatricopeptide repeat (InterPro:IPR002885); BEST Arabidopsis thaliana protein match is: Pentatricopeptide repeat (PPR) superfamily protein (TAIR:AT5G02860.1); Ha…	T
TCONS_00001117	GLYMA01G07310.N3	j	50 Domains	specific;superfamily;specific;superfamily;specific;superfamily;specific;superfamily;non-specific;specific;superfamily;specific;superfamily;specific;superfamily;specific;superfamily;specific;superfamily;non-specific;non-specific;non-specific;specific;superfamily;non-specific;non-specific;non-specific;non-specific;non-specific;non-specific;non-specific;non-specific;non-specific;superfamily;non-spec…	PPR_2;PPR_2 superfamily;PPR_2;PPR_2 superfamily;PPR_2;PPR_2 superfamily;PPR_2;PPR_2 superfamily;PPR_1;PPR_2;PPR_2 superfamily;PPR_2;PPR_2 superfamily;PPR_2;PPR_2 superfamily;PPR_2;PPR_2 superfamily;PPR_2;PPR_2 superfamily;PPR;PPR_1;PPR;PPR_2;PPR_2 superfamily;PPR_1;PPR_2;PPR;PPR_1;PPR_1;PPR_1;PPR;PPR_1;PPR_2;PPR_2 superfamily;PPR;PPR;PPR;PPR;PPR;PLN03218;PLN03218;PLN03077;PLN03218;PLN03077;PLN030…	-;-;-;-;-;-;-;-;-;N;N;-;-;-;-;-;-;-;-;-;-;-;-;-;-;-;-;-;-;-;-;-;-;-;-;-;-;-;-;NC;NC;NC;NC;C;NC;NC;NC;NC;NC;NC	'28.1'	'DNA.synthesis/chromatin structure'	'(at1g12700 : 418.0) ATP binding;nucleic acid binding;helicases; FUNCTIONS IN: helicase activity, nucleic acid binding, ATP binding; INVOLVED IN: biological_process unknown; EXPRESSED IN: embryo; EXPRESSED DURING: D bilateral stage; CONTAINS InterPro DOMAIN/s: Pentatricopeptide repeat (InterPro:IPR002885), DNA/RNA helicase, C-terminal (InterPro:IPR001650); BEST Arabidopsis thaliana protein match …	T
TCONS_00001118	GLYMA01G07310.N4	j	40 Domains	specific;superfamily;specific;superfamily;specific;superfamily;specific;superfamily;specific;superfamily;specific;superfamily;non-specific;specific;superfamily;non-specific;non-specific;non-specific;non-specific;non-specific;non-specific;non-specific;non-specific;superfamily;non-specific;non-specific;non-specific;non-specific;non-specific;superfamily;non-specific;multi-dom;multi-dom;multi-dom;mul…	PPR_2;PPR_2 superfamily;PPR_2;PPR_2 superfamily;PPR_2;PPR_2 superfamily;PPR_2;PPR_2 superfamily;PPR_2;PPR_2 superfamily;PPR_2;PPR_2 superfamily;PPR_1;PPR_2;PPR_2 superfamily;PPR_1;PPR_2;PPR;PPR_1;PPR_1;PPR;PPR_1;PPR_2;PPR_2 superfamily;PPR;PPR;PPR;PPR;PPR_2;PPR_2 superfamily;PPR;PLN03218;PLN03081;PLN03077;PLN03077;PLN03077;PLN03077;PLN03077;PLN03081;PLN03081	-;-;-;-;-;-;-;-;-;-;-;-;-;-;-;-;-;-;-;-;-;-;-;-;-;-;-;-;-;-;-;NC;NC;NC;C;NC;NC;NC;C;NC	'28.1'	'DNA.synthesis/chromatin structure'	'(at1g12775 : 303.0) Pentatricopeptide repeat (PPR) superfamily protein; LOCATED IN: mitochondrion; EXPRESSED IN: 7 plant structures; EXPRESSED DURING: F mature embryo stage, petal differentiation and expansion stage, E expanded cotyledon stage, D bilateral stage; CONTAINS InterPro DOMAIN/s: Pentatricopeptide repeat (InterPro:IPR002885); BEST Arabidopsis thaliana protein match is: Tetratricopepti…	T
TCONS_00001119	GLYMA01G07310.N5	j	50 Domains	specific;superfamily;specific;superfamily;specific;superfamily;specific;superfamily;non-specific;specific;superfamily;specific;superfamily;specific;superfamily;specific;superfamily;specific;superfamily;non-specific;non-specific;non-specific;specific;superfamily;non-specific;non-specific;non-specific;non-specific;non-specific;non-specific;non-specific;non-specific;non-specific;superfamily;non-spec…	PPR_2;PPR_2 superfamily;PPR_2;PPR_2 superfamily;PPR_2;PPR_2 superfamily;PPR_2;PPR_2 superfamily;PPR_1;PPR_2;PPR_2 superfamily;PPR_2;PPR_2 superfamily;PPR_2;PPR_2 superfamily;PPR_2;PPR_2 superfamily;PPR_2;PPR_2 superfamily;PPR;PPR_1;PPR;PPR_2;PPR_2 superfamily;PPR_1;PPR_2;PPR;PPR_1;PPR_1;PPR_1;PPR;PPR_1;PPR_2;PPR_2 superfamily;PPR;PPR;PPR;PPR;PPR;PLN03218;PLN03218;PLN03077;PLN03218;PLN03077;PLN030…	-;-;-;-;-;-;-;-;-;N;N;-;-;-;-;-;-;-;-;-;-;-;-;-;-;-;-;-;-;-;-;-;-;-;-;-;-;-;-;NC;NC;NC;NC;C;NC;NC;NC;NC;NC;NC	'28.1'	'DNA.synthesis/chromatin structure'	'(at1g12700 : 418.0) ATP binding;nucleic acid binding;helicases; FUNCTIONS IN: helicase activity, nucleic acid binding, ATP binding; INVOLVED IN: biological_process unknown; EXPRESSED IN: embryo; EXPRESSED DURING: D bilateral stage; CONTAINS InterPro DOMAIN/s: Pentatricopeptide repeat (InterPro:IPR002885), DNA/RNA helicase, C-terminal (InterPro:IPR001650); BEST Arabidopsis thaliana protein match …	T
TCONS_00001121	GLYMA01G07310.N7	j	50 Domains	specific;superfamily;specific;superfamily;specific;superfamily;specific;superfamily;non-specific;specific;superfamily;specific;superfamily;specific;superfamily;specific;superfamily;specific;superfamily;non-specific;non-specific;non-specific;specific;superfamily;non-specific;non-specific;non-specific;non-specific;non-specific;non-specific;non-specific;non-specific;non-specific;superfamily;non-spec…	PPR_2;PPR_2 superfamily;PPR_2;PPR_2 superfamily;PPR_2;PPR_2 superfamily;PPR_2;PPR_2 superfamily;PPR_1;PPR_2;PPR_2 superfamily;PPR_2;PPR_2 superfamily;PPR_2;PPR_2 superfamily;PPR_2;PPR_2 superfamily;PPR_2;PPR_2 superfamily;PPR;PPR_1;PPR;PPR_2;PPR_2 superfamily;PPR_1;PPR_2;PPR;PPR_1;PPR_1;PPR_1;PPR;PPR_1;PPR_2;PPR_2 superfamily;PPR;PPR;PPR;PPR;PPR;PLN03218;PLN03218;PLN03077;PLN03218;PLN03077;PLN030…	-;-;-;-;-;-;-;-;-;N;N;-;-;-;-;-;-;-;-;-;-;-;-;-;-;-;-;-;-;-;-;-;-;-;-;-;-;-;-;NC;NC;NC;NC;C;NC;NC;NC;NC;NC;NC	'28.1'	'DNA.synthesis/chromatin structure'	'(at1g12700 : 418.0) ATP binding;nucleic acid binding;helicases; FUNCTIONS IN: helicase activity, nucleic acid binding, ATP binding; INVOLVED IN: biological_process unknown; EXPRESSED IN: embryo; EXPRESSED DURING: D bilateral stage; CONTAINS InterPro DOMAIN/s: Pentatricopeptide repeat (InterPro:IPR002885), DNA/RNA helicase, C-terminal (InterPro:IPR001650); BEST Arabidopsis thaliana protein match …	T
TCONS_00001130	Glyma01g07390.N3	j	NO NCBI CDD results	-	-	-	'35.2'	'not assigned.unknown'	' no hits & (original description: Glyma01g07390.N3)'	T
TCONS_00001133	GLYMA01G07530.N2	j	NO NCBI CDD results	-	-	-	No_Mercator_Mapping	-	-	-
TCONS_00001134	GLYMA01G07530.1	=	22 Domains	specific;superfamily;specific;superfamily;specific;superfamily;specific;superfamily;non-specific;non-specific;superfamily;non-specific;non-specific;non-specific;superfamily;multi-dom;multi-dom;multi-dom;multi-dom;multi-dom;multi-dom;multi-dom	DEXDc;DEXDc superfamily;HELICc;HELICc superfamily;HA2;HA2 superfamily;OB_NTP_bind;OB_NTP_bind superfamily;HA2;HELICc;Helicase_C superfamily;Helicase_C;DEAD;ABC_NikE_OppD_transporters;ABC_ATPase superfamily;HrpA;DEAH_box_HrpA;PRK11131;DEAH_box_HrpB;PRK11664;DEXDc;PHA02653	-;-;-;-;-;-;-;-;-;-;-;-;C;C;C;-;C;C;C;C;C;N	'27.1.2'	'RNA.processing.RNA helicase'	'(at1g26370 : 984.0) RNA helicase family protein; FUNCTIONS IN: in 6 functions; INVOLVED IN: biological_process unknown; LOCATED IN: chloroplast; EXPRESSED IN: 22 plant structures; EXPRESSED DURING: 13 growth stages; CONTAINS InterPro DOMAIN/s: Helicase-associated domain (InterPro:IPR007502), ATPase, AAA+ type, core (InterPro:IPR003593), Domain of unknown function DUF1605 (InterPro:IPR011709), DE…	T
TCONS_00001136	GLYMA01G07530.N4	j	19 Domains	specific;superfamily;specific;superfamily;specific;superfamily;specific;superfamily;non-specific;non-specific;superfamily;non-specific;multi-dom;multi-dom;multi-dom;multi-dom;multi-dom;multi-dom;multi-dom	HELICc;HELICc superfamily;DEXDc;DEXDc superfamily;OB_NTP_bind;OB_NTP_bind superfamily;HA2;HA2 superfamily;HA2;HELICc;Helicase_C superfamily;Helicase_C;HrpA;DEAH_box_HrpA;PRK11131;PRK11664;DEAH_box_HrpB;PHA02653;DEXDc	-;-;N;N;-;-;-;-;-;-;-;-;-;C;C;C;C;N;NC	'27.1.2'	'RNA.processing.RNA helicase'	'(loc_os06g09280.1 : 838.0) no description available & (at1g26370 : 837.0) RNA helicase family protein; FUNCTIONS IN: in 6 functions; INVOLVED IN: biological_process unknown; LOCATED IN: chloroplast; EXPRESSED IN: 22 plant structures; EXPRESSED DURING: 13 growth stages; CONTAINS InterPro DOMAIN/s: Helicase-associated domain (InterPro:IPR007502), ATPase, AAA+ type, core (InterPro:IPR003593), Domai…	T
TCONS_00001137	GLYMA01G07530.N5	j	22 Domains	specific;superfamily;specific;superfamily;specific;superfamily;specific;superfamily;non-specific;non-specific;superfamily;non-specific;non-specific;non-specific;superfamily;multi-dom;multi-dom;multi-dom;multi-dom;multi-dom;multi-dom;multi-dom	DEXDc;DEXDc superfamily;HELICc;HELICc superfamily;HA2;HA2 superfamily;OB_NTP_bind;OB_NTP_bind superfamily;HA2;HELICc;Helicase_C superfamily;Helicase_C;DEAD;ABC_NikE_OppD_transporters;ABC_ATPase superfamily;HrpA;DEAH_box_HrpA;PRK11131;DEAH_box_HrpB;PRK11664;DEXDc;PHA02653	-;-;-;-;-;-;-;-;-;-;-;-;C;C;C;-;C;C;C;C;C;N	'27.1.2'	'RNA.processing.RNA helicase'	'(at1g26370 : 984.0) RNA helicase family protein; FUNCTIONS IN: in 6 functions; INVOLVED IN: biological_process unknown; LOCATED IN: chloroplast; EXPRESSED IN: 22 plant structures; EXPRESSED DURING: 13 growth stages; CONTAINS InterPro DOMAIN/s: Helicase-associated domain (InterPro:IPR007502), ATPase, AAA+ type, core (InterPro:IPR003593), Domain of unknown function DUF1605 (InterPro:IPR011709), DE…	T
TCONS_00001138	GLYMA01G07554.N2	j	NO NCBI CDD results	-	-	-	'33.99'	'development.unspecified'	'(loc_os03g30430.2 : 67.0) no description available & (at1g26355 : 64.7) SPIRAL1-LIKE1 belongs to a six-member gene family in Arabidopsis; all members share a high sequence similarity in amino- and carboxy-terminal regions. GUS expression was detected only in pollen; however, no endogenous transcript was found.; SPIRAL1-like1 (SP1L1); BEST Arabidopsis thaliana protein match is: SPIRAL1-like2 (TAI…	T
TCONS_00001140	GLYMA01G07567.1	=	NO NCBI CDD results	-	-	-	'35.2'	'not assigned.unknown'	' no hits & (original description: no original description)'	T
TCONS_00001141	GLYMA01G07580.2	=	NO NCBI CDD results	-	-	-	'26.10'	'misc.cytochrome P450'	'(at1g13710 : 617.0) Encodes the cytochrome P450 CYP78A5 monooxygenase. Contributes to the generation of a growth-stimulating signal distinct from the classical phytohormones that prevents proliferation arrest, promoting organ growth.; "cytochrome P450, family 78, subfamily A, polypeptide 5" (CYP78A5); FUNCTIONS IN: electron carrier activity, monooxygenase activity, iron ion binding, oxygen bindi…	T
TCONS_00001144	GLYMA01G07641.N3	j	120 Domains	non-specific;superfamily;non-specific;non-specific;non-specific;non-specific;non-specific;non-specific;non-specific;non-specific;non-specific;non-specific;non-specific;non-specific;non-specific;non-specific;non-specific;non-specific;non-specific;non-specific;non-specific;non-specific;non-specific;non-specific;non-specific;non-specific;non-specific;non-specific;non-specific;non-specific;non-specif…	STKc_MAP4K3_like;PKc_like superfamily;STKc_MST1_2;PKc_STE;STKc_MST3_like;STKc_PAK;STKc_myosinIII_like;STKc_SLK_like;STKc_myosinIIIA;STKc_STK25-YSK1;STKc_MST4;STKc_OSR1_SPAK;STKc_MST3;STKc_MAP4K4_6;STKc_myosinIIIB;STKc_TNIK;STKc_TAO;STKc_STK10_LOK;STKc_PAK_I;STKc_NAK1_like;STKc_MAP4K5;STKc_PAK1;STKc_PAK2;STKc_PAK3;STKc_SLK;STKc_TAO1;STKc_MAP4K3;STKc_YSK4;STKc_TAO2;STKc_TAO3;STKc_MAPKKK;PKc_MAPKK;S…	N;N;N;N;N;N;N;N;N;N;N;N;N;N;N;N;N;N;N;N;N;N;N;N;N;N;N;N;N;N;N;N;N;N;N;N;N;N;N;N;N;N;N;N;N;N;N;N;N;N;N;N;N;N;N;N;N;N;N;N;N;N;N;N;N;N;N;N;N;N;N;N;NC;N;N;N;N;N;N;NC;N;N;NC;N;NC;NC;N;NC;NC;N;N;N;N;N;N;NC;N;NC;NC;N;N;NC;N;NC;N;NC;N;NC;NC;N;N;N;N;N;N;N;N;N;N;NC	'29.4'	'protein.postranslational modification'	'(at1g69220 : 453.0) Encodes a putative serine/threonine kinase (SIK1).; SIK1; FUNCTIONS IN: protein serine/threonine kinase activity, protein kinase activity, kinase activity, ATP binding; INVOLVED IN: protein amino acid phosphorylation; LOCATED IN: mitochondrion, chromosome, centromeric region, chromosome, nucleus; EXPRESSED IN: 24 plant structures; EXPRESSED DURING: 15 growth stages; CONTAINS …	T
TCONS_00001145	GLYMA01G07641.N4	j	308 Domains	non-specific;superfamily;non-specific;non-specific;non-specific;non-specific;non-specific;non-specific;non-specific;non-specific;non-specific;non-specific;non-specific;non-specific;non-specific;non-specific;non-specific;non-specific;non-specific;non-specific;non-specific;non-specific;non-specific;non-specific;non-specific;non-specific;non-specific;non-specific;non-specific;non-specific;non-specif…	STKc_MAP4K3_like;PKc_like superfamily;STKc_MST1_2;STKc_MST3_like;PKc_STE;STKc_myosinIII_like;STKc_PAK;STKc_SLK_like;STKc_STK25-YSK1;STKc_MAP4K5;STKc_OSR1_SPAK;STKc_MST4;STKc_MAP4K4_6;STKc_MST3;STKc_myosinIIIA;STKc_TNIK;STKc_MAP4K3;STKc_TAO;STKc_STK10_LOK;STKc_NAK1_like;STKc_PAK_I;STKc_myosinIIIB;STKc_SLK;STKc_PAK3;STKc_PAK1;STKc_PAK2;STKc_MAPKKK;STKc_TAO3;STKc_PAK_II;STKc_TAO1;STKc_TAO2;STKc_Cdc7…	N;N;N;N;N;N;N;N;N;N;N;N;N;N;N;N;N;N;N;N;N;N;N;N;N;N;N;N;N;N;N;N;N;N;N;N;N;N;N;N;N;N;N;N;N;N;N;N;N;N;N;N;N;N;N;N;N;-;N;N;N;N;N;N;N;N;NC;N;N;N;N;NC;N;NC;N;N;N;N;N;N;NC;NC;N;N;N;NC;N;NC;NC;N;N;N;N;N;NC;N;N;N;N;NC;N;N;NC;NC;NC;N;N;NC;N;NC;N;NC;NC;N;N;NC;NC;NC;N;N;N;N;N;NC;NC;NC;N;NC;N;NC;N;N;N;NC;NC;NC;NC;NC;NC;N;NC;N;N;NC;NC;N;N;N;N;N;NC;N;NC;NC;NC;N;NC;N;N;N;N;NC;N;N;NC;N;NC;N;N;N;N;NC;N;NC;N;N;NC;…	'29.4'	'protein.postranslational modification'	'(at1g69220 : 623.0) Encodes a putative serine/threonine kinase (SIK1).; SIK1; FUNCTIONS IN: protein serine/threonine kinase activity, protein kinase activity, kinase activity, ATP binding; INVOLVED IN: protein amino acid phosphorylation; LOCATED IN: mitochondrion, chromosome, centromeric region, chromosome, nucleus; EXPRESSED IN: 24 plant structures; EXPRESSED DURING: 15 growth stages; CONTAINS …	T
TCONS_00001146	GLYMA01G07641.N5	j	314 Domains	non-specific;superfamily;non-specific;non-specific;non-specific;non-specific;non-specific;non-specific;non-specific;non-specific;non-specific;non-specific;non-specific;non-specific;non-specific;non-specific;non-specific;non-specific;non-specific;non-specific;non-specific;non-specific;non-specific;non-specific;non-specific;non-specific;non-specific;non-specific;non-specific;non-specific;non-specif…	STKc_MAP4K3_like;PKc_like superfamily;STKc_MST3_like;STKc_MST1_2;PKc_STE;STKc_myosinIII_like;STKc_PAK;STKc_SLK_like;STKc_MAP4K5;STKc_STK25-YSK1;STKc_MST3;STKc_MST4;STKc_MAP4K3;STKc_OSR1_SPAK;STKc_TAO;STKc_MAP4K4_6;STKc_NAK1_like;STKc_STK10_LOK;STKc_Cdc7_like;STKc_TNIK;STKc_MAPKKK;PKc;STKc_Nek;STKc_PAK_I;STKc_SLK;STKc_TAO3;STKc_TAO1;STKc_TAO2;STKc_PAK3;STKc_myosinIIIA;STKc_myosinIIIB;STKc_PAK1;PKc…	-;-;C;-;-;-;C;C;-;C;C;C;-;-;C;-;C;C;-;-;C;-;C;C;C;C;C;C;C;-;-;C;C;C;-;C;C;C;C;C;C;C;C;C;C;C;C;C;C;C;C;-;C;C;C;C;C;C;C;-;C;C;C;C;C;C;C;C;C;C;C;C;C;C;C;-;C;-;C;C;C;C;C;C;C;C;-;C;C;C;C;C;C;C;C;C;C;C;C;C;C;C;C;C;C;C;C;C;C;C;C;C;C;C;C;C;C;C;C;C;C;C;C;C;C;C;C;C;C;C;C;C;C;C;C;C;C;C;C;C;C;C;C;C;C;C;C;C;-;C;C;C;-;C;C;C;C;C;C;C;C;C;C;C;C;C;C;C;C;C;C;C;C;C;-;C;C;C;C;C;C;C;C;C;C;C;C;C;C;C;C;C;C;C;C;C;C;C;C;C…	'29.4'	'protein.postranslational modification'	'(at1g69220 : 404.0) Encodes a putative serine/threonine kinase (SIK1).; SIK1; FUNCTIONS IN: protein serine/threonine kinase activity, protein kinase activity, kinase activity, ATP binding; INVOLVED IN: protein amino acid phosphorylation; LOCATED IN: mitochondrion, chromosome, centromeric region, chromosome, nucleus; EXPRESSED IN: 24 plant structures; EXPRESSED DURING: 15 growth stages; CONTAINS …	T
TCONS_00001147	GLYMA01G07641.N6	j	120 Domains	non-specific;superfamily;non-specific;non-specific;non-specific;non-specific;non-specific;non-specific;non-specific;non-specific;non-specific;non-specific;non-specific;non-specific;non-specific;non-specific;non-specific;non-specific;non-specific;non-specific;non-specific;non-specific;non-specific;non-specific;non-specific;non-specific;non-specific;non-specific;non-specific;non-specific;non-specif…	STKc_MAP4K3_like;PKc_like superfamily;STKc_MST1_2;PKc_STE;STKc_MST3_like;STKc_PAK;STKc_myosinIII_like;STKc_SLK_like;STKc_myosinIIIA;STKc_STK25-YSK1;STKc_MST4;STKc_OSR1_SPAK;STKc_MST3;STKc_MAP4K4_6;STKc_myosinIIIB;STKc_TNIK;STKc_TAO;STKc_STK10_LOK;STKc_PAK_I;STKc_NAK1_like;STKc_MAP4K5;STKc_PAK1;STKc_PAK2;STKc_PAK3;STKc_SLK;STKc_TAO1;STKc_MAP4K3;STKc_YSK4;STKc_TAO2;STKc_TAO3;STKc_MAPKKK;PKc_MAPKK;S…	N;N;N;N;N;N;N;N;N;N;N;N;N;N;N;N;N;N;N;N;N;N;N;N;N;N;N;N;N;N;N;N;N;N;N;N;N;N;N;N;N;N;N;N;N;N;N;N;N;N;N;N;N;N;N;N;N;N;N;N;N;N;N;N;N;N;N;N;N;N;N;N;NC;N;N;N;N;N;N;NC;N;N;NC;N;NC;NC;N;NC;NC;N;N;N;N;N;N;NC;N;NC;NC;N;N;NC;N;NC;N;NC;N;NC;NC;N;N;N;N;N;N;N;N;N;N;NC	'29.4'	'protein.postranslational modification'	'(at1g69220 : 453.0) Encodes a putative serine/threonine kinase (SIK1).; SIK1; FUNCTIONS IN: protein serine/threonine kinase activity, protein kinase activity, kinase activity, ATP binding; INVOLVED IN: protein amino acid phosphorylation; LOCATED IN: mitochondrion, chromosome, centromeric region, chromosome, nucleus; EXPRESSED IN: 24 plant structures; EXPRESSED DURING: 15 growth stages; CONTAINS …	T
TCONS_00001148	GLYMA01G07641.N7	j	314 Domains	specific;superfamily;non-specific;non-specific;non-specific;non-specific;non-specific;non-specific;non-specific;non-specific;non-specific;non-specific;non-specific;non-specific;non-specific;non-specific;non-specific;non-specific;non-specific;non-specific;non-specific;non-specific;non-specific;non-specific;non-specific;non-specific;non-specific;non-specific;non-specific;non-specific;non-specific;n…	STKc_MAP4K3_like;PKc_like superfamily;STKc_MST1_2;STKc_MST3_like;PKc_STE;STKc_myosinIII_like;STKc_PAK;STKc_SLK_like;STKc_MAP4K5;STKc_STK25-YSK1;STKc_OSR1_SPAK;STKc_MST3;STKc_MST4;STKc_MAP4K3;STKc_TAO;STKc_MAP4K4_6;STKc_STK10_LOK;STKc_TNIK;STKc_NAK1_like;STKc_myosinIIIA;STKc_Cdc7_like;STKc_PAK_I;STKc_SLK;STKc_MAPKKK;STKc_myosinIIIB;STKc_TAO1;STKc_TAO3;STKc_PAK3;STKc_TAO2;STKc_PAK1;PKc_MAPKK_plant_…	-;-;-;-;-;-;-;-;-;-;-;-;-;-;-;-;-;-;-;-;-;-;-;-;-;-;-;-;-;-;-;-;-;-;-;-;-;-;-;-;-;-;-;-;-;-;-;-;-;-;-;-;-;-;-;C;-;-;-;-;-;-;-;-;-;C;-;-;-;-;-;-;-;-;-;-;-;-;-;-;-;-;-;-;-;-;-;-;-;-;-;C;-;C;C;-;-;-;-;C;-;-;-;C;-;C;-;C;C;C;-;C;-;C;-;C;C;-;C;C;-;C;-;C;C;-;-;C;-;-;-;C;C;C;C;C;-;-;C;C;-;C;-;-;C;-;C;C;C;C;-;-;C;C;-;-;-;-;-;C;-;-;-;C;C;-;C;-;C;C;C;C;-;-;-;C;-;C;C;C;-;-;-;-;C;C;-;-;C;C;C;-;C;-;C;-;-;C;C;C…	'29.4'	'protein.postranslational modification'	'(at1g69220 : 766.0) Encodes a putative serine/threonine kinase (SIK1).; SIK1; FUNCTIONS IN: protein serine/threonine kinase activity, protein kinase activity, kinase activity, ATP binding; INVOLVED IN: protein amino acid phosphorylation; LOCATED IN: mitochondrion, chromosome, centromeric region, chromosome, nucleus; EXPRESSED IN: 24 plant structures; EXPRESSED DURING: 15 growth stages; CONTAINS …	T
TCONS_00001149	GLYMA01G07641.N8	j	166 Domains	non-specific;superfamily;non-specific;non-specific;non-specific;non-specific;non-specific;non-specific;non-specific;non-specific;non-specific;non-specific;non-specific;non-specific;non-specific;non-specific;non-specific;non-specific;non-specific;non-specific;non-specific;non-specific;non-specific;non-specific;non-specific;non-specific;non-specific;non-specific;non-specific;non-specific;non-specif…	STKc_MAP4K3_like;PKc_like superfamily;PKc_STE;STKc_MST3_like;STKc_Cdc7_like;STKc_MST1_2;STKc_Nek;STKc_MAP4K5;STKc_PAK;STKc_MAP4K3;STKc_TAO;PKc;STKc_MAPKKK;STKc_myosinIII_like;STKc_STK25-YSK1;STKc_CDK4_6_like;STKc_CDK9_like;STKc_OSR1_SPAK;STKc_MST3;STKc_CDK_like;STKc_TAO1;STKc_CDK10;STKc_SLK_like;STKc_MST4;STKc_CDK1_like;STKc_STK10_LOK;STKc_CMGC;STKc_TAO2;PKc_MAPKK_plant_like;STKc_TAO3;STKc_CDK12;…	C;C;C;C;C;C;C;C;C;C;C;C;C;C;C;C;C;C;C;C;C;C;C;C;C;C;C;C;C;C;C;C;C;C;C;C;C;C;C;C;C;C;C;C;C;C;C;C;C;C;C;C;C;C;C;C;C;C;C;C;C;C;C;C;C;C;C;C;C;C;C;C;C;C;C;C;C;C;C;C;C;C;C;C;C;C;C;C;C;C;C;C;C;C;C;C;C;C;C;C;C;C;C;C;C;C;C;C;C;C;C;C;C;C;C;C;C;C;C;C;C;C;C;C;C;C;C;C;C;C;C;C;C;C;C;C;C;C;C;C;C;C;C;C;C;C;C;C;C;C;C;C;C;C;C;C;C;C;C;C;C;C;C;C;C;C	'29.4'	'protein.postranslational modification'	'(at1g69220 : 150.0) Encodes a putative serine/threonine kinase (SIK1).; SIK1; FUNCTIONS IN: protein serine/threonine kinase activity, protein kinase activity, kinase activity, ATP binding; INVOLVED IN: protein amino acid phosphorylation; LOCATED IN: mitochondrion, chromosome, centromeric region, chromosome, nucleus; EXPRESSED IN: 24 plant structures; EXPRESSED DURING: 15 growth stages; CONTAINS …	T
TCONS_00001150	GLYMA01G07641.N9	j	NO NCBI CDD results	-	-	-	'35.2'	'not assigned.unknown'	' no hits & (original description: Glyma01g07641.N9)'	T
TCONS_00001151	GLYMA01G07641.N10	j	314 Domains	specific;superfamily;non-specific;non-specific;non-specific;non-specific;non-specific;non-specific;non-specific;non-specific;non-specific;non-specific;non-specific;non-specific;non-specific;non-specific;non-specific;non-specific;non-specific;non-specific;non-specific;non-specific;non-specific;non-specific;non-specific;non-specific;non-specific;non-specific;non-specific;non-specific;non-specific;n…	STKc_MAP4K3_like;PKc_like superfamily;STKc_MST1_2;STKc_MST3_like;PKc_STE;STKc_myosinIII_like;STKc_PAK;STKc_SLK_like;STKc_MAP4K5;STKc_STK25-YSK1;STKc_OSR1_SPAK;STKc_MST3;STKc_MST4;STKc_MAP4K3;STKc_TAO;STKc_MAP4K4_6;STKc_STK10_LOK;STKc_TNIK;STKc_myosinIIIA;STKc_NAK1_like;STKc_Cdc7_like;STKc_PAK_I;STKc_SLK;STKc_MAPKKK;STKc_myosinIIIB;STKc_TAO1;STKc_TAO3;STKc_PAK3;STKc_TAO2;STKc_PAK1;PKc_MAPKK_plant_…	-;-;-;-;-;-;-;-;-;-;-;-;-;-;-;-;-;-;-;-;-;-;-;-;-;-;-;-;-;-;-;-;-;-;-;-;-;-;-;-;-;-;-;-;-;-;-;-;-;-;-;-;-;-;C;-;-;-;-;-;-;-;-;-;-;C;-;-;-;-;-;-;-;-;-;-;-;-;-;-;-;-;-;-;-;-;-;-;-;-;C;-;-;C;C;-;-;-;-;C;-;-;-;C;C;-;C;C;C;C;-;C;-;C;C;C;C;C;-;-;C;-;C;-;-;-;C;C;-;-;C;C;-;C;C;-;C;C;-;-;-;C;-;C;-;C;C;C;C;-;-;C;C;-;-;-;-;C;C;-;C;C;C;-;-;C;-;C;-;-;C;C;-;C;C;C;-;-;C;C;C;-;-;C;-;C;-;-;C;-;C;-;-;C;-;C;-;C;C;C…	'29.4'	'protein.postranslational modification'	'(at1g69220 : 529.0) Encodes a putative serine/threonine kinase (SIK1).; SIK1; FUNCTIONS IN: protein serine/threonine kinase activity, protein kinase activity, kinase activity, ATP binding; INVOLVED IN: protein amino acid phosphorylation; LOCATED IN: mitochondrion, chromosome, centromeric region, chromosome, nucleus; EXPRESSED IN: 24 plant structures; EXPRESSED DURING: 15 growth stages; CONTAINS …	T
TCONS_00001152	GLYMA01G07641.N11	j	50 Domains	non-specific;superfamily;non-specific;non-specific;non-specific;non-specific;non-specific;non-specific;non-specific;non-specific;non-specific;non-specific;non-specific;non-specific;non-specific;non-specific;non-specific;non-specific;non-specific;non-specific;non-specific;non-specific;non-specific;non-specific;non-specific;non-specific;non-specific;non-specific;non-specific;non-specific;non-specif…	STKc_MAP4K3_like;PKc_like superfamily;STKc_MST1_2;PKc_STE;STKc_PAK;STKc_myosinIIIA;STKc_myosinIII_like;STKc_SLK_like;STKc_MST3_like;STKc_OSR1_SPAK;PKc_MAPKK;PKc_MAPKK_Pek1_like;PKc_MKK3_6;STKc_MAP4K5;STKc_STK10_LOK;STKc_STK25-YSK1;PK_STRAD;STKc_MAP4K3;STKc_TAO;PKc_MKK7;STKc_myosinIIIB;PKc_MAPKK_plant_like;PK_STRAD_alpha;PKc_MEK;STKc_MEKK1_plant;STKc_PAK_I;STKc_MAP4K4_6;STKc_TNIK;STKc_PAK1;STKc_TA…	N;N;N;N;N;N;N;N;N;N;N;N;N;N;N;N;N;N;N;N;N;N;N;N;N;N;N;N;N;N;N;N;N;N;N;N;N;N;N;N;N;N;N;N;N;N;N;N;N;N	'29.4'	'protein.postranslational modification'	'(at1g69220 : 363.0) Encodes a putative serine/threonine kinase (SIK1).; SIK1; FUNCTIONS IN: protein serine/threonine kinase activity, protein kinase activity, kinase activity, ATP binding; INVOLVED IN: protein amino acid phosphorylation; LOCATED IN: mitochondrion, chromosome, centromeric region, chromosome, nucleus; EXPRESSED IN: 24 plant structures; EXPRESSED DURING: 15 growth stages; CONTAINS …	T
TCONS_00001153	GLYMA01G07641.N12	j	120 Domains	non-specific;superfamily;non-specific;non-specific;non-specific;non-specific;non-specific;non-specific;non-specific;non-specific;non-specific;non-specific;non-specific;non-specific;non-specific;non-specific;non-specific;non-specific;non-specific;non-specific;non-specific;non-specific;non-specific;non-specific;non-specific;non-specific;non-specific;non-specific;non-specific;non-specific;non-specif…	STKc_MAP4K3_like;PKc_like superfamily;STKc_MST1_2;PKc_STE;STKc_MST3_like;STKc_PAK;STKc_myosinIII_like;STKc_SLK_like;STKc_myosinIIIA;STKc_STK25-YSK1;STKc_MST4;STKc_OSR1_SPAK;STKc_MST3;STKc_MAP4K4_6;STKc_myosinIIIB;STKc_TNIK;STKc_TAO;STKc_STK10_LOK;STKc_PAK_I;STKc_NAK1_like;STKc_MAP4K5;STKc_PAK1;STKc_PAK2;STKc_PAK3;STKc_SLK;STKc_TAO1;STKc_MAP4K3;STKc_YSK4;STKc_TAO2;STKc_TAO3;STKc_MAPKKK;PKc_MAPKK;S…	N;N;N;N;N;N;N;N;N;N;N;N;N;N;N;N;N;N;N;N;N;N;N;N;N;N;N;N;N;N;N;N;N;N;N;N;N;N;N;N;N;N;N;N;N;N;N;N;N;N;N;N;N;N;N;N;N;N;N;N;N;N;N;N;N;N;N;N;N;N;N;N;NC;N;N;N;N;N;N;NC;N;N;NC;N;NC;NC;N;NC;NC;N;N;N;N;N;N;NC;N;NC;NC;N;N;NC;N;NC;N;NC;N;NC;NC;N;N;N;N;N;N;N;N;N;N;NC	'29.4'	'protein.postranslational modification'	'(at1g69220 : 453.0) Encodes a putative serine/threonine kinase (SIK1).; SIK1; FUNCTIONS IN: protein serine/threonine kinase activity, protein kinase activity, kinase activity, ATP binding; INVOLVED IN: protein amino acid phosphorylation; LOCATED IN: mitochondrion, chromosome, centromeric region, chromosome, nucleus; EXPRESSED IN: 24 plant structures; EXPRESSED DURING: 15 growth stages; CONTAINS …	T
TCONS_00001155	GLYMA01G07641.1	=	NO NCBI CDD results	-	-	-	'29.4'	'protein.postranslational modification'	'(at1g69220 : 771.0) Encodes a putative serine/threonine kinase (SIK1).; SIK1; FUNCTIONS IN: protein serine/threonine kinase activity, protein kinase activity, kinase activity, ATP binding; INVOLVED IN: protein amino acid phosphorylation; LOCATED IN: mitochondrion, chromosome, centromeric region, chromosome, nucleus; EXPRESSED IN: 24 plant structures; EXPRESSED DURING: 15 growth stages; CONTAINS …	T
TCONS_00001156	GLYMA01G07641.N14	j	314 Domains	non-specific;superfamily;non-specific;non-specific;non-specific;non-specific;non-specific;non-specific;non-specific;non-specific;non-specific;non-specific;non-specific;non-specific;non-specific;non-specific;non-specific;non-specific;non-specific;non-specific;non-specific;non-specific;non-specific;non-specific;non-specific;non-specific;non-specific;non-specific;non-specific;non-specific;non-specif…	STKc_MAP4K3_like;PKc_like superfamily;STKc_MST1_2;STKc_MST3_like;PKc_STE;STKc_PAK;STKc_myosinIII_like;STKc_SLK_like;STKc_STK25-YSK1;STKc_OSR1_SPAK;STKc_MAP4K5;STKc_MST3;STKc_MST4;STKc_MAP4K3;STKc_MAP4K4_6;STKc_TAO;STKc_STK10_LOK;STKc_myosinIIIA;STKc_NAK1_like;STKc_TNIK;STKc_PAK_I;STKc_SLK;STKc_Cdc7_like;STKc_MAPKKK;STKc_myosinIIIB;STKc_PAK3;STKc_TAO3;STKc_PAK1;STKc_PAK2;STKc_TAO1;STKc_TAO2;PKc_MA…	-;-;-;-;-;-;-;-;-;-;-;-;-;-;-;-;-;N;-;-;-;-;-;-;N;-;-;-;-;-;-;-;-;-;-;-;-;-;-;-;-;-;-;-;-;-;-;-;-;-;-;-;-;-;-;-;N;-;-;-;-;-;-;-;N;-;C;-;-;-;-;-;-;C;-;-;-;-;-;-;-;-;-;-;-;-;-;C;-;C;C;-;-;C;-;-;-;-;C;C;-;NC;-;-;C;-;-;C;-;-;C;N;C;C;-;C;-;C;C;C;-;C;NC;NC;C;-;-;-;C;C;C;-;-;-;C;C;-;C;-;NC;-;-;-;C;-;-;-;-;-;C;NC;-;-;-;-;C;C;C;C;C;NC;-;C;-;C;C;-;-;C;-;C;C;C;C;-;-;-;-;C;-;C;-;C;-;-;-;-;C;-;C;-;C;C;C;C;-;-…	'29.4'	'protein.postranslational modification'	'(at1g69220 : 688.0) Encodes a putative serine/threonine kinase (SIK1).; SIK1; FUNCTIONS IN: protein serine/threonine kinase activity, protein kinase activity, kinase activity, ATP binding; INVOLVED IN: protein amino acid phosphorylation; LOCATED IN: mitochondrion, chromosome, centromeric region, chromosome, nucleus; EXPRESSED IN: 24 plant structures; EXPRESSED DURING: 15 growth stages; CONTAINS …	T
TCONS_00001157	GLYMA01G07680.N3	j	3 Domains	multi-dom;multi-dom;multi-dom	PTZ00121;PTZ00121;tolA	N;N;NC	'20.2.1'	'stress.abiotic.heat'	'(at4g36520 : 102.0) Chaperone DnaJ-domain superfamily protein; FUNCTIONS IN: heat shock protein binding; CONTAINS InterPro DOMAIN/s: Heat shock protein DnaJ, N-terminal (InterPro:IPR001623); BEST Arabidopsis thaliana protein match is: Chaperone DnaJ-domain superfamily protein (TAIR:AT4G12770.2); Has 187564 Blast hits to 104912 proteins in 3501 species: Archae - 1251; Bacteria - 31029; Metazoa - …	T
TCONS_00001160	GLYMA01G07680.2	=	NO NCBI CDD results	-	-	-	'20.2.1'	'stress.abiotic.heat'	'(loc_os01g44310.2 : 208.0) no description available & (at4g36520 : 206.0) Chaperone DnaJ-domain superfamily protein; FUNCTIONS IN: heat shock protein binding; CONTAINS InterPro DOMAIN/s: Heat shock protein DnaJ, N-terminal (InterPro:IPR001623); BEST Arabidopsis thaliana protein match is: Chaperone DnaJ-domain superfamily protein (TAIR:AT4G12770.2); Has 187564 Blast hits to 104912 proteins in 350…	T
TCONS_00001163	GLYMA01G07770.N2	j	4 Domains	non-specific;superfamily;non-specific;non-specific	PLN02360;SugarP_isomerase superfamily;6PGL;Glucosamine_iso	C;C;C;C	'7.1.2'	'OPP.oxidative PP.6-phosphogluconolactonase'	'(at1g13700 : 60.5) 6-phosphogluconolactonase 1 (PGL1); FUNCTIONS IN: 6-phosphogluconolactonase activity, catalytic activity; INVOLVED IN: pentose-phosphate shunt, carbohydrate metabolic process; LOCATED IN: cellular_component unknown; EXPRESSED IN: 11 plant structures; EXPRESSED DURING: LP.06 six leaves visible, LP.04 four leaves visible, 4 anthesis, petal differentiation and expansion stage; CO…	T
TCONS_00001164	GLYMA01G07770.N3	j	7 Domains	non-specific;superfamily;non-specific;non-specific;non-specific;non-specific;non-specific	PLN02360;SugarP_isomerase superfamily;6PGL;Glucosamine_iso;pgl;NagB;GlcN6P_deaminase	C;C;C;C;C;C;C	'7.1.2'	'OPP.oxidative PP.6-phosphogluconolactonase'	'(at1g13700 : 153.0) 6-phosphogluconolactonase 1 (PGL1); FUNCTIONS IN: 6-phosphogluconolactonase activity, catalytic activity; INVOLVED IN: pentose-phosphate shunt, carbohydrate metabolic process; LOCATED IN: cellular_component unknown; EXPRESSED IN: 11 plant structures; EXPRESSED DURING: LP.06 six leaves visible, LP.04 four leaves visible, 4 anthesis, petal differentiation and expansion stage; C…	T
TCONS_00001165	GLYMA01G07770.N4	j	7 Domains	non-specific;superfamily;non-specific;non-specific;non-specific;non-specific;non-specific	PLN02360;SugarP_isomerase superfamily;6PGL;Glucosamine_iso;pgl;NagB;GlcN6P_deaminase	C;C;C;C;C;C;C	'7.1.2'	'OPP.oxidative PP.6-phosphogluconolactonase'	'(at1g13700 : 153.0) 6-phosphogluconolactonase 1 (PGL1); FUNCTIONS IN: 6-phosphogluconolactonase activity, catalytic activity; INVOLVED IN: pentose-phosphate shunt, carbohydrate metabolic process; LOCATED IN: cellular_component unknown; EXPRESSED IN: 11 plant structures; EXPRESSED DURING: LP.06 six leaves visible, LP.04 four leaves visible, 4 anthesis, petal differentiation and expansion stage; C…	T
TCONS_00001167	GLYMA01G07770.N6	j	7 Domains	non-specific;superfamily;non-specific;non-specific;non-specific;non-specific;non-specific	PLN02360;SugarP_isomerase superfamily;6PGL;Glucosamine_iso;pgl;NagB;GlcN6P_deaminase	C;C;C;C;C;C;C	'7.1.2'	'OPP.oxidative PP.6-phosphogluconolactonase'	'(at1g13700 : 155.0) 6-phosphogluconolactonase 1 (PGL1); FUNCTIONS IN: 6-phosphogluconolactonase activity, catalytic activity; INVOLVED IN: pentose-phosphate shunt, carbohydrate metabolic process; LOCATED IN: cellular_component unknown; EXPRESSED IN: 11 plant structures; EXPRESSED DURING: LP.06 six leaves visible, LP.04 four leaves visible, 4 anthesis, petal differentiation and expansion stage; C…	T
TCONS_00001168	GLYMA01G07770.N7	j	4 Domains	non-specific;superfamily;non-specific;non-specific	PLN02360;SugarP_isomerase superfamily;6PGL;Glucosamine_iso	C;C;C;C	'7.1.2'	'OPP.oxidative PP.6-phosphogluconolactonase'	'(at1g13700 : 60.8) 6-phosphogluconolactonase 1 (PGL1); FUNCTIONS IN: 6-phosphogluconolactonase activity, catalytic activity; INVOLVED IN: pentose-phosphate shunt, carbohydrate metabolic process; LOCATED IN: cellular_component unknown; EXPRESSED IN: 11 plant structures; EXPRESSED DURING: LP.06 six leaves visible, LP.04 four leaves visible, 4 anthesis, petal differentiation and expansion stage; CO…	T
TCONS_00001169	GLYMA01G07770.N8	j	4 Domains	non-specific;superfamily;non-specific;non-specific	PLN02360;SugarP_isomerase superfamily;6PGL;Glucosamine_iso	C;C;C;C	'7.1.2'	'OPP.oxidative PP.6-phosphogluconolactonase'	'(at1g13700 : 59.3) 6-phosphogluconolactonase 1 (PGL1); FUNCTIONS IN: 6-phosphogluconolactonase activity, catalytic activity; INVOLVED IN: pentose-phosphate shunt, carbohydrate metabolic process; LOCATED IN: cellular_component unknown; EXPRESSED IN: 11 plant structures; EXPRESSED DURING: LP.06 six leaves visible, LP.04 four leaves visible, 4 anthesis, petal differentiation and expansion stage; CO…	T
TCONS_00001170	GLYMA01G07770.1	=	NO NCBI CDD results	-	-	-	'7.1.2'	'OPP.oxidative PP.6-phosphogluconolactonase'	'(loc_os07g41280.3 : 352.0) no description available & (at1g13700 : 344.0) 6-phosphogluconolactonase 1 (PGL1); FUNCTIONS IN: 6-phosphogluconolactonase activity, catalytic activity; INVOLVED IN: pentose-phosphate shunt, carbohydrate metabolic process; LOCATED IN: cellular_component unknown; EXPRESSED IN: 11 plant structures; EXPRESSED DURING: LP.06 six leaves visible, LP.04 four leaves visible, 4 …	T
TCONS_00001171	GLYMA01G07770.N9	j	14 Domains	specific;superfamily;non-specific;non-specific;non-specific;non-specific;non-specific;non-specific;non-specific;non-specific;non-specific;non-specific;non-specific;multi-dom	6PGL;SugarP_isomerase superfamily;PLN02360;Glucosamine_iso;pgl;NagB;GlcN6P_deaminase;nagB;PTZ00285;nagB;PRK12358;SugarP_isomerase;PRK09762;PRK02122	-;-;-;-;-;-;-;-;-;-;N;C;N;C	'7.1.2'	'OPP.oxidative PP.6-phosphogluconolactonase'	'(loc_os07g41280.3 : 352.0) no description available & (at1g13700 : 344.0) 6-phosphogluconolactonase 1 (PGL1); FUNCTIONS IN: 6-phosphogluconolactonase activity, catalytic activity; INVOLVED IN: pentose-phosphate shunt, carbohydrate metabolic process; LOCATED IN: cellular_component unknown; EXPRESSED IN: 11 plant structures; EXPRESSED DURING: LP.06 six leaves visible, LP.04 four leaves visible, 4 …	T
TCONS_00001172	GLYMA01G07770.N10	j	14 Domains	specific;superfamily;non-specific;non-specific;non-specific;non-specific;non-specific;non-specific;non-specific;non-specific;non-specific;non-specific;non-specific;multi-dom	6PGL;SugarP_isomerase superfamily;PLN02360;Glucosamine_iso;pgl;NagB;GlcN6P_deaminase;nagB;PTZ00285;nagB;PRK12358;SugarP_isomerase;PRK09762;PRK02122	-;-;-;-;-;-;-;-;-;-;N;C;N;C	'7.1.2'	'OPP.oxidative PP.6-phosphogluconolactonase'	'(loc_os07g41280.3 : 352.0) no description available & (at1g13700 : 344.0) 6-phosphogluconolactonase 1 (PGL1); FUNCTIONS IN: 6-phosphogluconolactonase activity, catalytic activity; INVOLVED IN: pentose-phosphate shunt, carbohydrate metabolic process; LOCATED IN: cellular_component unknown; EXPRESSED IN: 11 plant structures; EXPRESSED DURING: LP.06 six leaves visible, LP.04 four leaves visible, 4 …	T
TCONS_00001173	GLYMA01G07770.N11	j	7 Domains	non-specific;superfamily;non-specific;non-specific;non-specific;non-specific;non-specific	PLN02360;SugarP_isomerase superfamily;6PGL;Glucosamine_iso;pgl;NagB;GlcN6P_deaminase	C;C;C;C;C;C;C	'7.1.2'	'OPP.oxidative PP.6-phosphogluconolactonase'	'(at1g13700 : 153.0) 6-phosphogluconolactonase 1 (PGL1); FUNCTIONS IN: 6-phosphogluconolactonase activity, catalytic activity; INVOLVED IN: pentose-phosphate shunt, carbohydrate metabolic process; LOCATED IN: cellular_component unknown; EXPRESSED IN: 11 plant structures; EXPRESSED DURING: LP.06 six leaves visible, LP.04 four leaves visible, 4 anthesis, petal differentiation and expansion stage; C…	T
TCONS_00001174	GLYMA01G07770.N12	j	4 Domains	non-specific;superfamily;non-specific;non-specific	PLN02360;SugarP_isomerase superfamily;6PGL;Glucosamine_iso	C;C;C;C	'7.1.2'	'OPP.oxidative PP.6-phosphogluconolactonase'	'(at1g13700 : 60.8) 6-phosphogluconolactonase 1 (PGL1); FUNCTIONS IN: 6-phosphogluconolactonase activity, catalytic activity; INVOLVED IN: pentose-phosphate shunt, carbohydrate metabolic process; LOCATED IN: cellular_component unknown; EXPRESSED IN: 11 plant structures; EXPRESSED DURING: LP.06 six leaves visible, LP.04 four leaves visible, 4 anthesis, petal differentiation and expansion stage; CO…	T
TCONS_00001175	GLYMA01G07770.N13	j	14 Domains	specific;superfamily;non-specific;non-specific;non-specific;non-specific;non-specific;non-specific;non-specific;non-specific;non-specific;non-specific;non-specific;multi-dom	6PGL;SugarP_isomerase superfamily;PLN02360;Glucosamine_iso;pgl;NagB;GlcN6P_deaminase;nagB;PTZ00285;nagB;PRK12358;SugarP_isomerase;PRK09762;PRK02122	-;-;-;-;-;-;-;-;-;-;N;C;N;C	'7.1.2'	'OPP.oxidative PP.6-phosphogluconolactonase'	'(loc_os07g41280.3 : 352.0) no description available & (at1g13700 : 344.0) 6-phosphogluconolactonase 1 (PGL1); FUNCTIONS IN: 6-phosphogluconolactonase activity, catalytic activity; INVOLVED IN: pentose-phosphate shunt, carbohydrate metabolic process; LOCATED IN: cellular_component unknown; EXPRESSED IN: 11 plant structures; EXPRESSED DURING: LP.06 six leaves visible, LP.04 four leaves visible, 4 …	T
TCONS_00001177	GLYMA01G07791.N4	j	8 Domains	specific;superfamily;non-specific;non-specific;non-specific;non-specific;non-specific;multi-dom	DHPS;Pterin_binding superfamily;Pterin_binding;DHPS;Pterin_bind;folP;PRK13753;FolP	-;-;-;-;-;-;-;-	'25.3'	'C1-metabolism.dihydropteridine diphosphokinase'	'(at4g30000 : 494.0) Dihydropterin pyrophosphokinase / Dihydropteroate synthase; FUNCTIONS IN: 2-amino-4-hydroxy-6-hydroxymethyldihydropteridine diphosphokinase activity, dihydropteroate synthase activity; INVOLVED IN: pteridine and derivative metabolic process, cellular metabolic process, folic acid and derivative biosynthetic process; EXPRESSED IN: 21 plant structures; EXPRESSED DURING: 13 grow…	T
TCONS_00001178	GLYMA01G07791.N5	j	8 Domains	specific;superfamily;non-specific;non-specific;non-specific;non-specific;non-specific;multi-dom	DHPS;Pterin_binding superfamily;Pterin_binding;DHPS;Pterin_bind;folP;PRK13753;FolP	-;-;-;-;-;-;-;-	'25.3'	'C1-metabolism.dihydropteridine diphosphokinase'	'(at4g30000 : 494.0) Dihydropterin pyrophosphokinase / Dihydropteroate synthase; FUNCTIONS IN: 2-amino-4-hydroxy-6-hydroxymethyldihydropteridine diphosphokinase activity, dihydropteroate synthase activity; INVOLVED IN: pteridine and derivative metabolic process, cellular metabolic process, folic acid and derivative biosynthetic process; EXPRESSED IN: 21 plant structures; EXPRESSED DURING: 13 grow…	T
TCONS_00001179	GLYMA01G07791.N6	j	8 Domains	specific;superfamily;non-specific;non-specific;non-specific;non-specific;non-specific;multi-dom	DHPS;Pterin_binding superfamily;Pterin_binding;DHPS;Pterin_bind;folP;PRK13753;FolP	-;-;-;-;-;-;-;-	'25.3'	'C1-metabolism.dihydropteridine diphosphokinase'	'(at4g30000 : 494.0) Dihydropterin pyrophosphokinase / Dihydropteroate synthase; FUNCTIONS IN: 2-amino-4-hydroxy-6-hydroxymethyldihydropteridine diphosphokinase activity, dihydropteroate synthase activity; INVOLVED IN: pteridine and derivative metabolic process, cellular metabolic process, folic acid and derivative biosynthetic process; EXPRESSED IN: 21 plant structures; EXPRESSED DURING: 13 grow…	T
TCONS_00001182	GLYMA01G07791.N9	j	8 Domains	specific;superfamily;non-specific;non-specific;non-specific;non-specific;non-specific;multi-dom	DHPS;Pterin_binding superfamily;Pterin_binding;DHPS;Pterin_bind;folP;PRK13753;FolP	-;-;-;-;-;-;-;-	'25.3'	'C1-metabolism.dihydropteridine diphosphokinase'	'(at4g30000 : 494.0) Dihydropterin pyrophosphokinase / Dihydropteroate synthase; FUNCTIONS IN: 2-amino-4-hydroxy-6-hydroxymethyldihydropteridine diphosphokinase activity, dihydropteroate synthase activity; INVOLVED IN: pteridine and derivative metabolic process, cellular metabolic process, folic acid and derivative biosynthetic process; EXPRESSED IN: 21 plant structures; EXPRESSED DURING: 13 grow…	T
TCONS_00001183	GLYMA01G07791.N10	j	8 Domains	specific;superfamily;non-specific;non-specific;non-specific;non-specific;non-specific;multi-dom	DHPS;Pterin_binding superfamily;Pterin_binding;DHPS;Pterin_bind;folP;PRK13753;FolP	-;-;-;-;-;-;-;-	'25.3'	'C1-metabolism.dihydropteridine diphosphokinase'	'(at4g30000 : 494.0) Dihydropterin pyrophosphokinase / Dihydropteroate synthase; FUNCTIONS IN: 2-amino-4-hydroxy-6-hydroxymethyldihydropteridine diphosphokinase activity, dihydropteroate synthase activity; INVOLVED IN: pteridine and derivative metabolic process, cellular metabolic process, folic acid and derivative biosynthetic process; EXPRESSED IN: 21 plant structures; EXPRESSED DURING: 13 grow…	T
TCONS_00001186	GLYMA01G07791.N13	j	8 Domains	specific;superfamily;non-specific;non-specific;non-specific;non-specific;non-specific;multi-dom	DHPS;Pterin_binding superfamily;Pterin_binding;DHPS;Pterin_bind;folP;PRK13753;FolP	-;-;-;-;-;-;-;-	'25.3'	'C1-metabolism.dihydropteridine diphosphokinase'	'(at4g30000 : 494.0) Dihydropterin pyrophosphokinase / Dihydropteroate synthase; FUNCTIONS IN: 2-amino-4-hydroxy-6-hydroxymethyldihydropteridine diphosphokinase activity, dihydropteroate synthase activity; INVOLVED IN: pteridine and derivative metabolic process, cellular metabolic process, folic acid and derivative biosynthetic process; EXPRESSED IN: 21 plant structures; EXPRESSED DURING: 13 grow…	T
TCONS_00001189	GLYMA01G07791.N16	j	8 Domains	specific;superfamily;non-specific;non-specific;non-specific;non-specific;non-specific;multi-dom	DHPS;Pterin_binding superfamily;Pterin_binding;DHPS;Pterin_bind;folP;PRK13753;FolP	-;-;-;-;-;-;-;-	'25.3'	'C1-metabolism.dihydropteridine diphosphokinase'	'(at4g30000 : 494.0) Dihydropterin pyrophosphokinase / Dihydropteroate synthase; FUNCTIONS IN: 2-amino-4-hydroxy-6-hydroxymethyldihydropteridine diphosphokinase activity, dihydropteroate synthase activity; INVOLVED IN: pteridine and derivative metabolic process, cellular metabolic process, folic acid and derivative biosynthetic process; EXPRESSED IN: 21 plant structures; EXPRESSED DURING: 13 grow…	T
TCONS_00001191	GLYMA01G07791.2	=	NO NCBI CDD results	-	-	-	'25.3'	'C1-metabolism.dihydropteridine diphosphokinase'	'(at4g30000 : 494.0) Dihydropterin pyrophosphokinase / Dihydropteroate synthase; FUNCTIONS IN: 2-amino-4-hydroxy-6-hydroxymethyldihydropteridine diphosphokinase activity, dihydropteroate synthase activity; INVOLVED IN: pteridine and derivative metabolic process, cellular metabolic process, folic acid and derivative biosynthetic process; EXPRESSED IN: 21 plant structures; EXPRESSED DURING: 13 grow…	T
TCONS_00001195	GLYMA01G07930.1	=	NO NCBI CDD results	-	-	-	'10.5.5'	'cell wall.cell wall proteins.RGP'	'(o04300|uptg_pea : 691.0) Alpha-1,4-glucan-protein synthase [UDP-forming] (EC 2.4.1.112) (UDP-glucose:protein transglucosylase) (UPTG) (Reversibly glycosylated polypeptide) - Pisum sativum (Garden pea) & (loc_os03g40270.1 : 669.0) no description available & (at3g02230 : 661.0) reversibly glycosylated polypeptide possibly involved in plant cell wall synthesis; reversibly glycosylated polypeptide …	T
TCONS_00001207	GLYMA01G08400.N4	j	4 Domains	specific;superfamily;non-specific;multi-dom	SET;SET superfamily;SET;COG2940	N;N;N;N	'27.3.69'	'RNA.regulation of transcription.SET-domain transcriptional regulator family'	'(at2g44150 : 120.0) histone-lysine N-methyltransferase ASHH3 (ASHH3); FUNCTIONS IN: histone-lysine N-methyltransferase activity; INVOLVED IN: biological_process unknown; LOCATED IN: nucleus; EXPRESSED IN: 23 plant structures; EXPRESSED DURING: 13 growth stages; CONTAINS InterPro DOMAIN/s: SET domain (InterPro:IPR001214), Post-SET domain (InterPro:IPR003616), AWS (InterPro:IPR006560); BEST Arabid…	T
TCONS_00001219	GLYMA01G08540.N11	j	NO NCBI CDD results	-	-	-	'35.1'	'not assigned.no ontology'	'(at2g03810 : 97.1) 18S pre-ribosomal assembly protein gar2-related; FUNCTIONS IN: molecular_function unknown; LOCATED IN: plasma membrane; EXPRESSED IN: cotyledon; BEST Arabidopsis thaliana protein match is: unknown protein (TAIR:AT1G13650.1); Has 30201 Blast hits to 17322 proteins in 780 species: Archae - 12; Bacteria - 1396; Metazoa - 17338; Fungi - 3422; Plants - 5037; Viruses - 0; Other Euka…	T
TCONS_00001220	GLYMA01G08560.1	=	NO NCBI CDD results	-	-	-	'35.2'	'not assigned.unknown'	' no hits & (original description: no original description)'	T
TCONS_00001222	GLYMA01G08580.1	=	NO NCBI CDD results	-	-	-	'35.1.8'	'not assigned.no ontology.BSD domain-containing protein'	'(at1g26300 : 216.0) BSD domain-containing protein; FUNCTIONS IN: molecular_function unknown; INVOLVED IN: biological_process unknown; LOCATED IN: cellular_component unknown; EXPRESSED IN: 23 plant structures; EXPRESSED DURING: 13 growth stages; CONTAINS InterPro DOMAIN/s: BSD (InterPro:IPR005607); BEST Arabidopsis thaliana protein match is: BSD domain-containing protein (TAIR:AT1G69030.1); Has 3…	T
TCONS_00001223	GLYMA01G08610.N3	j	6 Domains	non-specific;superfamily;multi-dom;multi-dom;multi-dom;multi-dom	Peptidase_S9;Peptidase_S9 superfamily;PtrB;PRK10115;COG1505;DAP2	C;C;N;N;N;N	'29.5'	'protein.degradation'	'(loc_os09g29950.3 : 302.0) no description available & (at1g69020 : 288.0) Prolyl oligopeptidase family protein; FUNCTIONS IN: serine-type peptidase activity, serine-type endopeptidase activity; INVOLVED IN: proteolysis; LOCATED IN: chloroplast; EXPRESSED IN: 23 plant structures; EXPRESSED DURING: 14 growth stages; CONTAINS InterPro DOMAIN/s: Peptidase S9, prolyl oligopeptidase, catalytic domain …	T
TCONS_00001228	GLYMA01G08610.N8	j	4 Domains	multi-dom;multi-dom;multi-dom;multi-dom	PtrB;Peptidase_S9_N;PRK10115;COG1505	C;C;C;C	'29.5'	'protein.degradation'	'(at1g69020 : 217.0) Prolyl oligopeptidase family protein; FUNCTIONS IN: serine-type peptidase activity, serine-type endopeptidase activity; INVOLVED IN: proteolysis; LOCATED IN: chloroplast; EXPRESSED IN: 23 plant structures; EXPRESSED DURING: 14 growth stages; CONTAINS InterPro DOMAIN/s: Peptidase S9, prolyl oligopeptidase, catalytic domain (InterPro:IPR001375), Peptidase S9A, oligopeptidase, N…	T
TCONS_00001238	GLYMA01G08610.N17	j	5 Domains	multi-dom;multi-dom;multi-dom;multi-dom;multi-dom	PtrB;Peptidase_S9_N;PRK10115;tolB;COG1505	C;NC;C;N;C	'29.5'	'protein.degradation'	'(gnl|cdd|31956 : 89.1) no description available & (gnl|cdd|37448 : 81.5) no description available & (at1g69020 : 77.4) Prolyl oligopeptidase family protein; FUNCTIONS IN: serine-type peptidase activity, serine-type endopeptidase activity; INVOLVED IN: proteolysis; LOCATED IN: chloroplast; EXPRESSED IN: 23 plant structures; EXPRESSED DURING: 14 growth stages; CONTAINS InterPro DOMAIN/s: Peptidase…	T
TCONS_00001243	GLYMA01G08640.N4	j	10 Domains	specific;superfamily;non-specific;non-specific;non-specific;multi-dom;multi-dom;multi-dom;multi-dom;multi-dom	NB-ARC;AAA superfamily;AAA_22;AAA_16;KAP_NTPase;PLN03210;PLN03150;COG4886;PLN00113;AAA	-;-;C;-;C;C;N;NC;C;-	'20.1.7'	'stress.biotic.PR-proteins'	'(loc_os05g41290.1 : 428.0) no description available & (at3g14470 : 394.0) NB-ARC domain-containing disease resistance protein; FUNCTIONS IN: protein binding; INVOLVED IN: apoptosis, defense response; LOCATED IN: endomembrane system; EXPRESSED IN: 23 plant structures; EXPRESSED DURING: 14 growth stages; CONTAINS InterPro DOMAIN/s: Leucine-rich repeat-containing protein (InterPro:IPR015766), NB-AR…	T
TCONS_00001250	GLYMA01G09120.1	=	NO NCBI CDD results	-	-	-	'29.5.11'	'protein.degradation.ubiquitin'	'(at2g03890 : 830.0) Phosphoinositide kinase which undergo autophosphorylation and phosphorylate serine/threonine residues of protein substrates. Contains phosphoinositide 3/4-kinase and ubiquitin-like domains.; phosphoinositide 4-kinase gamma 7 (PI4K GAMMA 7); FUNCTIONS IN: inositol or phosphatidylinositol kinase activity; LOCATED IN: cellular_component unknown; EXPRESSED IN: 23 plant structures…	T	'30.4'	'signalling.phosphinositides'	'(at2g03890 : 830.0) Phosphoinositide kinase which undergo autophosphorylation and phosphorylate serine/threonine residues of protein substrates. Contains phosphoinositide 3/4-kinase and ubiquitin-like domains.; phosphoinositide 4-kinase gamma 7 (PI4K GAMMA 7); FUNCTIONS IN: inositol or phosphatidylinositol kinase activity; LOCATED IN: cellular_component unknown; EXPRESSED IN: 23 plant structures…	T
TCONS_00001251	GLYMA01G09160.N2	j	37 Domains	non-specific;superfamily;non-specific;superfamily;non-specific;non-specific;superfamily;non-specific;superfamily;non-specific;superfamily;non-specific;superfamily;non-specific;non-specific;superfamily;non-specific;non-specific;non-specific;non-specific;superfamily;non-specific;non-specific;superfamily;multi-dom;multi-dom;multi-dom;multi-dom;multi-dom;multi-dom;multi-dom;multi-dom;multi-dom;multi-…	PLN02534;PLN02534 superfamily;PLN03007;Glyco_tran_28_C superfamily;PLN02448;PLN00164;PLN00164 superfamily;PLN03004;PLN03004 superfamily;PLN02167;PLN02167 superfamily;PLN02207;PLN02207 superfamily;PLN02670;PLN02554;PLN02554 superfamily;PLN02992;PLN02764;PLN02562;GT1_Gtf_like;Glycosyltransferase_GTB_type superfamily;GT1_like_2;HVD;DHQ_Fe-ADH superfamily;PLN02863;PLN03015;PLN02152;PLN02173;PLN02410;…	-;-;-;-;-;-;-;-;-;-;-;-;-;-;-;-;-;-;-;-;-;C;C;C;-;-;-;-;-;-;-;-;-;NC;-;N;N	'26.2'	'misc.UDP glucosyl and glucoronyl transferases'	'(at5g03490 : 416.0) UDP-Glycosyltransferase superfamily protein; FUNCTIONS IN: transferase activity, transferring hexosyl groups, UDP-glycosyltransferase activity, UDP-glucosyltransferase activity, transferase activity, transferring glycosyl groups; INVOLVED IN: metabolic process; LOCATED IN: cellular_component unknown; EXPRESSED IN: 14 plant structures; EXPRESSED DURING: 9 growth stages; CONTAI…	T
TCONS_00001253	Glyma01g09205.N3	j	2 Domains	-	RNA_pol_Rpb1_1 superfamily;RNA_pol_Rpb1_2 superfamily	N;C	'27.2'	'RNA.transcription'	'(loc_os05g05860.1 : 93.6) no description available & (at4g35800 : 92.8) Encodes the unique largest subunit of nuclear DNA-dependent RNA polymerase II; the ortholog of budding yeast RPB1 and a homolog of the E. coli RNA polymerase beta prime subunit.; RNA polymerase II large subunit (NRPB1); FUNCTIONS IN: DNA-directed RNA polymerase activity, DNA binding; INVOLVED IN: transcription, transcription…	T
TCONS_00001256	GLYMA01G09205.N7	j	16 Domains	non-specific;superfamily;non-specific;superfamily;non-specific;non-specific;superfamily;non-specific;multi-dom;multi-dom;multi-dom;multi-dom;multi-dom;multi-dom;multi-dom;multi-dom	RNAP_II_RPB1_N;RNAP_largest_subunit_N superfamily;RNA_pol_Rpb1_1;RNA_pol_Rpb1_1 superfamily;RNAP_archeal_A&apos;;RPOLA_N;RNA_pol_Rpb1_2 superfamily;RNAP_III_RPC1_N;PRK08566;RNA_pol_rpoA1;PRK14977;RpoC;PRK14906;PRK09603;rpoC_TIGR;PRK14844	C;C;N;N;NC;C;C;NC;NC;NC;C;NC;NC;NC;C;NC	'27.2'	'RNA.transcription'	'(at4g35800 : 115.0) Encodes the unique largest subunit of nuclear DNA-dependent RNA polymerase II; the ortholog of budding yeast RPB1 and a homolog of the E. coli RNA polymerase beta prime subunit.; RNA polymerase II large subunit (NRPB1); FUNCTIONS IN: DNA-directed RNA polymerase activity, DNA binding; INVOLVED IN: transcription, transcription from RNA polymerase II promoter; LOCATED IN: nucleu…	T
TCONS_00001260	GLYMA01G09205.N11	j	NO NCBI CDD results	-	-	-	'35.2'	'not assigned.unknown'	' no hits & (original description: Glyma01g09205.N11)'	T
TCONS_00001261	Glyma01g09205.N4	j	2 Domains	-	RNA_pol_Rpb1_1 superfamily;RNA_pol_Rpb1_2 superfamily	N;C	'27.2'	'RNA.transcription'	'(at4g35800 : 115.0) Encodes the unique largest subunit of nuclear DNA-dependent RNA polymerase II; the ortholog of budding yeast RPB1 and a homolog of the E. coli RNA polymerase beta prime subunit.; RNA polymerase II large subunit (NRPB1); FUNCTIONS IN: DNA-directed RNA polymerase activity, DNA binding; INVOLVED IN: transcription, transcription from RNA polymerase II promoter; LOCATED IN: nucleu…	T
TCONS_00001264	GLYMA01G09205.N14	j	NO NCBI CDD results	-	-	-	'35.2'	'not assigned.unknown'	' no hits & (original description: Glyma01g09205.N14)'	T
TCONS_00001274	GLYMA01G09310.1	=	14 Domains	specific;superfamily;non-specific;superfamily;non-specific;non-specific;non-specific;multi-dom;multi-dom;multi-dom;multi-dom;multi-dom;multi-dom;multi-dom	HATPase_c;HATPase_c superfamily;HSP90;HSP90 superfamily;HATPase_c_3;HATPase_c;HATPase_c;PRK05218;HtpG;PTZ00272;PTZ00130;PRK14083;COG1389;PRK04184	-;-;-;-;-;-;-;-;-;-;-;-;C;C	'20.2.1'	'stress.abiotic.heat'	'(at2g04030 : 1124.0) Encodes a chloroplast-targeted 90-kDa heat shock protein located in the stroma involved in red-light mediated deetiolation response. Mutants are resistant to chlorate, have elongated hypocotyls in light, and affect the expression of NR2, CAB, and RBCS but NOT NR1 and NiR.; CR88; FUNCTIONS IN: ATP binding; INVOLVED IN: in 7 processes; LOCATED IN: mitochondrion, chloroplast st…	T
TCONS_00001275	GLYMA01G09340.1	=	NO NCBI CDD results	-	-	-	'35.2'	'not assigned.unknown'	' no hits & (original description: no original description)'	T
TCONS_00001284	GLYMA01G09420.N13	j	49 Domains	multi-dom;multi-dom;multi-dom;multi-dom;multi-dom;multi-dom;multi-dom;multi-dom;multi-dom;multi-dom;multi-dom;multi-dom;multi-dom;multi-dom;multi-dom;multi-dom;multi-dom;multi-dom;multi-dom;multi-dom;multi-dom;multi-dom;multi-dom;multi-dom;multi-dom;multi-dom;multi-dom;multi-dom;multi-dom;multi-dom;multi-dom;multi-dom;multi-dom;multi-dom;multi-dom;multi-dom;multi-dom;multi-dom;multi-dom;multi-dom…	Smc;Smc;SMC_prok_B;SMC_prok_B;SMC_prok_B;Smc;SMC_prok_A;Smc;SMC_prok_B;Smc;SMC_prok_A;Smc;SMC_prok_A;PRK02224;PRK02224;MAD;SMC_prok_B;SMC_prok_A;PRK03918;type_I_hlyD;SMC_prok_A;PRK02224;SMC_prok_A;PRK02224;CALCOCO1;Tropomyosin;SMC_prok_B;Smc;DUF3584;SMC_prok_B;SbcC;CALCOCO1;COG4372;SH3_and_anchor;DUF3584;DUF3584;PRK03918;SbcC;COG5283;COG4372;Cast;PTZ00121;SH3_and_anchor;rad50;SMC_prok_B;Myosin_ta…	NC;N;NC;N;C;N;C;NC;NC;C;NC;NC;NC;NC;NC;C;NC;N;NC;NC;NC;NC;C;NC;NC;-;N;C;NC;C;N;NC;C;N;NC;C;NC;C;C;C;NC;N;N;NC;NC;N;C;C;NC	'29.3.1'	'protein.targeting.nucleus'	'(at1g68910 : 320.0) Encodes one of the WPP domain-interacting proteins (WIT1/AT5G11390, WIT2/AT1G68910) required for RanGAP nuclear envelope association in root tip cells. Ran GTPase plays essential roles in multiple cellular processes, including nucleocytoplasmic transport, spindle formation, and postmitotic nuclear envelope reassembly. The cytoplasmic Ran GTPase activating protein RanGAP is cr…	T
TCONS_00001285	GLYMA01G09420.N14	j	40 Domains	multi-dom;multi-dom;multi-dom;multi-dom;multi-dom;multi-dom;multi-dom;multi-dom;multi-dom;multi-dom;multi-dom;multi-dom;multi-dom;multi-dom;multi-dom;multi-dom;multi-dom;multi-dom;multi-dom;multi-dom;multi-dom;multi-dom;multi-dom;multi-dom;multi-dom;multi-dom;multi-dom;multi-dom;multi-dom;multi-dom;multi-dom;multi-dom;multi-dom;multi-dom;multi-dom;multi-dom;multi-dom;multi-dom;multi-dom;multi-dom	SMC_prok_B;Smc;SMC_prok_B;Smc;Smc;SMC_prok_B;SMC_prok_A;SMC_prok_A;Smc;Smc;SMC_prok_B;SMC_prok_A;PRK02224;SMC_prok_A;SMC_prok_A;PRK02224;type_I_hlyD;PRK03918;MAD;PRK02224;Smc;SMC_prok_B;PLN02939;Smc;CALCOCO1;PRK02224;SMC_prok_A;SMC_prok_B;SMC_prok_B;SH3_and_anchor;Tropomyosin;CALCOCO1;COG5283;SbcC;COG4372;DUF3584;DUF3584;AAA_13;Smc;V_ATPase_I	N;NC;NC;NC;N;C;NC;C;NC;NC;NC;NC;NC;NC;N;NC;NC;NC;C;NC;C;C;C;NC;NC;NC;NC;NC;N;N;-;NC;C;N;C;NC;NC;NC;C;C	'29.3.1'	'protein.targeting.nucleus'	'(at1g68910 : 301.0) Encodes one of the WPP domain-interacting proteins (WIT1/AT5G11390, WIT2/AT1G68910) required for RanGAP nuclear envelope association in root tip cells. Ran GTPase plays essential roles in multiple cellular processes, including nucleocytoplasmic transport, spindle formation, and postmitotic nuclear envelope reassembly. The cytoplasmic Ran GTPase activating protein RanGAP is cr…	T
TCONS_00001287	GLYMA01G09420.1	=	NO NCBI CDD results	-	-	-	'29.3.1'	'protein.targeting.nucleus'	'(at1g68910 : 314.0) Encodes one of the WPP domain-interacting proteins (WIT1/AT5G11390, WIT2/AT1G68910) required for RanGAP nuclear envelope association in root tip cells. Ran GTPase plays essential roles in multiple cellular processes, including nucleocytoplasmic transport, spindle formation, and postmitotic nuclear envelope reassembly. The cytoplasmic Ran GTPase activating protein RanGAP is cr…	T
TCONS_00001291	No gene id, No trans_id	-	NO NCBI CDD results	-	-	-	'35.2'	'not assigned.unknown'	' no hits & (original description: Glyma01g09420.N14)'	T
TCONS_00001295	GLYMA01G09520.N2	j	24 Domains	non-specific;superfamily;non-specific;non-specific;non-specific;non-specific;non-specific;non-specific;non-specific;non-specific;non-specific;non-specific;non-specific;non-specific;non-specific;non-specific;non-specific;non-specific;non-specific;non-specific;non-specific;non-specific;multi-dom;multi-dom	PLN03167;chaperonin_like superfamily;groEL;GroEL;groEL;PTZ00114;GroEL;groEL;chaperonin_type_I_II;GroL;groEL;PRK14104;Cpn60_TCP1;PTZ00212;thermosome_arch;chap_CCT_eta;TCP1_beta;cpn60;TCP1_eta;chap_CCT_epsi;chap_CCT_beta;chap_CCT_delta;groEL;groEL	C;C;C;C;C;C;C;C;C;C;C;C;C;C;C;C;C;C;C;C;C;C;C;C	'29.6'	'protein.folding'	'(at1g26230 : 83.2) TCP-1/cpn60 chaperonin family protein; FUNCTIONS IN: ATP binding; INVOLVED IN: protein refolding, cellular protein metabolic process; EXPRESSED IN: 22 plant structures; EXPRESSED DURING: 13 growth stages; CONTAINS InterPro DOMAIN/s: Chaperonin Cpn60/TCP-1 (InterPro:IPR002423), Chaperonin Cpn60 (InterPro:IPR001844); BEST Arabidopsis thaliana protein match is: chaperonin 60 beta…	T
TCONS_00001299	GLYMA01G09520.N6	j	25 Domains	non-specific;superfamily;non-specific;non-specific;non-specific;non-specific;non-specific;non-specific;non-specific;non-specific;non-specific;non-specific;non-specific;non-specific;non-specific;non-specific;non-specific;non-specific;non-specific;non-specific;non-specific;non-specific;non-specific;multi-dom;multi-dom	PLN03167;chaperonin_like superfamily;GroEL;groEL;groEL;GroEL;PTZ00114;groEL;groEL;PRK14104;GroL;Cpn60_TCP1;chaperonin_type_I_II;cpn60;TCP1_beta;thermosome_arch;chaperonin_like;PTZ00212;chap_CCT_theta;chap_CCT_beta;chap_CCT_alpha;TCP1_alpha;TCP1_zeta;groEL;groEL	N;N;N;N;N;N;N;N;N;N;N;N;N;N;N;N;N;N;N;N;N;N;N;N;N	'29.6'	'protein.folding'	'(at1g26230 : 297.0) TCP-1/cpn60 chaperonin family protein; FUNCTIONS IN: ATP binding; INVOLVED IN: protein refolding, cellular protein metabolic process; EXPRESSED IN: 22 plant structures; EXPRESSED DURING: 13 growth stages; CONTAINS InterPro DOMAIN/s: Chaperonin Cpn60/TCP-1 (InterPro:IPR002423), Chaperonin Cpn60 (InterPro:IPR001844); BEST Arabidopsis thaliana protein match is: chaperonin 60 bet…	T
TCONS_00001300	GLYMA01G09520.N7	j	31 Domains	non-specific;superfamily;non-specific;non-specific;non-specific;non-specific;non-specific;non-specific;non-specific;non-specific;non-specific;non-specific;non-specific;non-specific;non-specific;non-specific;non-specific;non-specific;non-specific;non-specific;non-specific;non-specific;non-specific;non-specific;non-specific;non-specific;non-specific;non-specific;non-specific;multi-dom;multi-dom	PLN03167;chaperonin_like superfamily;GroEL;groEL;groEL;GroEL;groEL;groEL;PTZ00114;PRK14104;GroL;chaperonin_type_I_II;Cpn60_TCP1;chaperonin_like;chap_CCT_epsi;thermosome_arch;TCP1_epsilon;TCP1_delta;TCP1_theta;cpn60;PTZ00212;TCP1_beta;chap_CCT_zeta;chap_CCT_alpha;TCP1_alpha;chap_CCT_theta;chap_CCT_beta;chap_CCT_delta;TCP1_zeta;groEL;groEL	C;C;C;C;C;C;C;C;C;C;C;C;C;C;C;C;C;C;C;C;C;C;C;C;C;C;C;C;C;C;C	'29.6'	'protein.folding'	'(at1g26230 : 251.0) TCP-1/cpn60 chaperonin family protein; FUNCTIONS IN: ATP binding; INVOLVED IN: protein refolding, cellular protein metabolic process; EXPRESSED IN: 22 plant structures; EXPRESSED DURING: 13 growth stages; CONTAINS InterPro DOMAIN/s: Chaperonin Cpn60/TCP-1 (InterPro:IPR002423), Chaperonin Cpn60 (InterPro:IPR001844); BEST Arabidopsis thaliana protein match is: chaperonin 60 bet…	T
TCONS_00001302	GLYMA01G09520.N9	j	35 Domains	specific;superfamily;non-specific;non-specific;non-specific;non-specific;non-specific;non-specific;non-specific;non-specific;non-specific;non-specific;non-specific;non-specific;non-specific;non-specific;non-specific;non-specific;non-specific;non-specific;non-specific;non-specific;non-specific;non-specific;non-specific;non-specific;non-specific;non-specific;non-specific;non-specific;non-specific;n…	GroEL;chaperonin_like superfamily;PLN03167;groEL;groEL;GroEL;PTZ00114;groEL;groEL;PRK14104;GroL;Cpn60_TCP1;chaperonin_type_I_II;chaperonin_like;cpn60;thermosome_arch;chap_CCT_epsi;chap_CCT_theta;TCP1_epsilon;chap_CCT_beta;chap_CCT_eta;chap_CCT_alpha;TCP1_delta;PTZ00212;TCP1_beta;TCP1_alpha;TCP1_theta;TCP1_eta;chap_CCT_delta;chap_CCT_zeta;TCP1_zeta;chap_CCT_gamma;TCP1_gamma;groEL;groEL	-;-;-;-;-;-;-;-;-;-;-;-;-;C;-;-;-;-;-;-;-;-;C;-;C;-;C;-;C;C;C;C;C;-;-	'29.6'	'protein.folding'	'(at1g26230 : 647.0) TCP-1/cpn60 chaperonin family protein; FUNCTIONS IN: ATP binding; INVOLVED IN: protein refolding, cellular protein metabolic process; EXPRESSED IN: 22 plant structures; EXPRESSED DURING: 13 growth stages; CONTAINS InterPro DOMAIN/s: Chaperonin Cpn60/TCP-1 (InterPro:IPR002423), Chaperonin Cpn60 (InterPro:IPR001844); BEST Arabidopsis thaliana protein match is: chaperonin 60 bet…	T
TCONS_00001304	GLYMA01G09520.N11	j	30 Domains	specific;superfamily;non-specific;non-specific;non-specific;non-specific;non-specific;non-specific;non-specific;non-specific;non-specific;non-specific;non-specific;non-specific;non-specific;non-specific;non-specific;non-specific;non-specific;non-specific;non-specific;non-specific;non-specific;non-specific;non-specific;non-specific;non-specific;non-specific;multi-dom;multi-dom	GroEL;chaperonin_like superfamily;PLN03167;groEL;groEL;GroEL;PTZ00114;groEL;groEL;PRK14104;GroL;Cpn60_TCP1;chaperonin_type_I_II;chaperonin_like;thermosome_arch;cpn60;chap_CCT_epsi;chap_CCT_theta;chap_CCT_eta;chap_CCT_alpha;TCP1_beta;PTZ00212;TCP1_alpha;TCP1_epsilon;TCP1_delta;TCP1_theta;chap_CCT_beta;chap_CCT_zeta;groEL;groEL	-;-;-;-;-;-;-;-;-;-;-;-;-;-;-;-;-;-;-;-;N;N;-;-;C;C;N;-;-;-	'29.6'	'protein.folding'	'(at1g26230 : 652.0) TCP-1/cpn60 chaperonin family protein; FUNCTIONS IN: ATP binding; INVOLVED IN: protein refolding, cellular protein metabolic process; EXPRESSED IN: 22 plant structures; EXPRESSED DURING: 13 growth stages; CONTAINS InterPro DOMAIN/s: Chaperonin Cpn60/TCP-1 (InterPro:IPR002423), Chaperonin Cpn60 (InterPro:IPR001844); BEST Arabidopsis thaliana protein match is: chaperonin 60 bet…	T
TCONS_00001306	GLYMA01G09520.N13	j	30 Domains	specific;superfamily;non-specific;non-specific;non-specific;non-specific;non-specific;non-specific;non-specific;non-specific;non-specific;non-specific;non-specific;non-specific;non-specific;non-specific;non-specific;non-specific;non-specific;non-specific;non-specific;non-specific;non-specific;non-specific;non-specific;non-specific;non-specific;non-specific;multi-dom;multi-dom	GroEL;chaperonin_like superfamily;PLN03167;groEL;groEL;GroEL;PTZ00114;groEL;groEL;PRK14104;GroL;Cpn60_TCP1;chaperonin_type_I_II;chaperonin_like;cpn60;thermosome_arch;chap_CCT_epsi;chap_CCT_theta;TCP1_epsilon;chap_CCT_beta;TCP1_beta;chap_CCT_eta;chap_CCT_alpha;TCP1_delta;TCP1_theta;PTZ00212;TCP1_alpha;TCP1_beta;groEL;groEL	-;-;-;-;-;-;-;-;-;-;-;-;-;C;-;-;-;-;-;-;N;-;-;C;C;N;-;C;-;-	'29.6'	'protein.folding'	'(at1g26230 : 606.0) TCP-1/cpn60 chaperonin family protein; FUNCTIONS IN: ATP binding; INVOLVED IN: protein refolding, cellular protein metabolic process; EXPRESSED IN: 22 plant structures; EXPRESSED DURING: 13 growth stages; CONTAINS InterPro DOMAIN/s: Chaperonin Cpn60/TCP-1 (InterPro:IPR002423), Chaperonin Cpn60 (InterPro:IPR001844); BEST Arabidopsis thaliana protein match is: chaperonin 60 bet…	T
TCONS_00001310	GLYMA01G09520.N17	j	31 Domains	non-specific;superfamily;non-specific;non-specific;non-specific;non-specific;non-specific;non-specific;non-specific;non-specific;non-specific;non-specific;non-specific;non-specific;non-specific;non-specific;non-specific;non-specific;non-specific;non-specific;non-specific;non-specific;non-specific;non-specific;non-specific;non-specific;non-specific;non-specific;non-specific;multi-dom;multi-dom	PLN03167;chaperonin_like superfamily;GroEL;groEL;groEL;GroEL;groEL;groEL;PTZ00114;PRK14104;GroL;chaperonin_type_I_II;Cpn60_TCP1;chaperonin_like;chap_CCT_epsi;thermosome_arch;TCP1_epsilon;TCP1_delta;TCP1_theta;cpn60;PTZ00212;TCP1_beta;chap_CCT_zeta;chap_CCT_alpha;TCP1_alpha;chap_CCT_theta;chap_CCT_beta;chap_CCT_delta;TCP1_zeta;groEL;groEL	C;C;C;C;C;C;C;C;C;C;C;C;C;C;C;C;C;C;C;C;C;C;C;C;C;C;C;C;C;C;C	'29.6'	'protein.folding'	'(at1g26230 : 251.0) TCP-1/cpn60 chaperonin family protein; FUNCTIONS IN: ATP binding; INVOLVED IN: protein refolding, cellular protein metabolic process; EXPRESSED IN: 22 plant structures; EXPRESSED DURING: 13 growth stages; CONTAINS InterPro DOMAIN/s: Chaperonin Cpn60/TCP-1 (InterPro:IPR002423), Chaperonin Cpn60 (InterPro:IPR001844); BEST Arabidopsis thaliana protein match is: chaperonin 60 bet…	T
TCONS_00001315	GLYMA01G09520.N22	j	24 Domains	non-specific;superfamily;non-specific;non-specific;non-specific;non-specific;non-specific;non-specific;non-specific;non-specific;non-specific;non-specific;non-specific;non-specific;non-specific;non-specific;non-specific;non-specific;non-specific;non-specific;non-specific;non-specific;multi-dom;multi-dom	PLN03167;chaperonin_like superfamily;GroEL;groEL;groEL;GroEL;PTZ00114;groEL;groEL;PRK14104;GroL;Cpn60_TCP1;chaperonin_type_I_II;chaperonin_like;cpn60;thermosome_arch;TCP1_beta;PTZ00212;chap_CCT_theta;chap_CCT_beta;chap_CCT_alpha;TCP1_alpha;groEL;groEL	N;N;N;N;N;N;N;N;N;N;N;N;N;-;N;N;N;N;N;N;N;N;N;N	'29.6'	'protein.folding'	'(at1g26230 : 493.0) TCP-1/cpn60 chaperonin family protein; FUNCTIONS IN: ATP binding; INVOLVED IN: protein refolding, cellular protein metabolic process; EXPRESSED IN: 22 plant structures; EXPRESSED DURING: 13 growth stages; CONTAINS InterPro DOMAIN/s: Chaperonin Cpn60/TCP-1 (InterPro:IPR002423), Chaperonin Cpn60 (InterPro:IPR001844); BEST Arabidopsis thaliana protein match is: chaperonin 60 bet…	T
TCONS_00001316	GLYMA01G09520.N23	j	20 Domains	non-specific;superfamily;non-specific;non-specific;non-specific;non-specific;non-specific;non-specific;non-specific;non-specific;non-specific;non-specific;non-specific;non-specific;non-specific;non-specific;non-specific;non-specific;multi-dom;multi-dom	PLN03167;chaperonin_like superfamily;GroEL;groEL;PTZ00114;groEL;GroEL;groEL;PRK14104;groEL;GroL;Cpn60_TCP1;chaperonin_type_I_II;cpn60;TCP1_beta;PTZ00212;thermosome_arch;chap_CCT_beta;groEL;groEL	N;N;N;N;N;N;N;N;N;N;N;N;N;N;N;N;N;N;N;N	'29.6'	'protein.folding'	'(q43831|rubb_secce : 169.0) RuBisCO large subunit-binding protein subunit beta, chloroplast (60 kDa chaperonin subunit beta) (CPN-60 beta) (Fragment) - Secale cereale (Rye) & (loc_os06g02380.2 : 169.0) no description available & (at1g26230 : 165.0) TCP-1/cpn60 chaperonin family protein; FUNCTIONS IN: ATP binding; INVOLVED IN: protein refolding, cellular protein metabolic process; EXPRESSED IN: 2…	T
TCONS_00001318	GLYMA01G09520.1	=	35 Domains	specific;superfamily;non-specific;non-specific;non-specific;non-specific;non-specific;non-specific;non-specific;non-specific;non-specific;non-specific;non-specific;non-specific;non-specific;non-specific;non-specific;non-specific;non-specific;non-specific;non-specific;non-specific;non-specific;non-specific;non-specific;non-specific;non-specific;non-specific;non-specific;non-specific;non-specific;n…	GroEL;chaperonin_like superfamily;PLN03167;groEL;groEL;GroEL;groEL;PTZ00114;groEL;PRK14104;GroL;chaperonin_type_I_II;Cpn60_TCP1;chaperonin_like;thermosome_arch;cpn60;chap_CCT_epsi;chap_CCT_eta;chap_CCT_theta;PTZ00212;TCP1_beta;TCP1_eta;TCP1_epsilon;chap_CCT_alpha;TCP1_delta;TCP1_alpha;chap_CCT_beta;TCP1_theta;chap_CCT_delta;chap_CCT_zeta;TCP1_zeta;chap_CCT_gamma;TCP1_gamma;groEL;groEL	-;-;-;-;-;-;-;-;-;-;-;-;-;-;-;-;-;-;-;-;-;-;-;-;C;-;-;C;C;-;-;C;C;-;-	'29.6'	'protein.folding'	'(at1g26230 : 747.0) TCP-1/cpn60 chaperonin family protein; FUNCTIONS IN: ATP binding; INVOLVED IN: protein refolding, cellular protein metabolic process; EXPRESSED IN: 22 plant structures; EXPRESSED DURING: 13 growth stages; CONTAINS InterPro DOMAIN/s: Chaperonin Cpn60/TCP-1 (InterPro:IPR002423), Chaperonin Cpn60 (InterPro:IPR001844); BEST Arabidopsis thaliana protein match is: chaperonin 60 bet…	T
TCONS_00001319	GLYMA01G09530.N2	o	NO NCBI CDD results	-	-	-	'35.2'	'not assigned.unknown'	' no hits & (original description: Glyma01g09530.N2)'	T
TCONS_00001320	GLYMA01G09530.N3	o	NO NCBI CDD results	-	-	-	'35.2'	'not assigned.unknown'	' no hits & (original description: Glyma01g09530.N3)'	T
TCONS_00001321	GLYMA01G09530.N4	o	NO NCBI CDD results	-	-	-	'35.2'	'not assigned.unknown'	' no hits & (original description: Glyma01g09530.N4)'	T
TCONS_00001322	GLYMA01G09530.N5	o	NO NCBI CDD results	-	-	-	'35.2'	'not assigned.unknown'	' no hits & (original description: Glyma01g09530.N5)'	T
TCONS_00001325	GLYMA01G09640.1	=	NO NCBI CDD results	-	-	-	'35.2'	'not assigned.unknown'	'(at3g25545 : 117.0) unknown protein; FUNCTIONS IN: molecular_function unknown; INVOLVED IN: biological_process unknown; LOCATED IN: cellular_component unknown; EXPRESSED IN: 23 plant structures; EXPRESSED DURING: 13 growth stages; Has 38 Blast hits to 38 proteins in 14 species: Archae - 0; Bacteria - 0; Metazoa - 0; Fungi - 0; Plants - 38; Viruses - 0; Other Eukaryotes - 0 (source: NCBI BLink). …	T
TCONS_00001328	GLYMA01G09660.N4	j	21 Domains	specific;superfamily;non-specific;non-specific;non-specific;non-specific;non-specific;non-specific;non-specific;non-specific;non-specific;non-specific;non-specific;non-specific;non-specific;non-specific;superfamily;non-specific;superfamily;non-specific;multi-dom	UMPK_like;NK superfamily;Udk;PRK05480;UMPK;udk;PRK;PTZ00301;PRK;PRK07429;PLN02348;PRK09270;NRK1;CoaA;PRK06696;HypB;Fer4_NifH superfamily;CYTH;CYTH-like_Pase superfamily;PRK07667;PLN02318	-;-;-;-;-;-;-;-;C;C;C;-;-;NC;C;C;C;C;C;C;C	'23.3.2.2'	'nucleotide metabolism.salvage.nucleoside kinases.uridine kinase'	'(at1g26190 : 537.0) Phosphoribulokinase / Uridine kinase family; FUNCTIONS IN: adenylate cyclase activity, kinase activity, phosphotransferase activity, alcohol group as acceptor, ATP binding; INVOLVED IN: biosynthetic process, cAMP biosynthetic process, metabolic process; LOCATED IN: cellular_component unknown; EXPRESSED IN: 23 plant structures; EXPRESSED DURING: 12 growth stages; CONTAINS Inte…	T
TCONS_00001333	GLYMA01G09660.N9	j	21 Domains	specific;superfamily;non-specific;non-specific;non-specific;non-specific;non-specific;non-specific;specific;superfamily;non-specific;non-specific;non-specific;non-specific;non-specific;non-specific;non-specific;superfamily;non-specific;non-specific;multi-dom	UMPK_like;NK superfamily;Udk;PRK05480;UMPK;udk;PRK;PTZ00301;CYTH;CYTH-like_Pase superfamily;PRK;PRK07429;PLN02348;PRK09270;NRK1;CoaA;HypB;Fer4_NifH superfamily;PRK06696;PRK07667;PLN02318	-;-;-;-;-;-;-;-;-;-;C;C;C;-;-;NC;C;C;C;C;C	'23.3.2.2'	'nucleotide metabolism.salvage.nucleoside kinases.uridine kinase'	'(at1g26190 : 720.0) Phosphoribulokinase / Uridine kinase family; FUNCTIONS IN: adenylate cyclase activity, kinase activity, phosphotransferase activity, alcohol group as acceptor, ATP binding; INVOLVED IN: biosynthetic process, cAMP biosynthetic process, metabolic process; LOCATED IN: cellular_component unknown; EXPRESSED IN: 23 plant structures; EXPRESSED DURING: 12 growth stages; CONTAINS Inte…	T
TCONS_00001334	GLYMA01G09660.N10	j	21 Domains	specific;superfamily;non-specific;non-specific;non-specific;non-specific;non-specific;non-specific;non-specific;non-specific;non-specific;non-specific;non-specific;non-specific;non-specific;non-specific;superfamily;non-specific;superfamily;non-specific;multi-dom	UMPK_like;NK superfamily;Udk;PRK05480;UMPK;udk;PRK;PTZ00301;PRK;PRK07429;PLN02348;PRK09270;NRK1;CoaA;PRK06696;HypB;Fer4_NifH superfamily;CYTH;CYTH-like_Pase superfamily;PRK07667;PLN02318	-;-;-;-;-;-;-;-;C;C;C;-;-;NC;C;C;C;C;C;C;C	'23.3.2.2'	'nucleotide metabolism.salvage.nucleoside kinases.uridine kinase'	'(at1g26190 : 537.0) Phosphoribulokinase / Uridine kinase family; FUNCTIONS IN: adenylate cyclase activity, kinase activity, phosphotransferase activity, alcohol group as acceptor, ATP binding; INVOLVED IN: biosynthetic process, cAMP biosynthetic process, metabolic process; LOCATED IN: cellular_component unknown; EXPRESSED IN: 23 plant structures; EXPRESSED DURING: 12 growth stages; CONTAINS Inte…	T
TCONS_00001342	GLYMA01G09660.N18	j	21 Domains	specific;superfamily;non-specific;non-specific;non-specific;non-specific;non-specific;non-specific;specific;superfamily;non-specific;non-specific;non-specific;non-specific;non-specific;non-specific;non-specific;non-specific;superfamily;non-specific;multi-dom	UMPK_like;NK superfamily;Udk;UMPK;PRK05480;udk;PRK;PTZ00301;CYTH;CYTH-like_Pase superfamily;PRK;PRK07429;PLN02348;PRK09270;NRK1;CoaA;PRK06696;HypB;Fer4_NifH superfamily;PRK07667;PLN02318	-;-;-;-;-;-;-;-;-;-;C;C;C;-;-;NC;C;C;C;C;C	'23.3.2.2'	'nucleotide metabolism.salvage.nucleoside kinases.uridine kinase'	'(at1g26190 : 720.0) Phosphoribulokinase / Uridine kinase family; FUNCTIONS IN: adenylate cyclase activity, kinase activity, phosphotransferase activity, alcohol group as acceptor, ATP binding; INVOLVED IN: biosynthetic process, cAMP biosynthetic process, metabolic process; LOCATED IN: cellular_component unknown; EXPRESSED IN: 23 plant structures; EXPRESSED DURING: 12 growth stages; CONTAINS Inte…	T
TCONS_00001343	GLYMA01G09660.1	=	22 Domains	specific;superfamily;non-specific;non-specific;non-specific;non-specific;non-specific;specific;superfamily;non-specific;non-specific;non-specific;non-specific;non-specific;non-specific;non-specific;non-specific;non-specific;superfamily;non-specific;multi-dom;multi-dom	UMPK_like;NK superfamily;Udk;UMPK;PRK05480;udk;PRK;CYTH;CYTH-like_Pase superfamily;PRK;PTZ00301;PRK07429;PLN02348;PRK09270;NRK1;CoaA;PRK06696;HypB;Fer4_NifH superfamily;PRK07667;PLN02318;pepcterm_ChnLen	-;-;-;-;-;-;-;-;-;C;-;C;C;-;-;NC;C;C;C;C;-;NC	'23.3.2.2'	'nucleotide metabolism.salvage.nucleoside kinases.uridine kinase'	'(at1g26190 : 963.0) Phosphoribulokinase / Uridine kinase family; FUNCTIONS IN: adenylate cyclase activity, kinase activity, phosphotransferase activity, alcohol group as acceptor, ATP binding; INVOLVED IN: biosynthetic process, cAMP biosynthetic process, metabolic process; LOCATED IN: cellular_component unknown; EXPRESSED IN: 23 plant structures; EXPRESSED DURING: 12 growth stages; CONTAINS Inte…	T
TCONS_00001345	GLYMA01G09900.N4	j	4 Domains	non-specific;superfamily;multi-dom;multi-dom	FTCD_N;FTCD_N superfamily;FtcD;COG3643	-;-;C;C	'35.1'	'not assigned.no ontology'	'(loc_os03g38540.1 : 265.0) no description available & (at2g20830 : 207.0) transferases;folic acid binding; FUNCTIONS IN: folic acid binding, transferase activity; INVOLVED IN: metabolic process; LOCATED IN: endomembrane system; EXPRESSED IN: 24 plant structures; EXPRESSED DURING: 15 growth stages; CONTAINS InterPro DOMAIN/s: Formiminotransferase, N-terminal subdomain (InterPro:IPR012886), Formim…	T
TCONS_00001346	GLYMA01G09900.N5	j	4 Domains	non-specific;superfamily;multi-dom;multi-dom	FTCD_N;FTCD_N superfamily;FtcD;COG3643	-;-;-;-	'35.1'	'not assigned.no ontology'	'(loc_os03g38540.1 : 328.0) no description available & (at2g20830 : 279.0) transferases;folic acid binding; FUNCTIONS IN: folic acid binding, transferase activity; INVOLVED IN: metabolic process; LOCATED IN: endomembrane system; EXPRESSED IN: 24 plant structures; EXPRESSED DURING: 15 growth stages; CONTAINS InterPro DOMAIN/s: Formiminotransferase, N-terminal subdomain (InterPro:IPR012886), Formim…	T
TCONS_00001349	GLYMA01G09900.N6	j	4 Domains	non-specific;superfamily;multi-dom;multi-dom	FTCD_N;FTCD_N superfamily;FtcD;COG3643	-;-;-;-	'35.1'	'not assigned.no ontology'	'(loc_os03g38540.1 : 317.0) no description available & (at2g20830 : 259.0) transferases;folic acid binding; FUNCTIONS IN: folic acid binding, transferase activity; INVOLVED IN: metabolic process; LOCATED IN: endomembrane system; EXPRESSED IN: 24 plant structures; EXPRESSED DURING: 15 growth stages; CONTAINS InterPro DOMAIN/s: Formiminotransferase, N-terminal subdomain (InterPro:IPR012886), Formim…	T
TCONS_00001351	No gene id, No trans_id	-	2 Domains	non-specific;superfamily	Myb_DNA-bind_3;Myb_DNA-bind_3 superfamily	C;C	'35.2'	'not assigned.unknown'	'(loc_os12g10550.1 : 51.6) no description available & (reliability: 100.0) & (original description: Glyma01g09900.N6)'	T
TCONS_00001357	GLYMA01G10081.N2	j	4 Domains	specific;superfamily;non-specific;non-specific	PLN02524;SAM_decarbox superfamily;SAM_decarbox;SAM_DCase	-;-;-;-	'22.1.2'	'polyamine metabolism.synthesis.SAM decarboxylase'	'(q9m4d8|dcam_vicfa : 600.0) S-adenosylmethionine decarboxylase proenzyme (EC 4.1.1.50) (AdoMetDC) (SamDC) [Contains: S-adenosylmethionine decarboxylase alpha chain; S-adenosylmethionine decarboxylase beta chain] - Vicia faba (Broad bean) & (at3g25570 : 478.0) Adenosylmethionine decarboxylase family protein; FUNCTIONS IN: adenosylmethionine decarboxylase activity; INVOLVED IN: spermidine biosynth…	T
TCONS_00001360	GLYMA01G10081.1	=	4 Domains	specific;superfamily;non-specific;non-specific	PLN02524;SAM_decarbox superfamily;SAM_decarbox;SAM_DCase	-;-;-;-	'22.1.2'	'polyamine metabolism.synthesis.SAM decarboxylase'	'(q9m4d8|dcam_vicfa : 600.0) S-adenosylmethionine decarboxylase proenzyme (EC 4.1.1.50) (AdoMetDC) (SamDC) [Contains: S-adenosylmethionine decarboxylase alpha chain; S-adenosylmethionine decarboxylase beta chain] - Vicia faba (Broad bean) & (at3g25570 : 478.0) Adenosylmethionine decarboxylase family protein; FUNCTIONS IN: adenosylmethionine decarboxylase activity; INVOLVED IN: spermidine biosynth…	T
TCONS_00001363	GLYMA01G10100.1	=	317 Domains	specific;superfamily;non-specific;non-specific;non-specific;non-specific;non-specific;non-specific;non-specific;non-specific;non-specific;non-specific;non-specific;non-specific;non-specific;non-specific;non-specific;non-specific;non-specific;non-specific;non-specific;non-specific;non-specific;non-specific;non-specific;non-specific;non-specific;non-specific;non-specific;non-specific;non-specific;n…	PKc;PKc_like superfamily;PTKc;STKc_MAPKKK;PTKc_Csk_like;PKc_STE;STKc_Cdc7_like;PTKc_Fer;STKc_Nek;STKc_MEKK4;PTKc_EphR;PKc_MAPKK_plant_like;PTKc_Itk;PTKc_Jak_rpt2;PTKc_Srm_Brk;PTKc_Fes_like;STKc_MEKK1_plant;PTKc_Src_like;PTKc_Lck_Blk;STKc_MST3_like;PTKc_Lyn;PTKc_Syk_like;STKc_AGC;PTKc_Frk_like;PTKc_EphR_A2;STKc_MAPKKK_Bck1_like;PTKc_Met_Ron;STKc_MST1_2;STKc_MEKK3_like;STKc_OSR1_SPAK;PTKc_EGFR_like…	-;-;-;C;-;C;C;-;-;C;-;C;C;-;C;-;C;C;C;C;C;-;C;C;-;C;C;C;C;C;C;C;-;C;-;C;-;C;-;C;-;-;C;C;C;C;C;C;C;C;C;C;-;C;C;-;C;-;C;-;C;C;C;C;C;C;-;C;C;C;-;C;C;-;-;C;C;C;C;C;C;C;-;C;C;C;C;C;-;C;C;C;C;C;C;-;C;C;-;C;C;C;C;C;-;C;C;C;C;-;C;C;C;C;C;C;C;C;C;C;C;C;-;-;C;-;-;C;C;-;-;C;C;C;C;C;C;C;C;C;C;C;C;C;C;C;C;-;C;C;-;-;C;C;C;-;NC;C;-;C;C;C;-;C;C;C;C;C;C;C;N;C;NC;C;C;-;C;C;C;C;C;C;C;NC;C;C;C;C;C;C;C;C;C;NC;-;C;C;C…	'30.2.2'	'signalling.receptor kinases.leucine rich repeat II'	'(at5g16000 : 904.0) NSP-interacting kinase (NIK1), receptor-like kinase, involved in defense response against geminivirus It acts as a virulence target of the begomovirus nuclear shuttle protein (NSP).; NSP-interacting kinase 1 (NIK1); FUNCTIONS IN: kinase activity; INVOLVED IN: protein amino acid phosphorylation; LOCATED IN: plasma membrane; EXPRESSED IN: 23 plant structures; EXPRESSED DURING: …	T
TCONS_00001372	GLYMA01G10371.N7	x	NO NCBI CDD results	-	-	-	'29.4'	'protein.postranslational modification'	'(at1g48490 : 50.8) Protein kinase superfamily protein; FUNCTIONS IN: kinase activity; INVOLVED IN: protein amino acid phosphorylation; LOCATED IN: chloroplast; CONTAINS InterPro DOMAIN/s: Serine/threonine-protein kinase domain (InterPro:IPR002290), Serine/threonine-protein kinase-like domain (InterPro:IPR017442), Serine/threonine-protein kinase, active site (InterPro:IPR008271), AGC-kinase, C-te…	T
TCONS_00001373	GLYMA01G10371.N8	x	NO NCBI CDD results	-	-	-	'29.4'	'protein.postranslational modification'	'(at1g48490 : 50.8) Protein kinase superfamily protein; FUNCTIONS IN: kinase activity; INVOLVED IN: protein amino acid phosphorylation; LOCATED IN: chloroplast; CONTAINS InterPro DOMAIN/s: Serine/threonine-protein kinase domain (InterPro:IPR002290), Serine/threonine-protein kinase-like domain (InterPro:IPR017442), Serine/threonine-protein kinase, active site (InterPro:IPR008271), AGC-kinase, C-te…	T
TCONS_00001374	GLYMA01G10371.N9	x	NO NCBI CDD results	-	-	-	'29.4'	'protein.postranslational modification'	'(at1g48490 : 50.8) Protein kinase superfamily protein; FUNCTIONS IN: kinase activity; INVOLVED IN: protein amino acid phosphorylation; LOCATED IN: chloroplast; CONTAINS InterPro DOMAIN/s: Serine/threonine-protein kinase domain (InterPro:IPR002290), Serine/threonine-protein kinase-like domain (InterPro:IPR017442), Serine/threonine-protein kinase, active site (InterPro:IPR008271), AGC-kinase, C-te…	T
TCONS_00001375	GLYMA01G10371.N10	x	NO NCBI CDD results	-	-	-	'29.4'	'protein.postranslational modification'	'(at1g48490 : 50.8) Protein kinase superfamily protein; FUNCTIONS IN: kinase activity; INVOLVED IN: protein amino acid phosphorylation; LOCATED IN: chloroplast; CONTAINS InterPro DOMAIN/s: Serine/threonine-protein kinase domain (InterPro:IPR002290), Serine/threonine-protein kinase-like domain (InterPro:IPR017442), Serine/threonine-protein kinase, active site (InterPro:IPR008271), AGC-kinase, C-te…	T
TCONS_00001378	GLYMA01G10371.N13	x	NO NCBI CDD results	-	-	-	'29.4'	'protein.postranslational modification'	'(at1g48490 : 50.8) Protein kinase superfamily protein; FUNCTIONS IN: kinase activity; INVOLVED IN: protein amino acid phosphorylation; LOCATED IN: chloroplast; CONTAINS InterPro DOMAIN/s: Serine/threonine-protein kinase domain (InterPro:IPR002290), Serine/threonine-protein kinase-like domain (InterPro:IPR017442), Serine/threonine-protein kinase, active site (InterPro:IPR008271), AGC-kinase, C-te…	T
TCONS_00001380	GLYMA01G10371.N15	x	NO NCBI CDD results	-	-	-	'29.4'	'protein.postranslational modification'	'(at1g48490 : 50.8) Protein kinase superfamily protein; FUNCTIONS IN: kinase activity; INVOLVED IN: protein amino acid phosphorylation; LOCATED IN: chloroplast; CONTAINS InterPro DOMAIN/s: Serine/threonine-protein kinase domain (InterPro:IPR002290), Serine/threonine-protein kinase-like domain (InterPro:IPR017442), Serine/threonine-protein kinase, active site (InterPro:IPR008271), AGC-kinase, C-te…	T
TCONS_00001381	GLYMA01G10371.N16	x	NO NCBI CDD results	-	-	-	'29.4'	'protein.postranslational modification'	'(at1g48490 : 50.8) Protein kinase superfamily protein; FUNCTIONS IN: kinase activity; INVOLVED IN: protein amino acid phosphorylation; LOCATED IN: chloroplast; CONTAINS InterPro DOMAIN/s: Serine/threonine-protein kinase domain (InterPro:IPR002290), Serine/threonine-protein kinase-like domain (InterPro:IPR017442), Serine/threonine-protein kinase, active site (InterPro:IPR008271), AGC-kinase, C-te…	T
TCONS_00001382	GLYMA01G10371.N17	x	NO NCBI CDD results	-	-	-	'29.4'	'protein.postranslational modification'	'(at1g48490 : 50.8) Protein kinase superfamily protein; FUNCTIONS IN: kinase activity; INVOLVED IN: protein amino acid phosphorylation; LOCATED IN: chloroplast; CONTAINS InterPro DOMAIN/s: Serine/threonine-protein kinase domain (InterPro:IPR002290), Serine/threonine-protein kinase-like domain (InterPro:IPR017442), Serine/threonine-protein kinase, active site (InterPro:IPR008271), AGC-kinase, C-te…	T
TCONS_00001384	GLYMA01G10371.N19	x	NO NCBI CDD results	-	-	-	'29.4'	'protein.postranslational modification'	'(at1g48490 : 50.8) Protein kinase superfamily protein; FUNCTIONS IN: kinase activity; INVOLVED IN: protein amino acid phosphorylation; LOCATED IN: chloroplast; CONTAINS InterPro DOMAIN/s: Serine/threonine-protein kinase domain (InterPro:IPR002290), Serine/threonine-protein kinase-like domain (InterPro:IPR017442), Serine/threonine-protein kinase, active site (InterPro:IPR008271), AGC-kinase, C-te…	T
TCONS_00001385	GLYMA01G10371.N20	x	NO NCBI CDD results	-	-	-	'35.1'	'not assigned.no ontology'	'(at4g36400 : 59.3) Encodes a (D)-2-hydroxyglutarate dehydrogenase.; FAD-linked oxidases family protein; FUNCTIONS IN: electron carrier activity, (R)-2-hydroxyglutarate dehydrogenase activity; INVOLVED IN: biological_process unknown; LOCATED IN: mitochondrion; EXPRESSED IN: 22 plant structures; EXPRESSED DURING: 13 growth stages; CONTAINS InterPro DOMAIN/s: FAD-binding, type 2 (InterPro:IPR016166…	T
TCONS_00001387	GLYMA01G10371.N22	x	NO NCBI CDD results	-	-	-	'29.4'	'protein.postranslational modification'	'(at1g48490 : 50.8) Protein kinase superfamily protein; FUNCTIONS IN: kinase activity; INVOLVED IN: protein amino acid phosphorylation; LOCATED IN: chloroplast; CONTAINS InterPro DOMAIN/s: Serine/threonine-protein kinase domain (InterPro:IPR002290), Serine/threonine-protein kinase-like domain (InterPro:IPR017442), Serine/threonine-protein kinase, active site (InterPro:IPR008271), AGC-kinase, C-te…	T
TCONS_00001390	GLYMA01G10371.N25	x	NO NCBI CDD results	-	-	-	'35.1'	'not assigned.no ontology'	'(at4g36400 : 59.3) Encodes a (D)-2-hydroxyglutarate dehydrogenase.; FAD-linked oxidases family protein; FUNCTIONS IN: electron carrier activity, (R)-2-hydroxyglutarate dehydrogenase activity; INVOLVED IN: biological_process unknown; LOCATED IN: mitochondrion; EXPRESSED IN: 22 plant structures; EXPRESSED DURING: 13 growth stages; CONTAINS InterPro DOMAIN/s: FAD-binding, type 2 (InterPro:IPR016166…	T
TCONS_00001391	GLYMA01G10371.N26	x	NO NCBI CDD results	-	-	-	'29.4'	'protein.postranslational modification'	'(at1g48490 : 50.8) Protein kinase superfamily protein; FUNCTIONS IN: kinase activity; INVOLVED IN: protein amino acid phosphorylation; LOCATED IN: chloroplast; CONTAINS InterPro DOMAIN/s: Serine/threonine-protein kinase domain (InterPro:IPR002290), Serine/threonine-protein kinase-like domain (InterPro:IPR017442), Serine/threonine-protein kinase, active site (InterPro:IPR008271), AGC-kinase, C-te…	T
TCONS_00001392	GLYMA01G10371.N27	x	NO NCBI CDD results	-	-	-	'29.4'	'protein.postranslational modification'	'(at1g48490 : 50.8) Protein kinase superfamily protein; FUNCTIONS IN: kinase activity; INVOLVED IN: protein amino acid phosphorylation; LOCATED IN: chloroplast; CONTAINS InterPro DOMAIN/s: Serine/threonine-protein kinase domain (InterPro:IPR002290), Serine/threonine-protein kinase-like domain (InterPro:IPR017442), Serine/threonine-protein kinase, active site (InterPro:IPR008271), AGC-kinase, C-te…	T
TCONS_00001393	GLYMA01G10371.N28	x	NO NCBI CDD results	-	-	-	'29.4'	'protein.postranslational modification'	'(at1g48490 : 50.8) Protein kinase superfamily protein; FUNCTIONS IN: kinase activity; INVOLVED IN: protein amino acid phosphorylation; LOCATED IN: chloroplast; CONTAINS InterPro DOMAIN/s: Serine/threonine-protein kinase domain (InterPro:IPR002290), Serine/threonine-protein kinase-like domain (InterPro:IPR017442), Serine/threonine-protein kinase, active site (InterPro:IPR008271), AGC-kinase, C-te…	T
TCONS_00001395	GLYMA01G10371.N30	x	NO NCBI CDD results	-	-	-	'29.4'	'protein.postranslational modification'	'(at1g48490 : 50.8) Protein kinase superfamily protein; FUNCTIONS IN: kinase activity; INVOLVED IN: protein amino acid phosphorylation; LOCATED IN: chloroplast; CONTAINS InterPro DOMAIN/s: Serine/threonine-protein kinase domain (InterPro:IPR002290), Serine/threonine-protein kinase-like domain (InterPro:IPR017442), Serine/threonine-protein kinase, active site (InterPro:IPR008271), AGC-kinase, C-te…	T
TCONS_00001397	GLYMA01G10371.N32	x	NO NCBI CDD results	-	-	-	'35.1'	'not assigned.no ontology'	'(at4g36400 : 59.3) Encodes a (D)-2-hydroxyglutarate dehydrogenase.; FAD-linked oxidases family protein; FUNCTIONS IN: electron carrier activity, (R)-2-hydroxyglutarate dehydrogenase activity; INVOLVED IN: biological_process unknown; LOCATED IN: mitochondrion; EXPRESSED IN: 22 plant structures; EXPRESSED DURING: 13 growth stages; CONTAINS InterPro DOMAIN/s: FAD-binding, type 2 (InterPro:IPR016166…	T
TCONS_00001398	GLYMA01G10371.N33	x	NO NCBI CDD results	-	-	-	'29.4'	'protein.postranslational modification'	'(at1g48490 : 50.8) Protein kinase superfamily protein; FUNCTIONS IN: kinase activity; INVOLVED IN: protein amino acid phosphorylation; LOCATED IN: chloroplast; CONTAINS InterPro DOMAIN/s: Serine/threonine-protein kinase domain (InterPro:IPR002290), Serine/threonine-protein kinase-like domain (InterPro:IPR017442), Serine/threonine-protein kinase, active site (InterPro:IPR008271), AGC-kinase, C-te…	T
TCONS_00001399	GLYMA01G10371.N34	x	NO NCBI CDD results	-	-	-	'29.4'	'protein.postranslational modification'	'(at1g48490 : 50.8) Protein kinase superfamily protein; FUNCTIONS IN: kinase activity; INVOLVED IN: protein amino acid phosphorylation; LOCATED IN: chloroplast; CONTAINS InterPro DOMAIN/s: Serine/threonine-protein kinase domain (InterPro:IPR002290), Serine/threonine-protein kinase-like domain (InterPro:IPR017442), Serine/threonine-protein kinase, active site (InterPro:IPR008271), AGC-kinase, C-te…	T
TCONS_00001400	GLYMA01G10371.N35	x	NO NCBI CDD results	-	-	-	'29.4'	'protein.postranslational modification'	'(at1g48490 : 50.8) Protein kinase superfamily protein; FUNCTIONS IN: kinase activity; INVOLVED IN: protein amino acid phosphorylation; LOCATED IN: chloroplast; CONTAINS InterPro DOMAIN/s: Serine/threonine-protein kinase domain (InterPro:IPR002290), Serine/threonine-protein kinase-like domain (InterPro:IPR017442), Serine/threonine-protein kinase, active site (InterPro:IPR008271), AGC-kinase, C-te…	T
TCONS_00001402	GLYMA01G10371.N37	x	NO NCBI CDD results	-	-	-	'29.4'	'protein.postranslational modification'	'(at1g48490 : 50.8) Protein kinase superfamily protein; FUNCTIONS IN: kinase activity; INVOLVED IN: protein amino acid phosphorylation; LOCATED IN: chloroplast; CONTAINS InterPro DOMAIN/s: Serine/threonine-protein kinase domain (InterPro:IPR002290), Serine/threonine-protein kinase-like domain (InterPro:IPR017442), Serine/threonine-protein kinase, active site (InterPro:IPR008271), AGC-kinase, C-te…	T
TCONS_00001403	GLYMA01G10371.N38	x	NO NCBI CDD results	-	-	-	'29.4'	'protein.postranslational modification'	'(at1g48490 : 50.8) Protein kinase superfamily protein; FUNCTIONS IN: kinase activity; INVOLVED IN: protein amino acid phosphorylation; LOCATED IN: chloroplast; CONTAINS InterPro DOMAIN/s: Serine/threonine-protein kinase domain (InterPro:IPR002290), Serine/threonine-protein kinase-like domain (InterPro:IPR017442), Serine/threonine-protein kinase, active site (InterPro:IPR008271), AGC-kinase, C-te…	T
TCONS_00001404	GLYMA01G10371.N39	x	NO NCBI CDD results	-	-	-	'29.4'	'protein.postranslational modification'	'(at1g48490 : 50.8) Protein kinase superfamily protein; FUNCTIONS IN: kinase activity; INVOLVED IN: protein amino acid phosphorylation; LOCATED IN: chloroplast; CONTAINS InterPro DOMAIN/s: Serine/threonine-protein kinase domain (InterPro:IPR002290), Serine/threonine-protein kinase-like domain (InterPro:IPR017442), Serine/threonine-protein kinase, active site (InterPro:IPR008271), AGC-kinase, C-te…	T
TCONS_00001405	GLYMA01G10371.N40	x	NO NCBI CDD results	-	-	-	'29.4'	'protein.postranslational modification'	'(at1g48490 : 50.8) Protein kinase superfamily protein; FUNCTIONS IN: kinase activity; INVOLVED IN: protein amino acid phosphorylation; LOCATED IN: chloroplast; CONTAINS InterPro DOMAIN/s: Serine/threonine-protein kinase domain (InterPro:IPR002290), Serine/threonine-protein kinase-like domain (InterPro:IPR017442), Serine/threonine-protein kinase, active site (InterPro:IPR008271), AGC-kinase, C-te…	T
TCONS_00001407	GLYMA01G10371.N42	x	NO NCBI CDD results	-	-	-	'29.4'	'protein.postranslational modification'	'(at1g48490 : 50.8) Protein kinase superfamily protein; FUNCTIONS IN: kinase activity; INVOLVED IN: protein amino acid phosphorylation; LOCATED IN: chloroplast; CONTAINS InterPro DOMAIN/s: Serine/threonine-protein kinase domain (InterPro:IPR002290), Serine/threonine-protein kinase-like domain (InterPro:IPR017442), Serine/threonine-protein kinase, active site (InterPro:IPR008271), AGC-kinase, C-te…	T
TCONS_00001409	GLYMA01G10371.N44	x	NO NCBI CDD results	-	-	-	'29.4'	'protein.postranslational modification'	'(at1g48490 : 50.8) Protein kinase superfamily protein; FUNCTIONS IN: kinase activity; INVOLVED IN: protein amino acid phosphorylation; LOCATED IN: chloroplast; CONTAINS InterPro DOMAIN/s: Serine/threonine-protein kinase domain (InterPro:IPR002290), Serine/threonine-protein kinase-like domain (InterPro:IPR017442), Serine/threonine-protein kinase, active site (InterPro:IPR008271), AGC-kinase, C-te…	T
TCONS_00001410	GLYMA01G10371.N45	x	NO NCBI CDD results	-	-	-	'29.4'	'protein.postranslational modification'	'(at1g48490 : 50.8) Protein kinase superfamily protein; FUNCTIONS IN: kinase activity; INVOLVED IN: protein amino acid phosphorylation; LOCATED IN: chloroplast; CONTAINS InterPro DOMAIN/s: Serine/threonine-protein kinase domain (InterPro:IPR002290), Serine/threonine-protein kinase-like domain (InterPro:IPR017442), Serine/threonine-protein kinase, active site (InterPro:IPR008271), AGC-kinase, C-te…	T
TCONS_00001412	GLYMA01G10371.N47	x	NO NCBI CDD results	-	-	-	'29.4'	'protein.postranslational modification'	'(at1g48490 : 50.8) Protein kinase superfamily protein; FUNCTIONS IN: kinase activity; INVOLVED IN: protein amino acid phosphorylation; LOCATED IN: chloroplast; CONTAINS InterPro DOMAIN/s: Serine/threonine-protein kinase domain (InterPro:IPR002290), Serine/threonine-protein kinase-like domain (InterPro:IPR017442), Serine/threonine-protein kinase, active site (InterPro:IPR008271), AGC-kinase, C-te…	T
TCONS_00001413	GLYMA01G10371.N48	x	NO NCBI CDD results	-	-	-	'29.4'	'protein.postranslational modification'	'(at1g48490 : 50.8) Protein kinase superfamily protein; FUNCTIONS IN: kinase activity; INVOLVED IN: protein amino acid phosphorylation; LOCATED IN: chloroplast; CONTAINS InterPro DOMAIN/s: Serine/threonine-protein kinase domain (InterPro:IPR002290), Serine/threonine-protein kinase-like domain (InterPro:IPR017442), Serine/threonine-protein kinase, active site (InterPro:IPR008271), AGC-kinase, C-te…	T
TCONS_00001414	GLYMA01G10371.N49	x	NO NCBI CDD results	-	-	-	'29.4'	'protein.postranslational modification'	'(at1g48490 : 50.8) Protein kinase superfamily protein; FUNCTIONS IN: kinase activity; INVOLVED IN: protein amino acid phosphorylation; LOCATED IN: chloroplast; CONTAINS InterPro DOMAIN/s: Serine/threonine-protein kinase domain (InterPro:IPR002290), Serine/threonine-protein kinase-like domain (InterPro:IPR017442), Serine/threonine-protein kinase, active site (InterPro:IPR008271), AGC-kinase, C-te…	T
TCONS_00001415	No gene id, No trans_id	-	NO NCBI CDD results	-	-	-	'35.1'	'not assigned.no ontology'	'(at4g36400 : 60.1) Encodes a (D)-2-hydroxyglutarate dehydrogenase.; FAD-linked oxidases family protein; FUNCTIONS IN: electron carrier activity, (R)-2-hydroxyglutarate dehydrogenase activity; INVOLVED IN: biological_process unknown; LOCATED IN: mitochondrion; EXPRESSED IN: 22 plant structures; EXPRESSED DURING: 13 growth stages; CONTAINS InterPro DOMAIN/s: FAD-binding, type 2 (InterPro:IPR016166…	T
TCONS_00001416	GLYMA01G10730.1	=	NO NCBI CDD results	-	-	-	'35.2'	'not assigned.unknown'	' no hits & (original description: no original description)'	T
TCONS_00001421	GLYMA01G10850.N5	j	NO NCBI CDD results	-	-	-	'35.2'	'not assigned.unknown'	' no hits & (original description: Glyma01g10850.N5)'	T
TCONS_00001425	GLYMA01G10850.2	=	19 Domains	non-specific;superfamily;non-specific;non-specific;non-specific;non-specific;non-specific;specific;superfamily;non-specific;non-specific;non-specific;non-specific;specific;superfamily;multi-dom;multi-dom;multi-dom;multi-dom	COG4642;MORN superfamily;COG4642;COG4642;COG4642;COG4642;MORN;MORN;MORN superfamily;MORN;MORN;MORN;MORN;MORN;MORN superfamily;PLN03185;PLN03185;PLN03185;PLN03185	-;-;-;-;-;N;-;-;-;-;-;-;-;-;-;C;C;C;C	'30.4.1'	'signalling.phosphinositides.phosphatidylinositol-4-phosphate 5-kinase'	'(loc_os10g41534.1 : 389.0) no description available & (at4g17080 : 380.0) Histone H3 K4-specific methyltransferase SET7/9 family protein; CONTAINS InterPro DOMAIN/s: MORN motif (InterPro:IPR003409); BEST Arabidopsis thaliana protein match is: Histone H3 K4-specific methyltransferase SET7/9 family protein (TAIR:AT2G35170.1); Has 26543 Blast hits to 6479 proteins in 565 species: Archae - 0; Bacter…	T
TCONS_00001430	GLYMA01G10880.1	=	5 Domains	specific;superfamily;specific;superfamily;non-specific	Peptidase_C14;CASc superfamily;LSD1;zf-LSD1 superfamily;zf-LSD1	-;-;-;-;-	'29.5'	'protein.degradation'	'(at1g02170 : 482.0) Metacaspase AtMCP1b. Arginine/lysine-specific cysteine protease activity. Induces apoptosis in yeast. Contains Pfam profile PF00656: ICE-like protease (caspase) p20 domain; metacaspase 1 (AMC1); FUNCTIONS IN: cysteine-type endopeptidase activity; INVOLVED IN: proteolysis, induction of apoptosis; LOCATED IN: chloroplast; EXPRESSED IN: 23 plant structures; EXPRESSED DURING: 15 …	T
TCONS_00001432	GLYMA01G10900.N3	o	4 Domains	specific;superfamily;non-specific;non-specific	STI;STI superfamily;Kunitz_legume;STI	-;-;-;-	'20.1.7.6.1'	'stress.biotic.PR-proteins.proteinase inhibitors.trypsin inhibitor'	'(p25272|kti1_soybn : 394.0) Kunitz-type trypsin inhibitor KTI1 precursor - Glycine max (Soybean) & (gnl|cdd|84601 : 214.0) no description available & (ipr002160 : 124.33959) Proteinase inhibitor I3, Kunitz legume & (at1g73260 : 79.7) Encodes a trypsin inhibitor involved in modulating programmed cell death in plant-pathogen interactions.; kunitz trypsin inhibitor 1 (KTI1); FUNCTIONS IN: endopepti…	T
TCONS_00001434	GLYMA01G11130.1	=	NO NCBI CDD results	-	-	-	'33.99'	'development.unspecified'	'(at5g46700 : 344.0) Encodes a transmembrane protein of the tetraspanin (TET) family, one of 17 members found in Arabidopsis. Double mutant analysis showed that TRN1 and TRN2 act in the same pathway. Required for the maintenance of both the radial pattern of tissue differentiation in the root and for the subsequent circumferential pattern within the epidermis.; TORNADO 2 (TRN2); FUNCTIONS IN: mol…	T
TCONS_00001435	GLYMA01G11180.1	=	5 Domains	specific;superfamily;non-specific;non-specific;non-specific	psbZ;Ycf9 superfamily;Ycf9;PS_II_psbZ;psbZ	-;-;-;-;-	'1.1.1.2'	'PS.lightreaction.photosystem II.PSII polypeptide subunits'	'(gnl|cdd|79299 : 76.0) no description available & (ipr002644 : 68.33562) Photosystem II PsbZ, reaction centre & (q9mtn5|psbz_oenho : 65.5) Photosystem II reaction center protein Z (PSII-Z) - Oenothera hookeri (Hooker's evening primrose) & (atcg00300 : 64.3) encodes PsbZ, which is a subunit of photosystem II. In Chlamydomonas, this protein has been shown to be essential in the interaction between…	T
TCONS_00001440	GLYMA01G12740.1	=	6 Domains	specific;superfamily;specific;superfamily;non-specific;non-specific	HLH;HLH superfamily;bHLH-MYC_N;bHLH-MYC_N superfamily;HLH;HLH	-;-;-;-;-;-	'27.3.6'	'RNA.regulation of transcription.bHLH,Basic Helix-Loop-Helix family'	'(at1g32640 : 525.0) Encodes a MYC-related transcriptional activator with a typical DNA binding domain of a basic helix-loop-helix leucine zipper motif. Binds to an extended G-Box promoter motif. Its transcription is induced by dehydration stress and ABA treatment. Negative regulator of blue lightÃ±mediated photomorphogenic growth and blue and far-red-lightÃ±regulated gene expression. Positive re…	T	'29.4'	'protein.postranslational modification'	'(at1g32640 : 525.0) Encodes a MYC-related transcriptional activator with a typical DNA binding domain of a basic helix-loop-helix leucine zipper motif. Binds to an extended G-Box promoter motif. Its transcription is induced by dehydration stress and ABA treatment. Negative regulator of blue lightÃ±mediated photomorphogenic growth and blue and far-red-lightÃ±regulated gene expression. Positive re…	T
TCONS_00001449	GLYMA01G12840.N11	j	NO NCBI CDD results	-	-	-	'2.1.2.2'	'major CHO metabolism.synthesis.starch.starch synthase'	'(q00775|ssg1_soltu : 56.2) Granule-bound starch synthase 1, chloroplast precursor (EC 2.4.1.242) (Granule-bound starch synthase I) (GBSS-I) - Solanum tuberosum (Potato) & (loc_os07g22930.3 : 51.2) no description available & (at1g32900 : 50.4) UDP-Glycosyltransferase superfamily protein; FUNCTIONS IN: protein binding, transferase activity, transferring glycosyl groups; INVOLVED IN: biosynthetic p…	T
TCONS_00001451	GLYMA01G12840.N13	j	NO NCBI CDD results	-	-	-	'2.1.2.2'	'major CHO metabolism.synthesis.starch.starch synthase'	'(q00775|ssg1_soltu : 56.2) Granule-bound starch synthase 1, chloroplast precursor (EC 2.4.1.242) (Granule-bound starch synthase I) (GBSS-I) - Solanum tuberosum (Potato) & (loc_os07g22930.4 : 51.2) no description available & (at1g32900 : 50.4) UDP-Glycosyltransferase superfamily protein; FUNCTIONS IN: protein binding, transferase activity, transferring glycosyl groups; INVOLVED IN: biosynthetic p…	T
TCONS_00001455	GLYMA01G12840.N17	j	NO NCBI CDD results	-	-	-	'2.1.2.2'	'major CHO metabolism.synthesis.starch.starch synthase'	'(q00775|ssg1_soltu : 56.2) Granule-bound starch synthase 1, chloroplast precursor (EC 2.4.1.242) (Granule-bound starch synthase I) (GBSS-I) - Solanum tuberosum (Potato) & (loc_os07g22930.3 : 51.2) no description available & (at1g32900 : 50.4) UDP-Glycosyltransferase superfamily protein; FUNCTIONS IN: protein binding, transferase activity, transferring glycosyl groups; INVOLVED IN: biosynthetic p…	T
TCONS_00001457	GLYMA01G12840.N19	j	NO NCBI CDD results	-	-	-	'2.1.2.2'	'major CHO metabolism.synthesis.starch.starch synthase'	'(q00775|ssg1_soltu : 56.2) Granule-bound starch synthase 1, chloroplast precursor (EC 2.4.1.242) (Granule-bound starch synthase I) (GBSS-I) - Solanum tuberosum (Potato) & (loc_os07g22930.3 : 51.2) no description available & (at1g32900 : 50.4) UDP-Glycosyltransferase superfamily protein; FUNCTIONS IN: protein binding, transferase activity, transferring glycosyl groups; INVOLVED IN: biosynthetic p…	T
TCONS_00001464	GLYMA01G12840.N26	j	NO NCBI CDD results	-	-	-	'2.1.2.2'	'major CHO metabolism.synthesis.starch.starch synthase'	'(q00775|ssg1_soltu : 56.2) Granule-bound starch synthase 1, chloroplast precursor (EC 2.4.1.242) (Granule-bound starch synthase I) (GBSS-I) - Solanum tuberosum (Potato) & (at1g32900 : 50.4) UDP-Glycosyltransferase superfamily protein; FUNCTIONS IN: protein binding, transferase activity, transferring glycosyl groups; INVOLVED IN: biosynthetic process, glucan biosynthetic process; LOCATED IN: chlo…	T
TCONS_00001465	GLYMA01G12840.N27	j	2 Domains	non-specific;superfamily	GT1_Glycogen_synthase_DULL1_like;Glycosyltransferase_GTB_type superfamily	N;N	'2.1.2.2'	'major CHO metabolism.synthesis.starch.starch synthase'	'(q00775|ssg1_soltu : 56.2) Granule-bound starch synthase 1, chloroplast precursor (EC 2.4.1.242) (Granule-bound starch synthase I) (GBSS-I) - Solanum tuberosum (Potato) & (loc_os07g22930.4 : 51.2) no description available & (at1g32900 : 50.4) UDP-Glycosyltransferase superfamily protein; FUNCTIONS IN: protein binding, transferase activity, transferring glycosyl groups; INVOLVED IN: biosynthetic p…	T
TCONS_00001466	GLYMA01G12840.N28	j	NO NCBI CDD results	-	-	-	'2.1.2.2'	'major CHO metabolism.synthesis.starch.starch synthase'	'(q00775|ssg1_soltu : 56.2) Granule-bound starch synthase 1, chloroplast precursor (EC 2.4.1.242) (Granule-bound starch synthase I) (GBSS-I) - Solanum tuberosum (Potato) & (loc_os07g22930.3 : 51.2) no description available & (at1g32900 : 50.4) UDP-Glycosyltransferase superfamily protein; FUNCTIONS IN: protein binding, transferase activity, transferring glycosyl groups; INVOLVED IN: biosynthetic p…	T
TCONS_00001469	GLYMA01G12940.2	=	NO NCBI CDD results	-	-	-	'35.1'	'not assigned.no ontology'	'(gnl|cdd|37135 : 53.8) no description available & (at2g35230 : 50.4) Contains a plant-specific VQ motif. Involved in endosperm growth and seed size determination. IKU1 is expressed in the early endosperm and its progenitor, the central cell.IKU1 interacts with MINI3 in the yeast two-hybrid system.; VQ motif-containing protein; BEST Arabidopsis thaliana protein match is: hydroxyproline-rich glyco…	T
TCONS_00001471	GLYMA01G12940.N4	o	NO NCBI CDD results	-	-	-	'35.2'	'not assigned.unknown'	' no hits & (original description: Glyma01g12940.N4)'	T
TCONS_00001478	GLYMA01G13532.N4	x	NO NCBI CDD results	-	-	-	'35.2'	'not assigned.unknown'	' no hits & (original description: Glyma01g13532.N4)'	T
TCONS_00001485	GLYMA01G13930.N6	x	NO NCBI CDD results	-	-	-	'35.2'	'not assigned.unknown'	' no hits & (original description: Glyma01g13930.N6)'	T
TCONS_00001486	GLYMA01G13945.N4	j	3 Domains	non-specific;superfamily;non-specific	Macro_Poa1p_like_SNF2;Macro superfamily;Macro_Poa1p_like	-;-;-	'27.3.44'	'RNA.regulation of transcription.Chromatin Remodeling Factors'	'(at2g44980 : 283.0) SNF2 domain-containing protein / helicase domain-containing protein; FUNCTIONS IN: transcription regulator activity, helicase activity, DNA binding, nucleic acid binding, ATP binding; EXPRESSED IN: 22 plant structures; EXPRESSED DURING: 14 growth stages; CONTAINS InterPro DOMAIN/s: DEAD-like helicase, N-terminal (InterPro:IPR014001), DNA/RNA helicase, C-terminal (InterPro:IPR…	T
TCONS_00001488	GLYMA01G13945.N5	j	11 Domains	specific;superfamily;non-specific;superfamily;non-specific;superfamily;non-specific;multi-dom;multi-dom;multi-dom;multi-dom	HELICc;HELICc superfamily;Macro_Poa1p_like_SNF2;Macro superfamily;HELICc;Helicase_C superfamily;Helicase_C;PLN03142;HepA;SNF2_N;HDA2-3	-;-;C;C;-;-;-;NC;N;N;C	'27.3.44'	'RNA.regulation of transcription.Chromatin Remodeling Factors'	'(at2g44980 : 625.0) SNF2 domain-containing protein / helicase domain-containing protein; FUNCTIONS IN: transcription regulator activity, helicase activity, DNA binding, nucleic acid binding, ATP binding; EXPRESSED IN: 22 plant structures; EXPRESSED DURING: 14 growth stages; CONTAINS InterPro DOMAIN/s: DEAD-like helicase, N-terminal (InterPro:IPR014001), DNA/RNA helicase, C-terminal (InterPro:IPR…	T
TCONS_00001492	GLYMA01G13945.1	=	16 Domains	specific;superfamily;specific;superfamily;non-specific;superfamily;non-specific;superfamily;non-specific;non-specific;multi-dom;multi-dom;multi-dom;multi-dom;multi-dom;multi-dom	HELICc;HELICc superfamily;DEXDc;DEXDc superfamily;Macro_Poa1p_like_SNF2;Macro superfamily;HELICc;Helicase_C superfamily;Helicase_C;Macro_Poa1p_like;SNF2_N;PLN03142;HepA;DEXDc;SSL2;HDA2-3	-;-;-;-;-;-;-;-;-;-;-;C;N;-;-;C	'27.3.44'	'RNA.regulation of transcription.Chromatin Remodeling Factors'	'(at2g44980 : 978.0) SNF2 domain-containing protein / helicase domain-containing protein; FUNCTIONS IN: transcription regulator activity, helicase activity, DNA binding, nucleic acid binding, ATP binding; EXPRESSED IN: 22 plant structures; EXPRESSED DURING: 14 growth stages; CONTAINS InterPro DOMAIN/s: DEAD-like helicase, N-terminal (InterPro:IPR014001), DNA/RNA helicase, C-terminal (InterPro:IPR…	T
TCONS_00001497	GLYMA01G14373.N3	j	NO NCBI CDD results	-	-	-	'35.2'	'not assigned.unknown'	'(gnl|cdd|39506 : 50.0) no description available & (reliability: 100.0) & (original description: Glyma01g14373.N3)'	T
TCONS_00001500	GLYMA01G14373.1	=	NO NCBI CDD results	-	-	-	'35.2'	'not assigned.unknown'	'(at2g45000 : 306.0) EMBRYO DEFECTIVE 2766 (EMB2766); FUNCTIONS IN: structural constituent of nuclear pore; INVOLVED IN: biological_process unknown; LOCATED IN: chloroplast, nuclear pore; CONTAINS InterPro DOMAIN/s: Nucleoporin, Nsp1-like, C-terminal (InterPro:IPR007758); Has 235342 Blast hits to 95277 proteins in 3388 species: Archae - 819; Bacteria - 58190; Metazoa - 65863; Fungi - 46438; Plant…	T
TCONS_00001502	GLYMA01G14373.N7	j	NO NCBI CDD results	-	-	-	'35.2'	'not assigned.unknown'	'(gnl|cdd|38301 : 52.3) no description available & (reliability: 100.0) & (original description: Glyma01g14373.N7)'	T
TCONS_00001506	GLYMA01G14733.N3	j	70 Domains	specific;superfamily;non-specific;non-specific;non-specific;non-specific;non-specific;non-specific;non-specific;non-specific;non-specific;non-specific;non-specific;non-specific;non-specific;non-specific;non-specific;non-specific;non-specific;non-specific;non-specific;non-specific;non-specific;non-specific;multi-dom;multi-dom;multi-dom;multi-dom;multi-dom;multi-dom;multi-dom;multi-dom;multi-dom;mu…	EF-G;Ras_like_GTPase superfamily;TetM_like;GTP_EFTU;EF-G_bact;GTP_translation_factor;RF3;TypA_BipA;EF2;LepA;Snu114p;small_GTP;EF1_alpha;CysN_ATPS;IF2_eIF5B;EF_Tu;SelB;Ras_like_GTPase;SelB_euk;COG2229;Miro;Era_like;YfjP;MMR_HSR1;PRK12739;PRK00007;EF-G;PRK12740;FusA;PRK13351;PrfC;PRK07560;TypA;TypA_BipA;prfC;prfC;lepA;LepA;PRK05433;aEF-2;PRK10218;PTZ00416;PLN00116;TEF1;PRK12317;PLN03126;EF-1_alpha;…	-;-;-;C;-;C;-;C;C;C;C;-;C;C;C;C;C;C;C;C;-;N;N;N;C;C;C;C;C;C;C;C;C;C;C;C;C;C;C;C;C;C;C;C;C;C;C;C;C;NC;C;C;C;C;C;C;C;C;C;C;C;C;C;C;C;C;C;NC;C;NC	'29.2.4'	'protein.synthesis.elongation'	'(at2g45030 : 491.0) Translation elongation factor EFG/EF2 protein; FUNCTIONS IN: translation factor activity, nucleic acid binding, GTP binding, translation elongation factor activity, GTPase activity; INVOLVED IN: response to cadmium ion; LOCATED IN: mitochondrion; EXPRESSED IN: cultured cell; CONTAINS InterPro DOMAIN/s: Protein synthesis factor, GTP-binding (InterPro:IPR000795), Translation el…	T
TCONS_00001507	GLYMA01G14800.N2	j	97 Domains	specific;superfamily;specific;superfamily;specific;superfamily;non-specific;non-specific;non-specific;non-specific;non-specific;non-specific;non-specific;non-specific;non-specific;specific;superfamily;non-specific;non-specific;non-specific;non-specific;non-specific;non-specific;non-specific;non-specific;non-specific;non-specific;non-specific;non-specific;non-specific;superfamily;non-specific;non-…	EF-G;Ras_like_GTPase superfamily;EFG_mtEFG1_IV;EFG_like_IV superfamily;mtEFG1_II_like;Translation_Factor_II_like superfamily;EF-G_bact;TetM_like;GTP_EFTU;RF3;GTP_translation_factor;EFG_IV;TypA_BipA;EFG_IV;EF2;EFG_II;EFG_II superfamily;LepA;EFG_mtEFG_II;Snu114p;small_GTP;mtEFG2_II_like;EFG_like_IV;GTP_EFTU_D2;EF1_alpha;CysN_ATPS;IF2_eIF5B;Translation_Factor_II_like;EF_Tu;mtEFG1_C;Elongation_Factor…	-;-;-;-;-;-;-;-;-;-;C;-;C;-;C;-;-;C;-;C;-;-;-;-;C;C;C;-;C;C;C;N;C;C;-;C;N;C;N;C;C;C;N;N;-;C;C;N;-;N;C;-;-;-;-;-;-;-;-;-;-;C;C;-;-;C;C;-;C;C;C;C;C;C;C;C;C;C;C;NC;C;C;C;C;C;C;C;C;C;C;C;C;C;C;NC;C;NC	'29.2.4'	'protein.synthesis.elongation'	'(at2g45030 : 1200.0) Translation elongation factor EFG/EF2 protein; FUNCTIONS IN: translation factor activity, nucleic acid binding, GTP binding, translation elongation factor activity, GTPase activity; INVOLVED IN: response to cadmium ion; LOCATED IN: mitochondrion; EXPRESSED IN: cultured cell; CONTAINS InterPro DOMAIN/s: Protein synthesis factor, GTP-binding (InterPro:IPR000795), Translation e…	T
TCONS_00001509	GLYMA01G14766.N2	o	NO NCBI CDD results	-	-	-	'35.2'	'not assigned.unknown'	' no hits & (original description: Glyma01g14766.N2)'	T
[truncated: 90,763 more rows]
[truncated: 20 more columns]
