# Supplementary material for: Transcriptome-wide functional characterization reveals novel relationships among differentially expressed transcripts in developing soybean embryos
Source: BMC Genomics. 2015 Nov 14;16:928. doi: 10.1186/s12864-015-2108-x (PMC4647491; doi:10.1186/s12864-015-2108-x)
Supplement: Additional file 7: — The “noncoding.fa” file. This FASTA file contains all lncRNA transcripts and their sequences identified in developing soybean embryos. (FA 32275 kb) [file 12864_2015_2108_MOESM7_ESM.fa]

>TCONS_00000011|GLYMA01G00400.N7|"j":new_splice_junction|noncoding probabity:0.991833
AAAAATTACCGAGACCTAAAATAGTTGACTTTGGACATTTTGAGTTTCCAATTCCTTCTTCTTCGATCTACGGGAAACTTCCGGAAGACCAATTATTAATTGCATCCCGCTGTCCATTGTTTTGTCAGTTGAAGGGCTTTTGTTTCTATTCCCCTGCGGTTGGCTGCTGACGAATCTCTTATCTGCGTCCTTAAATTAGTAAAATGGAGTCTGGAGCCCTAGTGTCGTCCGAGAAAGAAGGGCAGCAAGGAGCCTCGTATACGTACTGGGTTAGGAAAATAACGGAAGATGCAGCGCCTTTGCCTGTGCCTCGTAAGCTCAACCCAGAAGATGTTCCCCCTTGTCATTCTCAATCTCAATCTCGGTCTGCCACGCTTGGCTCAGCTTGGAATCGCGCTGGGACATGGGAGGAGAAAAGTCTAAACAATTGGGCAACTCCGAGAATTAAGGAGTTGCTTATCTCATTAGGCTCCATACAGTTCTCCTTTGGCAGAGCAGAAGTAGAAGATGTAACAAAATGTGTTGGCGATGCATTCATGGTGATAGTTCGGAACAAGAAACGTGTTGGTTACACATATGAGTTGAGCTTAAAAGTCAAAGGGATG
>TCONS_00000027|GLYMA01G00410.N10|"j":new_splice_junction|noncoding probabity:0.590865
CCAAGGAGGACTATGTCATCTGCAAAAAGCATGCATCTCGACGCTATCTCTTGGATTTGTTCCGTGAGGACATCTAGAATTAAGGTAAAAAGGTAGGGGCTAAGGGTTGACCCTTGATGCAAACCAATTGTGATGGGAAAATCGTCTGACTCTCCACCCTGTATCCAAATTGTGTTTATACCATCCGATAAAATTGCATGAACAATTGTGGTACCTCCAATTTATTTTTCATCAAGAACAACCAAGTTACTTGAGTACAATTATTGATAAATGAGACTAATCATCTTGTGCCAGAAACATTAGAAACAGGGACTAGGCCGCAAACAACGGAATGAATAAGGGAAAATGGCTCAACACTTTTATTGGAGCTAGGAGAAAAAGTTACTTAATGGTGTTTGTCTAACGCACAAATTTCACTATTAAAGGATTCAACAGACTCTTGCAAATAAAGAGATGGGAATATAGACTAGAGAATGGAGAATGCCAAAGACGCTTGTGTTGTAACCAGACTTGAGAGATAGGAGAGTTGGAACCAGACTGACGATGAGAAGGTAGCACCTTCTGATTAGGACCCTTTTTTAGTCTCTTCAGTTCTTTTATTGATAAGATAGTATAACCCTCCCTATTCCTTGGCAACTCTAATTGTCTTTCTTGTGGCAAGATCCTAAAAGACACAATGAGAAAGAAATGTCACAGCACAATTTTGGTCTTTAGTAAGCTTGTGAATAGAGATCAAGCTATTCATAAGTTTAGGGACATGAAGCACATTATTCAATTGTAAGGAAGAGAAAAGTTCGATAGTTCCACACCCCACGGATGGACAATGGGTCCACTGGTTATGCACACATTCAGGTTTCCTAATTAGGCTCTAAATACCATGTTGAGATAGAGCAATATAAGAAACCATAGGAAAGAATCCACCTGTCTAACTTATGCTGAATAGTATCATTTACAGAATGAGACATAAATACAGTCATAAATACAAGGATCCTAATTATCCTAATTTCTTTAATTACATAAGGATAAACCCTATCACGCTATTTTCATTCATTCTAACAGGCTCCTAGAATGAACTTTGGCCCAAAATTGAATGTGGCTAGAATATGCCCAAGAAGGATAGTCATTCATTTGCTTCTTGGTCATCATTTATTTAGCTAGCAACCATTAATTTGTCCGACATGAACTAACCTATTATGAATTCACAATTAAAAATGGGGGGCCATACATTTGTCACCTTGAACGACACTTTGTACAAAAAAGTATAACCAAATATCTAGGGGGTAAAGATAACTATTATAATTAGGTGTGCTGATCGAAGCAGGGAGAATTTGTTTCCATCTTGATAAACCCTTTTTGAAATTCAAATCTTCCTCTAAGGCCAAGTCTTTCTTTTGGAATGTGGCTCTTATTTCAATAAATGCTAATGACATAGAGTAGGTTTGTAGGCGATGTTATGCTTCTCTTAATATGTGATGATTGTTCAGAATTGGTTGCTGATTTATTCTTACATTACATTGCTTGTTTTTTTAATGGAATATATTGTTCAGTCTTCTTGGTGAATTTGGAAGTGCCATAGACCTAATTATAGTGGCTAGCTTTAAAGGTTTGGTAGAAAAGAGGATGCTAAATATTTATAGCAACGTGCATTTTGTGCTACTATTTGGTGCATCTGATTGAAGCATAACACTCATCTTTAAGGAGGGTTCTTTAGCATAGCAGTTGATTCAGGCTATGTTTAGGCAGTTGCAGTTTTAATACTTTCAATTCCTATTTTTTTAAAAATTTGATTGTTGATATTTGGCTATTTGCTAATATTTTATATTGTGCTTTAATCTGAAATATACATACATATTTAATATCTTTTGATTTGTTTCTTTGCTCCTGTTGTGCAGGTAGCTTTGCTCAAATTTACAGGTTATAAAATTATCAATAACATTTCAGATACTGGGAAGGCTTTTCTAATTATACTGATCACAGATATATTCTTAGGGTATCATTCTGAATCTGGTTGGCAAACTTTGCTAGAGATAATTGTTGAGCACTATGGACTTGAAGTTGATCAGTCTGCTATAACTATTTTTATCTGTCTGATCCCAGTTGTCATCGATGCATGCGTGAAACTTTGGCTGTTTAAATTCCTCCCACGTTTATCCCCAAGGGTGACAAATATATTTCGGGAAATGAAACGTCACTAGTTGGCAATTCATAGCCAGCATAGTCGATTATATGGCCAGTCTTAGGGCCTTCATCTCAGGTGCCAATTCAGGAAGGAAAAAGAAAAACACTTCACAAGTCATGAATTCCAGAATTACTAGCAGATTATTCGCAAAACCTAACACTCACCCACCAACTAACGAACAAAATACATACAACAAGAACTGGCTTTGAGTTCAACGAGGAACAAAATCTGAATCCCAACAGAAAATGGCAACATACATTATTTTTTCGTCAGATACACCAATATTAACTTTCAGTGATCTTACCCCATATATGATGTAATTTCATTGCTAATTCAGCCACACGCCTTCTTTCTGCATGACTGAAAAAATGCAGGTTCATGGCCTCCTGGACTGCCGATAAAAGATGTTTCTTGGCTTCAATAGAGATAGCAATGCAATTTGGTCCATGGATAGTACTCATTTCAACAAT
>TCONS_00000036|GLYMA01G00520.N5|"s":antisense|noncoding probabity:1
ATTCTATTAAAAAGGATAAACTATTTCTCTATTTGTAAGTAAGTAAGATGCAATCCTTTTGTACAAAAGATTCTCCCAGAAAATTCCACAGATGCAAAATAGTACATTTTTACCAGGAATACCAAGGTATTGATCTCCTCAATAACTAATTATAGGACAAGTGGACTGTCTCTACACAGTTTTCCGCAAGCTCATTACATCTAAAATGCCCTATTCTATTAAAAAAGATAAACCATTTCTCTATTTGTAAGTAAGTAAGATGCAATCGACTGCACATAACACAAAAGGATGTTGAATTTAGAGATTTGATGAGGGTCCATCTTACTACAGGGAACCTTTATGAGTTGCTTGCCTCTTTGCAGGACGGCTGATACTCATATTGATAGTAGTGTCAAGATCATGGGATCCCATGAATGGGGGGGGAGGAAGCCCCAGTCTTCCACCACACCCTTCTGGATCTACCCATGCTAGAGGACTCACTGCATCATCATTATAACAATGCACTCAAATCTTTAGTGTTCATATCTACAAAAATATTTTATCCATATAAAATATATGTACCTTGCTGATGTTCAACAGGCTCGCTGACTTCATATGAAGAGGTAAGTCTAGCGGAGCGCTTCCTCACATAGTTTTCTTGTAATGGCCTTGGAATTTGAAATGAGAACTGTGAAAGAGTTACCCCATCTCTTGTATACTCAGGATGCTCCATCAAGAACCTTAAAACAGGCACCATGAGAAAATTATATGAAGAATGGAGGCCAATGATAAATAGTAATAATTCAGAAAACACTGCAAAGGTAGTAAAGCAAAAGCAGTAGGAACATATACTTCTGGACCTCTACCATTGAGCGCAATCTCTTGCCTGATGGTGCTATATAGTATCTGAAATGTTAAAATATTACAATAACAGCAAGTTAATGATTGACAAATTAAAATTTCCATTGAAGTATTATTTCCTAACCCAAAGAATTAATTAATAGATGGAAAGCATAAGTATTGTATCATTGCACAAGGGTGTTTCTATTCCAATAACAGATATAAATAATGGATGCATACATATCTGCAAATTTGGAGCTTCCTTCAGCTCTGATCCTTAGCAGTCGCTCCCATCCAGCTGGAGGCTGTGCAATGTTTGGCTTATCAATGGCCCAAACCCTGCTGCCATCCTGAGAAATATCCTCTGGATCATCACAAGATACATCAGGTCGCCACTCACGAGCTTTTTGACAAACAAAAGGTTGTTCAATGATATGTTCACGTATTTCTTCATATTTTTCCTTTGTTGGAATCAACCTCCATTTCAAGCAGGATGCACATTGAACAGTGAAAACACCAACTGAAGGCAAAGCTCTAGGAACTGAATGTGAAGGTTTGCTTCTTGGAAGCAATGGAGGTTCACACTGGAGAGGATCAGGTGCAAGTTCAATTGCATTGTTTCCATTCGCCACAGGATCATAAAGGACTAATTGATTAGACACATCATCATTAGGAAGGTCATTTTCATCATCTGAAGATGAAGAAACATCTATGGGATCCAGCTGACTGCTATGTTTGTAACTGGGAAAACTTGAACCTGTCAAGTCCTTGACTTCATTCTTGGGTGTAAGGGAAAATTTACCGTGATACATCTGATTTTCCTAGAAGTCTAGCACCTGACGGGAGGGGGAGGAACACACAAAAATGCTTGTTTCGGACTCAGAAACGTAAGAAGATGTTGTTGTTGAAGCTCTG
>TCONS_00000041|GLYMA01G00570.N2|"j":new_splice_junction|noncoding probabity:0.659649
AGGGGAGTGGGAACACCATTCCATATCATTTATCTATCTGTATCTGCTTCTCTTTGCTTAACATTTCTCACTCACAACACAAAATCATCTAATCTATCTATCTATCTCATTCATGTGTCTAATTCTACCTTACTTGTGTTTGTAACGCTATTACTCATTACTGTGTAAATGGCATATGTTGATGTTATTCGATTACAATTTCAGTCCTTTTTCTTCTCCCCCTCACCACTTTCTGCTAAGAGGCTATTCTATCCTCTCGCCTATTCTTCTGCCCCAGCGCCACCTGCTACTCTTGCTTTCGCGCCCAGAAAGCAATTGCTTTCTTTTAAGGTATGTGCAACTGTTGCTGAAACTGGTCAGCCAAAATGGTGGGAAAAGAATGCACCAAATATGATTGACATTCACTCCACGCAAGAATTTCTGAGTGCTTTGAGTCAAGCTGGAGATAGACTAGTTATTGTTGAATTTTATGGAACTTGGTGTGCTTCTTGCCGAGCATTATTCCCCAAGATATTCTGAGTCTTGATGTGGATTTGGCAG
>TCONS_00000048|GLYMA01G00590.N4|"j":new_splice_junction|noncoding probabity:0.993023
TTTTTTTCTTTTTGCTGATTTGAAATTACTACTAATATCTTGAACTACAAAAGAAACCCATCGCTTGACAAATTTATGCATATACAATTTTTTCATACATTTACGTTTTTAGTAAAAGAAAAATGTCAGTGTTAATTTAAAATAAAATGAAATTTGCATGAACTTTCTCTTCTCTTGTATTATAATTTGTATGGTGTGAATTATGATGCGAGACATCAATGAAGTTGTATAGTCCAAAATGATATATTTATTTATTTGAAAGTAAAATATTGGTAGTGGGCTAGCAGGCAGCCACGTAAGGTGGCTATGTATCACTTGTTAATGCTGTTTGAGGATAATCCAGCCAGCGGTGAAGTGAAGTAGTTCCATTTGGTTGAGTGAAGTGAAGTGTGAAAGGATGACCAATTTTGTTGGACTAAGGTTGCATACGAGGTTGTCATTGCCATTGCCATTGCCAGTGTTGGGTGGTGCTTCTCACTCTTGTTCTGCCACTGCCACTACTCTGTCAAGAGCAGTAATAAGGAAGTGGAATTGGGGAATTAAGGGTCCTCGTCGTATGATACTGAAGAATGTCGAATGGCCCGAGCAGTTCCCCTTCAAGGAGGAGGAATTCCAGCGCTTTGATGAATTCCTTGTTCTATGAAGCACCTCGATTTGTGACGCACATTGATGATCCTGCAATTGCTGCTCTGACTAAGTATTACTCCAAAGTTTTCCCACCCAGCAACACTCCTGGAGTAAGCATCTTGGATATGTGTAGCAGTTGGGTAAGAGTTTTAGTACTATAACTCGGTCTCTATGGTGTTGCATTGCATATACATGTTGTCATTATCCTCCACTTTGCATTAGGTCAGCCATTTTCCATCAGGATACAAGCAAGAACGAGTGGTGGGATTAGGTATGAATGAAGAAGAGCTGAAGAGGAACCCAGTAAGACAATACTCTTTGTGTGTTATGTGATGATCATTGACCTTTAATTTTGGGACTGAAACTGAATTCGGTATTCCTAAGGTGCCTCTTTTAGATTTCTTATTTTCATATTCATTTGCGATCCTATAGCCTGTATTCAATAATTTAGCCAGTACTGAATTCAATTCAACTAAAAAATAGTGACATAGCTATATCTCAATATTCTCAACAGTTTAATTTCGATAGAGAAACGTGAACCTACTAATAGAAATTGTTGATGTTGTAGGTTCTTACAGAGTATGCTGTGCAAGACTTAAACGTGAACCCCAAACTCCCATTTGAGGATAACTCTTTCGACCTCATCACTAATGTGGTCAGTGTTGATTACCTTACAAAGCCTCTTGATGTTTTCAAGGAGATGTGCAGGATACTTAAGCCTGGTGGACTGGCCATAATGAGCTTTTCGAACCGATGCTTCTGGACAAAAGCCATTTCTATATGGACATCAACTGGTGATGCTGATCATGTTATGATTGTTGGGTCATATTTCCATTATGCTGGAGGATTTGAACCTCCTCAGGCTGTGGATATATCTCCTAATCCTGGACGCTCAGATCCTATGTACATTGTGTACTCTAGGAAGCTCTCTACTGCTTGAGAGAAATATGAAATGAGAGTTCGTAGCAATATATTTACTTGTCACTTATCAGTAGTGAATCTGATGTGAGAAATCAGTTCATATTGCCTCTTAATCTTGTTTATAGCAATGTTTCTTGTGAGCAAGGCCCTTCATGAAAATGTACACAAAATCTCCAATTAAATTATTTTATTGCCTCGTAGTATATCAGTATATGCAGTAGATAACTAATCTATTGTTGTTAGTGATTCGACACACAAACTGAATTCCTAGCTCTTTGTTTCTTGTGTAATATTCAATCATGCATAAAAAATTGCAACTTTGGGAAGATCTACCTTTTGGTTCACTGGAG
>TCONS_00000049|GLYMA01G00590.N5|"j":new_splice_junction|noncoding probabity:0.859763
CGCTTGACAAATTTATGCATATACAATTTTTTCATACATTTACGTTTTTAGTAAAAGAAAAATGTCAGTGTTAATTTAAAATAAAATGAAATTTGCATGAACTTTCTCTTCTCTTGTATTATAATTTGTATGGTGTGAATTATGATGCGAGACATCAATGAAGTTGTATAGTCCAAAATGATATATTTATTTATTTGAAAGTAAAATATTGGTAGTGGGCTAGCAGGCAGCCACGTAAGGTGGCTATGTATCACTTGTTAATGCTGTTTGAGGATAATCCAGCCAGCGGTGAAGTGAAGTAGTTCCATTTGGTTGAGTGAAGTGAAGTGTGAAAGGATGACCAATTTTGTTGGACTAAGGTTGCATACGAGGTTGTCATTGCCATTGCCATTGCCAGTGTTGGGTGGTGCTTCTCACTCTTGTTCTGCCACTGCCACTACTCTGTCAAGAGCAGTAATAAGGAAGTGGAATTGGGGAATTAAGGGTCCTCGTCGTATGGTATTGGGCCTTGGACTTGGAGTTTCCTTCTTGTCTATGGCCGGTACCAAATCCTTCTTGCCTCGGCTAAGATAAAGGGTGGTCCCTCTGTGGATGAGATACTGAAGAATGTCGAATGGCCCGAGCAGTTCCCCTTCAAGGAGGAGGAATTCCAGCGCTTTGATGAGACACCAGATTCCTTGTTCTATGAAGCACCTCGATTTGTGACGCACATTGATGATCCTGCAATTGCTGCTCTGACTAAGTATTACTCCAAAGTTTTCCCACCCAGCAACACTCCTGGAGTAAGCATCTTGGATATGTGTAGCAGTTGGCCATTTTCCATCAGGATACAAGCAAGAACGAGTGGTGGGATTAGGTATGAATGAAGAAGAGCTGAAGAGGAACCCAGTAAGACAATACTCTTTGTGTGTTATGTGATGATCATTGACCTTTAATTTTGGGACTGAAACTGAATTCGGTATTCCTAAGGTTCTTACAGAGTATGCTGTGCAAGACTTAAACGTGAACCCCAAACTCCCATTTGAGGATAACTCTTTCGACCTCATCACTAATGTGGTCAGTGTTGATTACCTTACAAAGCCTCTTGATGTTTTCAAGGAGATGTGCAGGATACTTAAGCCTGGTGGACTGGCCATAATGAGCTTTTCGAACCGATGCTTCTGGACAAAAGCCATTTCTATATGGACATCAACTGGTGATGCTGATCATGTTATGATTGTTGGGTCATATTTCCATTATGCTGGAGGATTTGAACCTCCTCAGGCTGTGGATATATCTCCTAATCCTGGACGCTCAGATCCTATGTACATTGTGTACTCTAGGAAGCTCTCTACTGCTTGAGAGAAATATGAAATGAGAGTTCGTAGCAATATATTTACTTGTCACTTATCAGTAGTGAATCTGATGTGAGAAATCAGTTCATATTGCCTCTTAATCTTGTTTATAGCAATGTTTCTTGTGAGCAAGGCCCTTCATGAAAATGTACACAAAATCTCCAATTAAATTATTTTATTGCCTCGTAGTATATCAGTATATGCAGTAGATAACTAATCTATTGTTGTTAGTGATTCGACACACAAACTGAATTCCTAGCTCTTTGTTTCTTGTGTAATATTCAATCATGCATAAAAAATTGCAACTTTGGGAAGATCTACCTTTTGGTTCACTGGAG
>TCONS_00000053|GLYMA01G00590.N9|"j":new_splice_junction|noncoding probabity:0.955903
ATGCGAGACATCAATGAAGTTGTATAGTCCAAAATGATATATTTATTTATTTGAAAGTAAAATATTGGTAGTGGGCTAGCAGGCAGCCACGTAAGGTGGCTATGTATCACTTGTTAATGCTGTTTGAGGATAATCCAGCCAGCGGTGAAGTGAAGTAGTTCCATTTGGTTGAGTGAAGTGAAGTGTGAAAGGATGACCAATTTTGTTGGACTAAGGTTGCATACGAGGTTGTCATTGCCATTGCCATTGCCAGTGTTGGGTGGTGCTTCTCACTCTTGTTCTGCCACTGCCACTACTCTGTCAAGAGCAGTAATAAGGAAGTGGAATTGGGGAATTAAGGGTCCTCGTCGTATGGTATTGGGCCTTGGACTTGGAGTTTCCTTCTTGTCTATGGCCGGTACCAAATCCTTCTTGCCTCGGCTAAGATAAAGGGTGGTCCCTCTGTGGATGAGATACTGAAGAATGTCGAATGGCCCGAGCAGTTCCCCTTCAAGGAGGAGGAATTCCAGCGCTTTGATGAATTCCTTGTTCTATGAAGCACCTCGATTTGTGACGCACATTGATGATCCTGCAATTGCTGCTCTGACTAAGTATTACTCCAAAGTTTTCCCACCCAGCAACACTCCTGGAGTAAGCATCTTGGATATGTGTAGCAGTTGGGTCAGCCATTTTCCATCAGGATACAAGCAAGAACGAGTGGTGGGATTAGGTATGAATGAAGAAGAGCTGAAGAGGAACCCAGTAAGACAATACTCTTTGTGTGTTATGTGATGATCATTGACCTTTAATTTTGGGACTGAAACTGAATTCGGTATTCCTAAGGTGCCTCTTTTAGATTTCTTATTTTCATATTCATTTGCGATCCTATAGCCTGTATTCAATAATTTAGCCAGTACTGAATTCAATTCAACTAAAAAATAGTGACATAGCTATATCTCAATATTCTCAACAGTTTAATTTCGATAGAGAAACGTGAACCTACTAATAGAAATTGTTGATGTTGTAGGTTCTTACAGAGTATGCTGTGCAAGACTTAAACGTGAACCCCAAACTCCCATTTGAGGATAACTCTTTCGACCTCATCACTAATGTGGTCAGTGTTGATTACCTTACAAAGCCTCTTGATGTTTTCAAGGAGATGTGCAGGATACTTAAGCCTGGTGGACTGGCCATAATGAGCTTTTCGAACCGATGCTTCTGGACAAAAGCCATTTCTATATGGACATCAACTGGTGATGCTGATCATGTTATGATTGTTGGGTCATATTTCCATTATGCTGGAGGATTTGAACCTCCTCAGGCTGTGGATATATCTCCTAATCCTGGACGCTCAGATCCTATGTACATTGTGTACTCTAGGAAGCTCTCTACTGCTTGAGAGAAATATGAAATGAGAGTTCGTAGCAATATATTTACTTGTCACTTATCAGTAGTGAATCTGATGTGAGAAATCAGTTCATATTGCCTCTTAATCTTGTTTATAGCAATGTTTCTTGTGAGCAAGGCCCTTCATGAAAATGTACACAAAATCTCCAATTAAATTATTTTATTGCCTCGTAGTATATCAGTATATGCAGTAGATAACTAATCTATTGTTGTTAGTGATTCGACACACAAACTGAATTCCTAGCTCTTTGTTTCTTGTGTAATATTCAATCATGCATAAAAAATTGCAACTTTGGGAAGATCTACCTTTTGGTTCACTGGAG
>TCONS_00000060|GLYMA01G00610.N9|"j":new_splice_junction|noncoding probabity:1
CAAAAGCAACACAAATTAGGCAATAATCTTTATACAGATGAGAAAACTGGGAGTTGTATTCGACAGTCCATTCCAGGTTGAGTTGAGATGAGATGAGAGGAATAGCAGCAGCAGCAAGCTATGGCGGAAGAACCGAAAGTTCCACCACCTTCCAATCCTACGTTGTCGTTTGATCCTAGTCGAACGGTTGGTATTATCAAGAGGAAGGCCTTGATCAAAGACTTAGCTGCGGTATACCATGCCGAATGCCTTGCATACTGTCAAGAGCTTTTGGAACTTCAAACTAAATGGGAAGAGGTAAATGCAAATTCAAATGCAAATGCTTTTTCTTTTACTTTCATATTTCTCTTATTAAATTGATAACATTATAGTGTTATAAGATTACCTCAGATGAGTCGTATCTGTCAGGAAATAGAAACCGAGTTGTGACTTTGTTTAGCATTGGCAAAAAAAAATAAAAAAATTCACCTGACTACACGTGAGGAGTGTACATAAGGAGAAAAAGTGTCGAGAAACCGTTTGTATAAACTTATCTTTAAAATAAGAAAGTAGAATAAAATGAGTTTCTCCTAAATTAAAATTAACTTATACACCGAACTATGGTTTTAAATTGCGATTGCATTGTTGCGGTGAATCAGAAAAACATTTATATTGCAGGTAATTACGGAAAAATGTGACCACAATTGCGGTTGCGATTGCATTGCAGTAAAGTTAAAATACCTTAACATTGCAGTCGCAATTGCAGTTGCGGAATGCTATTTAAAACCATGCACTGAACTTTTATAGAAGCTCCTCGTCTAGTTTCTCCAAAACCTGAAGTGTATGAGTTAATTAGTTTCTCCAAATCCTGAAGTGTATGAGTTGATTTTACCTTATGGTAAAAGCTCAATTATATATATTTTTTTTTTTATTTTCTTCTCTTATAAGTACTTATTTTAGAAGTTCATTTAAACAGGGGGATAATTGTTAAGATTGTAACAAAATACATATACATGATTAACAAAAAATATTTCAATCGTTGGTTTTACTATGCATTATCTCTTCTAAAGTGTACCAACTCACTTGAGAGAAGCCAAGTACAAAGTTTTTAAGCTACTTCATAATTTTAATCTAGTCAAGTTGGACCATTCTTCAAAATTTTATAACTAATCACTGTTTCATCAAACAGAGAAACATATGGTATTGGTAATGAAAATGGATCAAACACATAGCAGAATATAATTTACAAATATGAAGCCTTAATTCTGTGAGACAAAAGAGGACAAGGGCTTACAGATTCTTGATTTTGGGAATGTAAATATCTTTAGGGGAATACAATCTGTTTCAATAATGAATCACATTAGTTGGCAACAGTACATTGAACCTTGGACAACAGATGCCTTTACTTAAAATATAAATATGAAGTGAGAATAGGTTATATCAGTGCTTTGATTTAATTGATGATACTTTACCTATGTCTCGATCGTTTCAGCCATATATTGACTTAAAAACTCCAGAGGAATCAAAAAAGGAGACAGCACGACCCTCTAAACGTGTAAAAAAGTTGCGTTAGGTATGATACCGCATAATTTCACTGTCATTGTAAATTTCAATTCAATTCCAATATGAGCATATAAATGTCTATAGATTGTTGAACATCAGCCCAAGTTCATTAAGGGCGGGTGCAGATTCAGTGAGACATTCATGCTTTGATTTCCTTCCGAACATCCTAGAATATACTGTTTTTCATGCAAGATCTTCATTGCACATGCTATAATTCACCAATTGTCTCAGTTCTATCAATATTTTGAAAAAATGACGAGTAAATCTATGACAGATTCCTTCCTGATTTTGGTGTCATGTGCATCATTTTGTTAAATTGGAAAGCCGTGGTGGGGTTCATTAGTTTTTGTCCATTTCAGGTTTTCAGGTGGTTGATGCATAACTCATTTAGAGAGCAAAATATGCACCGTCAGAGGATACCTTTTGCTTGCTGCTGGTGTAGCTGATAGTATCAGAGCACACATTTAATGTAGTATTGATGTACTTTTCAAATGCTACTGAGACGTCATGTTTGAGATTTCATCCATCGGCCTGCAGTTGTGGAAACATTTCCCCCTACTCGATAAAATACATATACGTAATACATTGATTTTTTATTGTGGGAATGATGTATAGAATGTTTTCGGTCCTGCATTCAGCTTCTGGGTACAATCCATTGTTGATATTTTAGCTTGCTTTGCAATTCTATTTCTTTTTTTTTTTGTTGTTGCAATTTTAGCTATATGCAACAAATTAGTGTACCGAGAAATCATCTACTGTGAAATTTTATTCATTTCAGGCTAAAATTTACGCAAGACTAGTCTATTATTGTGTGGAGAATAAGTTGAAGGTAGAGATTCCTGACCCGAGTTAAGTATACAAATCTGAACCTATACAAAATTCGAGATTCACAACGATTTCTCACTTCCTACAATCGCTTAATAATACAACTCTTACAAAGATTATAACAAGGAAAAGAACTGCTCCATCGTAAAACGTTTCCCGTAGGCTTCTTGATGGAGAGAAAAGAACTGCATGACATATGCAAAATTGCAAATTTTTATAATTATTTTACTAAAATTAAATACTGGTTTAC
>TCONS_00000088|GLYMA01G00750.N2|"x":antisense|noncoding probabity:0.967667
CTCCGGCAACAAATGTTCAATCTCAAACAATCGCTCTGCAACTATTTCAGCAAGAGCAACATTTCCATATAGCCTGCACGAGTTAAGCAATGACCCCCAAGTGCTGCCACTTAGTCTCATCGGAATGTTCTCTGCACACTTAATGCCTCATCAAGTTTCCCTGACCTGCCCAATATGTCCACCAAACAGGCATAATGCTCTAAAGATGGTTGCACCCCAAAATCCTGCATCACATTAAACAATCTTTTCCCCTCACTGGTGAGTCCTAAATGGCTACAACCTGACAGCAAGGCAACAAAGGTAATCCCATCTGGTTCAATGCCATACCTTATCATTTCATCAAACAAACCCAACGCTTCATATATTTGACCATTGATTGAAAATCCAGCCAGCATTGTATTCCATGATGTCAAATCCTTGCTGTGCATTCTGTCAAACACTTTTTCACAATAACCAATTTCTCCACATTTGGCTTACATGTCCATCAATGAGTTTAGTAAAGGCACATCAGCATTCTTCCTAGACTTTAGAATCTGCCCATGTACCTCCTTGCCACTAAGAGGTGCAGTAATCTGAGCACACACCGGTAAAACGGTTGTAAGAGTAATCCAACTGAACCCCATTCCCTCTCTCTGCATAACTCTAAAAGCAGCAAGGGTCTCAAACATCCTACCTTGACCAGCAAAACTGGCAATTAAAGTGTTCCAAGACACAACATTTCGTTGAGGCATTGCCTCGAACACCTTTAAGACCTCATGGAAGCACCCAATTTCCACATACAACCCCAAAAGCGCGTTGTTCACCACTTGATCAGCTTCTTCAACATCATGCTTAACAATTTGGGCATGGATTGCTCTGCCAACCAGCGCATTGCCGGAATCGGAACACGCCTTGAGGGCAATGGAAAACGCGAAATTCCCAGGCTTCACACAGCGTGACAACATGTCACGGTAAAGAAGCTAAGCTTCATGGGAGAACCCGTTTCTCGAATACCCAATAGCCATAGCTACCCACACAGGTTCTTCTGGGATGTTCTCATCGCCAGTTCGGAACACGCGACGAGCCTCGTTGACTCTGCCACAAACGGAATACAGCGTGATGAGCTTGGCCTTTAAAGTGGGGTTCTCCAAGACTCTGTTTTGAGAACGAAGCAAGTGCAAGTGGAGTTTTCGGCCATGTTCCAAGGACCTTCTGGAGATGCACGCGTGGAGGAGGAGAGAGATGCTTTCTTCTTCTTCAATGGGTGTGGGCTTCGATGATTCGATTAGGCGAAGAGCTTCGTCCAAATTTCCCCATTTGCAGAGAGATTTTAGGGTTGTTTTGAGTTTGTGTGTATTTGTGGTTCTGGGTGTGGAAGTGGCTGTTATGTTCGTTTTGACGGTTATGTTGGTTGGAAGAGAAATGGCGGGGAGCATGATGGAGACTGAGACAGTCAGGAAGGAAAGGAATCATAGTGATTTTAAGGTTAGTTTGGAAACTCCAATGAAGAAATTGAGTCTGTGGGAAAGATCTGAGAAACTGAAGCTTGTTTAGCTATATCATCAATTTTAT
>TCONS_00000090|GLYMA01G00760.N6|"j":new_splice_junction|noncoding probabity:0.996834
CTTGAACAAAGTTTATATTCGTAATTTTATAAACTTTTTTGGTTTTTTAAAACTAAAGTCATTAGGTTAAAAAGTTATGATAAACATTACAGTTTTATATCGATAATAATATAAATTTGATAGTTTAATTGAAAGTGAGATTCTTGAAGGATGCTTCTTCAATTCCCTTTCCTTCTTTCTTAGCTTTGAAGACCAACTCATTTCAACTTAACCCATCAAAACCATCGCTCTCTATTTTCGTCCTTTCTACCTTTCTCCGATCCCAATCCCTAATCTTTCTCTCTTCAAACTCTAATTTTTTCATCTGGGGAGATCGGCTGACGAATCGAGAGGATCTCATCGCTCGCAAGGGATTAGGGTTTCAATCGATCGCATCACATATCACAATCATGTTTAGCCGGATGTTCGGTAAACCTAAACAGGAAACCAATGCTGTTGCCACTTTGGACAAGCTAAACGAGACACTTGAAATGCTGGAGAAAAAGGAGAAAGTGCTCCTTAAAAAGGTGGCAGCAGAAGTTGAAAAGGCCAAAGAATTCACAAGGGGGAAGAACAAAAGGGCGGCAATACAATGTCTGAAGAGGAAGAGGTTATATGAACAGCAAATAGAGCAGCTTGGAAATTTCCAGTTGCGTATTCATGACCAGATGATAATGTTGGAAGGTGCTAAAGCCACCACAGAAACGGTAGACGCGTTAAGAACTGGAGCAGCTGCTATGAAGGCTATGCAAAAAGCAACGAATATTGATGATGTTGACAAGACTATGGATGAGATCAATGAACAGACTGAGAATATGAAACAGATTCAGGATGCATTGTCTGCTCCAATTGGTGCGGCTGCTGATTTTGACGAGGATGAATTGGAAGCAGAACTAGAAGAACTGGAGGCTGCTGAGTTTCATCCAGCAACTACAGCTCCTGCAGCCACATTGCTG
>TCONS_00000118|GLYMA01G00950.N2|"o":exon_skipping|noncoding probabity:0.995798
TTTAAATTTAATTATATTTTTTAATCCTTTAAATTAAAAAAAAAAAAGCAGCTCGGGTAATAATGCAGATTACGAGGCCAATTTTGCAGTTTTGCTGCACAACCTTCCATGCACCTTACCGCACACAATCTTTGCCCACCGTTCTTATCCGATCGCAACTTTCCAATCGCATTCCAACACGCACGCACCCAGAGATTCAACGTACGTTACAAGGCAGAAAAAGTATTTTTAAAATTGTTTGCGTGAATCCCTAAATTACCCTCATCTCCTTTATATAAAAGCCCTCACCAGCGCGGTTTTGGAGTCGCACACAGTTTACTCACTAACTCACTGTGAGAGCAAAGAAGAAGAAGAATGAAGGACGCCGGAAAGAGCCACAAGGCGAACGGAAAGCTGTCGCCGGAGACTCGGAAGGATCGGAAGTCGGCGACGGGGCTGAGCGGATCGCCGAAGAAGGGAGGCCACGGCGGGAAGTTCACGTGGATCGGCCACGGCTACGAGCAAGTTGAGATGCCGCACGGTGCTATGGACGCCAAGGACCCGAACTTCGAGGATCCTGTGGAGATCGCCACCGTGTGATCGCGGTGGTTTCCGGTGGCCAGGTCTGTAAATAGTAGTAATTGGCGAAACGTGTTTTTTCGTGTTCAATAATGTGAAGCGAATCGGAGAAGAAGCGTTTTCTGTGATTGATTGTTATAGATCTGATCTATCTGCGGTATTTGGTAGTAGCATGGCACTTGTTGTACATATATCGTCTTGGAGTTGGAAGTGCACTCGCATCAGAATATTGAAATGAGGATGCAAACCTGAAGAAAACAGGAAATATTATCGTCATTAAGTTATGAAGGGATCACCCACAGTTACGGTAACAGTGAGTAAATAGCTGGAAAACATATAAAGTGAC
>TCONS_00000176|GLYMA01G00990.N3|"j":new_splice_junction|noncoding probabity:1
CAATATTGTGACTCATTTGTTTCTATGCTTTTCTTAATATTCAAAGCAAAGAAATCAACATTATTGGTTTGCTTTTGAGGAGTGGATTTAGGGTTGTTAGCAACTGAAACTCAAAACTAGTTTTAGTTTTTTCAAATTTCAACGGGACCTTAATTTTGTTACCAACTGATTTTAAAATTAAAATATCAAAACATAAATTACTTGGTTGCAGTCCAAAATCCAAATGAAGGAACCGGTTATCCCGAACCGTACGCAAAGAATGATATGAGATTCTGATTCATCGAAACCGAGTTTGGAACTGGAGAGTTCCATTCCAAACAGTCCCTTATTTATCCGAAACGTATATTATATTAATTGATTATTGATTGTTTGAACTGAGAATGGAGTGAAAGCGATGGGGAACAAAATCGCGCGCACGACGCAAGTATCGGCTTCGGAGTACTACCTACACGAGCTGCCGTCGACGTACAATCTGGTTCTGAAGGAGGTTTTAGGTCGCGGTCGCTTCTTCAAGTCGATTCAGTGCAAACACGACGAGGGTTTGGTCCTTGTCAAGGTCTATTTCAAGCGCGGCGATTTCCTCGATCTCTCCGACTACGAGCGCCGTCTCTCTCAGATCAAACACATCTTCACTTCCATCGATCACCCTCACGTCTGGCCCTTTCAGGTTAAGCACGCGCCCTTTTCTTAGTCTCGTTGAGAAGAAATGGTTGGCTTTTCAGTTGCTTGTAGCTGTAAAACAGTGCCACGAGAACGGAGTGTGCCATGGTGATATCAAGTGTGAGAATGTGCTGATTACGTCCTCCAATTGGCTTTACCTTGCTGACTTTGCATCTTTCAAACCCACTTACATTCCATATGATGACCCCTCCGATTTCTCTTTTTTCTTTGACACTGGTGGACGAAGACTCTGTTATCTTGCACCTGAGTACAAGTTTTAATATAAAGATGCAAGCGAACTGCTTACCAGAGATTTTATGAACATGGAGGGGAGATGCAGGTGGCACAAGACACCCCCTTAAAACCCTATATGGATATATTTGCTGTCGGGTGTGTAGTTGCTGAACTTTTCCTTGAGGGGCAGCCACTATTTGAACTGTCTCAGCTTCTTGCTTATCGCAGAGGGCAATATGATCCAAGTCAGCATCTTGAAAAAATACCAGATCTTGGAATCCGTAAGATGATATTACACATGATTCAGTTAGAACCAGAGTCTCGATTTTCTGCTGAAAGATATCTGAAGGAATATGCTGCAGTTGTATTTCCAATCTATTTTTCACCATTTCTGCATGACTTTTACCGATGCTGGAGTCCTCTTCATTCTGATATGAGGGTTTTACTATGCCAAAGTGCTTTTCCGGAGATACTTAAACAAATGATGAACAATAAGTCATATGATGATGCAGGGGTTAATTCTGGTGAACTTTTGGAAAACATGGTTGCTAAAGAAAGTGTGAGTTTCATGAATGATTCACTGATGAAGAGAGAGGACATAGGCAAAGGCTTAGTCCATGATCACTATGAACTTCTAGGTGATATTAATAGCCTACTGAGGGATGCTAAAAAAAATAATAATCAATCGCATGTAGCAGAAAATGCACATAATTCTACCTTTCCTGAAAATCTAAAAAATTTGCAAACTGGTAAACTACTTCAAACTATCTCCAATGCATTTCGAGGAAATGACCATCCCTTTCTGAAAAGTGTTACTATGAATGATTTAAATTCATTGATGTCTGAGTATGATAGTCAATCGGATACGTTTGGAATGCCTTTTCTACCATTACCAAAGGATAGTATGAGATGTGAAGGCATGGTTCTGATAACTTCTTTGCTCTGCTCTTGCATACGAAATGTCAAGTTGCCTCACTTGAGGAGGGCAGCTGTACTCTTGTTGAAGGCTTCTGCCCTATATATTGATGATGAAGATCGTTTGCAGCGTGTTATCCCTTATGTGATTGTGATGCTTTCTGATTCAGCAGCAATTGTGCGTTGTGCTGCTTTGGAGACTTTGTGTGACATTCTTCCCTTAGTGCGGGATTTTCCTCCCAGTGATGCAAAAATATTTCCTGAGTATATTCTTCCAATGCTTTCAATGCTTCCTGATGATCCAGAGGAAAGTGTGAGGATATGCTATGCCAGCAATATAGCTAAGCTGGCACTGACTGCTTATGGATTCCTGATACACTCAATATGCTTGAGTGAGGCAGGTGTCCTTGATGAATTGAGTTCACCACAGAAGCCATTGACATCATCCACTCATAGTTCTGGAAGATTGAAGAGGATAAATGGTGATGCCCAACTTCTGCAGCTGAGGAAATCCATTGCAGAGGTTGTCCAAGAACTTGTTATGGGTCCTAAGCAAACCCCAAATATAAGGAGAGCACTTCTTCAGGATATTGGTAAACTGTGCTGCTTTTTTGGTGTGAGACAGAGTAATGACTCTCTTTTACCTATCCTTCCTGCTTTCTTAAATGATCGGGATGAGCAATTAAGGACAGTATTCTACGAAAAGATAGTTTATGTCTGCTTTTTTGTGGGCCAAAGAAGTGTTGAGGAATATTTATTACCTTACATTGAGCAAGCTTTAAGTGACGTGACAGAAGCTGTCATTGTTAAAGCTGTAGAATGTATGACTATTCTATGCAAAAGCGGGTTCTTCCGGAAGAGGATATTGCTTCAAATGATAGAGCGCGCCTTTCCTTTATTGTGTTATCCTAGTGAATGGGTGCGGAGATCGGTTGTCTCTTTTATTGCGGCTAGCAGTGAGAACTTGGGTGCAGTAGATTCTTATGTTTTTCTTGCTCCTGTTATACGGCCTTTCCTCCGCAGGCAACCTGTGTCTCTTGCTTCAGAGAAGGCTCTGCTTTCATGTTTAAAACCTCCTGTCTCAAGACAGGTTTTTTTTGAAGTCTTGGAGAACTCCAGGAGTTCTGACATGTTAGAAAGACAGAGAAAAATATGGTATAGTTCTTCACAATCTAAACTATGGGAAATTGATTTACTGAAAAAAGGAATTGATGAGTTGGATTCATTAAAGAACTGGAGTGACAAGCAACAAGGTCATGGGGTTCAACAAACAGTTGGCACTGCCTTCCAACAGCCAGGGATAACTGGTTGTGACAAAGCTGAGGCAAAATTGAGAGATATGGGGGCCTTTATGCATAATGATAGCAATAATGTGGTACATCGTGATACCCAATGCTCAGAGAAGTTACAGTTTTCAGGATTTATGTCACCACATTTTAGTGGTATGAACAGTTTGACATATGAAAAGCCATCAGAAGGCATACCTTTGTACTCCTTCAGTGTGGACAGGCGAGGAATGGGAATCCCTCCTGCAGCATCTGATCCTCCACTGCCAATGAATTCTCTGGGTGTTAGTTCATCTGCAATGCCTTGGGTTAATCCACTTAGTAAGTCCTTTAATTTGGCTAATTCAGTTCCAGCACCAAAGCTCTTTTCAGGTTCTTTTAGTATCAGCAATGGTTCTAAACAGTTCCATCGAGTGGTACATGAACCAGAAGCCAGGGAAAATGAGACAGCCTATGTTAATAACACATTTCAAGATGTGGGATTATCTGCTAATATTAAAGGTACTTCAATTGCATTGGAAGATGCAACTTCCCAAACTGATCTATCTGGATTTCCATCATTTGCTCGAGCTTCCATTCCCGACTCTGGTTGGAGGCCCCGTGGGGTGTTGGTTGCACACCTCCAGGAGCACCTTTCAGCTGTCAATGACATAGCTATATCTGCTGATCATAGCTTCTTTGTGAGTGCATCTGATGATTCTACAGTAAAGATTTGGGATTCCAGAAAGCTGGAAAAGGACATTTCATTCAGGTCAAAGCTAACTTATCACATGGAGGGAAGCCGTGTGTTGTGTGCAACAATGCTTCCAGGTTCTGCACAAGTTATAATTGGAGCGTCTGATGGATTTATTCATATGTTTTCTGTTGATCATATCTCTAGAGGTCTAGGAAATGTTGTTGAGAAATATTCTGGTATTGCTGATATCACAAAGAAGGATATTAAGGAAGGTGCCATACTCAACCTTTTGAATTGCCCTGTGGATAACTATACCATCATGTATAGCACCCAGAACTGTGGCATTCATCTGTGGGATACTAGGTCCAATTCCAATACCTGGACTCTTAAAGCTACTCCTGAGGAGGGCTATGCTTCTTCTCTGGCATCAGGGCCTTGTGGTAATTGGTTTGTATCAGGGTCATCCAGGGGGGTTATTACACTTTGGGATCTGAGGTTTCTTATACCTGTGAATTCTTGGCAGTATTCTCTTGCTTGCCCTATAGAAAAGATGCGCCTCTTTCTTCCTCCTTCAAATGCTTCTGTTTCTTCAGCTGCTAGGCCCCTTGTTTATGTGGCTGCTGGTTGCAATGAAGTTTCTCTTTGGAATGCAGAGAATGCGAGCTGCCACCAGGTCCTAAGGACGGCCAATTATGACAGCGATGCTGAAATGTCTGATCTGCCCTGGGCGTTGGCCAGACCTTCTAGTAAGCCAACTTCCCAATCAGATCTAAGACGAAATGTTAATCGCAAGTATGGAGTTGATGAGCTAAATGAACCTCCTCCTCGTCTTCCTGGTATTCGTTCATTACTTCCCTTGCCTGGGGGTGATTTATTGACTGGAGGTACTGATTTAAAGATACGTCGGTGGGATCATTACAGTCCTGACAGAAGTTACTGTATTTGTGGACCAAACTTAAAAGGAATAGGAAATGATGATTTTTATGAAACTAAATCTAGTTTTGGGGTGCAAGTTGTACAGGAGACAAAAAGACGTCCTCTTACAATCAAGCTGACAGCAAAGGCAATTCTTGCAGCTGCTGCCACTGATTCTGGCGG
>TCONS_00000178|GLYMA01G00990.N5|"j":new_splice_junction|noncoding probabity:0.818082
CAATATTGTGACTCATTTGTTTCTATGCTTTTCTTAATATTCAAAGCAAAGAAATCAACATTATTGGTTTGCTTTTGAGGAGTGGATTTAGGGTTGTTAGCAACTGAAACTCAAAACTAGTTTTAGTTTTTTCAAATTTCAACGGGACCTTAATTTTGTTACCAACTGATTTTAAAATTAAAATATCAAAACATAAATTACTTGGTTGCAGTCCAAAATCCAAATGAAGGAACCGGTTATCCCGAACCGTACGCAAAGAATGATATGAGATTCTGATTCATCGAAACCGAGTTTGGAACTGGAGAGTTCCATTCCAAACAGTCCCTTATTTATCCGAAACGTATATTATATTAATTGATTATTGATTGTTTGAACTGAGAATGGAGTGAAAGCGATGGGGAACAAAATCGCGCGCACGACGCAAGTATCGGCTTCGGAGTACTACCTACACGAGCTGCCGTCGACGTACAATCTGGTTCTGAAGGAGGTTTTAGGTCGCGGTCGCTTCTTCAAGTCGATTCAGTGCAAACACGACGAGGGTTTGGTCCTTGTCAAGGTCTATTTCAAGCGCGGCGATTTCCTCGATCTCTCCGACTACGAGCGCCGTCTCTCTCAGATCAAACACATCTTCACTTCCATCGATCACCCTCACGTCTGGCCCTTTCAGTTTTGGCAAGAAACAGATAAAGCAGCATATCTTTTGAGACAGTTTTTCTTCCATAATCTGCATGATAGGTTAAGCACGCGCCCTTTTCTTAGTCTCGTTGAGAAGAAATGGTTGGCTTTTCAGTTGCTTGTAGCTGTAAAACAGTGCCACGAGAACGGAGTGTGCCATGGTGATATCAAGTGTGAGAATGTGCTGATTACGTCCTCCAATTGGCTTTACCTTGCTGACTTTGCATCTTTCAAACCCACTTACATTCCATATGATGACCCCTCCGATTTCTCTTTTTTCTTTGACACTGGTGGACGAAGACTCTGTTATCTTGCACCTGAGGTTTCTTCTTTTTCCTCCTTCTATGTCTATTTTATTTGTTTTTGCTACAATTGAGTTAGAAGCTAGATCTACATCTGGTGTTGTGAAACTATTATATATGTTGTTGCTGTGTATTTTCTCTTATTCCTTCCCTTTTTTTTAATTAGTACAAGTTTTAATATAAAGATGCAAGCGAACTGCTTACCAGGTAACCCTCAGTTTAGAGGCTTAATTCAATTATGAATTCAGCTAATGACCTTGATGTTTTCATTCAACCAAGACTCTTAAGCTATAATATTTTTTTGTCACTGACTTATAAATAAGACAAATCTGTCTTGAGAATTGAAACTGAGGTGAACAAAAAATCTGCCATGGTCTTGGATGTCCAGTTTCTAGATTTTTTTTTTAGATTTAACAATTTTGACCTTTATTGCAAAAATTATTGTACAGGTGTCTTTTTGACCTTTATTGCACAAAATTTGTCATGACCTTTTTTGTTTGATTAAAATTAAAAGTTGCAATTAGTGAGGAAAAATGTTAATCCTTGAAGTGTGCTACTAACTTCCATAAAACCCTAACATGATAAAATGTTACTAACTTCCTCTCTATTTGTTTCTTTTTTTCATTCATTTTTTGTTTGGGGCTGTGGCGTGTCAGAGATTTTATGAACATGGAGGGGAGATGCAGGTGGCACAAGACACCCCCTTAAAACCCTATATGGATATATTTGCTGTCGGGTGTGTAGTTGCTGAACTTTTCCTTGAGGGGCAGCCACTATTTGAACTGTCTCAGCTTCTTGCTTATCGCAGAGGGCAATATGATCCAAGTCAGCATCTTGAAAAAATACCAGATCTTGGAATCCGTAAGATGATATTACACATGATTCAGTTAGAACCAGAGTCTCGATTTTCTGCTGAAAGATATCTGAAGGAATATGCTGCAGTTGTATTTCCAATCTATTTTTCACCATTTCTGCATGACTTTTACCGATGCTGGAGTCCTCTTCATTCTGATATGAGGGTTTTACTATGCCAAAGTGCTTTTCCGGAGATACTTAAACAAATGATGAACAATAAGTCATATGATGATGCAGGGGTTAATTCTGGTGAACTTTTGGAAAACATGGTTGCTAAAGAAAGTGTGAGTTTCATGAATGATTCACTGATGAAGAGAGAGGACATAGGCAAAGGCTTAGTCCATGATCACTATGAACTTCTAGGTGATATTAATAGCCTACTGAGGGATGCTAAAAAAAATAATAATCAATCGCATGTAGCAGAAAATGCACATAATTCTACCTTTCCTGAAAATCTAAAAAATTTGCAAACTGGTAAACTACTTCAAACTATCTCCAATGCATTTCGAGGAAATGACCATCCCTTTCTGAAAAGTGTTACTATGAATGATTTAAATTCATTGATGTCTGAGTATGATAGTCAATCGGATACGTTTGGAATGCCTTTTCTACCATTACCAAAGGATAGTATGAGATGTGAAGGCATGGTTCTGATAACTTCTTTGCTCTGCTCTTGCATACGAAATGTCAAGTTGCCTCACTTGAGGAGGGCAGCTGTACTCTTGTTGAAGGCTTCTGCCCTATATATTGATGATGAAGATCGTTTGCAGCGTGTTATCCCTTATGTGATTGTGATGCTTTCTGATTCAGCAGCAATTGTGCGTTGTGCTGCTTTGGAGACTTTGTGTGACATTCTTCCCTTAGTGCGGGATTTTCCTCCCAGTGATGCAAAAATATTTCCTGAGTATATTCTTCCAATGCTTTCAATGCTTCCTGATGATCCAGAGGAAAGTGTGAGGATATGCTATGCCAGCAATATAGCTAAGCTGGCACTGACTGCTTATGGATTCCTGATACACTCAATATGCTTGAGTGAGGCAGGTGTCCTTGATGAATTGAGTTCACCACAGAAGCCATTGACATCATCCACTCATAGTTCTGGAAGATTGAAGAGGATAAATGGTGATGCCCAACTTCTGCAGCTGAGGAAATCCATTGCAGAGGTTGTCCAAGAACTTGTTATGGGTCCTAAGCAAACCCCAAATATAAGGAGAGCACTTCTTCAGGATATTGGTAAACTGTGCTGCTTTTTTGGTGTGAGACAGAGTAATGACTCTCTTTTACCTATCCTTCCTGCTTTCTTAAATGATCGGGATGAGCAATTAAGGACAGTATTCTACGAAAAGATAGTTTATGTCTGCTTTTTTGTGGGCCAAAGAAGTGTTGAGGAATATTTATTACCTTACATTGAGCAAGCTTTAAGTGACGTGACAGAAGCTGTCATTGTTAAAGCTGTAGAATGTATGACTATTCTATGCAAAAGCGGGTTCTTCCGGAAGAGGATATTGCTTCAAATGATAGAGCGCGCCTTTCCTTTATTGTGTTATCCTAGTGAATGGGTGCGGAGATCGGTTGTCTCTTTTATTGCGGCTAGCAGTGAGAACTTGGGTGCAGTAGATTCTTATGTTTTTCTTGCTCCTGTTATACGGCCTTTCCTCCGCAGGCAACCTGTGTCTCTTGCTTCAGAGAAGGCTCTGCTTTCATGTTTAAAACCTCCTGTCTCAAGACAGGTTTTTTTTGAAGTCTTGGAGAACTCCAGGAGTTCTGACATGTTAGAAAGACAGAGAAAAATATGGTATAGTTCTTCACAATCTAAACTATGGGAAATTGATTTACTGAAAAAAGGAATTGATGAGTTGGATTCATTAAAGAACTGGAGTGACAAGCAACAAGGTCATGGGGTTCAACAAACAGTTGGCACTGCCTTCCAACAGCCAGGGATAACTGGTTGTGACAAAGCTGAGGCAAAATTGAGAGATATGGGGGCCTTTATGCATAATGATAGCAATAATGTGGTACATCGTGATACCCAATGCTCAGAGAAGTTACAGTTTTCAGGATTTATGTCACCACATTTTAGTGGTATGAACAGTTTGACATATGAAAAGCCATCAGAAGGCATACCTTTGTACTCCTTCAGTGTGGACAGGCGAGGAATGGGAATCCCTCCTGCAGCATCTGATCCTCCACTGCCAATGAATTCTCTGGGTGTTAGTTCATCTGCAATGCCTTGGGTTAATCCACTTAGTAAGTCCTTTAATTTGGCTAATTCAGTTCCAGCACCAAAGCTCTTTTCAGGTTCTTTTAGTATCAGCAATGGTTCTAAACAGTTCCATCGAGTGGTACATGAACCAGAAGCCAGGGAAAATGAGACAGCCTATGTTAATAACACATTTCAAGATGTGGGATTATCTGCTAATATTAAAGGTACTTCAATTGCATTGGAAGATGCAACTTCCCAAACTGATCTATCTGGATTTCCATCATTTGCTCGAGCTTCCATTCCCGACTCTGGTTGGAGGCCCCGTGGGGTGTTGGTTGCACACCTCCAGGAGCACCTTTCAGCTGTCAATGACATAGCTATATCTGCTGATCATAGCTTCTTTGTGAGTGCATCTGATGATTCTACAGTAAAGATTTGGGATTCCAGAAAGCTGGAAAAGGACATTTCATTCAGGTCAAAGCTAACTTATCACATGGAGGGAAGCCGTGTGTTGTGTGCAACAATGCTTCCAGGTTCTGCACAAGTTATAATTGGAGCGTCTGATGGATTTATTCATATGTTTTCTGTTGATCATATCTCTAGAGGTCTAGGAAATGTTGTTGAGAAATATTCTGGTATTGCTGATATCACAAAGAAGGATATTAAGGAAGGTGCCATACTCAACCTTTTGAATTGCCCTGTGGATAACTATACCATCATGTATAGCACCCAGAACTGTGGCATTCATCTGTGGGATACTAGGTCCAATTCCAATACCTGGACTCTTAAAGCTACTCCTGAGGAGGGCTATGCTTCTTCTCTGGCATCAGGGCCTTGTGGTAATTGGTTTGTATCAGGGTCATCCAGGGGGGTTATTACACTTTGGGATCTGAGGTTTCTTATACCTGTGAATTCTTGGCAGTATTCTCTTGCTTGCCCTATAGAAAAGATGCGCCTCTTTCTTCCTCCTTCAAATGCTTCTGTTTCTTCAGCTGCTAGGCCCCTTGTTTATGTGGCTGCTGGTTGCAATGAAGTTTCTCTTTGGAATGCAGAGAATGCGAGCTGCCACCAGGTCCTAAGGACGGCCAATTATGACAGCGATGCTGAAATGTCTGATCTGCCCTGGGCGTTGGCCAGACCTTCTAGTAAGCCAACTTCCCAATCAGATCTAAGACGAAATGTTAATCGCAAGTATGGAGTTGATGAGCTAAATGAACCTCCTCCTCGTCTTCCTGGTATTCGTTCATTACTTCCCTTGCCTGGGGGTGATTTATTGACTGGAGGTACTGATTTAAAGATACGTCGGTGGGATCATTACAGTCCTGACAGAAGTTACTGTATTTGTGGACCAAACTTAAAAGGAATAGGAAATGATGATTTTTATGAAACTAAATCTAGTTTTGGGGTGCAAGTTGTACAGGAGACAAAAAGACGTCCTCTTACAATCAAGCTGACAGCAAAGGCAATTCTTGCAGCTGCTGCCACTGATTCTGGCGG
>TCONS_00000192|GLYMA01G01050.N2|"x":antisense|noncoding probabity:1
CCCAGCTCAGCTCCCATTGGGTTAAAAAATTAGCAGTGAAAAATAAATAATAATAACTGTATTTCACAAATTCCCTTTAATAATAAGTAAGAATTATTACAAAAGAAAAAGAATATTACACCGTCAATCAACAATCATCATAATTTTTTTTTTTATTTCATCAAGAGTAGTTGTTGTTGTCCAAAGTGGCAATCAACGGTTGTTTGTGGCCGTCGGATCCTTCATCAAGGGCCGTAAGTAACTGGGCCCGACAGGCCTGGTACTCCCAATCGGTGGTCCCAATCATATACAACATGAGGCCCGCACAACAAACCTGGGCCGACAATAGGCCCAGCCAGAGCCCACAGAACCCAACCTCGAGCCAGAACGCAAGCCCAACTGCCACGGGCATCCCCACCAGATAAAACGCTCCCAGGTTCACATCCTCCCCCACCTCCTCCGCATCGCCGTCGCAAAAACCACCGCGGAGAACCCCATTACGGCGGCAAAGAACACCGCCACCACCGCCGACATCCTGGCGCGTCGTCCCCTGTTGGCGCCAAGCTCGTTTCCCACGCGCGTAGACACCGCAAGCCCCAGCGAGGAGGGAAAAACGTAGATCAAGGACGTAGTCTGGATTAAAATCCCCATAGCCGCCACGCTGGCAGTGGGGTCCACCAACAACCCACACAACAAAATCATGATCTCATACCACCACCACTCCAAACAAACGGAGACACAGCTCGGCGCCGCGAGCCGAATTAGCGGCTCCCAGCAGGTTAAACACTCCCGGCTCGGCGCGGTCCACGTGGCCAGGTGGACCCCACTTATCCACAAATAGAGAACCAGCAAACATAGAATGGAAAAGCTGGAGGCGGCGGCGGCGGCGGCGACGCCACCCAGGCCGCGCTCGACGAGAGCCAGGTTAAAGGCCACGTGGAGGAGGGTGCCGGCGAGGGACGCTAAGGTGACAGGGTGGGTGACGTTCTGGGCGCGAAGGTAGACTCTGATTGGGTGGAGGAAAGAGTTGATAAGGAGGTCGGGGAGGAGGAAGAGCAAGTAGGTTTGTGCCATTTGGGTGATGTGTGTGTGCTGGTTGAGTAAGATGAAGAT
>TCONS_00000193|No gene id, No trans_id|"-":intergenic|noncoding probabity:0.995892
TTACAACCAATGGGCAAATATGTTTCAAGTTCATCTCATAAATCATGAGTCAAAATTTCAAATGAAATTTAGAAAAAAGAAAGCTATCTAGAAAAGAGAAAGGGACACGTGATTTATGAGAGGATGTCTCAGGAGGGTCATTACAAAGCCAGCTACTTGCCTAACAAACACAGCTCATCCCCAGACCCCAGTACGTTAGAGGATCTCATAATTCTCAAGGACGTGTACATGTCAAAGATATACCTAAAGAAAAAAGGATCATTCTGGTTGAATTCCATGAGACCAACAAAAAGGTCAGAATCAGCTCCACCAAAATAAGGAATAAGGAGCACATACATTAGTCAACAAGGGCCTTCATTTTGTGAGTGATTCTCGCGTGTTTGTGATCTTGCTTGTGATTCAAAACCTCCTTAGGGACAAAGAAAAAGTTATCTTGTTGAGCAGAATTCCTTTGATGCCGGAACTGATGAGTGTGTAATGTTTATTTTAACACCCTATTCCATTGCACAACATTAACA
>TCONS_00000221|Glyma01g01270.N2|"j":new_splice_junction|noncoding probabity:0.948534
CACAGCCTAGCTCCCCCCTCGGCTCCAGCAACGACTTCTACAGATTACAGATATAAACCCCAGTGAGTCACACACTGCGACTCAGAAGAAACGCACTCTCTCTCTCTTCCTCTCTCTCTCTTCGGAGCTCAATTTGGCCGTCAATGGCGGCCTCCAATGCTCACAACGGCACCACCACCAACTCCATCAGGCACGCCTTCGGCAACGTCCTCGCGTTCTTCATCCTTCTCCTCATCGGCGTTCTGGCCTTCTCGATCCGTCTCTTCTCCGTTATAAAGTATGAGAGTGTTATCCACGAGTTTGATCCTTATTTCAACTATAGAGTCACCCAGTTTTTGACAAAGAATGGGATATACGATTTCTGGAACTGGTTTGATGATCGAACTTGGTATCCCCTCGGTCGTGTAATTGGTGGGACTGTCTATCCTGGTTTGACGTTGACAGCAGGCACCTTATGGTGGGTACTGAATTCCCTAAACATACCTCTCTCAGTTGAAACTGTTTGTGTGTTTACTGCACCTATATTCTCAGCCTTTGCTTCATGGGCAACTTATCTTCTGACAAAGGAGGTTAAGGGTGCGGGGGCTGGCTTGACAGCAGCAGTTCTTCTGGCTATGGTCCCTTCATATATATCTCGATCAGTGGCTGGCAGCTACGACAATGAAGCTGTTGCTATATTTGCTTTGATATTCACTTTCTATCTCTATATTAAGACACTCAATACAGGGTCCCTCTTTTATGCCACTTTGAATTCCATAGCATACTTTTACATGGTTTGCTCATGGGGAGGGTACACTTTTATCATTAATCTTATTCCGATGCATGTACTCTTGTGCATAGTAACCGGTCGCTATTCTTCTCGACTGTACATTGCATATGCACCTCTTGTTGTATTGGGAACATTGTTGGCTGCCTTGGTGCCTGTGGTTGGGTTTAATGCTGTAATGACATCAGAGCATTTTGCATCATTTCTGGTTTTCATTATCATCCATGTAGTGGCTCTTGTGCACTATATCAAAGGAATTCTTTCACCAAAAATGTTCAAAGTAGCTGTGGCACTAGTTGTTTCTGTTGGCCTTGCAGTGTGTTGTGCAATGGTGGCAGTACTTGTAGCATTGGTAGCTTCAAGCCCAACAAAAGGATGGAGTGGAAGAAGTTTAAGTCTGCTTGATCCTACTTATGCAAGCAAGTATATACCAATCATTGCTAGTGTTAGTGAGCATCAGCCACCTACTTGGCCTTCATACTTTATGGATATCAATGTCTTGGCATTCCTCGTTCCAGCTGGCATTATTGCATGCTTTTCTCCCCTATCTGATGCAAGCTCCTTTGTGGTACTTTATATTGTTACGTCGGTATACTTTTCTGGAGTCATGGTTCGCTTGATGCTTGTACTTGCTCCAGCAGCATGTATCTTGTCTGGGATTGCTCTTTCTCAGGCTTTTGATGTTTTCACAAGATCTATTAAGTTGCAGTTGCCCAGCCTATTGGGTCATTCTCACGTTGATGCAGGGGAAGCCAGTTCTGAAAGTGTTGTGACAAATGATTCGATGAAGTCTGATAAAAGTGAGGACACATCAAAGGAACGAACCTCAAAGAAGAGCAAGAAGAAGGAAAAGGAACCTGTGGAAAAGCCTCCGAGCAAGTCACAAATTAAGAAAAGGCTTTTGGTTTTACCTCTGGAAACATCCATCATTGCTATTGTCTTGCTTGTGTTGCTAGGTGCCTTCTATGTGGTTCATAGTGTATGGGCAGCAGCAGAAGCTTATTCAGCCCCTTCTATTGTTCTAACATCACATTCACATGATGGACTTCATGTTTTTGACGATTTTAGAGAGGCTTATGCTTGGCTGAGTCATAATACAGAAATAGATGATAAAGTGGCTTCTTGGTGGGACTATGGCTACCAGACAACTGCCATGGCTAACCGAACTGTCATTGTTGATAATAATACCTGGAATAACACACATATTGCTACTGTTGGTACTGCCATGTCTTCCCCAGAGAAGGCAGCTTGGGAAATTTTCCACTCATTGGATGTCAAATATGTTCTTGTTGTCTTTGGAGATGATACTCTAGCTTCCTTCAGTAATAATCAGCTTTTGAGGAGTGTTAACACCTTTTTTTCTCTTCAAATTTTA
>TCONS_00000231|GLYMA01G01330.N2|"j":new_splice_junction|noncoding probabity:0.971258
GAAACTCAGAAAATAGAATTGCCAAAAAAAAGAAGAAAAACTCAACCCCCAAATTGAAGGGGAAAAAAAAGAAGAAAAAAGCACTTTAGGAAACGCAGGTTTTGGTTCGATTGTTTTGTGCAGAGTGCAAAATCAGTGAAACCACCATGCTTCGTAGCTTGACGAAACTTCGTTGTTTCGCCGCCGTTCAATCACGCCAAGTTCTATCACCTCCCTCTTCTCGCCGTCTCCTCCACCACTCGCCGCCGCCGCAACCGCTTCACTCCGCTTCCAATTTCCGCATTTCTCGTCCTTCCTTCATTTCCTCCTCATGGCCTCTCCACGCATCTCATCCTTCCCCTTCCTTGGTTCAAGTGCGACATGCTTCGTCCAAGGAGAGAAAGCGAAAGCCGGTGCCTCCAACCGTTTCCAAGGTTAAGAAAACCAAAATGAAATCTTATTCGTCTTTCAAGTCCAGATTCAGAACAATGAATGATGGGAACATCAGGCGCTGGAAGGAGGGCAAGCGTCACAATGCTCATCTCAAGAAAATAGAGCAACCTGTGTTTCCCCAGGATGCACAGTTGTGAAAATTGACTGGATGATGAGGCAATAATTATGGTATGCTTGTATATAAGGTATTAGCAAACATTTGAAAATGCAAAATAGTCGTGCAGTCCTGTAAGTGGCACTGGAATTTGTCATGGGTGTATGCTCTATAGATCAATCCAGCATGATTTCACTTGACATTGCCCTTGTTTTGGGTTTGTGCTATGATGGATGTTGTTGTATGCTATGCATAACATGTTTCCTTTTATGTCATCATAGCTGTTGGGCCAGTTGGCAACTGGCACCCTTCTCTAGGCTCACCATTACGAGGGACTGCTATCAGCTTCCTCATGCAGTCTTTTTCTCCACAATATGGTTACTTGATATAGATACTGACATGTTTGTGGGCCATTGCCTCATGGTCATGGGTTTCTGCAATAGTAATTGTTAACTCCCCCATCAGCTGTCTGCTGTGAAAATAACAATGGTATGAGATGTTGCAGTACAAAATGCTCACAAAATGTTATGGAAATATTTTCAGTCAGGTTCTATTGTAGTACAGCTTGTATTGTGTGTTAAGAAAATTTTATAATCATAATGTCGCAGAGAGAGCATTTTGTGGTAAAATTGTTTTCATGTAAAATTAAGCAAACCAAACATCTTTGAAGCCTAGCTCAATAATATTCCTAATTAGACTAAAATTTGGTGGGCTAAAAATTTAAGTAAATGTGGATAAAAATTTGTCTGTATAAATAAATAAGAGATAATAAAAAATTATATATATGATTTTTTGGTTCTAAACTAATTTGAGGATTTTCAAAGCAAAAAGATAGAAGTCAACCTTGTTATTCAATTCATACAAAACTCTAGTAGTTTAAGATCGCAAGGTATACAAGAACTGATGAGATTAATTCTTGTGAAAAGGAGTATTTGTAATTTGTCCACTTGTAAATATGCATCACCTTTTACATGTCTATTGAGCAATATATAAATTTCATTATATTTAATTTTAAAAAAAAAATTAACCTATCTAGTAACTACTTCAAATTCTTTTGCATAGTTCCTGTTAATTAGAACTTAGAACTATATACTAATTACTAAGTTCAAAATAATATCTTCATAAGAACAATGTATGGAACACTTCATTTGAACACAATTTATTGCTCTTGACTCTGCCTGGTCTAGACTTTAGATCAGTGTGAGTGTGTAATAAAAGTAGGAAAAAGATTGGAGTTATCTTCTTTCTCATTAGCTAGCATATAGAGAAGTCAATGGGTGAATTTCTAATTCTTATCTATATTTGCTGGTTGATAAATGTCAATGGGCGAATTCAGGATACACTGTGCAATCTATTCAAAATGCATAGCAGTGGCAACAAAAAATACTCGTATGTATATCTGTAATACGGAATTTGTACTTAGTGGGAGC
>TCONS_00000232|GLYMA01G01330.N3|"j":new_splice_junction|noncoding probabity:0.811256
GAAACTCAGAAAATAGAATTGCCAAAAAAAAGAAGAAAAACTCAACCCCCAAATTGAAGGGGAAAAAAAAGAAGAAAAAAGCACTTTAGGAAACGCAGGTTTTGGTTCGATTGTTTTGTGCAGAGTGCAAAATCAGTGAAACCACCATGCTTCGTAGCTTGACGAAACTTCGTTGTTTCGCCGCCGTTCAATCACGCCAAGTTCTATCACCTCCCTCTTCTCGCCGTCTCCTCCACCACTCGCCGCCGCCGCAACCGCTTCACTCCGCTTCCAATTTCCGCATTTCTCGTCCTTCCTTCATTTCCTCCTCATGGCCTCTCCACGCATCTCATCCTTCCCCTTCCTTGGTTCAAGTGCGACATGCTTCGTCCAAGGAGAGAAAGCGAAAGCCGGTGCCTCCAACCGTTTCCAAGGTTAAGAAAACCAAAATGAAATCTTATTCGTCTTTCAAGTCCAGATTCAGAACAATGAATGATGGGAACATCAGGCGCTGGAAGGAGGGCAAGCGTCACAATGCTCATCTCAAGGATACACTGTGCAATCTATTCAAAATGCATAGCAGTGGCAACAAAAAATACTCGTATGTATATCTGTAATACGGAATTTGTACTTAGTGGGAGC
>TCONS_00000233|GLYMA01G01330.N4|"j":new_splice_junction|noncoding probabity:0.999991
GAAACTCAGAAAATAGAATTGCCAAAAAAAAGAAGAAAAACTCAACCCCCAAATTGAAGGGGAAAAAAAAGAAGAAAAAAGCACTTTAGGAAACGCAGGTTTTGGTTCGATTGTTTTGTGCAGAGTGCAAAATCAGTGAAACCACCATGCTTCGTAGCTTGACGAAACTTCGTTGTTTCGCCGCCGTTCAATCACGCCAAGTTCTATCACCTCCCTCTTCTCGCCGTCTCCTCCACCACTCGCCGCCGCCGCAACCGCTTCACTCCGCTTCCAATTTCCGCATTTCTCGTCCTTCCTTCATTTCCTCCTCATGGCCTCTCCACGCATCTCATCCTTCCCCTTCCTTGGTTCAAGTGCGACATGCTTCGTCCAAGGAGAGAAAGCGAAAGCCGGTGCCTCCAACCGTTTCCAAGGTTAAGAAAACCAAAATGAAATCTTATTCGTCTTTCAAGTCCAGATTCAGAACAATGAATGATGGGAACATCAGGCGCTGGAAGGAGGGCAAGCGTCACAATGCTCATCTCAAGGTTCATTTTTTTTTTTTTTCTCTTTATTCCACCTCATAAGGTTTTATGATTTTTTGATTCTGACCCTGTTTCGAAAAACTCCTTAATAAGTAAGTGTTTATAGGAGAAGGAAATAAGGAGGTACAATGAGTTAAACTTCTCTTACAAGTTAAAATTAACTTGCACACTAAAACTTCTATAGAAGCTCTTTGATGCAAATTTTTGAGGTGCATAAGGTATTTTTATCTTATGAAGGAAGTTTAATTCTTTTTTTTTTCCTCCTGTAAGTGCTTTTTGAGAAATTTATCTAAACAAACTCAATGTAATGGTTTGTTGAGATGTGAGTTTCTTGGGGGGGTTTATCTAGAATCCTTGATTATTCTATTGTTCTTTCATTGTGAAACTGTGAATTGCCAAATAAATCACATCATACTCATTGCCAAAATTTCCATCTCAATGCATGAGGTGCAAATAAATGACCAAAGCCCATTTTGACAAAGTTATTGACTCAATTATATTCACAGTGAACAGCTGATGTCCTTCCTAAGCATGTTTCCTGTAGGCTGTAGCATTTGTAGTACACATTACATTCTGAAGTCCTTAAAATAAATAGGCCAAACACATAACAGGAAATAGTGGCTAATTTCTTTCAGAGGAGTGAAATTGTTTTGGAAAATGGAAATTGTAATAGTTGTAGTACTAATGACTAGATTATGATTTGGATTTCATCATTTTCAGAAAATAGAGCAACCTGTGTTTCCCCAGGATGCACAGTTGTGAAAATTGACTGGATGATGAGGCAATAATTATGGTATGCTTGTATATAAGGTATTAGCAAACATTTGAAAATGCAAAATAGTCGTGCAGTCCTGTAAGTGGCACTGGAATTTGTCATGGGTGTATGCTCTATAGATCAATCCAGCATGATTTCACTTGACATTGCCCTTGTTTTGGGTTTGTGCTATGATGGATGTTGTTGTATGCTATGCATAACATGTTTCCTTTTATGTCATCATAGCTGTTGGGCCAGTTGGCAACTGGCACCCTTCTCTAGGCTCACCATTACGAGGGACTGCTATCAGCTTCCTCATGCAGTCTTTTTCTCCACAATATGGTTACTTGATATAGATACTGACATGTTTGTGGGCCATTGCCTCATGGTCATGGGTTTCTGCAATAGTAATTGTTAACTCCCCCATCAGCTGTCTGCTGTGAAAATAACAATGGTATGAGATGTTGCAGTACAAAATGCTCACAAAATGTTATGGAAATATTTTCAGTCAGGTTCTATTGTAGTACAGCTTGTATTGTGTGTTAAGAAAATTTTATAATCATAATGTCGCAGAGAGAGCATTTTGTGGTAAAATTGTTTTCATGTAAAATTAAGCAAACCAAACATCTTTGAAGCCTAGCTCAATAATATTCCTAATTAGACTAAAATTTGGTGGGCTAAAAATTTAAGTAAATGTGGATAAAAATTTGTCTGTATAAATAAATAAGAGATAATAAAAAATTATATATATGATTTTTTGGTTCTAAACTAATTTGAGGATTTTCAAAGCAAAAAGATAGAAGTCAACCTTGTTATTCAATTCATACAAAACTCTAGTAGTTTAAGATCGCAAGGTATACAAGAACTGATGAGATTAATTCTTGTGAAAAGGAGTATTTGTAATTTGTCCACTTGTAAATATGCATCACCTTTTACATGTCTATTGAGCAATATATAAATTTCATTATATTTAATTTTAAAAAAAAAATTAACCTATCTAGTAACTACTTCAAATTCTTTTGCATAGTTCCTGTTAATTAGAACTTAGAACTATATACTAATTACTAAGTTCAAAATAATATCTTCATAAGAACAATGTATGGAACACTTCATTTGAACACAATTTATTGCTCTTGACTCTGCCTGGTCTAGACTTTAGATCAGTGTGAGTGTGTAATAAAAGTAGGAAAAAGATTGGAGTTATCTTCTTTCTCATTAGCTAGCATATAGAGAAGTCAATGGGTGAATTTCTAATTCTTATCTATATTTGCTGGTTGATAAATGTCAATGGGCGAATTCAGGATACACTGTGCAATCTATTCAAAATGCATAGCAGTGGCAACAAAAAATACTCTCAAAGAAATCAAAACGTAGGTTGAGGAAACCTGGTATTGTCCCAGTGGCTTATGCCAAAGTAATGAAGAAGCTCAATTTTTCTGCTTAGACATTGTAAGTTGTTGCTGGCTACAGCATGAAAGAGGATCGATCAGGATATGCATTTTAACTCTGATCATTTGTTCACTTTCACATTATAGAATCTGTAGAACGAGCAAATTACCGAGCAATTTCTTATTTGTTTGTTTGAAACAGTTAGAATTGATAATATTTGGAGGTCATGCCTATTCAAAGTGGCATGTTTTAGTGGACAACGTGTGCAATATTGTTAACATCCCGTGGCTGATTCATCCTTTCTTGTGATACATTGGATTTCTTCAGTTTTGATAAAATGTCGGAGTAATAAGGGATTAATTAAGCCTAAGGCCAGAATATCTCTATTTCTTGTTTATATTAGC
>TCONS_00000248|GLYMA01G01431.N3|"s":antisense|noncoding probabity:1
CAAGAACAGGGAAATAACATTTCGAAGAAAAAAAAAATTAATGGCCATGGATAAATTTTACATTTTCAGCTCATTAAAAAAAATGGTACATGCCTATAAAAAAAATAGAAAATAAAAATGGGACATCATTTTCTCAAACCTGTCATCGATCACTTAATGACCACTAACTCAAATATTTTAATTACACAGTTTTGAACAAAAAAAAAAGCATTTCTCATGCCAATCAAAATTTTCTCAGCCAGGCACAACTCCTGAAACTTGTCAAGAAAAAGACCTGCGTGTCTTTGCTGCCTATCAGCTTCCCACCATTTCAGCACCAACTCCTACCTGAGTAGAATGATACACGCGACGCGAGCATATGTACAAATACTTTGAACAGTGGAAGAGGACACTTCACTACAAGTCATCGCCTAAATATGTGAACACCCTTTTCTTGAATAGGCGAGCAAGGTCAACAATTTCGGTTTCTCTTATATGCTTCACCATGCTGTCCTGCTGCTCGGTTTTCTTTTCTTTCCGAGATAATCTGCTTGCAACATCAATGGTCAAACCAGCCATATCCCTAGTGGTCATTAAACCGCGCAAGACAGTGGCAGAATAGGAAGGATTAGATACTAGTCTGTTAAGTAATATCAGTATCTCCCGTATCAGAAATGTCCTGACAACAAATGGTCAGAACGAGTTAAAGAAAATCAGGACTTAAATAGCATTGCAGACATGAAAATCAGAAGAAAATAAATTAAAATATGGCTGACTTCATGAGTATCTTAACCTCATAATCAAATTTAATGTAAGAAATAAAGGAACACAGATGGATTATATTTTTTCCATTCAAAAAAAGAACTCAGCAAAAGTAGAAGATAAGTAAGCTTTAGAGAACAGTTGTAGTAAAGTACAATTTTACAAATATTTTTCATTATCTGGAAAGGGATGAAATTTTATTATTAAGAGGAATGAACAATTTTGGCGATTGCAACCAGACACTCAGTTTCATTACCTCTCCCTAAAAATTTCTGGCTGCTGCTCATGTGCTCCAGCTTCAAGATCCATCTCTGATACCAGTAATTGCAAAATCAACATAAGATAGTTTACCCCTCTACAAGAGAGCTTATGACCAACAAAAATTTCAAAACCCAGTTGTCCAGATGATGCAAGGAAAGCCAGTACAAGAATCGCATTTCTGCTCACTTTCAACTCCTGAAATTACAATGACCTAAATTTTAGGCAGATAATATTTTGAAATACATATCATATTAATTTGTTTTTACTTTCTCCAAAGGCCCTAACTGAGTAAATCACTTGACTTCATCCCTATTATTGAAGAGAATAAGAAAGATTTTATCTTAACTTTTTATCCTGAAAGTTCCAGTAGAGTACTGAAATTTACATATTTGTTAAATGAAGTGTGGAAACATATACATATAAATGAATATATAAAATAAAAGTAAGAGTAATTTAGGTGGCTACACATCACATTTCTCCTCATTTTTTTCACTTCTCAAATGTTTTAAGTTCTTCCTTCTTTACTCTACAAGTTATCATAAATTTGGCAACCCCCCAATCCGCAAAGCAAAACTTTAATGAGTTATGGTGATGCTTCCACAGGCAACTGTACACTCAAATGGACTATTTTTCATAAGAAAATAATCACATCTCAATTTTCACAATTGATATATCAAATTTTAAACTTATATGGACGATATCAGTATCTTTGTTCGCAAACTTACCAGTAAACCACCTCTACAAGTTGCTACACAATCAGACAATCCTTGAAGGATGATTTTAAAATTTTGGAAATGTAAAGCCAAACCATTGACATCCATAGCACTGCTATCATCCCCCTCTTTGCAACCACAGCAGAAAGCAGCCAACAGTTTTGGACCTTGAATGCAATTTAGAACTAGATATAGAAGTCTCAGAGCATGTTTCTTCACAGATAACCCAGCATCCTTCTTTAGCAATTCTGAAATAGTTTCAAAAACTATTTTCTGGCTAAACCTGTTTTCACACAAATTTCTCTTGGCATGAACATAATATCTTCAGAAGTCAATTTTTTAATGGAAAACAGTACCTTAAAAACTCACCGCTCCCTCTCAAAGTAAGCATTACTACGCAGGAAATGCAACTTCATAATAGATACCACCTCCACCCTCACTCTTTCTTCTGTGATCTTCATGGCAATTTGATGCATTATCTCAAAAAGATAAATCCAATTTACACGAGGTTGTAAGGAATTTTGCTGGCTCTGGCACTCTTGTCTGCTTACTATTTCTTCATTGAAGATATTTCCATCTTTTACACCAGAATCCACATAGCCCTTCCCAACGCAAAGTCCTTCAATGAAGACATTGTTCCTGAGCAGAGTGCACTGGAAAGATCAAATCATAAGTTCATAAGAACAGGAACAACAAGAAGGAAAGAAAGAAAAAGTGACTTCACATACAGTAAAGCCCATCCAGCAGCTTATAACCTATCCTGGGACTTAGTCTTGCACAAGGGGGAAAAAGGTATAGATCACTAAACTTTAAAAAAGATATAGTATACATCACAAAGGCTCAGCAGCATTTTTGAAGGCAGCATGATTAAAGAATTGCTTACTACAACTAAGCATTTAGGGAAAATCAACAACAATAACAACTAACCATACTTCATCCCCTCCCAAGTCATCAATGCCCCTCCACAACCACACCCAAAAGGCCAGGCAAACTCGGTGACAAGGAAGAGAGAGGGGGTAAGGAGAAGATAGATCAATAATCAACTATCCAAAATAGTACAACATTCCACCCAGTGAGTACACACTACATAATAATTAATAAATATTAGTTTCCTGTTCCTAGTATTATCTGAAAATGTGCACTGTGTGCATGCACACCTATCACACACATTTACACTTGACCACTTCAATTTTAGGTTAAGTTTGACATACTTGAGAAGACATTCCATTTTCTCGTGTTTTCATCATAGTTATCAAACCCAGACCAGACATCAACCTGACCAAGACAGTTGATCACAACTCACAGAATCTGATAGACATATTAATTGAAATATAATATAAATATCGTGACTTCAGAAAGAGAAAAGGGGGCCAATTCTAATTGTAACCTTAAGCTAATGGACAAGGGACACACATTCAATCAACATGAAGTTGTTAAAAACAAGGAAAAATGGCATCCAAATAACGCATACCTCCTTCCAACATTCTTTTCCAATTCCAGTAGGAGCTTCAGAACCATATGCAGTACACATAGAGAGCTATGGATAATAACAACCTATAACAGGTGGAAATTTTGTCAGTAAAGGTTTATAGATTACAAGATAGAAAGCAAGCAGAAAAGAACACTTGATAAAATTACTTTCACAAACTCAAGAAACCAATATGGTAACTTTCTAGAATGTGGACTGAGAAGAACCTTGGGAGAACCACACCACAAAAGTTAGCCATTGTAGTTGGTTGGAAATGCCTTATAAATCCCACACTAGACTTTCAATTTTAGAATATCATCAAAGCATAAAATGACATGAACCAATAATGACTCAATAAGCCCTTACTCAATAGAAAAACCTTTTAGAGAAAATATAACTCCATAGTAGTTAGGAACAGTAAGCCAACAGCATCGCAAATAAGATGTCCATGATAGTATTTCATATGAATTTAATAAATCTCTGAATATTTCCTTCAATTGTATAAAAATTTTCCATTGCAAATAAGATGTCCATGATAGTAGTTAGGAACAGTAAGCCAACTTTGTGTTCTTTCCATTCAATTGTATAAAATTTTTCTTTTCTTCATTTCTATTCTTAGTTCCTAACACTACAAGTGTTAGTTATAATATACGTAAGGGGGGAGAATGGTGGATCCTTAGGAACCTGCAATATCCATTAAAATAGCTAACTCATCATTTTACTATAGATCTACTACTTATTACTTAATAAAGAAAAAGGATTACCCACACACATAATAG
>TCONS_00000249|GLYMA01G01440.N3|"j":new_splice_junction|noncoding probabity:1
TTTACACTTTGATACTGTCTGTTCAACTGATTCCAAAGCATTATTATTATTACATTATTAACTTCCCCAAACGAGAATTCCCCTCCCTACACATCACAACACAACAAACCCAACACCATCATCATCGTTCACGCCAAGTAAACGATTCCTCTCTTCTCCACCTCACCCTTTCTCTCTCTTTTTCTCTCTGTTGCTTCACAATACCAACAACACCACCTGGTTCCGGGTCACACTACTTGCCCAGGATCAGGACCCTTCTCATGCAACAACCGATTCAAGTGTTTTTCGCCTTTCCCAAACAACAACTATAGGGAACTAAAATCGACCCTTTGGCTAGATAATCACACCAACATCAAAAAAATCGTTTTTTGCTTTGTGGGTATTGTTTTTTTTTTTTTGAGTTGGGACAAAAGAACATGGTGGGTATATTTTCGAGATTCTCTGTCGGAAGAAATGTCCACCGACGAACGCAAAGTGCCCTGGATGAGAGGGAAGTGATGCCCCCAAACCCAGAGGCTGTTGCTGCAGTGGCAAGTGCTGCAACTGCCACTTCTCATGGAATTGAAGTGGCTGTGGAGTTTAAGCCAGTTGAACATCCGATTGAACCACTTGACAATGATAGGCCAATTCAGTGCCCGTTGCCAGAACCATCTATTCTTAACTGTCTGCTAGGTAAAATACCACAAACAGTTTCTCC
>TCONS_00000252|GLYMA01G01460.N2|"j":new_splice_junction|noncoding probabity:0.975026
AATAAAGAAAAAAAGAAACTAGGGTATAAAAAAAAATAGAAGAGGGGACGCAGTGCTATCGAGTTTTTTTTTCTTAATGCCATGGCTGCTCTGCAATACTTGGAATCGCTGCGCAACGCGCATCCTGAGCTCTCCGATTGGTACAATTCGCTGGCGGATCTATACCAGAACAAGCTCTGGCACCAGCTTACCCTCAAGCTTGAGCAGTTCGTGGCTCTCGCCGTCTTCCAGGCCGGTGATGCATTAATACAATTATATCACAATTTCATCACAGACTTTGAGACCAAAATCAACCTTCTCAAGCTTGCGCATTTCGCTGTTATAGTTTCTCGGCAGTATGCTGAGAAAGAAGCTGCGGTTGGTTATCTTGGAGGGGTTATTCAGAAACTTCAAGATACTAGAGAGCAGCGCATAGAAGAACCTATTCTTTACATTAAGATGCAAATAGCAATATTAAAGCTTGAGCAAGGTGATCAAAAGGAATGCAAGAAACTTCTAGAAGATGGAAAGAGTACACTAGACAGCATGACAGATATTGATCCATCTGTATATGCTAGCTATTACTGGGTATCATCTCAGTTTCATAAGACACGTCAAGAATTTGCTGAGTTCTACAAAAGTGCCCTTCTCTATTTGGCATACACATCAGTGGAATCTCTCTCTGATTCATTCAAGCTGGATCTGGCATTTGATTTGTCCCTCTCTGCCCTTCTTGGGGATAACATCTACAACTTCGGAGAGCTACTTGCCCATCCTA
>TCONS_00000253|GLYMA01G01460.N3|"j":new_splice_junction|noncoding probabity:0.972485
AATAAAGAAAAAAAGAAACTAGGGTATAAAAAAAAATAGAAGAGGGGACGCAGTGCTATCGAGTTTTTTTTTCTTAATGCCATGGCTGCTCTGCAATACTTGGAATCGCTGCGCAACGCGCATCCTGAGCTCTCCGATTGGTACAATTCGCTGGCGGATCTATACCAGAACAAGCTCTGGCACCAGCTTACCCTCAAGCTTGAGCAGTTCGTGGCTCTCGCCGTCTTCCAGACTTTGAGACCAAAATCAACCTTCTCAAGCTTGCGCATTTCGCTGTTATAGTTTCTCGGCAGTATGCTGAGAAAGAAGCTGCGGTTGGTTATCTTGGAGGGGTTATTCAGAAACTTCAAGATACTAGAGAGCAGCGCATAGAAGAACCTATTCTTTACATTAAGATGCAAATAGCAATATTAAAGCTTGAGCAAGGTGATCAAAAGGAATGCAAGAAACTTCTAGAAGATGGAAAGAGTACACTAGACAGCATGACAGATATTGATCCATCTGTATATGCTAGCTATTACTGGGTATCATCTCAGTTTCATAAGACACGTCAAGAATTTGCTGAGTTCTACAAAAGTGCCCTTCTCTATTTGGCATACACATCAGTGGAATCTCTCTCTGATTCATTCAAGCTGGATCTGGCATTTGATTTGTCCCTCTCTGCCCTTCTTGGGGATAACATCTACAACTTCGGAGAGCTACTTGCCCATCCTATAATTAAGAGCCTTATGGGGACAAAGGTGGAATGGCTTTACTACATTCTGCAGGCATTCAATGCTGGTGATTTATTACAATATCAAGAATTATGTCGGGTGCATAATGCTGCTTTAAGAGCCCAACCAGCACTAGTTCAAAATGAGCAAAAGTTGTCGGAAAAGATCAACATTCTGTGTTTGATGGAGATTATATTCAGTCGGCCTTCGGAAGATCGAACTATTCCCTTGAGTGTAATTGCAGAGCGTACAAAGCTTTCTATAGAGAATGTGGAGCATCTCCTCATGAAGAGCCTATCTCTTGTAAGTGAATTTTTTGAATTG
>TCONS_00000262|GLYMA01G01491.N6|"j":new_splice_junction|noncoding probabity:0.98772
GTTTTCCTTTTCTTCTTTTTTCTTTTCTCCCGCTCCTCACCTTCTTTCTTCTTTCTTCTCCGCGCACCACCGCCTTCCCCTCCGCCGCGACCCCCATCCGCCGATGTTCAGGGACCTTGTAGAAGATCTCATTTTCTTTATCGAAAGATCGGTTGAAGATCAGATCTTGAACTCAAGATCCTTGTGGTTAAAAATGCTCCTAGAAGACCGTTAATTTCTGCGCATAGCATTTAAGCAGCACATGCAAGATGCAGAAATTGGGAGGGTTCAAACTACCACCTTTCTTCAATTACCCACCTTATTTCACTTTGCAGCCAGTAAGAGACACGAGAGAGAAGCAGATACAACTATGGAAAGATCTAATTTTAGATTTTTGTAAAACACAGAAGATATTTGTAATTGGGCTTGAAGAAGAATTTCCTCTATTTACAAATCATGGAATTGAAAGTAAGCTCGCTCAAAAGTCAAAATTCCTGCTTGTGTCATTTATGTGAAGTTGACATGTCCCATAAATGCTCCTTAAATTTTAGGTCTTGCTTATTTCCACTCATTTGTTGTGCGATTGTTTTAGATTTTTCATCCTGCAGGGTCTCTTACTCATGAAGCCAGAGAAGCTTTCCTTTCTGCATTAGTGTCTGAAGAATGGATGGATAAAGGACATAGGAAATGTCTTATTCTCTGGTATCGGCTTCAAGATTGGGCTGACATTTTAATACAGTTTGCAAAAAATAATGGGCTGGAAGATGGTGTTGTCACAGTAGAAGAAATACGAACAGGGACCGAATCTCAAGGAACAGATGAAGCACACCAGAGTTAAACATTGGCAACGAGGTGTTTGTATCATTTGAAACCAGAGATATCCAGTATAATCCCTGCGAAATAATGAAGTTGCTTCTGTGTCAATGGTTATATGTGTGCATCAGTCAATCAGTTACTCATACCACTGTGAAGTTTGGTTTCAAGCTTAGATTTACTACAAAGGTGGATGAAGCACACCAGAGTTAACATTTAGTTGAAGTTTGTGATTCATGAGCTTAGTCATTCTAAGATTGGCAGGTAGTTCATAAACTTTTTATTCTTTTTCCTCCCAAAGATCCAATGTTTCAAGATGAACATTATTCATCCTTGCAAATCGTGTTTTATAGTACACCTCACCACAAAAAAAGACAAGAGGTGGATTTGTAGTAAATGACGTATTTGCTTCTCTCAATCAACTCACAAATTCCTTAAGTTAAGAGCTTTGGCATTAATTTGTTTAT
>TCONS_00000268|GLYMA01G01491.N12|"j":new_splice_junction|noncoding probabity:0.997354
GTTTTCCTTTTCTTCTTTTTTCTTTTCTCCCGCTCCTCACCTTCTTTCTTCTTTCTTCTCCGCGCACCACCGCCTTCCCCTCCGCCGCGACCCCCATCCGCCGATGTTCAGGGACCTTGTAGAAGATCTCATTTTCTTTATCGAAAGATCGGTTGAAGATCAGATCTTGAACTCAAGATCCTTGTGGTTAAAAATGCTCCTAGAAGACCGTTAATTTCTGCGCATAGCATTTAAGCAGCACATGCAAGATGCAGAAATTGGGAGGGTTCAAACTACCACCTTTCTTCAATTACCCACCTTATTTCACTTTGCAGCCAGTAAGAGACACGAGAGAGAAGCAGATACAACTATGGAAAGATCTAATTTTAGATTTTTGTAAAACACAGAAGATATTTGTAATTGGGCTTGAAGAAGAATTTCCTCTATTTACAAATCATGGAATTGAAAATTTTTCATCCTGCAGGGTCTCTTACTCATGAAGCCAGAGAAGCTTTCCTTTCTGCATTAGTGTCTGAAGGACGTGCAGAATGGATGGATAAAGGACATAGGAAATGTCTTATTCTCTGGTATCGGCTTCAAGATTGGGCTGACATTTTAATACAGTTTGCAAAAAATAATGGGCTGGAAGATGGTGTTGTCACAGTAGAAGAAATACGAACAGGGACCGAATCTCAAGGAACAGGTAATCTGTTAACGCTTATAGGTCCTTTTAGTTAGCTATAATGTGAGGCAGGACAAGTTTGGTGATTATTTGCTGCTTCAATACAGTTGTCTTGTGTGTTTGAGGTGTGTGAGTATATATCTAGGACTTGATAGTGGTTCTTTTTGTAGGTATTTTTAATAATTTAATAATATTGTTGTTTTTTGTTTCCAATCAATCTGGTTGAATCAGACCTTATGTGTTTTCTGGTAGTTGAGGGATAGATGGAAATTTGAATAGATATATTTCCTTACCTGTATTAAGATTTAATTTGGGATAAGATAAAAGTCATCATGGCAGAGAATCAGTATGCCAAAAAGGATTTTTGGGTATGAGCTGTGGTAAAAGGATTCAGTAATTCTCCATTTATCTTTACATGTTGTTTTTGAAATAGTGTTTAAAGAAGTTTATGCTCTATTTTTATCTTTCTTAAGGGTGATTGGAAAGTGTGCAAGCATGGAACAGATATAAAAAAAACTAAATTGTTAGGGTCTGCACAGGGTGGTTGACAGAGTTTAAGCTTTGATTTTTAAAATCTAAAACCAGTTTTTAGTTAGTTTCAATTTTGTGATTCGTTGTTGTCTTAATATTTCACCATTAGTGACCTATAATGAAATATTTTGTTGAACAACGGTAAAATAGTCTTAACATTTGATTTAAGTTGAATCTGAATGGTTTATTGTTTTCCTTTTTAAATCACTCCCTCGCCCCTTTTGAAGTTTTTGAAATTAAAAGATTTTTTTTTAAACAGAACAGAAGACGTATTGTCTTCTTCATGTGAATTGTGTTTTCAGACTGATGTGGATGTTTGATAAATCAGAAAATAGTGTCCTTGGATGTGGCTTCCTCTATTTAATGAGGTAAAAAGACTTATAAAGTAGACTTATTCCCTTCTGAACTTGAAAATCAGCAGCACACTTGTGAACCACCATAATATTTATGCTAAAGAAATATGGTGCTTGAACAACCCTTCTCTAGTTTAATTCCAGGTTAATAGAATGGAGATTGGAACAATACCTGTAGCTTAAAGATTGATTAGGATGAGCTAAAAGTTATAGGAAGATTAATTAGGATGAGTTAAAGAAATATGGCTTTGGAATTGTTTTGACTGAATTTGGTTCTCATTCTATTTTATATTCTGCAGATCTTCATGGAATAGATCGAACTATTTTGAATCGTGCACTGAAACTATTAGAACAGAAGGGAAAACTTGTGGTCTTTAAAGGAACTTCAACTGATGATGAAGGAGTTAAATTTTCTATATAATTGTTTTGTGAATTAATCTATTGAATCTTTGGGGATTTTACATGTCATCAACAGGGGAATCTTTTGCTATCTATTTAATTAGTTGATGTGCAAGATGTGTAAGAACAAGCTGTAGTAAATTGCTATCAATTTTCATTTCGGGAGCTTTGCTGTGTTAATTGCTTTGTGGCTATTCGTAGTAAAATTAGTGAAATTATGCTCCCTGTGAAATCATTAAATTCGTAAATTGAAGGAGGGATTCCAATGTGCCAAAAGCTATCCTGGTATCAAACATTGATATTATTAAAAATAATGAAGTTGCTTCTGTGTCAATGGTTATATGTCTGCATCAGTCAATCAGTTAATCATACCACTGCGAAGTTGTTCTCATATATTAATAATACAATTATTTCAAATGCGAAGTTGTTCTCATATTAATAATACAATTATTTCAAATGCCATTTGGTTTCAAGTTTAGATGAAGCACACCAGAGTTAAACATTGGCAACGAGGTGTTTGTATCATTTGAAACCAGAGATATCCAGTATAATCCCTGCGAAATAATGAAGTTGCTTCTGTGTCAATGGTTATATGTGTGCATCAGTCAATCAGTTACTCATACCACTGTGAAGTTTGGTTTCAAGCTTAGATTTACTACAAAGGTGGATGAAGCACACCAGAGTTAACATTTAGTTGAAGTTTGTGATTCATGAGCTTAGTCATTCTAAGATTGGCAGGTAGTTCATAAACTTTTTATTCTTTTTCCTCCCAAAGATCCAATGTTTCAAGATGAACATTATTCATCCTTGCAAATCGTGTTTTATAGTACACCTCACCACAAAAAAAGACAAGAGGTGGATTTGTAGTAAATGACGTATTTGCTTCTCTCAATCAACTCACAAATTCCTTAAGTTAAGAGCTTTGGCATTAATTTGTTTAT
>TCONS_00000269|GLYMA01G01491.N13|"j":new_splice_junction|noncoding probabity:0.764387
GTTTTCCTTTTCTTCTTTTTTCTTTTCTCCCGCTCCTCACCTTCTTTCTTCTTTCTTCTCCGCGCACCACCGCCTTCCCCTCCGCCGCGACCCCCATCCGCCGATGTTCAGGGACCTTGTAGAAGATCTCATTTTCTTTATCGAAAGATCGGTTGAAGATCAGATCTTGAACTCAAGATCCTTGTGGTTAAAAATGCTCCTAGAAGACCGTTAATTTCTGCGCATAGCATTTAAGCAGCACATGCAAGATGCAGAAATTGGGAGGGTTCAAACTACCACCTTTCTTCAATTACCCACCTTATTTCACGTAAATTCCCCCTTTTTTTTTTTCCCTTAGTCCTTTTTCTTTTTGCATTCTTTCAATTGTAAGTGCTTCGGTTTGGTATCAATTTTCTTCTAACAAAAAAATCGCATATTTTCCTCAATAATAATAATGATGATAATAAATGATGATGAAATTCCGAATAAGCACTGTGGCGAATTTTCTGTTAAAATTGAGTTTTGATTACTTCCATTCTGTGCACATTCTGTAGGATCCAAATATCCTGTGCCAAAGTTTGCAGAAAACTTAATTATTTTATGGTTGCTGGGACCTGTCTACTGCTTGTATTGAATATTTTATCAGGTTGCTTGTGGCATTGTATTATTGTTGTGTGATTCAATTGTTTTGCCTCCTTTATTTACAAAATTCACTGCTTAGGGCTCATTGATTGTAAGGCAGTCATTAACTAGTGGTGATTGTGCCGGTGACCTTGGCTTCTACCTTTCAGTTTGCAGCCAGTAAGAGACACGAGAGAGAAGCAGATACAACTATGGAAAGATCTAATTTTAGATTTTTGTAAAACACAGAAGATATTTGTAATTGGGCTTGAAGAAGAATTTCCTCTATTTACAAATCATGGAATTGAAAGTAAGCTCGCTCAAAAGTCAAAATTCCTGCTTGTGTCATTTATGTGAAGTTGACATGTCCCATAAATGCTCCTTAAATTTTAGGTCTTGCTTATTTCCACTCATTTGTTGTGCGATTGTTTTAGATTTTTCATCCTGCAGGGTCTCTTACTCATGAAGCCAGAGAAGCTTTCCTTTCTGCATTAGTGTCTGAAGGACGTGCAGAATGGATGGATAAAGGACATAGGAAATGTCTTATTCTCTGGTATCGGCTTCAAGATTGGGCTGACATTTTAATACAGTTTGCAAAAAATAATGGGCTGGAAGATGGTGTTGTCACAGTAGAAGAAATACGAACAGGGACCGAATCTCAAGGAACAGATCTTCATGGAATAGATCGAACTATTTTGAATCGTGCACTGAAACTATTAGAACAGAAGGGAAAACTTGTGGTCTTTAAAGGAACTTCAACTGATGATGAAGGAGTTAAATTTTCTATATAATTGTTTTGTGAATTAATCTATTGAATCTTTGGGGATTTTACAAGTCATCAACAGGGGAATCTTTTGCTATCTATTTAATGAGTTTGTTGATGTGCAAGATGTGTAAGAACAAGCTGTAGTAAATTGCTATCAATTTTCATTTCGGGAGCTTTGCTGTGTTAATTGCTTTGTGGCTATTCGTAGTAAAATTAGTGAAATTATGCTCCCTGTGAAATCATTAAATTCGTAAATTGAAGGAGGGATTCCAA
>TCONS_00000292|GLYMA01G01620.N4|"j":new_splice_junction|noncoding probabity:0.984434
GGTTTATGCATTATTGAACGTTTGTCTTGCGCATGCTCTCTACTCACCTTTGTAGTCCCGGCCGTCAAAATACCCATTCCCATCGCCTTTCTCTCTCCTTCTTCCTCTGCCCCCCAAAAAAATGAAGCGCTTCATGCTCCCAAGAAACCCTCTCAGCGACGCAGCAGAGCTTCCTTCTTCGCCAAGCCCAACCCCAACTACCAGCTTTGCCAAACTCCGTCCCTCTTCTCACAAACACAAACCCTCCAAAGAGAACGACCTTCCCTCCGATCCCAATCTCGTTACTCCCTCCCCTGCCAAATTGAAGAGCCCCTTGCCCCCAAGACCCCCTTCTTCCAACCCTCTCAAGCGCAAGCTCACCATCGTTGATGCCCTAACCGACAATTCTCTTCGATTTCGGCATCAAGGTTATTGTCAGGATGAGGCCATTGTCTTCGGACAAGGACGAAGGAGATCCCACAGTTCAGAAGGTTTTCAATGATTCCTTGTCCATTAATGGATACAATTTCACCTTCGACTCCGTTGCTGACATGGCGGCTACTCAGCTGGATATTTTCGAACACGTTAGGGTGCCTCTAGTGGAGCATTGTTTGATTGTGGGAAGACTTATACAATGTGGGGTCCTGCCAATTGTTTATCGCATGAAAATGATCAACAAGGACTTGCCCCCCGTGTTTTTCAGCAACTCTTTGCACGCATAAGTGAAGAGCAAACTAAGCATTCTGAAAACCAACTCAGCTATCAGTGCCACTGCTCTTTTCTTGAGATATACAATGAGCCAATCATGGATTTGTTGGATCCAAATCAGAAAAACCTACAGGAATGGAGCAAGGAACTTATCCTCCTTGGGCACATGGTCCCGGTTATGTGGTCTCAGTTGATATCACGAGGACGATGTCCAAGAAATTCAGACATAACCATTTGAAGACGTTGCAATGGGAATCTGGATCGCAGTCATGAAGAAGGAAGGTCTAGAAGTTTGCTATGAGAATGAGATCAGAGTTTATCTCGAAGGTTGTAAGGATGGTTATGTGGTTTCCCATTACCAAGGTCCCAGGGAGATGCTCTTTTTGTGGCAGAAACTTCTGGTCGATAAACATGCAAAATGTTGTGGTGATAGTAGGAAATGATTGAGGACTGGTCAGGTTACAACTTACAGAAAATAAATAAAAAGAAAAGGCTAGGGAGCTTTGTATAATGATTAGAATAGTTAGCTTGTATAACTCAATTATCTTATTGCTCTATGTAGAGAGTGAGAGAGAAATTTGTATAGAGCCGCCAATCGTAAATAGGTTATCAGATTTTATGGCACCTAATCAATTTTGATTGAGATGTCATTGTACTAAGAAACCTCAATTTTTTTTATTTTATATTTTTTTCTCCCTACCCTTTTCTTTTATTTGAATAAGATATAGGAGTATAATGGTTGATAAACTCTTCCAAATATCTAATACAGTTGAATATCTAATTTCGTACTTAAAATACAGCTGCATAACCAATTTCGGACGTAGATAACTTTTTCTGTTTAGCTTTATAATTGTACTCTTTTAATATTTTATTGACCTTGAATTCTCTATAGAAGCTTGCTTGTAATTCACTTCATTCATTTGTTTTAATTGTCTATAGCCTAATTCACTTCAACGGTAATTTAAGTGTTGGTTAAATTCAAGACTCTATTTACCCAAAAAAATTATTAACAAGACTAACAAAATATTTTGTTTCCTTTTTTTTCCTGTAGATATATATTTTGAAATCTCTGATGATGCAAACCTTTTGGCGGATTGTGGAGCTAACAATCCCGTGATGAAAGAATTTAGTGATCTTGACTCTTGGAGGTCCCATTTTTCTATGCAACTGGATCATGTACTAAGGGACAATGCTGTTTTAAGGGAACCAGCTAAACTTGGGAACCACACGGGATCACATTATGTTCGAGAGAAAAAGGAGACAGCTAATGGCTGAGAGATTCATAGCGCTTTCAGCTATTATACCGGGCTTGAAGGTCAGTGCTGAGATGAATAGTACGTATAACAGAAGAAAAATTAGCAGATGAATTTAGGAGAGCATATGAAAGGTTTAGTGTTAGCAATAGCAGAAATAACAACCCCAGCAACTGCGAGAATAGCGACATCAATCAGAAAGAGAGGCCCAAAAGGAATATATCAAGACCCAACTACATGAAGGATTACAGCACCAAATATTTGATTTGGTGTGGAGGTGTTTTCTTGTATTTTAATGAGCCAAATCAAGCCAATTTCCATTATGTCCGTGTCCCACTCACCGAAGAATTCTTAATTCGCACGAGGACTTTGAAATCAAGCCAAAACAAACAAGTTACT
>TCONS_00000293|GLYMA01G01620.N5|"j":new_splice_junction|noncoding probabity:0.931917
GGTTTATGCATTATTGAACGTTTGTCTTGCGCATGCTCTCTACTCACCTTTGTAGTCCCGGCCGTCAAAATACCCATTCCCATCGCCTTTCTCTCTCCTTCTTCCTCTGCCCCCCAAAAAAATGAAGCGCTTCATGCTCCCAAGAAACCCTCTCAGCGACGCAGCAGAGCTTCCTTCTTCGCCAAGCCCAACCCCAACTACCAGCTTTGCCAAACTCCGTCCCTCTTCTCACAAACACAAACCCTCCAAAGAGAACGACCTTCCCTCCGATCCCAATCTCGTTACTCCCTCCCCTGCCAAATTGAAGAGCCCCTTGCCCCCAAGACCCCCTTCTTCCAACCCTCTCAAGCGCAAGCTCACCATCGTTGATGCCCTAACCGACAATTCTCTTCGATTTCGGCATCAAGGTTATTGTCAGGATGAGGCCATTGTCTTCGGACAAGGACGAAGGAGATCCCACAGTTCAGAAGGTTTTCAATGATTCCTTGTCCATTAATGGATACAATTTCACCTTCGACTCCGTTGCTGACATGGCGGCTACTCAGCTGGATATTTTCGAACACGTTAGGGTGCCTCTAGTGGAGCATTGTTTGATTGTGGGAAGACTTATACAATGTGGGGTCCTGCCAATTGTTTATCGCATGAAAATGATCAACAAGGACTTGCCCCCCGTGTTTTTCAGCAACTCTTTGCACGCATAAGTGAAGAGCAAACTAAGCATTCTGAAAACCAACTCAGCTATCAGTGCCACTGCTCTTTTCTTGAGATATACAATGAGCCAATCATGGATTTGTTGGATCCAAATCAGAAAAACCTACAGGAATGGAGCAAGGAACTTATCCTCCTTGGGCACATGGTCCCGGTTATGTGGTCTCAGTTGATATCACGAGGACGATGTCCAAGAAATTCAGACATAACCATTTGAAGACGTTGCAATGGGAATCTGGATCGCAGTCATGAAGAAGGAAGGTCTAGAAGTTTGCTATGAGAATGAGATCAGAGTTTATCTCGAAGGTTGTAAGGATGGTTATGTGGTTTCCCATTACCAAGGTCCCAGGGAGATGCTCTTTTTGTGGCAGAAACTTCTGGTCGATAAACATGCAAAATGTTGTGGTGATAGTAGGAAATGATTGAGGACTGGTCAGATATATATTTTGAAATCTCTGATGATGCAAACCTTTTGGCGGATTGTGGAGCTAACAATCCCGTGATGAAAGAATTTAGTGATCTTGACTCTTGGAGGTCCCATTTTTCTATGCAACTGGATCATGTACTAAGGGACAATGCTGTTTTAAGGGAACCAGCTAAACTTGGGAACCACACGGGATCACATTATGTTCGAGAGAAAAAGGAGACAGCTAATGGCTGAGAGATTCATAGCGCTTTCAGCTATTATACCGGGCTTGAAGGTCAGTGCTGAGATGAATAGTACGTATAACAGAAGAAAAATTAGCAGATGAATTTAGGAGAGCATATGAAAGGTTTAGTGTTAGCAATAGCAGAAATAACAACCCCAGCAACTGCGAGAATAGCGACATCAATCAGAAAGAGAGGCCCAAAAGGAATATATCAAGACCCAACTACATGAAGGATTACAGCACCAAATATTTGATTTGGTGTGGAGGTGTTTTCTTGTATTTTAATGAGCCAAATCAAGCCAATTTCCATTATGTCCGTGTCCCACTCACCGAAGAATTCTTAATTCGCACGAGGACTTTGAAATCAAGCCAAAACAAACAAGTTACT
>TCONS_00000295|GLYMA01G01620.N7|"j":new_splice_junction|noncoding probabity:0.952095
GTTTATGCATTATTGAACGTTTGTCTTGCGCATGCTCTCTACTCACCTTTGTAGTCCCGGCCGTCAAAATACCCATTCCCATCGCCTTTCTCTCTCCTTCTTCCTCTGCCCCCCAAAAAAATGAAGCGCTTCATGCTCCCAAGAAACCCTCTCAGCGACGCAGCAGAGCTTCCTTCTTCGCCAAGCCCAACCCCAACTACCAGCTTTGCCAAACTCCGTCCCTCTTCTCACAAACACAAACCCTCCAAAGAGAACGACCTTCCCTCCGATCCCAATCTCGTTACTCCCTCCCCTGCCAAATTGAAGAGCCCCTTGCCCCCAAGACCCCCTTCTTCCAACCCTCTCAAGCGCAAGCTCACCATCGTTGATGCCCTAACCGACAATTCTCTTCGATTTCGGCATCAAGGTTATTGTCAGGATGAGGCCATTGTCTTCGGACAAGGACGAAGGAGATCCCACAGTTCAGAAGGTTTTCAATGATTCCTTGTCCATTAATGGATACAATTTCACCTTCGACTCCGTTGCTGACATGGCGGCTACTCAGCTGGATATTTTCGAACACGTTAGGGTGCCTCTAGTGGAGCATTGTTTGATTGTGGGAAGACTTATACAATGTGGGGTCCTGCCAATTGTTTATCGCATGAAAATGATCAACAAGGACTTGCCCCCCGTGTTTTTCAGCAACTCTTTGCACGCATAAGTGAAGAGCAAACTAAGCATTCTGAAAACCAACTCAGCTATCAGTGCCACTGCTCTTTTCTTGAGTTTGTTTTTGCAGATATACAATGAGCCAATCATGGATTTGTTGGATCCAAATCAGAAAAACCTACAGGAATGGAGCAAGGAACTTATCCTCCTTGGGCACATGGTCCCGGTTATGTGGTCTCAGTTGATATCACGAGGACGATGTCCAAGAAATTCAGACATAACCATTTGAAGATATATATTTTGAAATCTCTGATGATGCAAACCTTTTGGCGGATTGTGGAGCTAACAATCCCGTGATGAAAGAATTTAGTGATCTTGACTCTTGGAGGTCCCATTTTTCTATGCAACTGGATCATGTACTAAGGGACAATGCTGTTTTAAGGGAACCAGCTAAACTTGGGAACCACACGGGATCACATTATGTTCGAGAGAAAAAGGAGACAGCTAATGGCTGAGAGATTCATAGCGCTTTCAGCTATTATACCGGGCTTGAAGGTCAGTGCTGAGATGAATAGTACGTATAACAGAAGAAAAATTAGCAGATGAATTTAGGAGAGCATATGAAAGGTTTAGTGTTAGCAATAGCAGAAATAACAACCCCAGCAACTGCGAGAATAGCGACATCAATCAGAAAGAGAGGCCCAAAAGGAATATATCAAGACCCAACTACATGAAGGATTACAGCACCAAATATTTGATTTGGTGTGGAGGTGTTTTCTTGTATTTTAATGAGCCAAATCAAGCCAATTTCCATTATGTCCGTGTCCCACTCACCGAAGAATTCTTAATTCGCACGAGGACTTTGAAATCAAGCCAAAACAAACAAGTTACT
>TCONS_00000296|GLYMA01G01620.N8|"j":new_splice_junction|noncoding probabity:0.949233
GTTTATGCATTATTGAACGTTTGTCTTGCGCATGCTCTCTACTCACCTTTGTAGTCCCGGCCGTCAAAATACCCATTCCCATCGCCTTTCTCTCTCCTTCTTCCTCTGCCCCCCAAAAAAATGAAGCGCTTCATGCTCCCAAGAAACCCTCTCAGCGACGCAGCAGAGCTTCCTTCTTCGCCAAGCCCAACCCCAACTACCAGCTTTGCCAAACTCCGTCCCTCTTCTCACAAACACAAACCCTCCAAAGAGAACGACCTTCCCTCCGATCCCAATCTCGTTACTCCCTCCCCTGCCAAATTGAAGAGCCCCTTGCCCCCAAGACCCCCTTCTTCCAACCCTCTCAAGCGCAAGCTCACCATCGTTGATGCCCTAACCGACAATTCTCTTCGATTTCGGCATCAAGGTTATTGTCAGGATGAGGCCATTGTCTTCGGACAAGGACGAAGGAGATCCCACAGTTCAGAAGGTTTTCAATGATTCCTTGTCCATTAATGGATACAATTTCACCTTCGACTCCGTTGCTGACATGGCGGCTACTCAGCTGGATATTTTCGAACACGTTAGGGTGCCTCTAGTGGAGCATTGTTTGGTTGGATTGTGGGAAGACTTATACAATGTGGGGTCCTGCCAATTGTTTATCGCATGAAAATGATCAACAAGGACTTGCCCCCCGTGTTTTTCAGCAACTCTTTGCACGCATAAGTGAAGAGCAAACTAAGCATTCTGAAAACCAACTCAGCTATCAGTGCCACTGCTCTTTTCTTGAGATATACAATGAGCCAATCATGGATTTGTTGGATCCAAATCAGAAAAACCTACAGGAATGGAGCAAGGAACTTATCCTCCTTGGGCACATGGTCCCGGTTATGTGGTCTCAGTTGATATCACGAGGACGATGTCCAAGAAATTCAGACATAACCATTTGAAGATATATATTTTGAAATCTCTGATGATGCAAACCTTTTGGCGGATTGTGGAGCTAACAATCCCGTGATGAAAGAATTTAGTGATCTTGACTCTTGGAGGTCCCATTTTTCTATGCAACTGGATCATGTACTAAGGGACAATGCTGTTTTAAGGGAACCAGCTAAACTTGGGAACCACACGGGATCACATTATGTTCGAGAGAAAAAGGAGACAGCTAATGGCTGAGAGATTCATAGCGCTTTCAGCTATTATACCGGGCTTGAAGGTCAGTGCTGAGATGAATAGTACGTATAACAGAAGAAAAATTAGCAGATGAATTTAGGAGAGCATATGAAAGGTTTAGTGTTAGCAATAGCAGAAATAACAACCCCAGCAACTGCGAGAATAGCGACATCAATCAGAAAGAGAGGCCCAAAAGGAATATATCAAGACCCAACTACATGAAGGATTACAGCACCAAATATTTGATTTGGTGTGGAGGTGTTTTCTTGTATTTTAATGAGCCAAATCAAGCCAATTTCCATTATGTCCGTGTCCCACTCACCGAAGAATTCTTAATTCGCACGAGGACTTTGAAATCAAGCCAAAACAAACAAGTTACT
>TCONS_00000297|GLYMA01G01620.N9|"j":new_splice_junction|noncoding probabity:0.873121
GTTTATGCATTATTGAACGTTTGTCTTGCGCATGCTCTCTACTCACCTTTGTAGTCCCGGCCGTCAAAATACCCATTCCCATCGCCTTTCTCTCTCCTTCTTCCTCTGCCCCCCAAAAAAATGAAGCGCTTCATGCTCCCAAGAAACCCTCTCAGCGACGCAGCAGAGCTTCCTTCTTCGCCAAGCCCAACCCCAACTACCAGCTTTGCCAAACTCCGTCCCTCTTCTCACAAACACAAACCCTCCAAAGAGAACGACCTTCCCTCCGATCCCAATCTCGTTACTCCCTCCCCTGCCAAATTGAAGAGCCCCTTGCCCCCAAGACCCCCTTCTTCCAACCCTCTCAAGCGCAAGCTCACCATCGTTGATGCCCTAACCGACAATTCTCTTCGATTTCGGCATCAAGGTTATTGTCAGGATGAGGCCATTGTCTTCGGACAAGGACGAAGGAGATCCCACAGTTCAGAAGGTTTTCAATGATTCCTTGTCCATTAATGGATACAATTTCACCTTCGACTCCGTTGCTGACATGGCGGCTACTCAGCTGGATATTTTCGAACACGTTAGGGTGCCTCTAGTGGAGCATTGTTTGGTTGGGTTCAATAATTGTGGGAAGACTTATACAATGTGGGGTCCTGCCAATTGTTTATCGCATGAAAATGATCAACAAGGACTTGCCCCCCGTGTTTTTCAGCAACTCTTTGCACGCATAAGTGAAGAGCAAACTAAGCATTCTGAAAACCAACTCAGCTATCAGTGCCACTGCTCTTTTCTTGAGTTTGTTTTTGCAGATATACAATGAGCCAATCATGGATTTGTTGGATCCAAATCAGAAAAACCTACAGGAATGGAGCAAGGAACTTATCCTCCTTGGGCACATGGTCCCGGTTATGTGGTCTCAGTTGATATCACGAGGACGATGTCCAAGAAATTCAGACATAACCATTTGAAGAAGACGTTGCAATGGGAATCTGGATCGCAGTCATGAAGAAGGAAGGTCTAGAAGTTTGCTATGAGAATGAGATCAGAGTTTATCTCGAAGGTTGTAAGGATGGTTATGTGGTTTCCCATTACCAAGGTCCCAGGGAGATGCTCTTTTTGTGGCAGAAACTTCTGGTCGATAAACATGCAAAATGTTGTGGTGATAGTAGGAAATGATTGAGGACTGGTCAGATATATATTTTGAAATCTCTGATGATGCAAACCTTTTGGCGGATTGTGGAGCTAACAATCCCGTGATGAAAGAATTTAGTGATCTTGACTCTTGGAGGTCCCATTTTTCTATGCAACTGGATCATGTACTAAGGGACAATGCTGTTTTAAGGGAACCAGCTAAACTTGGGAACCACACGGGATCACATTATGTTCGAGAGAAAAAGGAGACAGCTAATGGCTGAGAGATTCATAGCGCTTTCAGCTATTATACCGGGCTTGAAGGTCAGTGCTGAGATGAATAGTACGTATAACAGAAGAAAAATTAGCAGATGAATTTAGGAGAGCATATGAAAGGTTTAGTGTTAGCAATAGCAGAAATAACAACCCCAGCAACTGCGAGAATAGCGACATCAATCAGAAAGAGAGGCCCAAAAGGAATATATCAAGACCCAACTACATGAAGGATTACAGCACCAAATATTTGATTTGGTGTGGAGGTGTTTTCTTGTATTTTAATGAGCCAAATCAAGCCAATTTCCATTATGTCCGTGTCCCACTCACCGAAGAATTCTTAATTCGCACGAGGACTTTGAAATCAAGCCAAAACAAACAAGTTACT
>TCONS_00000305|GLYMA01G01620.N17|"j":new_splice_junction|noncoding probabity:0.81673
GCATTATTGAACGTTTGTCTTGCGCATGCTCTCTACTCACCTTTGTAGTCCCGGCCGTCAAAATACCCATTCCCATCGCCTTTCTCTCTCCTTCTTCCTCTGCCCCCCAAAAAAATGAAGCGCTTCATGCTCCCAAGAAACCCTCTCAGCGACGCAGCAGAGCTTCCTTCTTCGCCAAGCCCAACCCCAACTACCAGCTTTGCCAAACTCCGTCCCTCTTCTCACAAACACAAACCCTCCAAAGAGAACGACCTTCCCTCCGATCCCAATCTCGTTACTCCCTCCCCTGCCAAATTGAAGAGCCCCTTGCCCCCAAGACCCCCTTCTTCCAACCCTCTCAAGCGCAAGCTCACCATCGTTGATGCCCTAACCGACAATTCTCTTCGATTTCGGCATCAAGGTTATTGTCAGGATGAGGCCATTGTCTTCGGACAAGGACGAAGGAGATCCCACAGTTCAGAAGGTTTTCAATGATTCCTTGTCCATTAATGGATACAATTTCACCTTCGACTCCGTTGCTGACATGGCGGCTACTCAGCTGGATATTTTCGAACACGTTAGGGTGCCTCTAGTGGAGCATTGTTTGATTGTGGGAAGACTTATACAATGTGGGGTCCTGCCAATTGTTTATCGCATGAAAATGATCAACAAGGACTTGCCCCCCGTGTTTTTCAGCAACTCTTTGCACGCATAAGTGAAGAGCAAACTAAGCATTCTGAAAACCAACTCAGCTATCAGTGCCACTGCTCTTTTCTTGAGGTTGATTGTCTCTTAATTGTTTCTTTTTGTGTTCCTGACCTACTTAACAATTTTAGTTTAGTCCTTTTGGCACAAAGTTTGTTTTTGCAGATATACAATGAGCCAATCATGGATTTGTTGGATCCAAATCAGAAAAACCTACAGGAATGGAGCAAGGAACTTATCCTCCTTGGGCACATGGTCCCGGTTATGTGGTCTCAGTTGATATCACGAGGACGATGTCCAAGAAATTCAGACATAACCATTTGAAGAAGACGTTGCAATGGGAATCTGGATCGCAGTCATGAAGAAGGAAGGTCTAGAAGTTTGCTATGAGAATGAGATCAGAGTTTATCTCGAAGGTTGTAAGGATGGTTATGTGGTTTCCCATTACCAAGGTCCCAGGGAGATGCTCTTTTTGTGGCAGAAACTTCTGGTCGATAAACATGCAAAATGTTGTGGTGATAGTAGGAAATGATTGAGGACTGGTCAGATATATATTTTGAAATCTCTGATGATGCAAACCTTTTGGCGGATTGTGGAGCTAACAATCCCGTGATGAAAGAATTTAGTGATCTTGACTCTTGGAGGTCCCATTTTTCTATGCAACTGGATCATGTACTAAGGGACAATGCTGTTTTAAGGGAACCAGCTAAACTTGGGAACCACACGGGATCACATTATGTTCGAGAGAAAAAGGAGACAGCTAATGGCTGAGAGATTCATAGCGCTTTCAGCTATTATACCGGGCTTGAAGGTCAGTGCTGAGATGAATAGTACGTATAACAGAAGAAAAATTAGCAGATGAATTTAGGAGAGCATATGAAAGGTTTAGTGTTAGCAATAGCAGAAATAACAACCCCAGCAACTGCGAGAATAGCGACATCAATCAGAAAGAGAGGCCCAAAAGGAATATATCAAGACCCAACTACATGAAGGATTACAGCACCAAATATTTGATTTGGTGTGGAGGTGTTTTCTTGTATTTTAATGAGCCAAATCAAGCCAATTTCCATTATGTCCGTGTCCCACTCACCGAAGAATTCTTAATTCGCACGAGGACTTTGAAATCAAGCCAAAACAAACAAGTTACT
>TCONS_00000333|GLYMA01G01860.N6|"j":new_splice_junction|noncoding probabity:0.940265
ATTTTAGAGTATAAAACTATAAATTATCCCTTCCTTACCCTTTTTCGGTTTTCTAAGCATTCGCTTCCTCTCTTTCCTCATCCACTATTTCTCTCCGTTTTCTGGCCCCACCGGAAAACCTCTTCCGTTCGCCGGAAAACCGCTTTCGTTTTCGGCGTTTTTTTCACGTCTCCAGAGGAAGCTGATTTCGGTCTTCTTATTCGCGCGTTTGCATTCTCTCGCTATTTGCCGTGGTAGCTTCTGCGAGGCGTTGGATCTCTCTGTGGTTCGGTTTCAGCGTTGTATTCAGCGTTCCTAGAGAATGTGGCGAGCCTGGTTGTCCTTCGAGGCTCGCTCTTAATCTGAAACATTCAGGATCGTGATTTAGGGTTTGGATTTCGATTTGGTATTGTGATTGCTTTTTTTTTTTTGGCGATTCCTTGTATCACCTTTTTTTGGCGATTCCTACAGGGAGCGACTTCGTAATGAAATGGTAGGTCAACCGTGCTTTGTTCAGAGAAATTATTTGTATCACCTTTTTATTTGGTATTTGATTCGTTAATGCATGAAACTCTCTAGAAAATGTACCTTCGTCTTCTCATCCTTCAGATCTCGGACATTGTTGTAATTTTTAACGATTTTGATGCAATTTCTCTTGTTTTTTTTAGCCCGAATGATGATTTTTTCTAATCACGCCTCATAGTATATTTTTTCCTCTCTTTTTTTGTATTTCATGTTCAGGATTCGGAGTGTGATATACAATAGATGCTCTTGAGGGATGCTTAAGGTGCATTTTGTGAGAGTGGTTGTTTTTTTTCTCTGATATGTAAACCATAGTTCTTCTCTGAAGATTATTAAAGGAATAGAAAAAAGAGGAACACGGTTCTTCTCTTTTTCTTTTTTCTCCTGTCCCTGGAATAGTATTTTAGAAGATTTAGTTTAACCGACGATTAATAATTTTCTAGGCCTATATTTTTCTTTCCTTTTGTGTGTTGAATTTTATGTGATTAAAACTGCCTTTTGTTTGATTGGTTTATGCTTAAGGTGGAAATAGTGATGTTGAGAGGAGTAAACTATTCAAAATTCAGCGCATGCATTTGTTGAATATTTCTATAAGATTGTTTTTGTTGACTCTTTTGCTTTGCTTGGTTCTAAATTCGGATAAGTTTTTTGTGCTCTTTTGTTGCCCTTCTTAGCTGTTACTTTTCAGAATGAGGTGGTTTACGTTTGACTCAGTATGTCTTTGTTCATAAAATGTTCCCGACTTTGGTTCCCTCAGAACGAACGACCCATTCATCTAGTTATTGACTCCTCAATGGTACTATACCAAAGAAGTTCGAATTTATTTTGGCCCTGGATTGCTTAGTTTGCTTGAGTTTTAACTTTATTCCTTTCACCCCTTTGAACTACATTCTTTCAAGCTGGATTGAAACCCCTTTGTTTCATTTGAAGAATTACCATGCAATGCTTTGGATGACATGACCTTTTGCACCTTAGTTCAAAGTTCCAGTTATGCTAACATAACAAATGTTTCAGTTTCAGTCTGTTCATTATTGATTATTATCCATCTATTTTCACATTACTGTGACTTAATGCATTTTATTTTATCCTTAGTCCTTACATTTAAATACCTGCTAACCTTAGTGTGAAATGTTTGAAATATCTATAGGTGGAAAGAAGAGTGACTTTATCAAAGGAAGCTAGAAATGGGTTAGAATTTTTGAAGCGTAAAAGGCTTCAGCGTGCAAAATTTGTCACTGCCACCCAGACAAGTGTTGCTAACATGATGAGCAGAAGTGGAAATGCTTTAAGAGCTTCAGCATCATGTGGCCCAAGATTTCATGGTAATGCTAATGTCTTTTCCAAGCGCAAGGTGGATAAGTTTGATACAAATGACCTGGATTGGACTGATAAAATTCTAGAATGTCCTGTGTATTCTCCAACAAAGGAGGAATTTGAGGATCCTTTAATTTATTTGCAAAAGATTGCTCCAGAAGCTTCTAAATATGGTATATGCAAGATTATTTCCCCTTTGAGTGCTTCAGTACCTGCTGGGGTTGTTTTAATGAAGGAGAAAGCAGGATTCAAGTTTACAACTAGAGTGCAGCCCCTTCGCCTTGCTGAGTGGGATACTGAAGACAAAGTCACATTTTTTATGAGTGGAAGAAATTATACATTTCGCGATTTTGAGAAAATGGCAAACAAGGTATTTGCACGAAGATATTGCAGTGCTGGATGTCTTCCTGCCACATATTTGGAAAAAGAGTTTTGGCATGAAATTGGTTGTGGGAAAATGGAAACTGTTGAATATGCATGTGATGTTGATGGCAGTGCCTTTTCATCTTCTCCCACTGACCAGCTTGGGAACAGCAAATGGAACTTGAAGAAGAGGAGAATATTTGTGACAAAGATATGCCTTTGCTTTTCCTTTG
>TCONS_00000341|GLYMA01G01875.N4|"j":new_splice_junction|noncoding probabity:0.999998
TGTCATGCTGCAAAAATACTGATAAAAATCGGAGCAATTCATGTATGTCTCATTCACATGAGCATTTCTCTCTCTTTGTTCTTTTCAATCTCCTTTCTCTCTCTCTCAACCTCACATGCAAACATGGTTAGGCGCAAAAAATCACAAAAAGAATAAATCATTTCAGTTTGCTTTGTTCTGTCTGTCCACAAACCATGAGCATCCAATCTCCATGATGGGGTAATAATATACTCTCTTCTAGTGGGTGAAAAGGGAGTAAAAAAGGAACCCACACACACTCCTACATACCATTCAAAGAGACAGGAGTTTGATATTTGCCAAAATCCACCTTAAAAATAGAGATATCTCTTTCCTAAGGATTTTGTGGGGCTCAGGCATTAGCCTATTATATGGGCCCTACAATTGGGAAACTTAGTGTCAAAGCTAAGCCTTTGGTAGACCCATAATTAGAAATCTGGTGCTAAAGCGATTTATGCCCTTTGAAACATCCTTGAATGGTCCTATATATATAGATGTATGCATACATAAATCTAATATAGCCACGGGCAATGAGCTATGAATTGGCTGGCTCCAACTTATTTTCAATCAGCACAATAATTAAGTAAAAGGGGGTTATAATAAATAATTAAGGCAGTAAAAGATGGCTTTCTTTTTCTTACTTTATTTTTTTTATTACATGGCTGGCTTTTAGTAATGGAAAATATTCTTTCCATGTGTTTGGTTGTAACAGGGAAGCTTGGTTGCATGGGAAGACAAAGGCTGATTCTGTTGGAAACGTGCCTTCTTATCTTGAGAAGGAAATGGATCCAAAGTGCCTAAGCTATGAGAGAATATCAGATGGAAGTTCATCCTCAAATCTTTCAGGATCAAGCCCAAAGAAGCCTAATTTGGATTTGGAATTCAGCTTGGGCCAGCCACTTTAATTTGAGATCTCGATCCCCCTCTGAATATATATTATTCATTAGCTTCTATGAAGCTGCAAGAGGGTAGAGCGCTGGAATGAGAATCCGGAACCCGCTGAGAAAATCAGAGAAAGAGAAAGCTAAAAAGAAAACAAAAGAGAAAAAAGAAAAGTAAAAGGAGCTAAAGAACACAAGGAGACAAGAAAGACAGAATGCAACAAAAAGGAAGGGGCGAGGGAAAAAAGCATGGCCTTCCTATCAGAGCTCTTGTGATGAGATCCAAATCAACATATTATATTTTCTTGGTAAATATATGAAATCTAATTGATTTGTATGTTTTTGCAATCTGAGAGAAAGAGAGAGTTATGTTAAAAGTATGAAGTGATCCTTGGTAATTGTAATGGAGCACTTTACACTTATGAAATATTTAGATATTTCCACCAAAGAAGTTG
>TCONS_00000343|GLYMA01G01890.N4|"j":new_splice_junction|noncoding probabity:0.860757
ATGAGAAAAATCAATTGTCCAAATGAAGAAAGAAGCAAGAAATTGGGTTACTCGGAGCAGCCCAAGTCCAAGGAACCACATAAGCAAAAACGAAGGCATCATAGTATCATATTGTTATCTGAAATGGCAACTGTTCCTGCTCGTCTCTGTTATCTCTCCACAAACCCCACAACCAGAAACCTCAACTTCTCAGTTTTAAAACCAAATGTGTTGTCACTGCGTTCATTCTCTCTTCCTCAAAAACACTATCTTCGTCTCCGTCCCTGCAAGTGTTCCTCCACCGCCCCCGTGTCCACCACCACCTACGAGTTTTCTGATGGTTCTTCGGAGGTGGAGTTAAGATTAAACATAGGAGGTTTGGATGTCCGAAGCTCCAGAGATATATTGGTTGATACAAATGATACCTCTTTAGCTATCAGAGTGTTGCGGCCAGGATCTCCCATCACACTCATAGAAACTAATCCTCTTTTTGATAGGGTTAAATCCTCCGAAACAATATGGTATATAGATGATGATCAACTTGTTGTGAACTTCAAGAAACAGGACCCAGATTTGAAATGGCCTGACATCATGGAGTCCTGGGAATCACTTACTGCAGGATCTCCACAACTTTTACAAGGGACATCCATCTATCTTGTTGGTGATTCAACCGAAATCAATCAAAAAGTGGCTCAAGAGCTAGCAACTGGTCTTGGGTACACTCCACTGAGCACGAAAGAGTTACTGGAATTATATACTAAGCAGACTGTGGATTCATGGCTGCTCGCTGAAGGCTCTGACTCAGTAGCAGAAGCAGAAAGTGCTGTACTTGAAAGCATAAGTAGTCATGCTAGGGCTGTAGTTGCAACATTAGGAGGGCAACACAGTGCTGCTGGAAGAGCTGGTAAATGGCAACATCTTTATGCAGGATTTACTGTCTGGTTGTCAAAGACTGAAGCACTAGATGAAGATTCTGCAAGGCTGGAGACCCATAAAAACGTCAAAGATGGCATAATTTCATACACAAATGCAGATGTAGTTGTTAAGCTACAGGGCTGGGATCCTGCTTATGCCAAAAGTGTGGCACAAGCATGTTTAAGTGCCCTAAAACAGTTAATCCAGTCAGACAAGAAACTTCCAGTGATCAAAATTTTTAGAGTAGAAGGTCACTTCAATATTTCTGATTCGTGGACTGCTACCCCGGAC
>TCONS_00000368|GLYMA01G01960.N6|"j":new_splice_junction|noncoding probabity:1
ATTACATACAAGGAAGAAACTCCCTCACTGCCTCATCATCACCAACAAACAAACAAACATTCATTCCATTCTCTCTCTAAATCGCACTCACATCATCTCTTCTATCTCCTCAGTACTCCGGCGATCGGAGCCTCTAATCCGCCACGTTCTCCCTATCTCCTCTTTCTCAACTCCAGAATCTCGTCCTCGTGAGAGAAAATAAAAGTTAGTTAGGGTTACGCACAGTTGATTAATTAATTAATAATAGAAAAAATGAGCTTTCAGGACATCGAGGCCGGCCGTTCCTTCGCTTCCCGGCGAAATCTAATCAACGGCAAACAAGACCCCACGCAGGCGGTGGCTTCCGGCATCTTTCAGATCAACACCGCCGTCTCCACGTTCCAGAGACTCGTCAACACCCTCGGAACCCCCAAGGACACCCCCGAACTCCGCGATAAGCTGCACAAGACGAGACTGCACATTGGACAATTGGTGAAGGATACTTCGGCTAAGCTTAAGCAAGCTAGTGAGATTGATCACAACGTTGAAGTTAATGCAAGTAAGAAGATAGCAGATGCGAAGCTTGCAAAAGATTTTCAGGCGGTGTTGAAAGAATTTCAGAAGGCACAGCGTCTTTCAGCGGAGAGGGAAACTGCTTACACTCCTTTTGTTCCGCAAGCACTTCTTCCATCCAGCTATACAGCCAGTGAAGTAGACATTGGTTCTGATAAGACTCCAGAACAGCGTGCACTTCTTGTGGAATCCAGAAGGTTGCTTCTCGAATTCAGCC
>TCONS_00000370|GLYMA01G01970.N4|"j":new_splice_junction|noncoding probabity:0.988785
TTTTCTTAGAACATTGTTTGGATGTGGTTCAAAATGAAAATGCACCTTAAAAATAACTACTCTTTGATATTTTACTTTCATTGTTTGAATGCTTTTTTTTTTTTTTTTTCTTAGAGCATTTTAAAAATATCCTTTTTTTTTCTTTTGCGTGGGATGAACTGCACACTTAAAGCTTGATTCTACAGAGTTCCGAATCCCGACGTAAGCTGAAAAACACACGAATTGGTTCTTATTCATATTCAGAAAAACCAATTTTTGAGGAACGATGAATAGTTCATCGCCGGCCCACTCTTCACTATCGACGACGGCGGTTGTAGGCGGCGGTGGTGGTGGCGGCGGCAGCAGCAACGCCACTGTTTCCATTGACGATTTTCATCTCCCGTGTGATCCCATCTCGTCGCAAGAGCGTAAAGACGAGGCCATGCTAGTTTTAAAATCAGATCTCATGGCTGCACTCAACAAGGAGGTTAAATCATTGGTTGAAGATAACTGGAAGTTTGAAGGGCCACGTTCGCGGATCCACCTCGTATCACATCGAGGTGGTTTGTATATTAATCACTTAATGATCTCTCTTTTTATGATATCTTCTGAGTTTCTTAGAATATTTTAGAAAACTATTTTGGTACTTTTTGGTTTCAGTTGATTAAAACATGTGACCCTAAATCTTATTTGATCCTTGCATTAAGTTAATTGATGCTACCTACTTCAGTTGATGGCTTGATGCTCAGATCCTTGATTTCATCATGGTGTGAAATATCAGTATTTGTGTGTGTTTTCCCATGATATGTATGCAATTATACATTTGGCATCATAAGGGAAGCTCACTCAAGGTTCCCCACCCTGTTAGATTAGGGAGGATACATGTGCACAGCCTTAATTCAAGGTGGAGAGGCTGTTTCCATGAACCTGTGACTTCTGACTCACAAGGTAGCAACCTTACTGTTGTGCCTAGGCTTGCCCTTGGCCTTGATATTAAAAAAATGTATACTCTCTGAATCCTAAATCACATTTATAATCATCAACTCAGGGATTTTTCACAACCCCCTGGTTTTTAGCTTATTTTTGTATGCTTTTGCCTATTCCTTCACTTTATTTGATGAACATATGAACAAACAGAACTCAACTGAGTGCCTTTGGCTCTACCAACTAATATATTTATTATATGATCTAGTAATGAATTCTTGAAAGCAGTTACTTTCTTGGTACATGGTTGAAATCTGGTTTGGATTATAGATGGTTGTCTACATGTGCTGTGATATTTACTTAAAACTCATCTGTTCATATCAAAATTCTGTGCAATAAAAACTTTTGATGGGAATCTGATAATAACTGTCATGACTCATGAGTACTCACTAGTTGTTAGAACTGAGTCCAAACAAAAATCTGTAGCAGGAAAGAGTTTGGGTTTGCAGGTTTATTATAGGAAGAGGAAAGGGTCAAAAAGTTGTAACAAACACTTAGAGGGATAGGAGAGTTAGTTAGTTCTGTTATTTGGAGAGAGTTAGTTAGTTCTGTTATTTGGAGAATTATAACTCCTATAAATAAGAGTCCTCTCTTCAGTAAGAGGGGGATTGGAAATATACAGTTACTGGGCTATTGCCAGTGTAAACGGAGAAAGCTCCTTTGGAGGTATACTCGTATACCTTGGCTCTTGGTTTGTTCTCTCTATTTCAGCAATAAGAAAGCTATTCCAGTTTTTCCCCGTTGTGTGTGATTTTCTCTTGTGGGTTCTATTTTTCCTACTTTAGAAAGAAGTTCCTAATACTAGTCATGTATTATTAGATTTAAGTGTAATAATAACGGCCAGTTAAGGATAGAAGTTGGGACTTGGGAGCAGTAAAGGATTATTAGAATATGTGATAGAAAATAGCTTGTCTTGCATTAGTTGTTCAGTATTAGTTCTGTATTAGAATTTGAAGCTCCCTTTAGAAAGTTTTTCATAGAAAATAACCCCGATGACAGTTATGTATTAGGGTATAGTTGCTAGTCCGGGTGTGTAATTAAGAAAAGGTTAATGTTATTTGTAGTTTGTGGACAGAGAACATTCTCTACAAGAATCTTTTATCTATGGAACAACAATTGTATTGCAATATCGTGTGTGATTTCTGTTTTGAATTATATTTTATTAGTTTATGTTTATCAATTGGTGTTCTATCAGCTTTCAAGTTTGGTTTGCATGTTTACGATAACATTGCATTTTCACTATGCCCTGCCTTTTCCTTATTTGCTGATTTCTTTGACATAAGTAGAATGGTATGTAGTAAGTATAGCTCTTTTTATGGTCCTCACATCATGGTTTGCCTGGTTGAGCATTAGTTTCCTTTGTTTCTGTCGAACATTCTGCTGCAGGTGGTCATCTCTATAGGCCCACAGAAATTTCAAAGAATTGGAATTTGACTCCACCAAAATAGTTTGCACACTCACCTCGTAGCACTGTGCTTCTATTGTGACATGATTATGTAGGTCTGAAAGGGCATGAAGATTGCAAATGAAGGTTCTTTCCATGCAAGATTGTTAGTCACATTTTCTGTTAGTCTTTCTAGTCTGGATTGAGAAGCTGGTGTTTTTTAATATTTATGTGATATTATTGCTCTAATTTTGAGGGATCAATGATTAATTGCAATTGATTGTTACAAAACTGAAGGTATTTTAATGTTCAAGTTGGGGATATTGGATTCAGAAAGAAAAGATTAATATTACAAGTGGCTCACGAAGTCACTCGAGTTATTGGTGGGTGAACTTGAGTTACTATTTGCTGATAAGATCTCTTTTTTCCTTTTTTTGATTGAAA
>TCONS_00000371|GLYMA01G01970.N5|"j":new_splice_junction|noncoding probabity:0.98876
TTTTCTTAGAACATTGTTTGGATGTGGTTCAAAATGAAAATGCACCTTAAAAATAACTACTCTTTGATATTTTACTTTCATTGTTTGAATGCTTTTTTTTTTTTTTTTTCTTAGAGCATTTTAAAAATATCCTTTTTTTTTCTTTTGCGTGGGATGAACTGCACACTTAAAGCTTGATTCTACAGAGTTCCGAATCCCGACGTAAGCTGAAAAACACACGAATTGGTTCTTATTCATATTCAGAAAAACCAATTTTTGAGGAACGATGAATAGTTCATCGCCGGCCCACTCTTCACTATCGACGACGGCGGTTGTAGGCGGCGGTGGTGGTGGCGGCGGCAGCAGCAACGCCACTGTTTCCATTGACGATTTTCATCTCCCGTGTGATCCCATCTCGTCGCAAGAGCGTAAAGACGAGGCCATGCTAGTTTTAAAATCAGATCTCATGGCTGCACTCAACAAGGAGGTTAAATCATTGGTTGAAGATAACTGGAAGTTTGAAGGGCCACGTTCGCGGATCCACCTCGTATCACATCGAGGTGGTTTGTATATTAATCACTTAATGATCTCTCTTTTTATGATATCTTCTGAGTTTCTTAGAATATTTTAGAAAACTATTTTGGTACTTTTTGGTTTCAGTTGATTAAAACATGTGACCCTAAATCTTATTTGATCCTTGCATTAAGTTAATTGATGCTACCTACTTCAGTTGATGGCTTGATGCTCAGATCCTTGATTTCATCATGGTGTGAAATATCAGTATTTGTGTGTGTTTTCCCATGATATGTATGCAATTATACATTTGGCATCATAAGGGAAGCTCACTCAAGGTTCCCCACCCTGTTAGATTAGGGAGGATACATGTGCACAGCCTTAATTCAAGGTGGAGAGGCTGTTTCCATGAACCTGTGACTTCTGACTCACAAGGTAGCAACCTTACTGTTGTGCCTAGGCTTGCCCTTGGCCTTGATATTAAAAAAATGTATACTCTCTGAATCCTAAATCACATTTATAATCATCAACTCAGGGATTTTTCACAACCCCCTGGTTTTTAGCTTATTTTTGTATGCTTTTGCCTATTCCTTCACTTTATTTGATGAACATATGAACAAACAGAACTCAACTGAGTGCCTTTGGCTCTACCAACTAATATATTTATTATATGATCTAGTAATGAATTCTTGAAAGCAGTTACTTTCTTGGTACATGGTTGAAATCTGGTTTGGATTATAGATGGTTGTCTACATGTGCTGTGATATTTACTTAAAACTCATCTGTTCATATCAAAATTCTGTGCAATAAAAACTTTTGATGGGAATCTGATAATAACTGTCATGACTCATGAGTACTCACTAGTTGTTAGAACTGAGTCCAAACAAAAATCTGTAGCAGGAAAGAGTTTGGGTTTGCAGGTTTATTATAGGAAGAGGAAAGGGTCAAAAAGTTGTAACAAACACTTAGAGGGATAGGAGAGTTAGTTAGTTCTGTTATTTGGAGAGAGTTAGTTAGTTCTGTTATTTGGAGAATTATAACTCCTATAAATAAGAGTCCTCTCTTCAGTAAGAGGGGGATTGGAAATATACAGTTACTGGGCTATTGCCAGTGTAAACGGAGAAAGCTCCTTTGGAGGTATACTCGTATACCTTGGCTCTTGGTTTGTTCTCTCTATTTCAGCAATAAGAAAGCTATTCCAGTTTTTCCCCGTTGTGTGTGATTTTCTCTTGTGGGTTCTATTTTTCCTACTTTAGAAAGAAGTTCCTAATACTAGTCATGTATTATTAGATTTAAGTGTAATAATAACGGCCAGTTAAGGATAGAAGTTGGGACTTGGGAGCAGTAAAGGATTATTAGAATATGTGATAGAAAATAGCTTGTCTTGCATTAGTTGTTCAGTATTAGTTCTGTATTAGAATTTGAAGCTCCCTTTAGAAAGTTTTTCATAGAAAATAACCCCGATGACAGTTATGTATTAGGGTATAGTTGCTAGTCCGGGTGTGTAATTAAGAAAAGGTTAATGTTATTTGTAGTTTGTGGACAGAGAACATTCTCTACAAGAATCTTTTATCTATGGAACAACAATTGTATTGCAATATCGTGTGTGATTTCTGTTTTGAATTATATTTTATTAGTTTATGTTTATCAATTGGTGTTCTATCAGCTTTCAAGTTTGGTTTGCATGTTTACGATAACATTGCATTTTCACTATGCCCTGCCTTTTCCTTATTTGCTGATTTCTTTGACATAAGTAGAATGGTATGTAGTAAGTATAGCTCTTTTTATGGTCCTCACATCATGGTTTGCCTGGTTGAGCATTAGTTTCCTTTGTTTCTGTCGAACATTCTGCTGCAGGTGGTCATCTCTATAGGCCCACAGAAATTTCAAAGAATTGGAATTTGACTCCACCAAAATAGTTTGCACACTCACCTCGTAGCACTGTGCTTCTATTGTGACATGATTATGGTCTGAAAGGGCATGAAGATTGCAAATGAAGGTTCTTTCCATGCAAGATTGTTAGTCACATTTTCTGTTAGTCTTTCTAGTCTGGATTGAGAAGCTGGTGTTTTTTAATATTTATGTGATATTATTGCTCTAATTTTGAGGGATCAATGATTAATTGCAATTGATTGTTACAAAACTGAAGGTATTTTAATGTTCAAGTTGGGGATATTGGATTCAGAAAGAAAAGATTAATATTACAAGTGGCTCACGAAGTCACTCGAGTTATTGGTGGGTGAACTTGAGTTACTATTTGCTGATAAGATCTCTTTTTTCCTTTTTTTGATTGAAA
>TCONS_00000375|GLYMA01G02031.N2|"x":antisense|noncoding probabity:0.973494
GGGATATCATGGAAGCCTGATGCAGCTGCCTAACCTTCTTGAACTGTGCCAGCTTTCAGACCTAGAACATTATGAGTTATATCATCTGGCAAAACACCCTTATCCTTCATTACATCATATAGCTTATGTGCCTGATCGAAATACCCATGCTTGTGATACCAATCAATGAGGACGGTGTAAGTCACAACATCAGGAATAACTGAATCTCTGTTCATTTTATCAAACACCCAAGTGGCCAAATCTATCCGGTTTGACTTGCAAAATCCATCAATTATACAAGTATAAGTAATTACATTTGGCGAACAGCCTTCCCTCGACATTTCTTCAAATAATGCCCAGGCCTTTTTCATTTCTCTGTTATTACAAAAACCAACTATTAAAGTTGTATATGAAATCTGATCTAGACATAAACCCCTTTCTTTCATTTCCTTAAAAATTCCATATGCTTCATGCATTTTGTGACTATGGCTAAATATGCTCATAAGAATTGTATACGTGGCAATGTTGAAAGTGATCCCCACTTTTACCATTCTCGTGAATAAGTTCACGGCCCTTTTAAAATTTGACTGTTTGGCAAAGCCAGATATAAGAGTACTATAATTAACAACTGAGGGAAGTACATTCCTTTTAAGCATTCTTGGCAGGAGCTCCAATGCTCTTTCTGGATAACCTTCTTTACAAAGTTTGTAGATGATTGCATTATATGAATGTGGGTTGAGGTTAAATCCATGTTCTTGGAAGTCCTCCAACAGTGTCAAGGCTTCTTTGAAGTACCCTGCCCTGCAAGATCCATCAAGAATATAATTGCAAGCGATGGTATCTGGCCAAATACCATCTCGTAGCATGGCATTAAAAACTTCCAATGCCTGATCGAATAGTCCCAGTTTGTAGTATCCCCTAATTAGACTGCGGCAACTAAAAGCAGTAGGAACCAATTCGTTGCAGATCATCTCCTCCAAAAGCTTGATGGCTGAATCCATATCACCTTGCATGCAAAATCCATCAATTAAAGTTTCATAAACAGTCGAATCATATTTGCAACTAGAAGCACCAATACTATGGAATATATCCACTGCATTTTGTAACATATTCTTCTTGCACAGACCATGGATGAGGGAGGTGTAGCTAACAATGGATGGTTTTATCTGGGAGTGTTCCATTTCCTCCATCAAGTCAAGACATTTCATTACATCACCTTTCCCGCAGAAGGCATTAATTAAGATGCTGTAGCTATAAACATCTGGTAATATCCCAGAGCTCTTCATTTCTTCCAAAACTTGCAAAGCCTCAAACACTTCACCTCTTTTACAAAATCCATAAATTACATCATTAAAAGAATGGCTATTGAGGGGCTGGTTTGTATAGTGCAAGTTGCGAATTAACATCAGAGCAGCCTCAACATTACCAACTTTACAAAGTCCATGAATATAAGTACTATATGTGACAACAGTTGGCTTTTCCCCACTCCGATATATTTTTCCCAGAATCACAGCAGCCTGTCTCATACCTGCATCACACCCAACATCACTACAATAAAAATTCATCATGATTGTATAAGTGTAGATATTTGGCGATGGACCACGGTCCTTCAATTCCTCAAAAACCCGTCTAACAAACTCCACTCTATTCGCCTCAACCAAGCATTTCAGCAAGAAATTGCAAGTCCTAATATCAGGCTCAAGCCCAACATGCTTAGCATTCGAAAACACATCAAGAGCATTTTCCAGCATAGAGTTGGATGCAAACACGCTTATGAGCACATCAAACACAACACCGGATCTTTCCACGTGCTGGGGTGAATCCAGAAAAGCTGAAAACAATTCAAAGGTATCATACTTGGCCTCATTACAGAAGCCAACAATATCTCTAAGCAAAGCCCACACTTCCAAACGCATCCCCGCCAAAGCAAACGCCTGAACAAGCATTGGCGTTGGAAGTGCACTTGGCGGCGGATCAAACCACACCCAAGAAAGCATATTAACGACATGAAGAAACACTCATCAATACCCAATTGGAACAACTAAACAAACACAAAGCAATGAAGAAAGTGCATAACCAAGCATTGGAAAAAGAGAGAAAAACGAAGACCCACGAAGGCTTAGGGATAGAGTTGAACAAAAAAAAAAAACAGGGTTTTCTTACTCAATTGTTCTGTTTGAATTTTGTACGACGAATATTATTGGTTTAAACCTAGGGCAGTTTATACTAAGAGGTTTTTTTTGGCTGAATTATATTAAGAAGATATTAACAAGCTTTTAAAATGC
>TCONS_00000376|GLYMA01G02040.N2|"s":antisense|noncoding probabity:1
AAAAATTAAGCTTTCTGTTCTAAATACTGTTAATTACTACTATAGAGTTGGCTAGATAGATGTAAGATACGAGTGCCTTTCTTTGTACATGGGTCCCAGCAATATTCTAAGAATCGAACCAAAGATGGAATCAACAAATTCTTAATTCATAACCAATTAAATTGGAAATTGAATTATGAGTGAACCAGATAAGGTAATAAAAATCAATCAGATAAAACATGATAACTTACAATAGAGGAAGAGTGGGTGCGCTTGTGATAAGTCAGATATTGAGCATTTCCAAACAACCACAGTAAAGTAGTAATATTTTTTCGCAAAAAAAAATATTGTTGTAACATTTGAGGAAGAGAATATTTTTTTTAAAAAAAGATTGACTCAGACTTACTCCGATTACAGCCGTAAAATTAAACCCTTTTACACTCTTCCTCTTCCAAAATCCAAATGTCAATACGAATAGGATGTGTTTCAATTACATAGGCATATGTATTCATAGGCACTTTTACATCCTATTCGTATTGACCCTTTTACACTCTTCCTCTTCCCTTAGGCCCTCACAATCCAAATGTTATTTTTTTTTTTGGTGAATAAGAACACATGCCTATGTATTCACCAAAAAAAAAAAAAACATTTCATACCTATGATCTATGACAAGTTGACAACTAAACCATTTGTCTAATTATGGATCCAAATACCATACCTGCAAAATCTGAAGCTTCATATCTAGACTCATGCATGCTATGCCAACATGGCATCATTCCCTGCAAAGGGTACAAAAGCTAAAATAGCATTTTGGGCATTGAGCATGCTGGTCTTCACCGTCTATACAGGGTGTTTCACACCTTGGACAATAAACAGCATCAGACATTGATGCAAGTGTTTTTTCCAATATCATGGATTCCCAGCGCTCATAATCTGTGTCATCCAGAAAGGGTTTTAAAAGGCCAGTAGGAATCATACATGCACATTTTGCTTCAGGACATTGAAGATTACTAACAGTGCCTTCCTTTACATGTATCTGGGCAAAGGTCTGCAAGCATTTGAGGCAAAAAAAAAGCTTACATGGTAACCAGATAAACTCAGAGACTGGTAAAGTGGCAGACATGAGAACCATGTTTAATATTAACTCTATTGTGGTATAGCATTAGCTTTTCCACATATAGAATATTAGAATTATAAAGTCCATAAGATGGGGCAAAAAAATATAGAATAGGCAAGGAGTAAGATCCATTTTACAACAAGGGCAAAGACTGTAAAGGGATTTAATATATGGTCAAAAGCAATATCAGGATTGAAATGGCATGAAGCAATGAATTAGATTTAGAGCAAAACAAGCCAAACACGTGGTTTCATTTAACAAAATGAAAATTTTCACATTAGTCTACTACAACATAAGCTAGCATAGGTTAGTCAGATATGTACATGCTTGGATAATTAGTTTAGAACAAAATAAAACTTGTATATTGATAGCCTACCAAATAATAAAGCACCAATTGTTACGATAAGTCGAACTGTTAATGATTCACCACAATGAAGTTTAAAGAAACTATTTATAAACAGTGATGAACAGACATAAAGTCCCAAGTCCAAACAAGAGAAGGTAACTCTGTTGTGAATTGTGATGGTAATGGTATAAGCTGAAATTCAAAATTAGTTGCAAATTTGTGTAAGACCAAGTCAGGCTTTCCTTTGAAGACTAACAATGTGTATAAATTATCAGGCATAAATAGGAAACTACCTGCATATTCACTAAAGCAAATGTTACAATCATGCTATTCTTTGAGGAAGTTCTCGTTGCGTCTCTCATCATTGTAACTTCGTAAAAAAGGAATATCAACATCAATGCATTTAGCTCCTGAAATAACATGCTCATCCTGGACATGATTCATGCCATAAGGCCCAAGGCATGATTTCCTCATCAAATCCCGGATGAGAAAGACAAGAACCATGTAACCATTCTACCAAAGGGTAAATCACTTCCTGCCCCTGTTGTACTTCCCATATTGAATCCAAGTTGCAGCACAGATTCAGAATCTTCACAAGTTCTAACAGAGTGTAAAAATAGGTGGTTGGTCGCTTGGGTACGACTTAGGTAATAAACACGTCATAACAATTGGTGGTATATATTGGACTTTGAAAGTGTATAAGAACTCATCTAAATTGCTGCTTACAGTCTCAAGTTGATTGAGAAAGTTCAAGTTAGCAGTGATGGCAATTTCACCCAAAACATCAACGTGTATATGTACCTGTAAACAACGCAGGCCTTTCCACCTCTCAAGGCTGACAATGTTTTCTCCATAAATTGACTCCACCACAAGTGCCATAATACTTCTGCTTCAAATCAATACGACAAAACTTAAATCAAGTTCTCAAGTGTTCTTTTTTTTCCTTCCTGATTTTCAATGAGAATCGAGTTCTAGCTATTAATCTACAAAACTTAGAACGCAGTTCCTTAAGTGTTGTTAGTGTTGTTCTCCAATCAAAATTAGAGTTTGACCTCAGCAAATTGCATAATACTAGTAAAAGTTAACATAGATTACCGAAATGAAGCTACTAAACGTTATTAAAAGCACCTAAGAAATTATATCTACATAGATTACCAAAGTAAAACTAAAATGTATAGGAGAACATGAACAAAAACACCTAAGCAATTATATCTAAGCTTGGTCCTAACTTTAATACAAAACACTAGCTGAAACTCTAATTCTGATTTTTTTGTTCAAATCAATCATGTCACAAATCCACGGAAAACCAAGTGATATAAGATTTCGATTTTACAGCGTTATTTCTACCTCATCTTGCAATCACATCCTCCTCTACCACGGAGTGAGATTTGGAAGAAGGACCCGGTTCGGGCTTGTTGGCGACACAGTATTGCAAGTTCGGGTGGTTTGGTGGGCCCAAATTGTTGTGGTGAGGAGAAGAAGGGTTGGAGTGAAGGAGGAGTCTTCCGCGTGTGAACTATGGCGTTA
>TCONS_00000382|GLYMA01G02050.N10|"j":new_splice_junction|noncoding probabity:0.772046
AGGATATCCTCCTTTTAAATATACTTTTTGATACCTTTTGACTAGTTCGCTAAAATTTCTGAAACATGTACCAGTGTTATAAATTTCGAAGGAAATTACACCGATTCGGTAAATTATCGTCATCTGAGTATAGAACAGAGGCGTCCCACGCCGTCTTACGTCGCTTTCACCGATTCCGAGCCTTTGATCGGTGATGTCGCCATGAATCCCACTAACATCGTCTTCGTGAGGAAATTCCAGCTCCAATCTCTTCCAATCCCTTCCACGCGTAATCACTTGCGTGCAAACTGAATTTGTTGATATTGGACAGTTCCCTCACGTAGCAATTTTGAAGATGTAAGTGTAGCTCTGACTGATATCTTGAAGCTACCTCTGATGGATAAAAGCAATGGCTGCAGCTTCTCTAGCATATCTTCAATTGCTGTCTTTTCAAGTGCTGTTTTTGTTGTCTCCTTGATTTTGGTTCGTCTCCTTTATGTCTTATACTGTAGCAGCAAGCCCTTGAGCAAAAGGGCTTCAAAACCTTTTAGTACCCTTATTATTTTAGGATCAGGTGGTCATACTGCTGAGATGCTTAATCTACTGGCAGTGTTACAGAAAGATGCTGATCAGAAATAGATTTTACTGCAGAATGCAACAAGGGTCACTGATACTGCACAGTTCATGAAGATATATCGGAGTAGAGAAGTTGGTCAATCATATATAACCTCCGTTTGGACTACTTTTGTTGCAATGGTGCATGCGCTATGGCTAATGATTAAAATTAGACCTGAAGTGATACTTTGCAATGGACCTGGAACTTGCATTCCCCTCTGTGCTATTGCATTTATATTTAAGGTACTGGGAATCAGATGGTCATTAATTTTCTACGTTGAGAGTATCGCAAGAGTGAGAAGGCTCTCCTTGAGAGGCCTGCTCCTGTACAAGTTGCGGATGGCTGATAAACTTTTTGTTCAGTGGCCACAGCTGCAACGACAGTATCCCCGAGCTACCTATGCTGGTCGACTCATGTAACCAATTGGTTCCTTTAATATCATTAAGCAAAAGCTGCATTCCATGGTTCATGGTTGTATTGATTATTATATTTAAGTTCTCCCTGCATTTATTAAAGTGTTTTTATAGGTTAATTGATTGCTATTCTTTGTTTTTTCAAAAGGACAAAGGAAGATAAGAAGATTAAGATATTCGATTACATACAAATTTGTTGGATGTGAAACCGTTTCTTGATAACTACTAATTACTAAACTTTAAAAATTTTCTTTGTAGTAGTATCACGTACTTTCTATGCTTTTCTTGTTAAGTAGCACCTAGCTATCTTAATTTGATGG
>TCONS_00000385|GLYMA01G02050.N13|"j":new_splice_junction|noncoding probabity:0.911471
AGGATATCCTCCTTTTAAATATACTTTTTGATACCTTTTGACTAGTTCGCTAAAATTTCTGAAACATGTACCAGTGTTATAAATTTCGAAGGAAATTACACCGATTCGGTAAATTATCGTCATCTGAGTATAGAACAGAGGCGTCCCACGCCGTCTTACGTCGCTTTCACCGATTCCGAGCCTTTGATCGGTGATGTCGCCATGAATCCCACTAACATCGTCTTCGTGAAGATGTAAGTGTAGCTCTGACTGATATCTTGAAGCTACCTCTGATGGATAAAAGCAATGGCTGCAGCTTCTCTAGCATATCTTCAATTGCTGTCTTTTCAAGTGCTGTTTTTGTTGTCTCCTTGATTTTGGTTCGTCTCCTTTATGTCTTATACTGTAGCAGCAAGCCCTTGAGCAAAAGGGCTTCAAAACCTTTTAGTACCCTTATTATTTTAGGATCAGGTGGTCATACTGCTGAGATGCTTAATCTACTGGCAGTGTTACAGAAAGGTAGGTTTAATCCAAGATTCTACATTGCTGCTGCTACTGATAATATGAGTCTTCAAAAAGCTCAGTTGTTGGAGAATTCCCTGGCTGCTGAGGTTCTATTTTTTGCTATGTCTCTCGAAGTACCTTTTATTCAATGAACTATATTTTTCTTTTTTTTTTCTTTGGTGTGTGTGTGGGTGTTTTGGTGGGGGTGAGGGGGAGTTCTAAAATATAAATTGGGTAGTTTTTAACTTGGTGCTCCTTTATTGCAACATATGGATCAATATGTTAATGGCTATAGAAATAGGTGTTCAACACTTTGTCTATGCTTTCATTTGATAATTATAGGAAAATTATGGAACTCTTTGTTTGGAGATAGTATATGGGCTGAAGTCCTGTATATTTAGATGTCACAATAATTGGCTTTGACTGATGATTATAAACATGACTACTGCTAATGATTCAACCTGTTGCTTGAATAGGTAGATCCAAAGCAATGCTGTCTGGTGCTTTATAGTTTTGTTACATGACTGTATCTAGGAATCTAATAATAGCTTATTGCCACAAGAACTTTGTAGTCTTTAATCATCTGCCATTATCCTTGATGGAAATTATTTTTAAATACTAAATTAAAATATCTGTATTTTTTGAATGGTATCGATAGTTTGTTTTGCTGATTTCTGCCATTCTTTCTGGTTTGCTAATCTCAAACTTTTGCCAGTTGCAGATTTGGGGACAGGAAATAGACAATATATATCTATCTAACTTGTCCTTTTCTGTTTTCTATTTCTTCTATTGACATACTTGCAATTTGTTAATTTTTATTGAAGCTTGATGAGTTTTGAATTTCACTTCTGCTTGTTGCTGGTTTACAGATGCTGATCAGAAATAGATTTTACTGCAGAATGCAACAAGGGTCACTGATACTGCACAGTTCATGAAGATATATCGGAGTAGAGAAGTTGGTCAATCATATATAACCTCCGTTTGGACTACTTTTGTTGCAATGGTGCATGCGCTATGGCTAATGATTAAAATTAGACCTGAAGTGATACTTTGCAATGGACCTGGAACTTGCATTCCCCTCTGTGCTATTGCATTTATATTTAAGGTACTGGGAATCAGATGGTCATTAATTTTCTACGTTGAGAGTATCGCAAGAGTGAGAAGGCTCTCCTTGAGAGGCCTGCTCCTGTACAAGTTGCGGATGGCTGATAAACTTTTTGTTCAGTGGCCACAGCTGCAACGACAGTATCCCCGAGCTACCTATGCTGGTCGACTCATGTAACCAATTGGTTCCTTTAATATCATTAAGCAAAAGCTGCATTCCATGGTTCATGGTTGTATTGATTATTATATTTAAGTTCTCCCTGCATTTATTAAAGTGTTTTTATAGGTTAATTGATTGCTATTCTTTGTTTTTTCAAAAGGACAAAGGAAGATAAGAAGATTAAGATATTCGATTACATACAAATTTGTTGGATGTGAAACCGTTTCTTGATAACTACTAATTACTAAACTTTAAAAATTTTCTTTGTAGTAGTATCACGTACTTTCTATGCTTTTCTTGTTAAGTAGCACCTAGCTATCTTAATTTGATGG
>TCONS_00000389|GLYMA01G02050.N17|"j":new_splice_junction|noncoding probabity:0.723966
AGGATATCCTCCTTTTAAATATACTTTTTGATACCTTTTGACTAGTTCGCTAAAATTTCTGAAACATGTACCAGTGTTATAAATTTCGAAGGAAATTACACCGATTCGGTAAATTATCGTCATCTGAGTATAGAACAGAGGCGTCCCACGCCGTCTTACGTCGCTTTCACCGATTCCGAGCCTTTGATCGGTGATGTCGCCATGAATCCCACTAACATCGTCTTCGTGAGGAAATTCCAGCTCCAATCTCTTCCAATCCCTTCCACGCGTAATCACTTGCGTGCAAACTGAATTTGTTGATATTGGACAGTTCCCTCACGTAGCAATTTTGAAGATGTAAGTGTAGCTCTGACTGATATCTTGAAGCTACCTCTGATGGATAAAAGCAATGGCTGCAGCTTCTCTAGCATATCTTCAATTGCTGTCTTTTCAAGTGCTGTTTTTGTTGTCTCCTTGATTTTGGTTCGTCTCCTTTATGTCTTATACTGTAGCAGCAAGCCCTTGAGCAAAAGGGCTTCAAAACCTTTTAGTACCCTTATTATTTTAGGATCAGGTGGTCATACTGCTGAGATGCTTAATCTACTGGCAGTGTTACAGAAAGGTAGGTTTAATCCAAGATTCTACATTGCTGCTGCTACTGATAATATGAGTCTTCAAAAAGCTCAGTTGTTGGAGAATTCCCTGGCTGCTGAGATGCTGATCAGAAATAGATTTTACTGCAGAATGCAACAAGGGTCACTGATACTGCACAGTTCATGAAGATATATCGGAGTAGAGAAGTTGGTCAATCATATATAACCTCCGTTTGGACTACTTTTGTTGCAATGGTGCATGCGCTATGGCTAATGATTAAAATTAGACCTGAAGTGATACTTTGCAATGGACCTGGAACTTGCATTCCCCTCTGTGCTATTGCATTTATATTTAAGGTACTGGGAATCAGATGGTCATTAATTTTCTACGTTGAGAGTATCGCAAGAGTGAGAAGGCTCTCCTTGAGAGGCCTGCTCCTGTACAAGTTGCGGATGGCTGATAAACTTTTTGTTCAGTGGCCACAGCTGCAACGACAGTATCCCCGAGCTACCTATGCTGGTCGACTCATGTAACCAATTGGTTCCTTTAATATCATTAAGCAAAAGCTGCATTCCATGGTTCATGGTTGTATTGATTATTATATTTAAGTTCTCCCTGCATTTATTAAAGTGTTTTTATAGGTTAATTGATTGCTATTCTTTGTTTTTTCAAAAGGACAAAGGAAGATAAGAAGATTAAGATATTCGATTACATACAAATTTGTTGGATGTGAAACCGTTTCTTGATAACTACTAATTACTAAACTTTAAAAATTTTCTTTGTAGTAGTATCACGTACTTTCTATGCTTTTCTTGTTAAGTAGCACCTAGCTATCTTAATTTGATGG
>TCONS_00000410|No gene id, No trans_id|"-":intergenic|noncoding probabity:0.996275
CGAGTAGATAAAGGTGAAGGAGATGAGTTAGATGCATATATATCTACCCACCACACTTTCGCAGTCTAATAATGTGCTCTTACATGGCAGCCACCATGCACCCGCTAGAAACAATAAACAAATAACTTGCGTGAGACTGTATTCGGTGTATAAACCACTAAATATTTTTAAGCAGGTAACTGATTCAGGAATTAGTAGAGAATTTCTCTTCAACGAATGGCTTTTTTCAGAGTGAACTCGAGTTTTGATCAGAAAAGTCCTACTCTGATAAATTGTAACCATATTAAGCTGCAACACGCTGGTCATCTTCATAATGGGGGTACGGAAATGACATAAAAGAGGTATGTATGATTGCATATATGTTTATTTGTGATGTAGGTACACTAGGGATGACTGCATAATATTGATGTGTAAGCCTAATATAAATAATCTCAACTTTTTATGGACAACGATTTTTTATTAATTTTCTCGTAAATTTCTAAAGTCACCTATCTTCCCTTCGTTTTTGAATATTAAATATGCGCAACGAATTATTGAAGAGGAAACTCATGAATGGTAAGAATCACACCGTAAAACGAGAAAACAACCAAAGATATAAAAATTACTTTGAAATAAGATATAGTTCTAATGTACACGATTAATGGAAAGAAAGATTTATAGATTATTTCCTCCTTTTACTACCAGAAATTCATGGAAGATACTTATAAAGCTCAAGCTTCTTGAATTGCCAATACATTAGAAACTTTCCATTACAGAGCCATTTTAATTTCTATCACTTAAATTACCTAACGTCAATGAGGACTTGAAATGAAATAGGATGAAGACTTTGATCACACGGAAGAAACTTTTTGTAAAGAGGGTCACCTAATTCAAGATGACACCCTTTTTCTATTATTGGTGTGGGGAATCCTTTTAGTAAGCTTTGTCTCGTATTAACTTAATTAGTGGGACGAAAAATGTGAACTGACATGTGTGATGTAACCCTAATCCCGGGGCCGTTTATAGTTAGGATTCTCCTCAGTAACATTTAACATGGCTTTGTTGCTTGCCGTCGTCTTTACCTAACTGTGTTTGATTTTCTCCTCTCTTTCGACGCTTAACTTGATTTCTTCCATTCACCATCACATTGACTAATTTATTTCACAACTCATGCTGTAGATATCCCAAATTCATAAGTCTTGCGGGATCATTTCTTTTTCCCCC
>TCONS_00000411|GLYMA01G02180.N2|"x":antisense|noncoding probabity:1
CACACTTTCGCAGTCTAATAATGTGCTCTTACATGGCAGCCACCATGCACCCGCTAGAAACAATAAACAAATAACTTGCGTGAGACTGTATTCGGTGTATAAACCACTAAATATTTTTAAGCAGGTAACTGATTCAGGAATTAGTAGAGAATTTCTCTTCAACGAATGGCTTTTTTCAGAGTGAACTCGAGTTTTGATCAGAAAAGTCCTACTCTGATAAATTGTAACCATATTAAGCTGCAACACGCTGGTCATCTTCATAATGGGGGTACGGAAATGACATAAAAGAGGGCTGCTCAGGAGCTTGTCCTAATCCAAC
>TCONS_00000512|No gene id, No trans_id|"-":intergenic|noncoding probabity:0.999992
TAACAAGAGATATACAAATAAAATTTTATAAAAATGGTCTTAATGTTGAGTAACGATTTTAATAGCATTGTGTTTAAAATTTAGTCTCCTAATTCTTCCACTAAAAAAAAATCTACTATCTTTGGTGTTTCCTCATCGGCTTATCTCCTCCATTCAAGCGTCCAGGCGGCTGCCGCTGTCATTCCGATGAGGTCCATCGCTACGGCACATGCGTCCTCTCTGTTGCTTAATTTGACCAAGGAGAAATCGAATTTTTGGTACACTAAGGGGGTTTGGGATTGACGAGTTCCCTTTTGATGTTGGCGCAGTCGAAGCACTGCAAAATCCACTGCCGTGGACTCCAAATCCTTCACCTGCACCTTTGCAATCCCTCACCGGCGTAGTTACTTCACAATCCCTCATTAACAAATTGTTAGGGTTTTTGGTTGTGCGAGTGAGAGTGAGAGAGAACAATTGAAGGCATAACAAAGGGAGTGAACAACATCAGCATCTCTGATTCATATAAGAAGAATCACATTCAGGTCTCTAACACCAAGAAGCCCCTCTTCTTCTATGTTAATCTAGCCAAGATGATATGGATGAGGCAAGTTCGTCAAACCTTGAAGCAAATTTAGATGTATTAATTGAACATGAGGCAAATTCTAATGTCCCTGGACGTGATAGAGATGAGTCAAGTTCTTCGGAGCCTGAAGTCTTAAAAGATGGGAAAAGGTATTTAACGATGATTAAAAAACGCATTGGACGAGTCGTAAAAAAGTCTAACTTTCTACGACGGTAACCGTCGTAAAATAGTTAAACTTTCTTCAACAGTTATTAG
>TCONS_00000517|GLYMA01G03020.N2|"x":antisense|noncoding probabity:1
CCTGCTTACAGATTAAGAATCCATTTGAGCTGAGGTAGTTTTGGAAAAAACAAAAAATATTGAATGTACAAGAAATTCCCTCCTCTACATTGCATCCTTAATGTTAGATATCGAGTGTGCTTTTGGAAACCAGACGTCCTCAAATTTTCTAGTTACAATTTTTTAAAAAAAATATAGACCGTATGTAAACAATAAAAAATGCAACATGCACCCACAATGCACTAGAGGCAATTTGGCAATAGCAGTCAATAACTTGAATACGAGAAATCTGGTGCTGACTATATTTTTCCTTCTCAGCCAAAACTAAAACAAAGGTAACTGTTACTGTACATTGTTTAAGAGACAGCACAAACATTTCATCCGTTCAGAACAATCAATTATCTTCTGAACCGAAAATTTGTCCCTTGAGCTCTTCTATTTTAGCACCCAATTCATCTCTATTTTGCTGCAGGTTAACAAATTTAATTAATCTGGTAATCAAGACAACAAATCAGCCAAACTAGCAAAAATTAGGTAAGTACCTTGAAAAGCAGATAACGGGAAGTGAACCATACTGTATATGCAAGCCCAACAACTTCCAACAACTTCGGAATCTGTTAATCAACAAAAATATCAGCATACGAAACAGTTGGGTTTGGGTTTGAAATATTTACAGGATCGATGTTTGTTTGATACACACCAATGGGATAGAATCAATTGCACCAATAACAGCTGATGTTAGCCACAGAGCCACCAAGGCACCACCCCCATACAAGACAATAGAACCAGTGTCATCTGTATCAAACTGTAAAAGACAAAATTTGAGGGCAAGGTTAGATTAAAAAACAAGGCTTAAAACCAGGTCATTTTAATTCTTAATATTATATCAGTAATGCAATGCAGACACCACAGGCAGCAAAAATTACAGTCAACCCTCTTTCAGTATGTGGGGAAAAAAGCAGTGAGTTTCACAAACGCCAGTCAGTAACGATGCATCAGAAAAATTTAAGTCAAACAAGAAACAATTTAATGATGCTGCATCATTGATTTAAGATGTAACATCCAACCACTTTAGTAAAGAAAATGAAGACACCCATGCTTTAATGGTTTCTTCGGACAAAATATTTTTCACAATGGCTTTTGAAGCTGTGGGTTTCATAGGTAATACTAGCATATTCAAGCAAACAAAAATAAAAATAGATAACAAATATATTCAAGTAAACTTCCCATAAGTCAAACTCATCAAAAATTTCACAAATACAAAAGGTAACTGTGTGGAGTTGCTCAGGTAACCGCTCAGGTTCGACATGACTGCCGAAGTATCATCAAGCATTCTATAAATGCCATAAATAAACTGGATTATCATCATAGCAACTCCATATTTGAAATAGAAACAAATCTAAACCATCAGGGAAAAAATAACATGTGCCTTGGAACCACCAAATTCATATTCCAAAAATGCCATCAATAAACTGAATTGTCATATCACAACAACTCAATATTTGAAACACAAACAAATCTGAACCATCAAATTCATAGTAAATATATGCGAATAGAAACTACAGAGATCAGAAAATTCTTAATAGGCAAGGTGGTTTAAAGTGACCCTTACATTGAGCTTATCCATCAAATCAAATGACAGACCCTGTCCATCATCAGACAACTCTTCTTCTTTTGTGTCTTCAATCACCGTTTTATCGAACTCATTCTTATTATCCTCTTTAACATTCTCCAGGATTATGACACCATCGCGTTTCTCATTGAAAAATTGACTTCCTCCAGTGGATCGCTCTTCAGAAGACGTTGCCTTTGGCAACAGATTCCTCAAGCAAATTGACCCTGCCATGACATAAAACCCAACAACAACAACAACAAAAAGTCACAAATATGTAGCTTCAGTAATAGTAAAACACAATCACACCATTTGCTCCAAAAGCTGCTTAACAGACAAAAGTGAGACACAATTGACGCCATGCAACCCAGGAAGACAAAACATTTTAGCAAAATTAAGACAGAAAAACTAAAAAAACTTGACATAGAAAGAATCATAGGTTATGGTTCGGATTGAATAAGGAATAAAAAGGAATAGAGAACGTACGAGATAAAAGTACTGCGGAGTGAGTGAGAGGGGTTTGTGGGTGAGGAAGAGAGGGTTTAGGTTTAGGTTTAGGAAGAAAAGAGGAGGCGTTAGGAAGGTTCGAGAGAGTGGTAGACATTAGGGATTTGAATTGAAGAG
>TCONS_00000541|GLYMA01G03290.N2|"o":exon_skipping|noncoding probabity:0.999998
CAAGTATGAGGAATGATATATCTACACACCATATTGATATTTATGTAATTCTCAAGAATATCATTCCAAAATATACTTAAAAGTTTGTATTTTGATCCAGGGGTAAGTGATTTTGGGTTAAGGACACTATTGGTGAAAGCACTTCAAATTTACAGTTTAGCGTTGTAAAAGACAGGAAGCTAACAAAAGAAAAATCATGACTGTAAGTGTGCATTGTGGCTGATGCCTCCAGGCAGCAGCTAAAACTACGAATCCTGATCTCGACTCATCTCTTGCAAAACCAAATAATCTTCAGCCTCACCAAACCATTTGTACCTTCGTTTTGCTACATAATCATAGAGTAAGTTAGTGGCAAGTATGACAGTACTCGCAATGCAGCTGCAGAGTCATAACTCACAATGAGATTGACACACAAAACCAAGTAGAAAGAAGCATAGTGGTGAAAATATAATTGACAAAAGCTCATTTGTGATGCATATTAATCTAAATATTTATCTGAAATTTGTCTTAAACATGATCCAGATTCTCGATGCCCTTGGCAAGACCACTCTACATTCAGATTGAGAGTTTATTCATCATAAAATATGGCAGAATATGAACTTTACCAGAAAATTTACAGGTTTTGAGAAACAATTACAAATTCTAAAATGTTAACAGTTGAGAGTTTAACAGTGACAGTCCATAAAAATACTTGAAGATGATAATTATTATCAACAATCAAGATTCTAATTTGGACAAAAGACTACAGTTTTAACCTGACTTGGTTATTAACAAAACAATGAGAAAGAAAAATGAGATTAGAAAGTGCCCAAGCTTAAACTTCATTCAATATGGTACAACAAAAGTCTTACCCATTATGTGAGGTCGGGACTTTATTCAATATGGTATTACTGTATTAGAATAAATCAATAAAATAAGTTTCCCCCTCCCCCCAAAAAATGGAAAAATTAAGGAGATTTTGAAATGAATCAAATGACTGAGACTTCCATTCCATGCACCCAAAGGGAAAAGAGACAACAAATTTGATAAGAAAAAATCATAAAAAAAAAAGTCTTAGCAGAACTAAATCATTGATGCGATGATTTGCAAATAAAATTCTACAATGTAATGAGACTGTTCCTAGAATAATAACAGAGAACCCAAGAAAAATATTCCATCAAAGCAAAATGCTTTACAGTTCAGTTAGATATTATTTTAAAAATTAAATAACCCATGCCTATTCTTTCACAGATATAAATTTCCCTACACCAACAGTGAGAGCCTCGGGTACACTAGGCCACTCTTTCTACACATTGTGGAGCATTTCTGACTTGATCAGTTCAACACAGAAATTTATCAATGCTAAATTGAATTAGTTATATTTAGTATCCATGTGCAAAGACCTAAAAACACATGATACAGAGCAGATCTCAGATTGGTCCTTCCTAAGTTACTAGAGATCCACTTGATTAAAGTTAGAAATTTATGTGTAGCCAAAGTTATGCAGTAAAATAGTCTGAACAAAGTTTTTTTTTTTTTAAAAAAAGAATGGATAACACTGAAGTAAATCAAATAAGAAAGAAAATTCTAACCAGTGGATCCCTGAGAGTATACATTGAGGCCTTCAATGAACAAAATGCAAAGCAGGACATCCTCTCATTCAAGACCACAAGCTCTCAAATAGGGCTCAGCAGCATCAGACTGAACACAACAAAATTTGATCTTTCTATCCTTGTCTGCTCTGATTACCCATTTCGCTCTTGTCAATGTACAATTATATAAAATTGTAATACAAAACACAAGTCTACATATTAAAATTTGTACTATGCAATGGAATATAAAAAATTAGAAGAAATCTGGAACAATGCTTATGATAGTCCAGAGTAGGGTTGAGGGGGAGTGGCAAAGACTTTTCTGACAAAAGGAGGTGAAACTAGTTTTTTCTTTGTTTTTTGTCCATAATTTTTTTTATGAAAATCAATGACAAACCAGCGATGTCAGATATTAAAAACATCAATCAAAGAACCACAACTAGAAGTGTTATAATTTTATTATTTTATAACAACTAAAACTTAGTATAACACCTCTAGTTTCTCCAAGTCTATCTTGTAGAGATAGTTTCCTTCCCACAACTAAACCTACCCTCAAGAAACTACATAAATTATACTCTAGTCTTTAAGATTATTTCCGCATAAAATGAAAATAGCTTAGTGGAAAACTCACTGCTCAGCTGAAATAATCCAGCAAGTTGACATTGATTATCAGATGCTAATATAATAATACAAATGTTCAAAGGATGAACAAACAAGGGTCAGCAATTTCTCCAACATCATCTAAACATCTTCAATCCCTATTACATGGAATAGTCAAATTGTCATCTACCATGGATAGCAATTAAAGGGACCTAAATTCTGCAACTCCTCAGCTAAGATTTAAGAATACTCCTAGCTATTTGTCTCTCTTCGATCACAAGGCTGTATAAAAATGCAAGGAATCTGAATAAGTTAAACTAATAACGACCATAAAACAGAAAAAAAAAACAACCTTATAGGAGGGTAACAAAATTCCAAAAACAACTAGAACATTTGTCACCTATGTTCAAGGTTTTAAAAAATGGTATGCGACCACAATTTCGGCCGCAATGTCAAGGTTTTAGGAGTCTCCGCGTAGGCGATTGCATCAGCTGCATTTGTCTATAATTCCCCACAACATCAAGGATTGTGATGAAACTGCTGCGACCGCAATAGCAATTTAGAAACTTTCCTATGCTAGCAGACTACTTAGTTAATTATCTTAAAACATTAAATTTATTAAGCTTTCCCAAATTGCCAAATTCTTGGAGCAGCTTCGATACATACATACCCATTAATAAAGGTGACATTTTTATTCTACCCGAGGCAGTGAACAAGCAACGAGTTGGATCAAACGAAACACCAAACCTCATGAATTGAATAGGAAGTTAAAACAGAGTGATGATCCTGAAGAACGAAGAAGTGGGAAAGGGAAATGAATACCTCTGTGGCAGAGATGGGAAACGGCGTCGTAAAGTAGCACTCTGGGCTGAAGCAGAGTGGGGGTGGTGATGCCCTTCAACACCGAAGAAGCAGAGTTGAAACAGCGAACCCATTAAACCACCCTCTCTCTATTGGTGTCTTCATTAAGCTTGCGAGTTCTGTCTTCATCCTAATGTTCATCTTCTTCTTGCGCTCGCTGTGTGTAGCAAAAAGTTTCAACATTGAACCTTGTGTTCAACACTGTCTCGTGTTCTAACAATTACTT
>TCONS_00000544|GLYMA01G03330.N2|"j":new_splice_junction|noncoding probabity:0.903171
GTCACTTGAAAAACAATAAGCAAAAATAAATAATTAGTTAATTACTTGTGTGGCAACGGCGTCGTTGTATACCAGTCTTTCTTCTTCTTCTTCTTTCTGTGTTGACGGTGGCGTTGATCTGATTAGAATCTGGGATCCGATCACAGCCATGGCAGGGGCAGCCTCTGCTCTGTTCCTCCTCGACATCAAAGGCCGCGTCCTCATCTGGCGCGACTACCGCGGCGATGTCTCCGCCCTCGACGCCGAACGCTTCTTCACCAAACTCATCGAAAAACAGGCCGATCCGCAAGCTCAAGATCCGGTTGTGCACGACAACGGCGTGACCTACATGTTCATCCAACACAGCAACGTGTACCTCATGATAGCCACCAGACAGAACTGCAATGCCGCCAGCCTCCTCTTCTTCCTGCACCGAATCGTCGATGTGTTCAAGCACTACTTTGAAGAATTGGAAGAGGAATCGCTCAGGGACAACTTCGTCGTCGTGTATGAGCTACTTGATGAGATTATGGACTTTGGCTACCCTCAGTACACTGAGGCGCAGATTCTTAGTGAGTTTATTAAGACCGATGCTTATAGAATGGAAGTTACGCAGAGACCTCCTATGGCTGTGACTAATGCTGTGTCGTGGCGCAGCGAAGGGATAAACTATAAGAAAAATGAGGTTTTCTTGGATGTGGTGGAGAGTGTTAATATACTTGTCAATAGCAATGGACAAATAATTAGATCTGACGTCGTTGGGGCGTTGAAGATGAGAACGTATTTGAGTGGTATGCCTGAGTGCAAACTTGGCTTAAATGATAGAGTATTGTTAGAGGCACAAGGTAGAACAACCAAGGGAAAGGCTATTGACTTGGAAGACATAAAATTTCATCATTCTCAAATTATATCTGGCATTTTATG
>TCONS_00000573|GLYMA01G03600.N8|"j":new_splice_junction|noncoding probabity:1
CCACAAATTAATAATAGTTGTGTGTCTCTCTCTTATGCAACACCCACTCCTTCTTCATATATTCTATTCATAACTCATCATTCATTCATCCTTCATCTTCCATCATCCATCATCCATCATCCATCCACTTTCCTCAATCTTCCATTCCAGATCTCTCACCTTCTTCTTCCTCCTTTGTGCCACCTTTTTGTTCCATGGTTGTTTTTGTGCCTGTATCAGCTTGATCTTTTTTGTTTTTTGTTTTCCCTGTTGTAAAGCATTTCAATCTCAAAGCTATGAGATTGTAGGTGGAGTGAAGATGGATGTGTGTCCACAAAAGAAAGGACAAGATACAAAATGATAGTATCAAGGAGATATTGGCATGACAGTTATTGAGGAAAAGAAGATAGAAACTCAATTAAGGTGATTTGGGCACGTGCAAAGAAGTCCACTTGAGGCATCAAGGAGGAGAGTAGATGACACGGTTTTTAGCCTTTTGTGAAGTGGTAAAGAGAGATCTAAAAGGACATTGGACAAAATTATTGAAAGGGATTTCATGATAACTATTGGCAGCTTCATTAGTATCTTTTAAGGCTACATACTTGAGCTAGGCAATCACATTTCCTTGGATAATGTTGGGAGGCAACAATGGAAATCGCTTGCTTCCTGTTTTCTTGGACGAAACTCAATTTCGGCATCAAACTAATGTGTCAAATCAGTTGCAGTTGTTTGGAAATTGGGTGGTTTTCTTTACTTGAATCTTGTACTGTGTCTGAGCAACAAGTTACTGATTCTGTATACTTTTTGTTGGTAGG
>TCONS_00000601|GLYMA01G03780.N3|"j":new_splice_junction|noncoding probabity:1
GCATGCCCTTCCTTCCTTCTCTCTCCACAGCAAAGTGAGAAAGTGTTGCTGTGTTGCAGAGCACAAGAGGTGGCGGTGGCTGCAAGGAAAACCATTCAAATAGCTTCCGCTGCCACCAGAACCCTCCTCTCTCGTCGATCTTCATGTCCCACTAAGCTCAATGGACTTGCCTTTTCTTATTCTTCTCCTCAGAAACGTGCCCTCTCTTTTTCCCGGCTTCCGGTGCTGTTGGTTGGTGCGCAAGTGTCTTTGACGCCGTTGCATAGTGCTACTGCCTCTGCCATGTTCACTTCTCTGCTTTCTCTGCATAACACTAACTGGGGTTGTCTTTCAGAAGTTTACAGCTATTAATCTTGATTTCATTAGCA
>TCONS_00000602|GLYMA01G03780.N4|"j":new_splice_junction|noncoding probabity:0.868474
GCATGCCCTTCCTTCCTTCTCTCTCCACAGCAAAGAAAACCATTCAAATAGCTTCCGCTGCCACCAGAACCCTCCTCTCTCGTCGATCTTCATGTCCCACTAAGCTCAATGGACTTGCCTTTTCTTATTCTTCTCCTCAGAAACGTGCCCTCTCTTTTTCCCGGCTTCCGGTGCTGTTGGTTGGTGCGCAAGTGTCTTTGACGCCGTTGCATAGTGCTACTGCCTCTGCCATGTTCACTTCTCTGCTTTCTCTGCATAACACTAACTGGGGTTGTCTTTCAGAAGAGTTGAGACTGTCACAATGTGTTGTTGTCCTGCTGACATTTACGAGGTGATTGTGCTGTTCAAGCTTTTGGAAAGATCAGTCTATTCAAGATAGTATATAGTTAACCCTTCAATTTGGGAAAAATTTCCTTGTAAAATGTATGCCAGATTTTGAAGTGGTTTTATTTTGCATGAATCTTCAATT
>TCONS_00000603|GLYMA01G03780.N5|"j":new_splice_junction|noncoding probabity:0.748963
GCATGCCCTTCCTTCCTTCTCTCTCCACAGCAAAGAAAACCATTCAAATAGCTTCCGCTGCCACCAGAACCCTCCTCTCTCGTCGATCTTCATGTCCCACTAAGCTCAATGGACTTGCCTTTTCTTATTCTTCTCCTCAGAAACGTGCCCTCTCTTTTTCCCGGCTTCCGGTGCTGTTGGTTGGTGCGCAAGTGTCTTTGACGCCGTTGCATAGTGCTACTGCCTCTGCCATGTTCACTTCTCTGCTTTCTCTGCATAACACTAACTGGGGTTGTCTTTCAGAAGTTGAGACTGTCACAATGTGTTGTTGTCCTGCTGACATTTACGAGGTGATTGTGCTGTTCAAGCTTTTGGAAAGATCAGTCTATTCAAGATAGTATATAGTTAACCCTTCAATTTGGGAAAAATTTCCTTGTAAAATGTATGCCAGATTTTGAAGTGGTTTTATTTTGCATGAATCTTCAATT
>TCONS_00000615|GLYMA01G03810.N10|"j":new_splice_junction|noncoding probabity:0.694444
CTAAACTTTACCGAACTATCGTACCGAAACACAGACACAGCATTTTCCATTCTATTGCATCATATCTAGGGCACACACAAAACAGAGATCAATTTTCACTCTCTCACACACAAATCCCAAACTTTTTCTTCTTCAATGGCGGATTCCGCCTCTTCCCCCGCAACCCTTCCTCCCAATCCCCAACCCTCCCAATCCGCACCCGATCTACTCTCCCAATCCGCAACACCACCCTCATCCACTCCCCTCGCCACAAACCCTAATCCCAACCCAACGCTGCTTCCTCCGCCGCCCACTCTCCACTTTCTGGCGGGCACTCCGCCGCAGGTCCCCGGCGTCCTCCCTCCCTCTTTCCGGCCGCTCGGGCCTCAGGTGCCGCAATTCTCCCCCGTCCCGGCGCCCAACCCGGCCTACCAAAACCCTGCTGTCCCGCCGCCCGGCGTTCCCGGCGCCACCGTGGCAGTTCCGCCGCCGCAGATGCAGGCTATGATGTCGTACCAGGTTCAGCCCGGTAACCCGGCCATGCGGCCCTTCGCTCCGATCCCTAACGGCTACGCCGCAGCTCCGAACGTAACTCCCGCGGATGTTTTTCTGCTCTGTACAGGAATTCCTCGTTACCCCCCTCCTTATGGAACTATGGTTCGTCCTGTATTTCCTGCACGCCCTCCTGGAGCAGTTAACATACCTACTATATCACGCCCACCAGTTGCAGGGATCCCTGCAGTTCGCCCAATTATTCCTCCTGTTGTCAGACCTGTGGTTGCCCCTAGTGTTACTCCAGCTGAGAAGCCTCAAAACACAGTTTACATTGGCAAGATTGCACCAACTGTGGAAAATGAGTTCATGCTCTCTCTCCTTCAATTATGTGGAACTATCAAGACCTGGAAACGTCCTCAGGATTTATCAACTGGAACTCCTACAAGTTTTGGGTTTTATGAGTTTGAGTCTGCAGAAGGGGTTCTCCGGGCCTTGCGTCTCCTTACTAAACTGAATATTGATGGGCAAGAACTGAAGGTCAACGTGAATCAAGCTATGAAAGAAATTCTGGAGCTGTATGTTAAGACAAAAACTGAGAACTTGAAGAACAAAGAAACTCAGGAAGTAGGTGAAAAAAATGAAGGTGAACAACCTTCTAATGCAAACGAGGATGCAAAGGTTGACACAGAACCCTCAAATAAAGAGGCTAGTGAATCATCAAACAAGGAATCCCATGATGTGGCAAACTTTGGGATTGTCACGGATGAAGATAGAGAAGCTGATTGTGAGGCTTTAGAAAAGATTACAAAGATGATAGAGGAAAGGTTGAAGACTAGACCTTTGCCTACACCACCTGCACAGCCAACTGGTGATGGTTCTGTAAATTTAACTTCTGAACAACCTGTTAAAGCCCGAGATGGAGACTCTGTTGTGGATACAGAGAAGAATGAATCTGCTGAAAATAAAAATGAGAAAGAGACGAACAATGATAACAAACCAACCAGTGAACATGAAAGGACTGAAAGCCCTGATAGAAGGCATGATAGAAAAAGCAGAGAGAGGGACCGAGATAGGGAGCTAAAACGAGAAAAAGATAGAGAACTTGAAAGATATGAAAGAGAAGCAGAGCGGGAACGTGTTCGGAAAGAGAGGGAACAAAGACGAAGGGTTGAGGAGGCTGAGCGTCAGTATGAAACATATTTGAAGGATTGGGAGTATAGGGAACGAGAGAAAGAGAAAGAGCGTCAGTATGAAAAAGAGAAGGAGAAGGAAAGGGAGCGTAAAAGGAGAAAGGAGATACTTTATGATGAAGAGGATGAGGATGAGGATTCTAGGAAGAGATGGCGCAGAAGTGTGATAGAGGAGAAGAGAAAGAAGAGGCTGCGTGAGAAGGAAGATGACCTGGTTGACCGACAAAAAGAAGAGGAAGAAATTGCTGAGGCCAAAAAGAAGGCTGAGGAGGAACAAAAGCGACAAAGAGATGCATTAAAGCTTTTATCTGAGCATGTGGTAAATGGTGGTAAGGAAAATATGATTACTGAAGAGATTACTAATGAAGTTAAAAGCATTGTTGTTGAACAAGATACTGTAGCTGACTATAGTCGTGAAGATCATATTGGTGACGGTAATTCAATAAATGTCATCATTGATGAATCAACCATAGCATCTGTTGCTCCAACTGATGCACAGTCAGGTGGCAATGCTCCTACAAAGAAATTGGGGTTTGGTCTAGTTGGTTCAGGGAAAAGAACATCTGTCCCTTCTGTTTTCCATGAAGAGGATGATGATGATGCACACAAGGACAAAAAAATGAGGCCATTGGTTCCAATTGATTACTCAACTGAAGAATTGCAGGCTGTTCAACCTACAGTTTCTGGGCCAACACCACCAAATTTGGCTGCTGCTGCAGAATTTGCAAAGCGTATATCCAGTACAAATTTCAAGGAAGAGAAGCTGGATGGAGAACGGGATAGAAGTAGGCGTTCAAATGAGAAGTCTAACCACCGGGACAGGAGTGATGAA
>TCONS_00000731|GLYMA01G04560.N4|"j":new_splice_junction|noncoding probabity:0.983981
CCGGAGTGAGATGATGGAGCCATGCTGAGCTATCAATTCAAGAAGTCTATATGACGAAGCTGAACGCAGAAGAATGATATTATTTGGAACGAGACAGTGACTGCTTTTTGCAAATGGTTTCAAATCCAGGGAAAGAGAGAAGAGCAAAGACACAGAGTAAGCAATGAAATTTCCAAATTCCCAATTGTTTTTTCCACTCTTCTTCTTCTTCTTCTTCGCCTTTACTCCCTTTCGCGCTTTAGGGCAGCAAACGGGATTGGAACAGCGAAGAGACTCAACATGGAAATGGGGTTCGCCGCAGAGTTCTTCTGAGTTTCAAAGAAAAGCCCTCAGGAAGTAACGTTACCTTTGAATGTGCTCCTTCGGGTCCCTGTGTCCCCTGCCTCTACTCTGAGAAGGGTGATGAGAAATATCGGTGCAGTGAGACTGGCTACCGAATTCCATTCAAATGTGTAGAGATTAAAGACTCAACGAAGGATGCAAAGAAAACAAAGTCTCAAAAAGGTCGGTTGTCTTTGGAAATTTCTGATGGTATTGCAGAATCTCATATAGTGTCACATGTTGCTGGAGAAATCAATCCTTCACAATCACATAGAAGATTAGTGGATGATTCATTGTCTTCAGATAATAGTTCACAGGCTTATATCACTTATAGAAGCTGTATAACCCCAGTTAATGAAGAAAAGTTGTCATTGCTTAACTTTGAGGGGTTGGTGATTTTTTTGTTACTAATCAGTGGATCAATCATATACTTGAGAAAAAAAAAGGCTGCATCCATGTCTGGTTATGTAGCAGGAAGGGGTCAAAACAACTCTCGATTCTGAAATTGACGCCTAATGAATGATGACATTTGTACTCCATATTGATTGTAATATAGCCCTAATGTTGGTATTTAGTGGTCTCCTTTGTATTTTTGTAGTGATTTAAATGTAGTATAGTTTTACTGGCCTACGGCATCTTTTGCTCTTATCAAGTCATGGATGGACCACGTTAGTCATTATTATTTATTGTATTTTGAGGCCATATAGTTTGGGTCAATTTTGGCTAATTTATTGGAAGATAGGATTTTTAGGATTTTATTTTTTTCATCAAATCAGAACTTGTCTTGTATAAGTATTTTATATTTATTTTTATGTCTTCTCAAATGTTATTGTCAAGATTTTTTTGTTGTTGAGAGGGGTGTAAAGATTGCTATACTATCAACTTATTAGAAATTCTC
>TCONS_00000735|GLYMA01G04560.N8|"j":new_splice_junction|noncoding probabity:1
CCGGAGTGAGATGATGGAGCCATGCTGAGCTATCAATTCAAGAAGTCTATATGACGAAGCTGAACGCAGAAGAATGATATTATTTGGAACGAGACAGTGACTGCTTTTTGCAAATGGTTTCAAATCCAGGGAAAGAGAGAAGAGCAAAGACACAGAGTAAGCAATGAAATTTCCAAATTCCCAATTGTTTTTTCCACTCTTCTTCTTCTTCTTCTTCGCCTTTACTCCCTTTCGCGCTTTAGGGCAGCAAACGGATTGGAACAGCGAAGAGACTCAACATGGAAATGGGGTTCGCCGCAGAGTTCTTCTGAGTTTCAAAGAAAAGCCCTCAGGAAGTAACGTTACCTTTGAATGTGCTCCTTCGGGTCCCTGTGTCCCCTGCCTCTACTCTGAGAAGGTTCCTTTTTTTTTTCACCCCTGAATTTGGAGTTTGATCTTATGCTAGTTGTAGTTTTTTTTTTTTTCAATTCCCTAAGATACTTGGAGTTTCTCGTGAATAGGGATTTGATACTGAGAATTTGGTTCTATTTATTTATTTTATTGTCATTTCTGGTTGCATTCTGGGGTTTGGAGGATAAAGCATTTGATTGTTTGCTGTGTTACTACGGTTGTTGAAAGAGAATTGAACGGAAGAAGTATAGTTATTCCATTTTGCAGCTAGCTAGATCATGAAGCTGTGTTAGTGTGAAATTGAAGATTGATGAGATGTATGAACAGCCTATGAATATAGATCTGACTATAGTTTCTGTTGTATACTGTTGAGTTATTTGTTGATTTAGGACTACTTTAACATAAGGGATTTGAGGAGATTATATATGTTTGTAAGACTTGTTCATGAATCCTAGCTTCTTTTTTTTTATCGGCAAATGTTAGTTGTTAGTTGTTAACTTTTGTTAGCTGGGGGATTCAAACCCACAACCTCCTTTCTTCCTTCACCACTAAGTCAACCTTATATCTCCCGTGAAGTTAGCTTTTAAATATATTGATGTTATGTCTAAGGGCTATAGAATGAATGGGTTCATCAATGAAATGGAATTCAAGTTCATAATATTGAATTTCCCTAATCCAAAAGAAGTTTTGTGAAGCTTTTAAAAGATTTAAACCTCTTTTTATGTCTATGTTTAGGATTGCACTTATAAGCTCTTTGTTGCATGTTTGCTTGGGTTTTTCTTTTTGTGATCTACATGGTATTTTCTCCCTAGTTGTTTATTCTCTTTATTTTTATCTGCAAGCTTTTCTTGGGGGGTTGTAGGGTGATGAGAAATATCGGTGCAGTGAGACTGGCTACCGAATTCCATTCAAATGTGTAGAGATTAAAGACTCAACGAAGGATGCAAAGAAAACAAAGTCTCAAAAAGGTCGGTTGTCTTTGGAAATTTCTGATGGTATTGCAGAATCTCATATAGTGTCACATGTTGCTGGAGAAATCAATCCTTCACAATCACATAGAAGATTAGTGGATGATTCATTGTCTTCAGATAATAGTTCACAGGCTTATATCACTTATAGAAGCTGTATAACCCCAGTTAATGAAGAAAAGTTGTCATTGCTTAACTTTGAGGTAATTTTCAGCTTGTAGCTTACTCCTATTCTTACAGTTGATTAGTAGCTTCTGAACTTGGTTGATTGGGAAAATAAAATCATATGGTGTGCAGTTTATTATTCTGTTCTGTTGAACTAATATATCCACATCAAAGGATTAACATGTGTTGTCAGCTTCTGTTAAGTATTTGGTTCTCTAAAATTCTGGGAAGGTTATGTACTTGCAAACCTTGTGTGTGACATTAATCAATGAACGGCTGAATGCATGAGGCTCTCACACCTAGGTGATGTCTTGAGAGGGTTGGTGCATGCAGCCTTATCCCTGAAGTAGTGAGGTTGTTTCTAGGATTGAATCCGTGACCTCCACATCACAAGGCAAAACCTCAGCATAGTGCCAAGGCTCACCATCTTGTGTGACATTAATATGTGTAATAAATTAACAAATAATCACCATTATCTTGAGTTGATCTGCTACAAAAGCTTTCTCTTTTCAACATCTTTTAATGTGAGGGTCTGGTGGTAAATGTTTGAAATAGCAAAGCAAAGGGCTATTAGTTGGATCCTGAGCTACATTCTTCAGATTCCTTCTACTAGAAAATAGTTTCCTATCTGCATGCGGTAAGTTTTTCCATGTGTTTATCTGCCGTAGCACTCAAGTAATTATTGCAATATGCTTACAAAATGTCCTGTTGGGTTTGCAAATTAATGAGTTACTAGTTTCTAGTAATAGTCATCGGGTAGATATTGGAGCCTCTGATGATGTTCCTTGTGCTGTGTCATAAGATTTTATCTTCATCTCATTTTAGTTGCTATCCATCCTACTTGAATTGGCATTATAAGGAGATTGAGTGCTTCATATTGCTCTTATTCTTTCATCCAGTTTTTTGCTTTATAATACTGTTAGTTTGTTGGTGTCAGAACTAGTCCTCACTCACTGAATCATCTCTTCAGTCAGCATTTTCCGCATATTGCTTCATATTTCATACATATTTACTACCATACCGCCTCAGTAATGGGGTATCAATGTACTTTTCTCCTCAAGCATCTAAGGGACTCTAATACTTCTGAATATCAAGTCACAATGTAAATGAAAATGAAAATACTAACTTTACTGGGTCACATCCATGTAGTGTTTGAGAATTGAGATTGTTACTGTCTTTGTTAGTTCTTAGATAATCAATGAAATTAATAGTAGCAATTTTCTGAAATTTTCCATTATTTTTCCATGTATATTTTTTTTCTGTCAACTTATCATGATGGGTTTTTAAACATGAGTTTGTGTATACATGGATTTGATTTGAGAATATATAATGCAATCAGTGTCCAAATTTGAAGTAAGCATATGATTATTTCTGTTTTCAGCTGCCTTAACCTTTATGTAGATATTGTGAAGCATTGATTTGTATATCCGTTACATAAATCTGCATTTAATTAGTTGAACTACATGTGATAAACAAGCTTTTATGTTAAAATATTCTTGTTACTATATGCAACACTTTGTACAGGGGTTGGTGATTTTTTTGTTACTAATCAGTGGATCAATCATATACTTGAGAAAAAAAAAGGCTGCATCCATGTCTGGTTATGTAGCAGGAAGGGGTCAAAACAACTCTCGATTCTGAAATTGACGCCTAATGAATGATGACATTTGTACTCCATATTGATTGTAATATAGCCCTAATGTTGGTATTTAGTGGTCTCCTTTGTATTTTTGTAGTGATTTAAATGTAGTATAGTTTTACTGGCCTACGGCATCTTTTGCTCTTATCAAGTCATGGATGGACCACGTTAGTCATTATTATTTATTGTATTTTGAGGCCATATAGTTTGGGTCAATTTTGGCTAATTTATTGGAAGATAGGATTTTTAGGATTTTATTTTTTTCATCAAATCAGAACTTGTCTTGTATAAGTATTTTATATTTATTTTTATGTCTTCTCAAATGTTATTGTCAAGATTTTTTTGTTGTTGAGAGGGGTGTAAAGATTGCTATACTATCAACTTATTAGAAATTCTC
>TCONS_00000736|GLYMA01G04560.N9|"j":new_splice_junction|noncoding probabity:0.993665
CCGGAGTGAGATGATGGAGCCATGCTGAGCTATCAATTCAAGAAGTCTATATGACGAAGCTGAACGCAGAAGAATGATATTATTTGGAACGAGACAGTGACTGCTTTTTGCAAATGGTTTCAAATCCAGGGAAAGAGAGAAGAGCAAAGACACAGAGTAAGCAATGAAATTTCCAAATTCCCAATTGTTTTTTCCACTCTTCTTCTTCTTCTTCTTCGCCTTTACTCCCTTTCGCGCTTTAGGGCAGCAAACGGATTGGAACAGCGAAGAGACTCAACATGGAAATGGGGTTCGCCGCAGAGTTCTTCTGAGTTTCAAAGAAAAGCCCTCAGGAAGTAACGTTACCTTTGAATGTGCTCCTTCGGGTCCCTGTGTCCCCTGCCTCTACTCTGAGAAGCTTTTCTTGGGGGGTTGTAGGGTGATGAGAAATATCGGTGCAGTGAGACTGGCTACCGAATTCCATTCAAATGTGTAGAGATTAAAGACTCAACGAAGGATGCAAAGAAAACAAAGTCTCAAAAAGGTCGGTTGTCTTTGGAAATTTCTGATGGTATTGCAGAATCTCATATAGTGTCACATGTTGCTGGAGAAATCAATCCTTCACAATCACATAGAAGATTAGTGGATGATTCATTGTCTTCAGATAATAGTTCACAGGCTTATATCACTTATAGAAGCTGTATAACCCCAGTTAATGAAGAAAAGTTGTCATTGCTTAACTTTGAGGTAATTTTCAGCTTGTAGCTTACTCCTATTCTTACAGTTGATTAGTAGCTTCTGAACTTGGTTGATTGGGAAAATAAAATCATATGGTGTGCAGTTTATTATTCTGTTCTGTTGAACTAATATATCCACATCAAAGGATTAACATGTGTTGTCAGCTTCTGTTAAGTATTTGGTTCTCTAAAATTCTGGGAAGGTTATGTACTTGCAAACCTTGTGTGTGACATTAATCAATGAACGGCTGAATGCATGAGGCTCTCACACCTAGGTGATGTCTTGAGAGGGTTGGTGCATGCAGCCTTATCCCTGAAGTAGTGAGGTTGTTTCTAGGATTGAATCCGTGACCTCCACATCACAAGGCAAAACCTCAGCATAGTGCCAAGGCTCACCATCTTGTGTGACATTAATATGTGTAATAAATTAACAAATAATCACCATTATCTTGAGTTGATCTGCTACAAAAGCTTTCTCTTTTCAACATCTTTTAATGTGAGGGTCTGGTGGTAAATGTTTGAAATAGCAAAGCAAAGGGCTATTAGTTGGATCCTGAGCTACATTCTTCAGATTCCTTCTACTAGAAAATAGTTTCCTATCTGCATGCGGTAAGTTTTTCCATGTGTTTATCTGCCGTAGCACTCAAGTAATTATTGCAATATGCTTACAAAATGTCCTGTTGGGTTTGCAAATTAATGAGTTACTAGTTTCTAGTAATAGTCATCGGGTAGATATTGGAGCCTCTGATGATGTTCCTTGTGCTGTGTCATAAGATTTTATCTTCATCTCATTTTAGTTGCTATCCATCCTACTTGAATTGGCATTATAAGGAGATTGAGTGCTTCATATTGCTCTTATTCTTTCATCCAGTTTTTTGCTTTATAATACTGTTAGTTTGTTGGTGTCAGAACTAGTCCTCACTCACTGAATCATCTCTTCAGTCAGCATTTTCCGCATATTGCTTCATATTTCATACATATTTACTACCATACCGCCTCAGTAATGGGGTATCAATGTACTTTTCTCCTCAAGCATCTAAGGGACTCTAATACTTCTGAATATCAAGTCACAATGTAAATGAAAATGAAAATACTAACTTTACTGGGTCACATCCATGTAGTGTTTGAGAATTGAGATTGTTACTGTCTTTGTTAGTTCTTAGATAATCAATGAAATTAATAGTAGCAATTTTCTGAAATTTTCCATTATTTTTCCATGTATATTTTTTTTCTGTCAACTTATCATGATGGGTTTTTAAACATGAGTTTGTGTATACATGGATTTGATTTGAGAATATATAATGCAATCAGTGTCCAAATTTGAAGTAAGCATATGATTATTTCTGTTTTCAGCTGCCTTAACCTTTATGTAGATATTGTGAAGCATTGATTTGTATATCCGTTACATAAATCTGCATTTAATTAGTTGAACTACATGTGATAAACAAGCTTTTATGTTAAAATATTCTTGTTACTATATGCAACACTTTGTACAGGGGTTGGTGATTTTTTTGTTACTAATCAGTGGATCAATCATATACTTGAGAAAAAAAAAGGCTGCATCCATGTCTGGTTATGTAGCAGGAAGGGGTCAAAACAACTCTCGATTCTGAAATTGACGCCTAATGAATGATGACATTTGTACTCCATATTGATTGTAATATAGCCCTAATGTTGGTATTTAGTGGTCTCCTTTGTATTTTTGTAGTGATTTAAATGTAGTATAGTTTTACTGGCCTACGGCATCTTTTGCTCTTATCAAGTCATGGATGGACCACGTTAGTCATTATTATTTATTGTATTTTGAGGCCATATAGTTTGGGTCAATTTTGGCTAATTTATTGGAAGATAGGATTTTTAGGATTTTATTTTTTTCATCAAATCAGAACTTGTCTTGTATAAGTATTTTATATTTATTTTTATGTCTTCTCAAATGTTATTGTCAAGATTTTTTTGTTGTTGAGAGGGGTGTAAAGATTGCTATACTATCAACTTATTAGAAATTCTC
>TCONS_00000743|GLYMA01G04600.N4|"j":new_splice_junction|noncoding probabity:1
AAAAAAAAAAAAAGCTCCAAGTTCTGTCTCCAATGGCAAGAGCTACTGCAACTACAACAACACCATTAAGCAATCTCACGCGCCCTTCGCACACCAAGCTTTGCCACTTCTCTGCAAACAACGTTCCCTTTTCTATCCAACCCTTTCATTCCAGATTCTACCACAACCACCGTTTAAAGCCCATAATCACCAATTGCCATGGCAAGCTGAATAGCTCAGGTGGGGGAGAGGCATATGCGATGGATGAAGCGGGTTTTGACGAGTACGATGGAGTTGAAGAGGAAAGCGATGACGAGGATGATGCAGAGAGTAGCGTGGATTTGTTGATCAGATTCTTGCAGAGCATGTTTAAGAAGGTGTCTAAGCGGGCAAAGAAAGCATCTCGCTCTGTTTTGCCCACAGTGATATCGCCCCAGCTCGTTTCTTTTGCCGTTGATGGGACTCTGCTACTTGCTTCACTTTCTGTTGTCAAAGCACTTCTTGAGATGAATATAGGCATCCTTGGGTACGAATATTTGG
>TCONS_00000802|GLYMA01G04830.N2|"s":antisense|noncoding probabity:1
CGTTAATTACATAGTACAACTTTCGAAAAAAAGATATAATATATATATATATATATATATATATATATATATATATATATATAATATGTAAATTATTTTTTCTTCCTCTTATTCTTATTTATTTAGAATCTTCATTCTTAGCACTATAGTAATCTAACTCTTTCCTTTTGAAGCTAACTCCACATCTTGAGCATTATCTTGGAGGTCACCACTTCCCTTGTAATGATATCTTTGAGCCACAATCAGAAAATAAACCAAGTTGAGGACTCCAGTTCCTGCTACCAGATAGTAAAAATAATCAAGCCTTCCAGCATTTATATCATTTGTCAACCAATCTGGGTGGCTATGTGTTCTAGTGACATGATGAACAGTGGTGACTAGTGCACTGCTAACATAGCTAGCCCCAGCAAAAGAGCAAGAGAACAATGCATTGGCAATGCTTCTCATATGATCAGGGAATTGCCTGTTGAAGAACTCAATTTGTCCAATCACATTGAATGCCTCACACAGGCCCATCAGGACTAGTTGTGGGACCAGCCACAGGACTGACATGGGGGCAATTCCAAGTGGGCTTGGATTTGCATTTGCCAAATCTCTTCTCACTTTTTCCACCAATGCAGCAACAACCATGGATAAGATGGAGAACACCATGCCAATTCCAATTCTCTGAAGGAGTGTGATCCCCCCCTCATGCTTAGTGACTCTCCTTAGTGTTGGCACCATGATTCTGTCATAGAATGGAACCCACACACCTATGGTGATGAATGATATGACCCCAAGTGAACCGGCTGGGATTTGGAATTTTGGTCCAAGGTGTCTGTCCATTTTCAAGGCTTGTGACACAGTAAATGTTCCTTGTTGTGCCATGGAAGTAAAACCTAGGATCCCAGCAGCCCAAATTGGGAAAATCCTTGCCAAGCATTTAACCTCTTCCACTTGTTGGATGCTGACAAGTTTCCACTTATTTGCTCTACTCCTATCAGGGTTTAGCTCCCCCTCCATTATTACAGCTGCTTTATTCAAACCCCTATCAAAATATAAATCAGCCCATGTTAAGTTAAAACATTTGTATACAATAATCTTTCTAGCATTTCCCCCTCATCAAATTGGCTAGCTAAAGTATACTAAAATAATTCCACAAGTTAGAATCCAAGTTCTAGAAGAAATCGGTATACATAATAATATATTATATTTTTGGGTCATTGTAGGTGCATTTATCAGCTTTGTTGTGATTAATTTTTATAAAAAAATTTGATTAATTATCTTTAATGAAATCTCTCATCTCAATTATATTTTTTTCATTTATAAGATTTGCACTTGAGATATTACTTAAAAAGACCTATATTACTCAAACCAATAATTTATTGGTATATATAATACACTATATTTTGATTCTAAGATATTATTTGTAGCAACTTTAATTATTGGTCAATGATATAGGATAATGAAACACGCACCCATAATTGTAATATATGATAAAGCTCTTGCAAATGCAAATTGGATACTCCACCTCAATGAAAGAGATATCCATCTTACTAACCTAAATTGGTTGGTCAATGGTAGCTTTGACAAAACGTTTGTCCCAATAAGTGGAGGATCATAGAAAACCCCATCAACATGCTTCTCACGTGGTAGCTCAACTTTTCGTTTTCTATAAGCGGCCACTAGAACTTGTGCAATGCTAGTGAAAATGCTTCCTTCTGGCTTCACATGGACGTAGATCCTTGTTCCCACAAAGAACATGATGATGGAGCAGAACATACACACTGTTGGTATGGCAAAACCTATCTTCCAGCTAACGGAGTCTTGGATATACACAACCACTGTTTGAGTGATCAACAACACCACCGTGAAAGTGGTGTAGTACCAATTAAAGAAGCTATTGATACCTTTTTTCCCTTCATCTGTGGAGGGGTCAAATTGGTCCACACCAAATGGGATGCTACATGGCCTTATGCCAGCAGAGCCTACGCTTAATAGGCAAAGTCCCGTAAGTAGAGCACCTAGGTGAGGTGTGCTAGCTTTAACACATTGGTTCAATGCTTGTTGCTGAGGAGTGCATGGTGGAGGATGCAACTCTGGTAACCATGCTGTTAAAGTCACCACCACCATCCCCTGTCACAAAAAATTTCAATAGAAAATTCAGTTAGTTTTTCTTTAATGTATAGGAATCAAAGAGAGGTATTATAAAATAATTCACACATTATGTTAATAAATTGAATTGAATATCTTTTTTTAGAAAATTCAATTAGTTATGTGCCTATGTATGTGTATGGAACAAGACAATAAGAGTAATGCTATATCTTTTTACTATTCATCATTCATTAAATTTTCTTGCTTTCTTGTAATAAAGCATTATTGAATGAGAAAAAAATAAGTATATTTAATATTTAAAAATATAAAATATATTCAATACTTCTCGTGTAAAAAAAATAAAAATATAAGATGCAGTAGGAGAATTTGGAATTGTTATCGAATAAACATCCAAAAATAAATGTCGAAGACAAAAGATAATAAGATACCATTGATGTCACGTTACGCATCATATCTATGAAATGGGAAATGATTATATATATTATTCGGTTTTGTTAACAATGAGTGAAGAAATAAAGTAGAAAAGTTAGCTTATATTTACCTACGTCAACCACTTTTTGAGTTTAAAAAGCTAATATAATACATAGAATAATATAAGATATAAAATATAAACACATATATTAAACTAGAGATTTTTTTAAAAGTTATTATGCATCCTAGTAAATATGATGAATATTTTTATTTATCTAACTATAGTAGTATTATATATACATGAATATTTTTTAAAAATAAAAATAAATAATTTTTAAACAATTTTTCAATCATATATACCAAATGTATATAATGATGCAAAAAAAAAAAATATCCCTGATACACCTCTGTATCCAACACACGTTCAACTCGTGTATGACTATTATATTATTGTAAAGCCTTCAAATATAATCCAAAAGTTTCGCAATTGCATTGTCATGTCTCTTTTTTCTTTTCACTTCTTTTGTCTCTTTCTGTGTTTCCATCCACGGTTCCAGTGACTCCACGAAGTGTCTGATTTTGAAAATTTTCAGTTTTATTGTATAAATAATTATTCTTATTTTAATTTATTAAAATTTAAAAGTAAATATAAGAACTATATAATTATATAACAAATTCATTCATCACTTTTCTACATTGATGTTATTTTTTCATTGCATCGCTATCCATCACATTAAAAGTTTTATTTGATACTTTCTCTTTTCTTCTACCTTTCTCTTTGTTGTATAATTTTTTTATGCAATTTAGAAATACAGTTTCTTTAAAATACAATTCTTTGTTAAATTAAAATGTCAGCCGCTCCAAGTGATTATCGTAATAAACGACAACAAAAATGATCGATTTGGGGCACACAAATCTATTTCACACCTAGTAAGATATAGAGAAAAAAGTATGAGTATAAAAGGCGATATCAAGTGATACATAGATAAAGAAGAAAAGAAACGATGAGTGATAATGGATGCTTGGAGTGAATGAATGTCCATGTGTATCATTATTCAAAACAAAAATATAAAACTTAGGATATAAAAATCATGAACATATAACAATTCTAGGTTATATATATTACAGCAAATTATCAATGGTGTTATGTTGTCCAAGCCAGAAGTTACAGCAAATTAACTAAGTGACCGTATAATAAAAAGAAAAAAGAAAATAAAAGTGACAATAATGAAGCTAGTTCAGTCAGATTATTAATTCTACCACGTCTAACTAAATTTAGACATGTACGTTGAAAGAAATCTGTACCAGTAGAGAAGAAAAGGAAGCAAAAGCTATGGTCCAGAAGCGACCAACATAGGCATCAGAAATGAAGGCACCAATCAAAGGGAAGAAGTTGGTGATACCACTCCATATGTTGAGAATATTTGAAGCATAAACTTGGTCCAAATGAAACTCTCTCGTCAAATACACCATAAAGTTAGCAAACAAACCAAATGCAGCCAACCTCTCAAACGTTTCATTACCTAAAATAAAAGGCATGGCCTTCCATCCTCCTGGCTTCTTATTGGATGATGATCTTGAACTATTCCTGCTTAGTTCTTCACTGTTTTTTTCCCTTTCTGCTGCTGAAGTAGTTGTTGAAGAGATACCATTTCTACAGCATAGTAGGGACCAAGAAGAGTGAGAGAATTTTTTTCCCTTATCCTCTGAAGCAGACATTATCTCACAACAATCAAAATTTCTCCACTGTATGTATTGCTATAGCAACCTCTATTCTACGGTTCTATAAATGTTAGGTATTAGGTGGGTTGGAACTAAGAACAACCCAAGACACTTATTTATATAATGCTCAATGATTGAATGGTGTACCGTGTACGTATATAAGGATTGTGCACCGTAGCATGGTATTCAGTTTGTATAATACATCCAAACGAAAAAAGACTAAGCGAGTGCTGTGTTTAG
>TCONS_00000830|GLYMA01G05080.N5|"j":new_splice_junction|noncoding probabity:0.927487
AAACTCAAAATTTTACTTAAAAATAAAATCCAATCGCATCAAGATTTTTCCACAATTGTCTGCATTTTAATGGTTTTCTAACTCACTGCAAGCAACCGCAATCGCGAGTCCGCGACTTCAACCGAAATTTAAAATCATGATAATGATGATAATAGCAAGAAGAAGAATCTCTTTCTCTCAGTACTGATAATCATGGAAGCACTTTTCAAATGATCAAATCAAATTCTCTGTTCACGTTCACATCTTTTATAAGCCGTTCCATCTTTTGCTTTCTCCTGGGACTGCACCCTTCACCACAAGTCACAAGTTGACTTGTGAGAATGTCCACTCCAGCAAGGAAGAGACTCATGAGAGATTTCAAAAGATTGCAACTAGATCCTCCTGCTGGCATCAGTGGGGCTCCCCAAGACAATAATATTATGCTTTGGAATGCAGTTATCTTTGGACCAGATGACACCCCTTGGGATGGAGGCACATTTAAGCTAACACTTCAGTTCATTGAGGATTATCCTAATAAACCACCAGCAGTGCGCTTTGTTTCTCAAATGTTTCATCCAAACATTTATGCAGATGGAAGCATATGTTTGGACATTTTACAAAATCAATGGAGTCCGATTTATGATGTTGCTGCAATACTTACCTCAATTCAGGTCACAGTGATTCTCTATATTTTGGCATTGCTTTAAGACTATTAATGTTAACACTAATTTGATTGTATCCCATCCCAAAATCTGTGTACCTTTCTTTTGATAGCAGTGATTTATTTGAGTCATTGTTGTACTTGTGTGGAGTTATGATGGTGTAGGAGCCTTTACCTTCCTTGTCTGTTAAGACTAAGAAATAAGAAATAAGAAATATTGCCTTTCAATTAGTTTTGCATACTCACAACAGTTCAAGAGTGTATCATATGTAGATTCATGTGCAAGTGTCAGATTCGTCTGTCAACAATACCGTTATCAGTCAGTTTTGACCTTGCAGTCTTTTATTTTTTCCATTTCATCTTATTCTTCAGTTATGCCTGTGCATGCCTTCTTGTTTACTAACAAAAAAAGTGGTTAAGAATCTAGGAAGTTCTACAAGGTTCAATAACAACTGGCTGTATCATAATCTCAGTTTTTTTTCTTCTTAAAAGAAAAAACTGTTGTAGTAGGCTTCTAGAAAACAAATCATGTCCTCCTTAAAAATTTCTATTCTCTCCTTTATGTAAGAAATCACTGTATTTTTAGTTCTATCACTGTTTTCTTTATGATAAGAGATGGAAAAGAGCTAAGTACAAGATAAGAGGATTAGATATCCTCCAAAAGCCTAGGTAACAAGAAAAACACATGACTAATTAGTAAGCATTTTGAAGAATATAATGTGTTGCTTGTGCTTTTGCTCTGAATACTTTCTGCTTACATGAAACTGAGTTTCTTGTTGCAGAGCTTGCTTTGTGATCCAAACCCAAACTCTCCAGCAAATTCAGAAGCTGCTCGGATATTTAGTGAAAACAAACGTGAATACAACAGAAGAGTACGAGACATTGTTGAGCAGAGTTGGACTGCTGATTAATTATCTTGGAGCCTCTATTGCTGTTAAAAGGTTGTCAAAGGATCTGATTGAATAACAATATAAGTACTTAAAAGAACAATTGTGTTTTGTAACCCTTGACAATGTGTTTGTTCAAACTTATATGAATGGACATTCCACCCTATGATCTCTATGTTGTGCAGAATTATGTTTTGTTCAATACTCATTAGCAGACTATGTTGGACCTATGATCTAAAAAAAAAGTCATTCCCCCAGAAGGTTCAAGGAGGGGAACAAGGGATTGCTTGGTAGGAACCTAAATAAAAATTAGATAGGTACTTAAATAATAGTAATATTGAAAAGTGTCGGCCTGTTTTAAGAAATTATATATTTACAACTCCA
>TCONS_00000875|GLYMA01G05500.N2|"x":antisense|noncoding probabity:0.987701
GTAAATTAATTTGCCATCTCCTGACTACTATTAGGTGATTTGATTATCTAATCCTATATTTATTTGCAATAACCACATCACCTAAATTAAAATACTTGAAAACTATGTAACAGAGAAAATGAATACAGAAATTAGGAAGTAAAACATGTAATGATGAAAGGAAAAAAGTTTATTTAGTTGGTAGATAACCTTCACATCTCACATTCGTGAGTTTAACTTTTACGGTGGTTGTGAGAATTTTATTGATGGATTATAAATACTTTTTTAAGTGTTTCATGGAATGTTCAGACTCGATCTCCTAATCATGTTAATCGATTCCAAACCTAAACTTTATTATTAAAGAAAAACATGTGATGATTTGGACTAGGCACTGTTTAATTTATTGAGGCTTCCTCCTGAGTTTCAATTCCTTGAGCTCCCGAATCAGTTCCATCATATTGTTATGAGAAGACCCACCAAGCTTTATAGCCTTTTTTGCCGCATTACTAAGAGCCTTGGCTCTCTGTCTCATTCCTTCACCTTCTTCTCCACCATCCATGACCACACCAATAGCCTTTTCAATCTCCTCTCTTGTCACCACCTCACTCCCAAACTCATTCCAATTCCTCCACTCTTTGGTCCCCACTGGCACCCCAATCTTCAACACATCAACCACAAGCTTCTCATTGAAGAAATGCTCCGCAAACAAAGGCCATGTCACCATTGGTAACCCTACATTCATGCTCTCAACCACCGTGTTCCAACCACAGTGACTCACCCACCCATATGAAATCATAACCAGAACTTTCAAGTGCATGAGCTATCTCAACAAGTTGATCACTAGGAAACCTATTCAAGCTCCCAAAACTAACATACAAAACAGAACCCTCTTTCTTTTTATTAAGCCATTCAAGCCACCCTTCTTCTTCTCCTTGTGTTTTAACATGGTGTCCTCTTTCAACCTTATCCAAATCATCATGGTTCACCCACATCGAAACCGGACCCAAGCTCCAACACTTGGTTCCACACACCCTCTTGTAATGCTCCTCATAATCACCCTCCAACTCATGAAAACTATTGAACACTGCCCCAAAACTCTTCCTAGCGGAATCATTAACCACCTTCATCAACATTGCATACATGTTCGGCTTCCTCATCCAATCCGGCAACTGCAACCTCGTCATCTCCAACTCGTGCGGCAAACCTACCAACGTGAACTTCTCACTGTCACACTCCACTTTGGTGTGAACCTCGTGTTGCTCCAACGAGTGCACAGCACAACGTGACAGAACACTCGCGGCGTAGAAAATGATTCTAGGAATACCTAGTTTTTCTGCGGTGTCCACGGTCCAAGGGTGGAACATGTCACTCACTATGCAATCAGCTTGTAGCTCCTTGAAGAGGTTTTCGATCTCTGGCCTCAGAATCTCGAGGCCAGCATAGATTTTCGGTGACATGTCAGGTGGCGTGTCGGCGCTGAAAGTTTCAACGCCGACAGGAAGACCGACTTGTTCGGCCGGAAATTTCATGACATGCGTCCTGATGTTTTGACCGCGACTGATGGAGCTTTGGAAAAGCGCGGCGTTGGACGTGGTGGTGATGATAGTGACGTCCACGTCATGCATGGCGAAGATTCTGGCCATGTCCACTATGGGAATTATGTGACTAATTGATAAAAATGGAAGGAAGATAACCTTAAGCTTCAGGTTATCATCCTCAATTTGATATTCTGAACGATCCATTGTAATGATAATAATCGATGGTTTCTCAGAAAGTACTGAATTGGTATGGGAAAATGAGAGAGAGGGAGTATATACATATATACTACACAAAGTTTG
>TCONS_00000903|GLYMA01G05765.N8|"j":new_splice_junction|noncoding probabity:0.859745
ATGGAGAGTGTACCTACTATTGTGTATTACGATGGTGACATGATTTCATCATCTGAAAGGATATTGTTTGAATATCCTAGTGGTTCTCAAGTCATTAGAATAAGCGAGAATATATCACTTGATGCTTTAAGGAAAACAATTATGGATGCCATCCAAGGGAGCCCAAAAGCCTCACTTAACGTGAACAAGGAGCAGGAAGAGGTTCTACGCTCCAAACCCTCCATCCTCGCCCTCATCGATGAGCTCGATAAGCTCCGGCAACCTCTCGCCACCGCTCTCTCCGAAGAGCTCCAAATCAACGACACATCTTCTCAAAACCCTCACCATGAGACCGAGATCGAAAACGAAACCCTAGCCGAGAGCTCCGGCTCGATTGAGCCGAACTCGAACTCGAGGAATGATGTCGTTGTGGAGGACCTGCTTAATTTTCTCTATTTTGGTTCACTTTTCGATGTGAAGAGTGACTTTGTGTCCACGATGCTTACCAGAACGCATGAGCGTGGCTGCTGCTTGACCTACGACTACGTCATCGACGACGCCACCGATCTGCTCGGCGAGAAGGACTTGGATTCGATCTCTGCACTGAGAGGGTTGCTTGTTTCGCGGCCCGCGGATTCAAGCTTTTCACACAAGAGTGTGCTGCACTGCTGCGTGGAACATGCCAAGCTGTGGCTTGCTAAGTCGGAGCAACCCATTAGGCCTGATGCTGATGTTACTTATGCTGCATTAAGGGAGAAGTTGAACAATATTATGTCTTCGGAGTACTTTACTACCACACCTGAGATGAAGGCTCCGGTTGAAGTTGCTGTGGCGGCTGCTGGGGGCAATTACGTTTCCTTCCATGTGCCGGTGCATGGGTTTGTGGTTCCGGTTGAAGTGGAGCAGCCTGTTTTTCAATCTCAAGAGAAGCAGTCCATTTAGATGAGAATGTATACATTGGAGCTCTATATATTAATCCTTGGAGATGGATGGAACCTGAAAATGAGGAAAAGAGAAATTGGAGAACTAGTCCATTCTATGCACCCTTTGGAGGAGGGGCTAGATTCTGTCCAGGAGCAGAGTTGGCTCGCCTATAAATTGCTTTTTTTTCTTCATTACTTCGTAACTACCTACAGGGAAATTGAGCCTCAAAGAAGACAATGAAGAAATTTTTGGGGTGCTTTCATTTATCTTCTGGACATTTACCATTATTGGTCTCTTCAAATATGTTTTCATTGTGATGTCTACTGATGACAATGGGGAAGTTTGAGCAATTTTGCTGAAAATGTTGAGGTTCACTTTGCATTTAAGAAAAAGACAGAGATCTTGGCTAAAGCTAGAAATCTGCTTCTAGAATGTGACTTTTCAATTCCTCAAGAGTATACAAGGGATGGTTCTGTTTGGAAGAGTGATGAAACTTCTGCCCAGTTATCCAGCCATGTGGTAGATTTGCTTTTCTTATCAGAGAGGTTTCTAGTATTCAAAGCAGCCAAACAATTGATGGAGCTAGTTCATCAGACATTCCAGGTATACAATCCAGAATAATCAAAATATTTTACACTATGCAGCATATTTTATTTGAAATACAAACTGTGGACTATATATATACTGTTTCAATCAGTAGATGTATGCTAGTTTTACCAGGTCTAAAGTTTGCGTAAATCAGTTTTATTTCTTGCTTATGTTCTTCTAATTTGCCTAATTTTTTGATTTTATGTTCTATGCATCTAATACACAAGTAATAAAACAAATTAAATTATTTATATCACTGTTGTAAAAAGTAATAAACAGGTAGTGAAAAGAAAAAGAAAAGCTGCCCCTTTCACTATTGAAAGCAACAAATGCTAGCTGTCTCAACGTGGAGAGAAACTTAAGTTGAAAAATTGGTTCCTAAAAGGTCACTAGTACTCTAGATCTTTTAACTAATTTATATCTTTTTAAAAAATAATTAATTTAATTAATTATATTAAATTTTTTGGTTATTTATATTATTATTTTAAAACTATTATTTTTATCTCTTTATTCAATTAATTATTTTTTTATTAATATTTGGAGAGATATATAAAAAATAATTAATATATTTAAAAATTAGAAAAAAAAATTAAATACAATCTTATAATCAACAATAAAGTAGAGAGTAATGATTCAAAGACGGTGTTGACATCACGAACGTCTTAGAAAGTTAGGTTTCTAAGACGGTGCTGACATCACGACCGTCTTAGAAAGTCATGCTTCAAAGATGGTGCTGACGTCGACAACGTCTTAGAAAGCCAACCTTCAAAGACGGTCGTGATGTCAGCACCGTCTTTGAAGCCTGGTTTTCTAAGACGATCGTGATGTCAGCACCGTCTTTGAAAGTTGAGATTTTCTAAGACGGTATCCTTTCGACCGTCTTTGAAAGTGAGACACTTTCAACGATATTAGATTCAAAGACGGTCAAACACCGACGTTGTTTGTCTCTTTCCACCGTCGTTGAAACCGCTTTTTCTACTAGATAGGAATCAACTACTCCAATTTGATCATAGAATTTGTAGGGAATGAAGAGGTTATAATTGCATGGTCCCTATAGTTTACTTCAAAGCACCAACCATTTCATAGGTTAGTGCAATAAATTTTGAAAGAAACCCAATTTTGAAACAGATCATGCAAATAGAAGCTACACAAGTATGTGTAACTCTTTATTACCGTGTCCAATTTCAAGGCACTATGTGTGTGAGTGAGAGTAATAACAGGTATATATAAGACTTTCCTTCGTTACAACATGCATGAAATTCTAAAAAACATCACCCCTATAATTTCTCCACTAGTCATCAGCTTCATAAAAGTCTATAGTAGTTGGGAACAAAAAAAGGAAGAGGTGTGGGAAGGTTTTCAGCTTCAAGAATTTTGGTAAACCTGGATATCCTGTTATGTTTAACGGGCCATTTCGTGAGAACGTGAATGCATTACTTGAATGTGCAAATTTGGAGTAATTTAAGCATGGAAATGCCAATGTGGTCTTTTCAACATGAAGTTCATCACCACCCACCTTTACATATCTTGTTGTTTGTGATTGAAGAGCCAATAGAGGCAGCATTGAATCGTCACTGCAAGCATTGTCAATACGTTGGTAATGTTAATATTTGGTTTTGAATTTAATTATAGCTAATAGCATGAGGCATATGTAAAAAAGAATTATTGATAACACAATCTATGATATACTCTTTTAAAGACACTATTAACCATTGATTGAATTTTATAGAAATTTAAACAATGATACAAGTCTCAATTTCTATTTAATGAATATTCTATATAATTTTGTGACTTTTAATAAATTATAATTAATAATAGAAAGTATGTAAAAATATCTATTTAATTATTTATTTTTATTAAAATTCATGTAAGACCTATCCTCACATTAAAGCTAAATTCTTTAAATAAAAAATGAGTTCCATATATAATTTTTATAATAAATAATAAAAGAATAAGTAAAAAAATGTATGTGAGAGAATGTGTAGCTAACATTTCTCAAAATAGTGTTTATTATTCATGGTTAAAAACAATGAATAAAGTTAGTTACATGATGATATATAACTAATTAGTTCGTATGCTTTATTCACTTTAATTTATCATCTCACTTCAATTGTGTATGGGATTTGAATATAGCACAGGCTGGGGCAACCATTTCATTTGCAATAAGTATCACTTTGTGTTGCCCTCAAAGGAGGCACTGGGTACCTGCACAAGCTGTGATGCAATTACTACAACTAATAATGCTGGGAACCAGATCATGGAGTTTTGGAACCGTTTGTGCTACGGATTGCAAGCAAGGTTAACCCTGTTCCAACAACTTTTTCTTATATGTTGAAATTAACTCATACATAAGTCAAAATTAGGTTACGAAAAAGTTAAATGAAAGAACTTTTATTAAAAAAAATTAACTTATAATTTTATTTTAAGAAAGAGACTTAATTCATTTTATACGTATTTATTGAAAAATTTGTTCATGGTATAAGTAAAATTGTTTATATATATATATATATATATATATATATATATATATATATAATTTTGGTTTTAAACCAGTTCGTATGTTTTGAGATCCACCACAAGACTATAAATAGCACAATTTAGGTGCAAATTAAACTATTTGTTTTCCTTGCAAACACACCTGTTTGAAAAACACTAGCCGATGTTTCATTTTCATCTTTTTCTCTTTGTGAATGGAGAAATCTTTGAACCTCCAAAATATAACAATTTATGATTTTTTTAATATAGTTTCTCACATCTTTTGGCTTTTTTTTTGAAATATTTATATTCTTTAATTTATTTTCACAAAATTTAGGTACAATAAAATAAGCGTTTTGATTGTTTTTCGATTAAAGTTAAAATTTATTTCAGAGAAATACGAAAATATTTAATATTGACTTTTATTACACCAGTTAATAAAGAAATTTATTTTTTTAAAAGAAAAATAAAAGATTTTATAATTTTATAATAGTGTAGCTAATTTTTTAGTATATGGTTTTAACTTGTTTTTTTACATGTTAATTAATTATTGTGGCTCATGTACTTGTGTTAAATGCTTAAAACTACTTAAATTTTCTTCTTATTTAAATAAATAAAAATTCTGATGGTTTTCAACCTTATTCACTTCATTGATATAATTCTTGTATTTATTCTTCACATTTTCACGTTTTCTGTCTCGTCTTTCACAATTTTAATATACATATGTGTTTTCCTCACAAGAGAGAGAATTTCTCATTAACTATGCTTCATTGTCCTAGATGATGTCTTCCTCTTAGTGTTGATTTTATTAAGTCAAATCTTGTAATTTTTCTTTTTCTTCTTCTACCAAATTCTAATTTTACGAAGATGGATCATAATTTTCACTTTGTACAACTTGTCTTCGCATTATAAAGAAAAGGATAATTTCTAAAAGCGAAAGTTATGGTGCTTCTTTAATACCTTTTTTCGGATTTCATAATTTCACACTTGCATTTTACTATACATATTTTACGTTTGTTGTTCCTTTACTTTCAAGAGAAAAAATGGAGGGAAAATAGTGATACACTAAGTTGTGTATTTGCCAAGTGACTAGGGTGTAGTATGAATGTAAAAGAAAATGTCTCCAATGATTATTACCTTTTATAATATCATAATACCAATTGAATTTCCTGAAAAAACTTATGTTTATAGTTTCTAACTATAAGAACTGTAAAAGATTTTGGATAAAAAATAATATAAATAATAGTGTTAAAAAGGTGACATGCAAAGATCTCATAACTTTCTTCTATCAAATAAAAGCATTTGACTAATTAATTTGTACTTTACATGATAAGAAGGTGAGTTTGAATGACATTTCACATAAGAGAGGAATGAAACTTAGACTTATGAATGGAATAGCATACAATGAGACATGGTTTGGCAGTTGGGGTTACAAATTTGGTCGAGGATGCTTTGGTGTAACTCAATCCATGTACCACAAGGCCATACAAGCAATAAGAAGCATGTCATTATACTTGATCATACACCACATTGCCAATTCTAGCCATGGCATTCCACTAATCTTCTCAAGGAACCAGACACTTTCAGATCAATCCCTAGTGACCCTTGGTGACCTATTTTGTTACATGTTAGACCTTAAATCATGTCTTCCTCGTGAAACCTGAATTAGTTCCTATAAAACAAATGCCTTAGTTGAGACCAATTGTCGTTGGTCCCCTAAAAGGATTGAGATGGCAACAAGGGTTATTGTTGAGGCCTTGAAAAGAACAGAGTTTAAATGGGTTTCAAGACAAGAAGTTAGAGATGCTGCTCGTGCATACATTAGTGACACAAGTTTGGTAGATTTTGTGTTGAGGTCACTAGGAAACCATGTTGAAGGAAACTACTTGGTTCGCTGAAGCTTGAACCTTGTGACCAAAGTCTTGGAATATTGTTTAGAGGACATTTCTGATGTGTACCCTTATAATGAAGGCTTGGTTATGAGTAACAAAGTGAAGGACAAGTATAAGAAGGGCTCAACTAATGAAGGACATGCTTTATTTGTATAAGTACATTCTTATAGATTAAAACCAATTATGAGGTCAGAATTTCTTTCAGCTATACCATTGGCAGCTAGGATAATTCTTGGCACTAAGTATTTTATTAAAGATTACTTTGGAGATATTCCTCACCAAGTTGAATTAGGCTCCGATGATAAACTCAACATTTATTGTACAATTTGGTTGAGAAACAATGTTGGCAGTGGTTAGTACTTAAACAAGGCCATTATGCCACCCCATGAATGTATCACATTGAAAAGAAATGCTACTATCAATGACTTGAAGCTAGAAGTTGAAAGGGATTTTAGAGAAATTTGTTGAGAGTTAAGGAGTTTTATGGTGGAATCATTTGGGAATTTGAGTGTCAACAATGAGACAATGGCTTTTGGTCTAATTGAAGTGGGTGGAAAAGTTGTCCTTGAGGGTTGGCATGGTGACATATGAATAAACATGATTGAGCAAATATGTGAAAGTGATATGAACAATGGTATAATGGATTGCACTTGTGGAACTATAGAAGATGATGGTGAGAGGATGGTCTCGTGTGATATTTGTGAAATTTGGCAACATACTAGGTGTGTTTGAATTCCCAATGATGAAGAAATTCCTCATATTTTTTTAATGCAAAAAGTGTGAGCAAGAAATTGTCTTGTTTCCTTCATTGCCATAGTTATACAATTATAATTTTTTTGATGATGCTTAATCATTCACTTTTTGTTTAAAGGACGCCTTTGAGATTGAACAATTAAAATTGCTTCTTAGCTACATTGAATTCATGTAAATTTAATCTAACATGTAAGTAATAAAAATATTTCTATTTTAGGTTATGAATGATCATATATTTAATAGAAACTCCTTTCATTGTTGGACATTTTCCCTAGTTTTCATCTTTTTTTTTTGTCAAAGAAGGAGTTCCGTGGCAACGA
>TCONS_00000927|GLYMA01G05770.N25|"j":new_splice_junction|noncoding probabity:0.631894
CTATTATTTTTATCTCTTTATTCAATTAATTATTTTTTTATTAATATTTGGAGAGATATATAAAAAATAATTAATATATTTAAAAATTAGAAAAAAAAATTAAATACAATCTTATAATCAACAATAAAGTAGAGAGTAATGATTCAAAGACGGTGTTGACATCACGAACGTCTTAGAAAGTTAGGTTTCTAAGACGGTGCTGACATCACGACCGTCTTAGAAAGTCATGCTTCAAAGATGGTGCTGACGTCGACAACGTCTTAGAAAGCCAACCTTCAAAGACGGTCGTGATGTCAGCACCGTCTTTGAAGCCTGGTTTTCTAAGACGATCGTGATGTCAGCACCGTCTTTGAAAGTTGAGATTTTCTAAGACGGTATCCTTTCGACCGTCTTTGAAAGTGAGACACTTTCAACGATATTAGATTCAAAGACGGTCAAACACCGACGTTGTTTGTCTCTTTCCACCGTCGTTGAAACCGCTTTTTCTACTAGATAGGAATCAACTACTCCAATTTGATCATAGAATTTGTAGGGAATGAAGAGGTTATAATTGCATGGTCCCTATAGTTTACTTCAAAGCACCAACCATTTCATAGGTTAGTGCAATAAATTTTGAAAGAAACCCAATTTTGAAACAGATCATGCAAATAGAAGCTACACAAGTATGTGTAACTCTTTATTACCGTGTCCAATTTCAAGGCACTATGTGTGTGAGTGAGAGTAATAACAGGTATATATAAGACTTTCCTTCGTTACAACATGCATGAAATTCTAAAAAACATCACCCCTATAATTTCTCCACTAGTCATCAGCTTCATAAAAGTCTATAGTAGTTGGGAACAAAAAAAGGAAGAGGTGTGGGAAGGTTTTCAGCTTCAAGAATTTTGGTAAACCTGGATATCCTGTTATGTTTAACGGGCCATTTCGTGAGAACGTGAATGCATTACTTGAATGTGCAAATTTGGAGTAATTTAAGCATGGAAATGCCAATGTGGTCTTTTCAACATGAAGTTCATCACCACCCACCTTTACATATCTTGTTGTTTGTGATTGAAGAGCCAATAGAGGCAGCATTGAATCGTCACTGCAAGCATTGTCAATACGTTGGTAATGTTAATATTTGGTTTTGAATTTAATTATAGCTAATAGCATGAGGCATATGTAAAAAAGAATTATTGATAACACAATCTATGATATACTCTTTTAAAGACACTATTAACCATTGATTGAATTTTATAGAAATTTAAACAATGATACAAGTCTCAATTTCTATTTAATGAATATTCTATATAATTTTGTGACTTTTAATAAATTATAATTAATAATAGAAAGTATGTAAAAATATCTATTTAATTATTTATTTTTATTAAAATTCATGTAAGACCTATCCTCACATTAAAGCTAAATTCTTTAAATAAAAAATGAGTTCCATATATAATTTTTATAATAAATAATAAAAGAATAAGTAAAAAAATGTATGTGAGAGAATGTGTAGCTAACATTTCTCAAAATAGTGTTTATTATTCATGGTTAAAAACAATGAATAAAGTTAGTTACATGATGATATATAACTAATTAGTTCGTATGCTTTATTCACTTTAATTTATCATCTCACTTCAATTGTGTATGGGATTTGAATATAGCACAGGCTGGGGCAACCATTTCATTTGCAATAAGTATCACTTTGTGTTGCCCTCAAAGGAGGCACTGGGTACCTGCACAAGCTGTGATGCAATTACTACAACTAATAATGCTGGGAACCAGATCATGGAGTTTTGGAACCGTTTGTGCTACGGATTGCAAGCAAGGTGAGTTTGAATGACATTTCACATAAGAGAGGAATGAAACTTAGACTTATGAATGGAATAGCATACAATGAGACATGGTTTGGCAGTTGGGGTTACAAATTTGGTCGAGGATGCTTTGGTGTAACTCAATCCATGTACCACAAGGCCATACAAGCAATAAGAAGCATGTCATTATACTTGATCATACACCACATTGCCAATTCTAGCCATGGCATTCCACTAATCTTCTCAAGGAACCAGACACTTTCAGATCAATCCCTAGTGACCCTTGGTGACCTATTTTGTTACATGTTAGACCTTAAATCATGTCTTCCTCGTGAAACCTGAATTAGTTCCTATAAAACAAATGCCTTAGTTGAGACCAATTGTCGTTGGTCCCCTAAAAGGATTGAGATGGCAACAAGGGTTATTGTTGAGGCCTTGAAAAGAACAGAGTTTAAATGGGTTTCAAGACAAGAAGTTAGAGATGCTGCTCGTGCATACATTAGTGACACAAGTTTGGTAGATTTTGTGTTGAGGTCACTAGGAAACCATGTTGAAGGAAACTACTTGGTTCGCTGAAGCTTGAACCTTGTGACCAAAGTCTTGGAATATTGTTTAGAGGACATTTCTGATGTGTACCCTTATAATGAAGGCTTGGTTATGAGTAACAAAGTGAAGGACAAGTATAAGAAGGGCTCAACTAATGAAGGACATGCTTTATTTGTATAAGTACATTCTTATAGATTAAAACCAATTATGAGGTCAGAATTTCTTTCAGCTATACCATTGGCAGCTAGGATAATTCTTGGCACTAAGTATTTTATTAAAGATTACTTTGGAGATATTCCTCACCAAGTTGAATTAGGCTCCGATGATAAACTCAACATTTATTGTACAATTTGGTTGAGAAACAATGTTGGCAGTGGTTAGTACTTAAACAAGGCCATTATGCCACCCCATGAATGTATCACATTGAAAAGAAATGCTACTATCAATGACTTGAAGCTAGAAGTTGAAAGGGATTTTAGAGAAATTTGTTGAGAGTTAAGGAGTTTTATGGTGGAATCATTTGGGAATTTGAGTGTCAACAATGAGACAATGGCTTTTGGTCTAATTGAAGTGGGTGGAAAAGTTGTCCTTGAGGGTTGGCATGGTGACATATGAATAAACATGATTGAGCAAATATGTGAAAGTGATATGAACAATGGTATAATGGATTGCACTTGTGGAACTATAGAAGATGATGGTGAGAGGATGGTCTCGTGTGATATTTGTGAAATTTGGCAACATACTAGGTGTGTTTGAATTCCCAATGATGAAGAAATTCCTCATATTTTTTTAATGCAAAAAGTGTGAGCAAGAAATTGTCTTGTTTCCTTCATTGCCATAGTTATACAATTATAATTTTTTTGATGATGCTTAATCATTCACTTTTTGTTTAAAGGACGCCTTTGAGATTGAACAATTAAAATTGCTTCTTAGCTACATTGAATTCATGTAAATTTAATCTAACATGTAAGTAATAAAAATATTTCTATTTTAGGTTATGAATGATCATATATTTAATAGAAACTCCTTTCATTGTTGGACATTTTCCCTAGTTTTCATCTTTTTTTTTTGTCAAAGAAGGAGTTCCGTGGCAACGA
>TCONS_00000928|GLYMA01G05770.N26|"j":new_splice_junction|noncoding probabity:0.986651
CTATTATTTTTATCTCTTTATTCAATTAATTATTTTTTTATTAATATTTGGAGAGATATATAAAAAATAATTAATATATTTAAAAATTAGAAAAAAAAATTAAATACAATCTTATAATCAACAATAAAGTAGAGAGTAATGATTCAAAGACGGTGTTGACATCACGAACGTCTTAGAAAGTTAGGTTTCTAAGACGGTGCTGACATCACGACCGTCTTAGAAAGTCATGCTTCAAAGATGGTGCTGACGTCGACAACGTCTTAGAAAGCCAACCTTCAAAGACGGTCGTGATGTCAGCACCGTCTTTGAAGCCTGGTTTTCTAAGACGATCGTGATGTCAGCACCGTCTTTGAAAGTTGAGATTTTCTAAGACGGTATCCTTTCGACCGTCTTTGAAAGTGAGACACTTTCAACGATATTAGATTCAAAGACGGTCAAACACCGACGTTGTTTGTCTCTTTCCACCGTCGTTGAAACCGCTTTTTCTACTAGATAGGAATCAACTACTCCAATTTGATCATAGAATTTGTAGGGAATGAAGAGGTTATAATTGCATGGTCCCTATAGTTTACTTCAAAGCACCAACCATTTCATAGGTTAGTGCAATAAATTTTGAAAGAAACCCAATTTTGAAACAGATCATGCAAATAGAAGCTACACAAGTATGTGTAACTCTTTATTACCGTGTCCAATTTCAAGGCACTATGTGTGTGAGTGAGAGTAATAACAGGTATATATAAGACTTTCCTTCGTTACAACATGCATGAAATTCTAAAAAACATCACCCCTATAATTTCTCCACTAGTCATCAGCTTCATAAAAGTCTATAGTAGTTGGGAACAAAAAAAGGAAGAGGTGTGGGAAGGTTTTCAGCTTCAAGAATTTTGGTAAACCTGGATATCCTGTTATGTTTAACGGGCCATTTCGTGAGAACGTGAATGCATTACTTGAATGTGCAAATTTGGAGTAATTTAAGCATGGAAATGCCAATGTGGTCTTTTCAACATGAAGTTCATCACCACCCACCTTTACATATCTTGTTGTTTGTGATTGAAGAGCCAATAGAGGCAGCATTGAATCGTCACTGCAAGCATTGTCAATACGTTGGTAATGTTAATATTTGGTTTTGAATTTAATTATAGCTAATAGCATGAGGCATATGTAAAAAAGAATTATTGATAACACAATCTATGATATACTCTTTTAAAGACACTATTAACCATTGATTGAATTTTATAGAAATTTAAACAATGATACAAGTCTCAATTTCTATTTAATGAATATTCTATATAATTTTGTGACTTTTAATAAATTATAATTAATAATAGAAAGTATGTAAAAATATCTATTTAATTATTTATTTTTATTAAAATTCATGTAAGACCTATCCTCACATTAAAGCTAAATTCTTTAAATAAAAAATGAGTTCCATATATAATTTTTATAATAAATAATAAAAGAATAAGTAAAAAAATGTATGTGAGAGAATGTGTAGCTAACATTTCTCAAAATAGTGTTTATTATTCATGGTTAAAAACAATGAATAAAGTTAGTTACATGATGATATATAACTAATTAGTTCGTATGCTTTATTCACTTTAATTTATCATCTCACTTCAATTGTGTATGGGATTTGAATATAGCACAGGCTGGGGCAACCATTTCATTTGCAATAAGTATCACTTTGTGTTGCCCTCAAAGGAGGCACTGGGTACCTGCACAAGCTGTGATGCAATTACTACAACTAATAATGGTAAGTCCAAATTAATTGAATTACAGGGTCATATGATGCATGGTGTTTTTCACTCTAATGGATTCGGGCATTTGCTTTGTGTCAATGGATTGGAAATGGGTTCGAGTTTAGCTGGGAACCAGATCATGGAGTTTTGGAACCGTTTGTGCTACGGATTGCAAGCAAGGTTAACCCTGTTCCAACAACTTTTTCTTATATGTTGAAATTAACTCATACATAAGTCAAAATTAGGTTACGAAAAAGTTAAATGAAAGAACTTTTATTAAAAAAAATTAACTTATAATTTTATTTTAAGAAAGAGACTTAATTCATTTTATACGTATTTATTGAAAAATTTGTTCATGGTATAAGTAAAATTGTTTATATATATATATATATATATATATATATATATATATATATAATTTTGGTTTTAAACCAGTTCGTATGTTTTGAGATCCACCACAAGACTATAAATAGCACAATTTAGGTGCAAATTAAACTATTTGTTTTCCTTGCAAACACACCTGTTTGAAAAACACTAGCCGATGTTTCATTTTCATCTTTTTCTCTTTGTGAATGGAGAAATCTTTGAACCTCCAAAATATAACAATTTATGATTTTTTTAATATAGTTTCTCACATCTTTTGGCTTTTTTTTTGAAATATTTATATTCTTTAATTTATTTTCACAAAATTTAGGTACAATAAAATAAGCGTTTTGATTGTTTTTCGATTAAAGTTAAAATTTATTTCAGAGAAATACGAAAATATTTAATATTGACTTTTATTACACCAGTTAATAAAGAAATTTATTTTTTTAAAAGAAAAATAAAAGATTTTATAATTTTATAATAGTGTAGCTAATTTTTTAGTATATGGTTTTAACTTGTTTTTTTACATGTTAATTAATTATTGTGGCTCATGTACTTGTGTTAAATGCTTAAAACTACTTAAATTTTCTTCTTATTTAAATAAATAAAAATTCTGATGGTTTTCAACCTTATTCACTTCATTGATATAATTCTTGTATTTATTCTTCACATTTTCACGTTTTCTGTCTCGTCTTTCACAATTTTAATATACATATGTGTTTTCCTCACAAGAGAGAGAATTTCTCATTAACTATGCTTCATTGTCCTAGATGATGTCTTCCTCTTAGTGTTGATTTTATTAAGTCAAATCTTGTAATTTTTCTTTTTCTTCTTCTACCAAATTCTAATTTTACGAAGATGGATCATAATTTTCACTTTGTACAACTTGTCTTCGCATTATAAAGAAAAGGATAATTTCTAAAAGCGAAAGTTATGGTGCTTCTTTAATACCTTTTTTCGGATTTCATAATTTCACACTTGCATTTTACTATACATATTTTACGTTTGTTGTTCCTTTACTTTCAAGAGAAAAAATGGAGGGAAAATAGTGATACACTAAGTTGTGTATTTGCCAAGTGACTAGGGTGTAGTATGAATGTAAAAGAAAATGTCTCCAATGATTATTACCTTTTATAATATCATAATACCAATTGAATTTCCTGAAAAAACTTATGTTTATAGTTTCTAACTATAAGAACTGTAAAAGATTTTGGATAAAAAATAATATAAATAATAGTGTTAAAAAGGTGACATGCAAAGATCTCATAACTTTCTTCTATCAAATAAAAGCATTTGACTAATTAATTTGTACTTTACATGATAAGAAGGTGAGTTTGAATGACATTTCACATAAGAGAGGAATGAAACTTAGACTTATGAATGGAATAGCATACAATGAGACATGGTTTGGCAGTTGGGGTTACAAATTTGGTCGAGGATGCTTTGGTGTAACTCAATCCATGTACCACAAGGCCATACAAGCAATAAGAAGCATGTCATTATACTTGATCATACACCACATTGCCAATTCTAGCCATGGCATTCCACTAATCTTCTCAAGGAACCAGACACTTTCAGATCAATCCCTAGTGACCCTTGGTGACCTATTTTGTTACATGTTAGACCTTAAATCATGTCTTCCTCGTGAAACCTGAATTAGTTCCTATAAAACAAATGCCTTAGTTGAGACCAATTGTCGTTGGTCCCCTAAAAGGATTGAGATGGCAACAAGGGTTATTGTTGAGGCCTTGAAAAGAACAGAGTTTAAATGGGTTTCAAGACAAGAAGTTAGAGATGCTGCTCGTGCATACATTAGTGACACAAGTTTGGTAGATTTTGTGTTGAGGTCACTAGGAAACCATGTTGAAGGAAACTACTTGGTTCGCTGAAGCTTGAACCTTGTGACCAAAGTCTTGGAATATTGTTTAGAGGACATTTCTGATGTGTACCCTTATAATGAAGGCTTGGTTATGAGTAACAAAGTGAAGGACAAGTATAAGAAGGGCTCAACTAATGAAGGACATGCTTTATTTGTATAAGTACATTCTTATAGATTAAAACCAATTATGAGGTCAGAATTTCTTTCAGCTATACCATTGGCAGCTAGGATAATTCTTGGCACTAAGTATTTTATTAAAGATTACTTTGGAGATATTCCTCACCAAGTTGAATTAGGCTCCGATGATAAACTCAACATTTATTGTACAATTTGGTTGAGAAACAATCAAATATGTGAAAGTGATATGAACAATGGTATAATGGATTGCACTTGTGGAACTATAGAAGATGATGGTGAGAGGATGGTCTCGTGTGATATTTGTGAAATTTGGCAACATACTAGGTGTGTTTGAATTCCCAATGATGAAGAAATTCCTCATATTTTTTTAATGCAAAAAGTGTGAGCAAGAAATTGTCTTGTTTCCTTCATTGCCATAGTTATACAATTATAATTTTTTTGATGATGCTTAATCATTCACTTTTTGTTTAAAGGACGCCTTTGAGATTGAACAATTAAAATTGCTTCTTAGCTACATTGAATTCATGTAAATTTAATCTAACATGTAAGTAATAAAAATATTTCTATTTTAGGTTATGAATGATCATATATTTAATAGAAACTCCTTTCATTGTTGGACATTTTCCCTAGTTTTCATCTTTTTTTTTTGTCAAAGAAGGAGTTCCGTGGCAACGA
>TCONS_00000936|GLYMA01G05805.N2|"o":exon_skipping|noncoding probabity:0.999995
CCATCATCTAATCTAAAAGTAGAACAAAGCATAAAGGTAACAACATTGAGCCCAAGAAATCTAGTGCTCTTATTTTTGTCACCTTGGGAAGTGAGCTTGGAATTCTAAAGAGACTTGGAGATCTTAGAGAAGTTACAAAAGTGCATAAAGCAAGAGTTTGTTTCTTTTGGGGACTGTTCTATTCCCCTATCTATTCTTTACATAATAACCTGCTTGCACTGTTCCAATCTCCTGCTGCTTCTGCCTGGCCCATAGTCTTGCTAATTAAAGCAACTAATGTTTAACATGGCCCTTTCTTAATAACAAAGGAATTGTAGTTTACCATGTTAACCCCTAAGACCAGAGTTTTATATAGAGAAAACCTGCACCTTTTGCAAATTGTATAATGTAACTTGTTATGGGATACCATACATATATTATGCTCACACATATGTAGATATTAATGTAAACATAAAACACAAATCCTAAATCACAATAAAGACATTAACATATTATAAGTTAGTTTTAGTCATTAGAATAAAATACTACATCTAATCATTGTAGTATTCCACTTGTTTTGATTGATACACAAATTTAAAAAATAGTTTAAAAAACATATAGGCTAAAAGTATGCAAAAGAATACAATAGATACATATGGGATACCAGAACGATAACTCTTTTGAATTATCCTAGTGAGCCAATACCAAGCATAACCACTAAAGAATTGAAGATCTATTAATCCATATAGCAGTATGATGTGGCAAGTTGGACAGTAGTCCAGGCAATGGTGTTTGGCTTCTTTTGGTGAAAAAAGAAGGCATATGAGAGACATGTAGGGAAAGAAATGAGAAAAGACATATACTTGGCCTCTCAAGAACATTGTCCCAACCCCCTTTATTCTTCCTTGTCAGATTCTTCAGTAACAGCCTTAATTTGCTAAGATAAGGCTTGTGATTCGAGATGAATCTAAAATTCCTGTAGGCCCTCCCTGTTTTAAGCTTTAAAGCCCCCTCCAAATCCAGTAGGACATATATAACAACGTTATGTCTACAGGAATGGACCATAAGAACACAGATATTACTAGGAGAGTGCTGCTTATTCTCCTGTCACTCTAGATAGAAATAATACACCTTCTATTCTTCTTCTTTCAGGGTGAAGAGAATATGGTGTTTCATCCTTCTAGAACAACCATTCTTCTTCTCTTTGTTGGGTTCTTAATATCAATTCAAACAGAGAATGTGCTAGGCCTGAGAAGTTCAGAAATTGCACTAAGACACAGCCACAAAGACCAAAGGATATTGCTGCAGAATCAACATACTCTGAAGGCTACAAAGGAATTATCGAACACAGAGAAGAATTCAGCAAATGCCAACAAAGGGCTTGATCCCTCAAAGAAGAACTCAGCAAATTTCAACCAAGAGTTTGATCCAAATCAGTCAAGCAAAAGAAGAGTGCCAAGAGGATCAGATCCTATCCACAATAGGATTTGAAACATTCATCTTCTTCCTTTGACTAGGAAAGAAAACAACACTAAGCTGACATCTAAAGAGAGTGAGCAATAAAACTTGGAAGCATGAAAATACAGAGCAGGTTAGAAATATAGTTGAACTGTACCTGCATTCTCAAAAGATCTTCACAACACTTGTTTGGTTTTTCACTTCTTTTTCAATCTGTTAAGAGTTTTGTCAAAGAGAGGCATGTATTTTGTACAGTCAAGCTTTTATAGATAGCAATTCAGTGAACAAGCATCATCTGAAAAGACAGTATAGCTGATGATCCCAGCTCTAACAGAAAATGTTTCCTTTTAGTTTCGTTCAGTGAAAGAAAATACTCATGCACTAGTATTACAGTTTCAGCAAAGATTATAGTGAAATTCTTTGGTAATGCTATCTTCTTTAAGAAGTATTTCAAATTTAATGATCGTTCATATCTTAAGTTTTTGGACCCTATAAACAAGTATTATCCGTTAACCTACAAAAGTTAATTTGAAGAGCATTATTGATTCATAACAGAATTCTGGACACCTGTATTGTCACATCATTTAGAGAAGTACTGGATGGGAATTTGTCTTTACTGTCTTTCTCTTTTTATATGCCTGTTTCTTGTGATTGTGGGGAGCATGTGTTTGGTGAACAAGAAAAATGGTTTGCTCAGGGAAAACAGAAAGAAGAACACCGTTAATATTAACAAACAAAATAAGATAATTCATACATCTAAAAAGAAGAGGCTAGATTCATCAGTATACGGGAGGACAAGTAGCTGCCAAAAGCAAGGTGTTGTTAACCCATCAAGGCATCATTTTTTTTTTCCAAAAATATAATGAATAGTTTCATATTTCATAATACTTCATTTGTTTTAAAAAAACATAATGGAATAGTAAAATGCCATTCAACATAAAGTCATCCCTACCGTGGATCATCAAAGTCAATACAGGCTCTAATAGCATACAAGATGCAAACTCAAGAAAGTGTTGCTTCAACATCCATTGAATGTTCGATGTGGTGAATAGGAAGAACAGAAAAATGAAAGTTAATATCCTTTTCATAATTGACAAACACTATGATTCTTGATTTTCCTTGGATGTGATAGACTGCAATGACTAATGTGGTGTGAACAGTATCAGAAAAAAAAATAGCTATTAATCTTATTATTTTTTCGGCAAAATATGGTTAAAAAATCAGAATACATCGGTCAAAAGCATAACATTGGGATTGAAGCATGATCATCCCATATCAGATAAGGGTTAGGAAGCATGATTGAACTAAAAGTTCTATATCAGTACTATTTTTCACCCATTCATGCTAAAGCAGAATCTACATATGCATTTTATTTCTTCCAAATCTTTCTGTTTCCGTGCCCCAATTCCATAAAGGGGTTTGACTGAAGAACTGTCAATTACTTTATGATCCAAAGCAACAAAATCCATTTGATACCTGTTTGCTTGTATACAAATTTCTATGGTTGGTCCAGAGCATCATGATATTTACTTCCTCCTTTCACTCTCTTTCCCTTTGGTCATGAGATCATTGTAGATGTCTAAATATATTTAAAAGGTTGATAGTTAGGATAATAATCCTATTGATATAATTGTTGGTATCATCCAAGTTTGACAAGGAAAATGTTCAAAGTAAGCTCAGATGTTTAATGACATTAGTTCATATACCCAATTTGCCAATGATATATAAAATAAAGTGATACGGTTCACAAGTAACAATATCCATTTCCCCATAAAGAAAATGATATCTGCAGTATCCAGATGCAAT
>TCONS_00000938|GLYMA01G05810.N2|"o":exon_skipping|noncoding probabity:0.99611
CATCATCCTCCATCATCGACAGCCCTCTTCAAACTCTTAACTTTAGATTCGTTTTTTTTTTTTCCTTTATATTTTTTTTAAATTTTCTCATAACACAATTCAACACTTAAAGGAACACTTTGAACTTTTCAAAACTATAACCCCTTCTCTCTTTCTTTGTTTTTTCCTGTTATATCAAAAATCACTCTTGCATTACACAAAGTCACATACATGGACCTAACCAAGGACACCAACACCCTTGACACAAATTCTCAAACCCCACCACAACCCTTCACCACCAACGGCTCCCTCAAGGACCATCACCATCACCACCCCACCACCGTGTCACCGCCGCAACAGCCACCGTCTACGGCGGTTGCCTACAAAGAGTGCCTCAAAAACCATGCAGCCAGCATTGGTGGCCACGCGCTTGATGGGTGTGGATGCACAACAACAAGAACACTTCTGGCAGGAAGAAATCGTTGGAACCAGGTGAAAGAATCAATGGCACCGGTAGTGATAGTACAGATAATAATAATAATCATCCTTACAACACAAACAGCACCAACGATGACACCCACTGAAATTAATTAAGGTAGTTTTGTTTTTGTCTATTTTCATGTTTCTGATTATGGATCATCGTTAATTGTCATAATCTTGATCCGCTGAGAAACTTAGAATTGGCAATATTGGAGCAAGTTAAAAATTTCAAAATCGGATACTAGTTAGTGATAGTTTTTGTTTATTCATATTTCAATAATTTGTTTTCTTTTTTGGTTAATAATATTTCAGCTTATAGCTGGAGAGGAATCTAGTTTTTTTTTAGTTGTTACTGTTAATGCCATTTGCTATGACAGTTTGTTTTTGTTGATAACCTCTGAAATTAATTAATGTCATTTCATAAATGTTTCACCCTCTTATGATGATGGCTCTTATTGCTGTCACGTTTATCTCTTGAGAAGGACAGGTGCAATTTAATGAGTAGTTTTGTTGTATTTAAGATATTCATTTACTTTTGGTAGTAAAAGTGTGCATCTTCTCCAAATGCCCACACTTGTTTGTCCGAGACACTAGTTTCGTCAATCTTGGAGTATATGCCATCAGCTGTTTTGTCCAAATTTTGATTTATGGGATATCACGGAATTATCCTGTTGGAG
>TCONS_00000995|GLYMA01G06260.N3|"j":new_splice_junction|noncoding probabity:1
GTTTTTGCCGGCAATGTGCAATATTCTTGTGCCCAGTCTTTCTCACTGCAACAGCCAACAGCAAGAGCCGCATCGACGCGAACCAGAAACAGAGAGAACGGAACACAACGAAGAAGAAGAAGCTAAACGATGTCGTTTATGCGAGGGGATTTTCTGTCTCGAACGAGGAAGCTCGTGAAGGGTTTGGCCAAGGCGCAACCCGCGTGGCTCAAAGCCATGGAACACGGGCCACCTGCAACGTTTCCTCGATCTGCAGGGAAAATTCCGACCATCACTCTTCCTGAGGATGTTTATGTGAAGAAGTTTTATAAGAAATATCCGGAATCCAAATACCATGACGCCATAAAGTGTTGCCCTTTTTCCTTGTCTCTAGTTTTTGTTCCATTTGCAGTGTTTGAGCATCTAGTTCTTGTTTCTGCATTGCTGTATGATGTTTTATCTTGTTATGTGTCTGGTCTCTGTTGTAATATGACGTGGCCACGAGAGAAAATTGGAGGTGAGGTTCTAAGTTTTGATTCATGAATGAGGGAAATCAGAATGTCATGCCTATTTGGTTTAGGGAAATGATATTTTTTTACTAATCATTACAAAAATGTCATTTTATTTTTACTTTGTTTCCTTTTTTTAAAATCTTTATATGAATAGTAAAAACAATGAAATAAAAACTCAGAAATCATTTTCTTAAAATAAACAGGCTCTTATCTTTCAAGTTCCATTTGATTCCTAGTATAGTAGTAAGTTAGGAAGAACTTGTTTCCTTGTGCTGTGATTACCCTTCAATTTATCAGTAGCCACACAATAGATTGCAACAGAAATTCCTAAACAGTATAAAATGTGTATCTAATCAGTGTAACAACTGGGAAGAACTGAAATCCTAGTCTATCCAAACAGAATACATCAGAAGGCAATACAAGAGAAGACAAAATCTGATAGTATTGGTATTTTCCTGATTCTGTTACTATACCTAAAACTAACAGAATAACTCAACATTCCCCCAGTCACCTGATCAGCTGTCATGTGTACAGCATGTAGCTCACTACCTCTTTTCTGTAATGTAACACTAACACCTTGTTTACCAGCTATAGTACTTTTGGATGGAATTTTTAGATTGTGTCCCACTCTTCGCATGATTATTTATCTGAATGTCTAAATAAGCATTTAAACTGCTTAGTTCAGTATAATACCCTGTGCTAACAGGCAACTACAATAGTTAGCTTTTGTGGTGTGGTTCTCCTTAGGTCCTTATATTTTTTTTAATGGTTGAGATACTCAAGTGTTCTTTTTCCAACGAATGGGTTTTGATTTACTTGATTTCTTAAAACTTATTTTGTGTTGTTTTTTTTTTCTTTTGTATTTACATGTTGCACGCCAAAAGGAAACAAAAAAAAATATCAATATATGCTGGTTTTGTCAAGAAAAGCTCTCATGTATGAAGACAAAGACCATACTTAGGTTTTGGGATTCTCCCACTAAGCTGGAGCATGTAAGAAAAATATCTCTTATATGCTCTAGATTGAGGGGGGAGTGTTGGAAATAATGTAATTTTATATTAATAGTGTTAATAAGGCAGAATTATATGTTAGTTAGAGTAATGCTACATTCTTGTAATTCTGTGTAATTATCCTTGTATTTATAACACATAATATAATTATATGCTCACGTCTCTTGTTTTCTCTCTCTAAACAGTGTCTTTGTCCTCAATATCAATTACATTCTTGACTGATGTTTATTTTTTTTGTTGATTCACGTCTGTGTTAGCCTTTTATTTCTATGTAATAGATCTCTCATATTGTTTTCTGATTAGCATTTAGAATCATTGTAGCTAAATGGTGGCACTGTGGCCGCCATGATGGAATGGTGTTGCAATTTTTTTTGCCAGCCACCATGGGCAATTTGTGAAGGGAATTCAGATATGGTGGCTGCAATGGAATGTTTATATGGTAGAATTTTTGGCCTTCCACCATTAATAACACTGTTTAGAATTTAGTTTTACTCTAGTTATAATGAATATTTCTTATTTGGAGCTACTTTTTGAGTGGGTTCAAGTATATAATTTGAGTTCCGTATTCCCTTGCTGTCAAAACAATGGAAACTGGAAAGAAGTACTCTAATTCTCTTTCTTCAATTTTTTGGACTTGCCCTTTTAGGGGGTGGACTGAGTTCTTAAATATGTAACTATTAATAACCTGTTAACCTATAACCTGTTTCGAAACTTATCACTTGGACTTTGCAAAATAGTATGTCTGTGTCTTTGTTTCTGCTCTCTGATAAATTATAATTGTTTGCTTTCTTATATTTTTTTACTGGTTATGAGATACTCAAGTTTTATTTTTCCTCCAAATAGGGTTTGATGTACTTGGTTTCTTAATTCAATGCACTTGAAGCTTTGATATTTTAGTGAGTAGAAAAGTTAACTCACTTAGCTTAATTTTATTGCCTTTAACACACATACATATATACACAATACAAGGCTTGATGAGAAGACAGCTTGATGGGACATCACAATGCTGTCTTCTGAAACAAGCTAAACAGGAAATAGAAGCAAGCATGTATACACATAATTTAACACTCCCCCTCAAGCTGGAGCATATAAATCATATGCACCAAGCTTGGAACATATAAACTGAATCCTAGTTCCCCTTAAGGACTTAGTCAAAATGTCTGCTAGCTGATCATTAGAATTGATGAACTCAGTGACAATCTCCTTGGACAATAATTTCTCTCGAATGAAGTGACGATCAATCTCTATGTGCTTGGTCCTCTCATGAAAGACTGGATTGGACGCAATGTGGAGGGCTGCCTGATTATCACAAAGTAACTTCATTCGTGCAACTTTACAAAACTTCAATTCTTGAAAAAGTTGCTTAATCCACATAAGTTCACATGTGACCATAGCCATAGATCGGTACTCAGCCTCTGCGCTGGATCGAGCAACAATAGTCTGTTTCTTGTTTTTCCAAGAGACAAGATTCCCTCCAATGAAAACACAGTCTCCTGATGTAGATCTCCTATCAATAGGACAACCAGCCCAATTTGCATCACAATATCCAGATACTTGCGTATTACCCTTGTCTTCATATAGTAATCCTTGACCAGGAGCTCTCTTTACATATCTAAGAATACGCATAACGGCATTCCAATGATTGACATGAGGACTCTGCATAAACTGACTAACCACACCAACAACAAAGGAGATATTAGGTCTTGTAATGGTGAGATAAATAAGTTTTCCCACAAGTTTCCTATATCTCTCAGGGTCATGATAAATTTCACTCTGATCTGCCATGAGCTTCAGATTTGGATCCATAGGGCTATCAACAGGTCTGCAATGCTGCATGCCTGTCTCCTCCAAAATGTCAAGGGCATACTTCCTCTGTGAGATCACAACACCATCTCCTGGCTGAGTCACCTCAATACCAAGAAAGTACTTCAAATATCCCAGGTCTTTGGTCTGGAAATGACTGAATAAGTGCTCCTTTAGCTGGACAATCTTAGTAGCATCATTCCCTGTAATTACTATATCATCAACATATACTATCAAATAAACACATTTCCCAGGGGATGAATGACAATAAAATACAGAGTCATTAGCTTCACTTCGTTTCAACCCAAAAAGTTGAACAATATGACTGAATTTACCGAACCAGGCCCGAGGAGATTGCTTCAACCCATAGAGAGATCAGCGTAGCTGACACACAAGACCATACTCCCCCTGAGCAACAAACCTAGGAGGTTGCTCCATATAAATTTCCTCCTCAAGGTAACCATGAAGGAAGGCATTTTTAATATCAAGCTGATGGAGAGGCCTATGGCGCATGGCAGCCATAGCAAGAAACAGACGAACAGTAGTGATCTTAGCTACCGGAGAGAAAGTGTCACAATAATCAAGGCCATATATCTGAGTATAGTCTTTAGCTACTAATCTAGCCTTAAGCCGATCAATCTCACCATTAGGCCCAACTTTAATTGCGTAGACCCACTTACAACCCACAGTCTTCTTGCCAGGAGGAAGAGGTACAAGTTCCAAATACCATTATGCTCAAGAGCTTGCATTTCATCCATCATAGCCTGTCGCCATCCAGGATGACTAAGTGCCTCATGAGTATTAGAAGGAACAAAATGCGAAGATAGAGAGAAAACAAAGGAAGAATATGAAGGAGACAAACGATGATAACTCAGAAAGTTATAGATAGGATGAGGATTACGAGTGGATCGAGTACCTTTTTGGATGGCAATGGGCCAGTCTGAATCAGAGGAATGTGAGGGAGCAGGATCCATGACTTGAGGATTGATTGAAGAAGAATGAGAATCATGATGAGAAGCTTCAGGTACTGTAGAACCAACTTTCTGTGTCCTGTGTTCATATGTAAGAAGTGGTGGAGGAACAACTTCAGTCGGATGTGATGGAGAAAGTGAAACTTCATTGACATTTTGGTTTGAGGCACCTAGGGGACAAGGAGAGGGAATTGGAAGTACATTCTGGATGGAAGAAGAATGGTCCATAGATGGTGAGAAAAAGGGTGTGTCTTCAAAGAAGGTTACATCTACAGACATATAGTATCGCCTGGTAGATGGAGAGTAACATTTGTAACCATTTTGAAGATGAGAATAACCTAAAAAGACACACTTGATTGCCCGAGCAGAAAGTTTGTCTAAACCAGGAGAGAGATCATGGACAAAACAAGTACAACCAAACACTTTAGGTGGAACATGGAATAAATGATCATGAGGGAAAATAATTGAGTGAATCCATCGATGGTACTTGATCTCCGGCAAGAACTTGATCACGCACATGATCAAAATCTGAATGGAGACTCCTCAAGATGAGAACCATATAGAACTTATCCAACTTTTTATTCACTTCTTCCAGCGAATCAGCCACAAGGAACCTCTTCAACTCTTCCACTGCAGCCCGAGCTTTACCTATGTGTGCAATCATGTCGTGACTGGTTTGTTTGAGGGCTGTGACCTTCATAGTTGTATCAAACAAACTCTGAATATCATTGACAAAGATTTCTCGGGCCTTCTTCCAAAAGGAACAACATGTTTTGAACAATCTAAGGATCTCCAAAACATCTGCCTCGACTGATTGCCATAAGACAGCGCATAGCTGATAATCCAGCTTTTTTCACTCAGATTTTCTGTCACTTGGAACAGTATCAATACCTTTTTCCAAGTGGTCATGGTGTCCTTGGCTGAGAAACCACAGTTCAAACGAAGCAGACCAAGACAAATAGTTCTTTCAGTTTAGTTTTGCAGTCGTGATAGTCGGGGTTCCAGAAAAGGAGAAGGCAGGTCCAGCAGAAGTCATTTCTGATCAATGACAGAAACCCTAACGGAAAAGGGTAGAACTAAGCACAAGCTAACACACGAGCTTGCCGAAACAAAAAACCAACACTTGGAACGCACTCAGGAGGGGCCAACGAAGCTGCCGGGACAACTCGGGCAAGCTTCCGATGACGACACGGCGGCGCGTGGACTTCACGCGCCAAAAAACACGCGAGGCTGTAACGGTGCGTGGTGGCGCATGGGAGCTCTGATGGCGGCGCGACTTGTAGGTGTTTGGTCGCGCTTTCAAGGCGATCCTAACCCTGGTCTCGCTAGAGAATAAGGTGGCTGGAGACGGCGAATGGCGACGACGGACAGAACCCGCTCTGATGCCAACTTGAAGCTTTGATATTTTAGTTTCATGCTTTTGATCCCCCTCCGTCTCGTGTATTTGCCTTGAGGGTTCTTGAATTGAAGGAGCAGGGCGTTAGTGAGGAGCAAGCAATGGCTATAGCTGATATGGAATATGTGACAGAGAAGAAGGCAAAGAAGAAAGCATATACCCGTTTGAAGGAAATTGCACGTCTTCAAGGGAAGAGACTTCCTCAAAACCCATATCCTAGTGCCATCAAGGAGATACAAGCTGAGGAGAGGAAATATGTTCGTGATCGTTTCTTCAATCCCAAGATACTTGAAATTGTGGAGAAACAGAAAGCCGAGGCAGCAGCAGAGAGATTGAGTCGAGGTGGTGATTGGTGACTTTTATGGGGGCAAAGTTACACTACATTGAATGTTTGGCTCTTGAGAAATTAGCTCTGACAATAACATTTACCATTCAGCTACTGAGAAGTGCATATACTTCTTCCCTGATATTAGGTGGAATATTTATTTGTTGTATTAGATGCTGCAATAGAAAATTTTACCAAAATTTCATGCGAGGGTCATTTCTTCCAGGCTACCCAAGTTTTGTTAGTAGCTAACACATGCCTTGAGAAGATATCTTGTGTTAAGCTCTCGTCAATTTGATCATTAACCAGTTTTTCATTGAGTTTCTTTGCACATGCCATCACTAAAATATGTTTCCTTGATAAACATACATAGATTACTTGCTACACAGAGTTTGAATGTATCTGCAGCGCCAATTATTAATACGAAAATTTTTCCATCTT
>TCONS_00000996|GLYMA01G06260.N4|"j":new_splice_junction|noncoding probabity:1
GTTTTTGCCGGCAATGTGCAATATTCTTGTGCCCAGTCTTTCTCACTGCAACAGCCAACAGCAAGAGCCGCATCGACGCGAACCAGAAACAGAGAGAACGGAACACAACGAAGAAGAAGAAGCTAAACGATGTCGTTTATGCGAGGGGATTTTCTGTCTCGAACGAGGAAGCTCGTGAAGGGTTTGGCCAAGGCGCAACCCGCGTGGCTCAAAGCCATGGAACAGTTAATCTCCTAATTTCGGATTCATTCTCTTTAATCTTTTCCTTTTTCATTCTGATTTTGCATTTTTCCTTTGCCATTTGAGAACCCCCCATCTGGGTTTTAGTCACTTACGCCCATTTTGCTAAAAAAATGGCACTTTTTTTTCAGTGTCTGGTATCGTGCATTTCACTATTGAAATCTCTATTTTTTTTTTGCTTTATTTATTTTTCTTGAATCAAATTTAGGGTTATGGTGCTTCTGATGTTCATTTCTCAAGTATTGGTCTAGACTTCACTTGCTGAGTTTAATGGTTTTAGGAATTTTGGGGATTCTCTGAATTTTTATTTTGAATGTTATTTGAGCATAGTGATGATAATTTATGTTTTTTTTTTTGGAAAATGGTGTCATGTTTTATTTTTTTTACTCAAGGATTATGGTGCTGGCGATGTTCAATTTTCAAGTCTTGATTTGGACTTCACTTGCTGAGTTTCATGATTTTGGGAATTTTTTATATTCGCTCAATTTTTATTTTGAATGTTTATTTGATCATGGTGATGATCCTTCTATGTTTTTTTTTTTTTTTTAAAGTGTGTAATGTTTTATTTGTTACTGTGTTTATCAGCGGGCCACCTGCAACGTTTCCTCGATCTGCAGGGAAAATTCCGACCATCACTCTTCCTGAGGATGTTTATGTGAAGAAGTTTTATAAGAAATATCCGGAATCCAAATACCATGACGCCATAAAGTGTTGCCCTTTTTCCTTGTCTCTAGTTTTTGTTCCATTTGCAGTGTTTGAGCATCTAGTTCTTGTTTCTGCATTGCTGTATGATGTTTTATCTTGTTATGTGTCTGGTCTCTGTTGTAATATGACGTGGCCACGAGAGAAAATTGGAGGTGAGGTTCTAAGTTTTGATTCATGAATGAGGGAAATCAGAATGTCATGCCTATTTGGTTTAGGGAAATGATATTTTTTTACTAATCATTACAAAAATGTCATTTTATTTTTACTTTGTTTCCTTTTTTTAAAATCTTTATATGAATAGTAAAAACAATGAAATAAAAACTCAGAAATCATTTTCTTAAAATAAACAGGCTCTTATCTTTCAAGTTCCATTTGATTCCTAGTATAGTAGTAAGTTAGGAAGAACTTGTTTCCTTGTGCTGTGATTACCCTTCAATTTATCAGTAGCCACACAATAGATTGCAACAGAAATTCCTAAACAGTATAAAATGTGTATCTAATCAGTGTAACAACTGGGAAGAACTGAAATCCTAGTCTATCCAAACAGAATACATCAGAAGGCAATACAAGAGAAGACAAAATCTGATAGTATTGGTATTTTCCTGATTCTGTTACTATACCTAAAACTAACAGAATAACTCAACATTCCCCCAGTCACCTGATCAGCTGTCATGTGTACAGCATGTAGCTCACTACCTCTTTTCTGTAATGTAACACTAACACCTTGTTTACCAGCTATAGTACTTTTGGATGGAATTTTTAGATTGTGTCCCACTCTTCGCATGATTATTTATCTGAATGTCTAAATAAGCATTTAAACTGCTTAGTTCAGTATAATACCCTGTGCTAACAGGCAACTACAATAGTTAGCTTTTGTGGTGTGGTTCTCCTTAGGTCCTTATATTTTTTTTAATGGTTGAGATACTCAAGTGTTCTTTTTCCAACGAATGGGTTTTGATTTACTTGATTTCTTAAAACTTATTTTGTGTTGTTTTTTTTTTCTTTTGTATTTACATGTTGCACGCCAAAAGGAAACAAAAAAAAATATCAATATATGCTGGTTTTGTCAAGAAAAGCTCTCATGTATGAAGACAAAGACCATACTTAGGTTTTGGGATTCTCCCACTAAGCTGGAGCATGTAAGAAAAATATCTCTTATATGCTCTAGATTGAGGGGGGAGTGTTGGAAATAATGTAATTTTATATTAATAGTGTTAATAAGGCAGAATTATATGTTAGTTAGAGTAATGCTACATTCTTGTAATTCTGTGTAATTATCCTTGTATTTATAACACATAATATAATTATATGCTCACGTCTCTTGTTTTCTCTCTCTAAACAGTGTCTTTGTCCTCAATATCAATTACATTCTTGACTGATGTTTATTTTTTTTGTTGATTCACGTCTGTGTTAGCCTTTTATTTCTATGTAATAGATCTCTCATATTGTTTTCTGATTAGCATTTAGAATCATTGTAGCTAAATGGTGGCACTGTGGCCGCCATGATGGAATGGTGTTGCAATTTTTTTTGCCAGCCACCATGGGCAATTTGTGAAGGGAATTCAGATATGGTGGCTGCAATGGAATGTTTATATGGTAGAATTTTTGGCCTTCCACCATTAATAACACTGTTTAGAATTTAGTTTTACTCTAGTTATAATGAATATTTCTTATTTGGAGCTACTTTTTGAGTGGGTTCAAGTATATAATTTGAGTTCCGTATTCCCTTGCTGTCAAAACAATGGAAACTGGAAAGAAGTACTCTAATTCTCTTTCTTCAATTTTTTGGACTTGCCCTTTTAGGGGGTGGACTGAGTTCTTAAATATGTAACTATTAATAACCTGTTAACCTATAACCTGTTTCGAAACTTATCACTTGGACTTTGCAAAATAGTATGTCTGTGTCTTTGTTTCTGCTCTCTGATAAATTATAATTGTTTGCTTTCTTATATTTTTTTACTGGTTATGAGATACTCAAGTTTTATTTTTCCTCCAAATAGGGTTTGATGTACTTGGTTTCTTAATTCAATGCACTTGAAGCTTTGATATTTTAGTGAGTAGAAAAGTTAACTCACTTAGCTTAATTTTATTGCCTTTAACACACATACATATATACACAATACAAGGCTTGATGAGAAGACAGCTTGATGGGACATCACAATGCTGTCTTCTGAAACAAGCTAAACAGGAAATAGAAGCAAGCATGTATACACATAATTTAACACTCCCCCTCAAGCTGGAGCATATAAATCATATGCACCAAGCTTGGAACATATAAACTGAATCCTAGTTCCCCTTAAGGACTTAGTCAAAATGTCTGCTAGCTGATCATTAGAATTGATGAACTCAGTGACAATCTCCTTGGACAATAATTTCTCTCGAATGAAGTGACGATCAATCTCTATGTGCTTGGTCCTCTCATGAAAGACTGGATTGGACGCAATGTGGAGGGCTGCCTGATTATCACAAAGTAACTTCATTCGTGCAACTTTACAAAACTTCAATTCTTGAAAAAGTTGCTTAATCCACATAAGTTCACATGTGACCATAGCCATAGATCGGTACTCAGCCTCTGCGCTGGATCGAGCAACAATAGTCTGTTTCTTGTTTTTCCAAGAGACAAGATTCCCTCCAATGAAAACACAGTCTCCTGATGTAGATCTCCTATCAATAGGACAACCAGCCCAATTTGCATCACAATATCCAGATACTTGCGTATTACCCTTGTCTTCATATAGTAATCCTTGACCAGGAGCTCTCTTTACATATCTAAGAATACGCATAACGGCATTCCAATGATTGACATGAGGACTCTGCATAAACTGACTAACCACACCAACAACAAAGGAGATATTAGGTCTTGTAATGGTGAGATAAATAAGTTTTCCCACAAGTTTCCTATATCTCTCAGGGTCATGATAAATTTCACTCTGATCTGCCATGAGCTTCAGATTTGGATCCATAGGGCTATCAACAGGTCTGCAATGCTGCATGCCTGTCTCCTCCAAAATGTCAAGGGCATACTTCCTCTGTGAGATCACAACACCATCTCCTGGCTGAGTCACCTCAATACCAAGAAAGTACTTCAAATATCCCAGGTCTTTGGTCTGGAAATGACTGAATAAGTGCTCCTTTAGCTGGACAATCTTAGTAGCATCATTCCCTGTAATTACTATATCATCAACATATACTATCAAATAAACACATTTCCCAGGGGATGAATGACAATAAAATACAGAGTCATTAGCTTCACTTCGTTTCAACCCAAAAAGTTGAACAATATGACTGAATTTACCGAACCAGGCCCGAGGAGATTGCTTCAACCCATAGAGAGATCAGCGTAGCTGACACACAAGACCATACTCCCCCTGAGCAACAAACCTAGGAGGTTGCTCCATATAAATTTCCTCCTCAAGGTAACCATGAAGGAAGGCATTTTTAATATCAAGCTGATGGAGAGGCCTATGGCGCATGGCAGCCATAGCAAGAAACAGACGAACAGTAGTGATCTTAGCTACCGGAGAGAAAGTGTCACAATAATCAAGGCCATATATCTGAGTATAGTCTTTAGCTACTAATCTAGCCTTAAGCCGATCAATCTCACCATTAGGCCCAACTTTAATTGCGTAGACCCACTTACAACCCACAGTCTTCTTGCCAGGAGGAAGAGGTACAAGTTCCAAATACCATTATGCTCAAGAGCTTGCATTTCATCCATCATAGCCTGTCGCCATCCAGGATGACTAAGTGCCTCATGAGTATTAGAAGGAACAAAATGCGAAGATAGAGAGAAAACAAAGGAAGAATATGAAGGAGACAAACGATGATAACTCAGAAAGTTATAGATAGGATGAGGATTACGAGTGGATCGAGTACCTTTTTGGATGGCAATGGGCCAGTCTGAATCAGAGGAATGTGAGGGAGCAGGATCCATGACTTGAGGATTGATTGAAGAAGAATGAGAATCATGATGAGAAGCTTCAGGTACTGTAGAACCAACTTTCTGTGTCCTGTGTTCATATGTAAGAAGTGGTGGAGGAACAACTTCAGTCGGATGTGATGGAGAAAGTGAAACTTCATTGACATTTTGGTTTGAGGCACCTAGGGGACAAGGAGAGGGAATTGGAAGTACATTCTGGATGGAAGAAGAATGGTCCATAGATGGTGAGAAAAAGGGTGTGTCTTCAAAGAAGGTTACATCTACAGACATATAGTATCGCCTGGTAGATGGAGAGTAACATTTGTAACCATTTTGAAGATGAGAATAACCTAAAAAGACACACTTGATTGCCCGAGCAGAAAGTTTGTCTAAACCAGGAGAGAGATCATGGACAAAACAAGTACAACCAAACACTTTAGGTGGAACATGGAATAAATGATCATGAGGGAAAATAATTGAGTGAATCCATCGATGGTACTTGATCTCCGGCAAGAACTTGATCACGCACATGATCAAAATCTGAATGGAGACTCCTCAAGATGAGAACCATATAGAACTTATCCAACTTTTTATTCACTTCTTCCAGCGAATCAGCCACAAGGAACCTCTTCAACTCTTCCACTGCAGCCCGAGCTTTACCTATGTGTGCAATCATGTCGTGACTGGTTTGTTTGAGGGCTGTGACCTTCATAGTTGTATCAAACAAACTCTGAATATCATTGACAAAGATTTCTCGGGCCTTCTTCCAAAAGGAACAACATGTTTTGAACAATCTAAGGATCTCCAAAACATCTGCCTCGACTGATTGCCATAAGACAGCGCATAGCTGATAATCCAGCTTTTTTCACTCAGATTTTCTGTCACTTGGAACAGTATCAATACCTTTTTCCAAGTGGTCATGGTGTCCTTGGCTGAGAAACCACAGTTCAAACGAAGCAGACCAAGACAAATAGTTCTTTCAGTTTAGTTTTGCAGTCGTGATAGTCGGGGTTCCAGAAAAGGAGAAGGCAGGTCCAGCAGAAGTCATTTCTGATCAATGACAGAAACCCTAACGGAAAAGGGTAGAACTAAGCACAAGCTAACACACGAGCTTGCCGAAACAAAAAACCAACACTTGGAACGCACTCAGGAGGGGCCAACGAAGCTGCCGGGACAACTCGGGCAAGCTTCCGATGACGACACGGCGGCGCGTGGACTTCACGCGCCAAAAAACACGCGAGGCTGTAACGGTGCGTGGTGGCGCATGGGAGCTCTGATGGCGGCGCGACTTGTAGGTGTTTGGTCGCGCTTTCAAGGCGATCCTAACCCTGGTCTCGCTAGAGAATAAGGTGGCTGGAGACGGCGAATGGCGACGACGGACAGAACCCGCTCTGATGCCAACTTGAAGCTTTGATATTTTAGTGAGTAGAAAAGTTAACTCACTTAGCTTAATTTTATTGCCTTTAACACACATACATATATACACAATACAAGGCTTGATGAGAAGACAGCTTGATGGGACATCACAATGCTGTCTTCTGAAACAAGCTAAACAGGAAATAAAAGCAAGCATGTATACACATAATTTAACAAATGCATTATACATGCTGACTATATGCTGGTTTTATCAATTTGATAAGAATTCCTCAAAGGAATGGTTGTTACTAATTGATGGCTGACATATATTGGATGCATAGAGTAGATTAATATTTTGCATGTTGCCTACATTTTCATTAAGAGAACTTTCAAATAGGCTCTAACCCATGTCTACGTGTTCTTGGAAATAATGAAGTTGAAGCATCAAATGCATTAATCACTTATTCATATACATGATTAATGTTTCAACAGGTTTCATGCTTTTGATCCCCCTCCGTCTCGTGTATTTGCCTTGAGGGTTCTTGAATTGAAGGAGCAGGGCGTTAGTGAGGAGCAAGCAATGGCTATAGCTGATATGGAATATGTGACAGAGAAGAAGGCAAAGAAGAAAGCATATACCCGTTTGAAGGAAATTGCACGTCTTCAAGGGAAGAGACTTCCTCAAAACCCATATCCTAGTGCCATCAAGGAGATACAAGCTGAGGAGAGGAAATATGTTCGTGATCGTTTCTTCAATCCCAAGATACTTGAAATTGTGGAGAAACAGAAAGCCGAGGCAGCAGCAGAGAGATTGAGTCGAGGTGGTGATTGGTGACTTTTATGGGGGCAAAGTTACACTACATTGAATGTTTGGCTCTTGAGAAATTAGCTCTGACAATAACATTTACCATTCAGCTACTGAGAAGTGCATATACTTCTTCCCTGATATTAGGTGGAATATTTATTTGTTGTATTAGATGCTGCAATAGAAAATTTTACCAAAATTTCATGCGAGGGTCATTTCTTCCAGGCTACCCAAGTTTTGTTAGTAGCTAACACATGCCTTGAGAAGATATCTTGTGTTAAGCTCTCGTCAATTTGATCATTAACCAGTTTTTCATTGAGTTTCTTTGCACATGCCATCACTAAAATATGTTTCCTTGATAAACATACATAGATTACTTGCTACACAGAGTTTGAATGTATCTGCAGCGCCAATTATTAATACGAAAATTTTTCCATCTT
>TCONS_00000998|GLYMA01G06260.N6|"j":new_splice_junction|noncoding probabity:0.780263
GTTTTTGCCGGCAATGTGCAATATTCTTGTGCCCAGTCTTTCTCACTGCAACAGCCAACAGCAAGAGCCGCATCGACGCGAACCAGAAACAGAGAGAACGGAACACAACGAAGAAGAAGAAGCTAAACGATGTCGTTTATGCGAGGGGATTTTCTGTCTCGAACGAGGAAGCTCGTGAAGGGTTTGGCCAAGGCGCAACCCGCGTGGCTCAAAGCCATGGAACACGGGCCACCTGCAACGTTTCCTCGATCTGCAGGGAAAATTCCGACCATCACTCTTCCTGAGGATGTTTATGTGAAGAAGTTTTATAAGAAATATCCGGAATCCAAATACCATGACGCCATAAAGTGTTTCATGCTTTTGATCCCCCTCCGTCTCGTGTATTTGCCTTGAGGGTTCTTGAATTGAAGGAGCAGGGCGTTAGTGAGGAGCAAGCAATGGCTATAGCTGATATGGAATATGTGACAGAGAAGAAGGCAAAGAAGAAAGCATATACCCGTTTGAAGGAAATTGCACGTCTTCAAGGGAAGAGACTTCCTCAAAACCCATATCCTAGTGCCATCAAGGAGATACAAGCTGAGGAGAGGAAATATGTTCGTGATCGTTTCTTCAATCCCAAGATACTTGAAATTGTGGAGAAACAGAAAGCCGAGGCAGCAGCAGAGAGATTGAGTCGAGGTGGTGATTGGTGACTTTTATGGGGGCAAAGTTACACTACATTGAATGTTTGGCTCTTGAGAAATTAGCTCTGACAATAACATTTACCATTCAGCTACTGAGAAGTGCATATACTTCTTCCCTGATATTAGGTGGAATATTTATTTGTTGTATTAGATGCTGCAATAGAAAATTTTACCAAAATTTCATGCGAGGGTCATTTCTTCCAGGCTACCCAAGTTTTGTTAGTAGCTAACACATGCCTTGAGAAGATATCTTGTGTTAAGCTCTCGTCAATTTGATCATTAACCAGTTTTTCATTGAGTTTCTTTGCACATGCCATCACTAAAATATGTTTCCTTGATAAACATACATAGATTACTTGCTACACAGAGTTTGAATGTATCTGCAGCGCCAATTATTAATACGAAAATTTTTCCATCTT
>TCONS_00000999|GLYMA01G06260.N7|"j":new_splice_junction|noncoding probabity:1
GTTTTTGCCGGCAATGTGCAATATTCTTGTGCCCAGTCTTTCTCACTGCAACAGCCAACAGCAAGAGCCGCATCGACGCGAACCAGAAACAGAGAGAACGGAACACAACGAAGAAGAAGAAGCTAAACGATGTCGTTTATGCGAGGGGATTTTCTGTCTCGAACGAGGAAGCTCGTGAAGGGTTTGGCCAAGGCGCAACCCGCGTGGCTCAAAGCCATGGAACACGGGCCACCTGCAACGTTTCCTCGATCTGCAGGGAAAATTCCGACCATCACTCTTCCTGAGGATGTTTATGTGAAGAAGTTTTATAAGAAATATCCGGAATCCAAATACCATGACGCCATAAAGTGTTGCCCTTTTTCCTTGTCTCTAGTTTTTGTTCCATTTGCAGTGTTTGAGCATCTAGTTCTTGTTTCTGCATTGCTGTATGATGTTTTATCTTGTTATGTGTCTGGTCTCTGTTGTAATATGACGTGGCCACGAGAGAAAATTGGAGGTGAGGTTCTAAGTTTTGATTCATGAATGAGGGAAATCAGAATGTCATGCCTATTTGGTTTAGGGAAATGATATTTTTTTACTAATCATTACAAAAATGTCATTTTATTTTTACTTTGTTTCCTTTTTTTAAAATCTTTATATGAATAGTAAAAACAATGAAATAAAAACTCAGAAATCATTTTCTTAAAATAAACAGGCTCTTATCTTTCAAGTTCCATTTGATTCCTAGTATAGTAGTAAGTTAGGAAGAACTTGTTTCCTTGTGCTGTGATTACCCTTCAATTTATCAGTAGCCACACAATAGATTGCAACAGAAATTCCTAAACAGTATAAAATGTGTATCTAATCAGTGTAACAACTGGGAAGAACTGAAATCCTAGTCTATCCAAACAGAATACATCAGAAGGCAATACAAGAGAAGACAAAATCTGATAGTATTGGTATTTTCCTGATTCTGTTACTATACCTAAAACTAACAGAATAACTCAACATTCCCCCAGTCACCTGATCAGCTGTCATGTGTACAGCATGTAGCTCACTACCTCTTTTCTGTAATGTAACACTAACACCTTGTTTACCAGCTATAGTACTTTTGGATGGAATTTTTAGATTGTGTCCCACTCTTCGCATGATTATTTATCTGAATGTCTAAATAAGCATTTAAACTGCTTAGTTCAGTATAATACCCTGTGCTAACAGGCAACTACAATAGTTAGCTTTTGTGGTGTGGTTCTCCTTAGGTCCTTATATTTTTTTTAATGGTTGAGATACTCAAGTGTTCTTTTTCCAACGAATGGGTTTTGATTTACTTGATTTCTTAAAACTTATTTTGTGTTGTTTTTTTTTTCTTTTGTATTTACATGTTGCACGCCAAAAGGAAACAAAAAAAAATATCAATATATGCTGGTTTTGTCAAGAAAAGCTCTCATGTATGAAGACAAAGACCATACTTAGGTTTTGGGATTCTCCCACTAAGCTGGAGCATGTAAGAAAAATATCTCTTATATGCTCTAGATTGAGGGGGGAGTGTTGGAAATAATGTAATTTTATATTAATAGTGTTAATAAGGCAGAATTATATGTTAGTTAGAGTAATGCTACATTCTTGTAATTCTGTGTAATTATCCTTGTATTTATAACACATAATATAATTATATGCTCACGTCTCTTGTTTTCTCTCTCTAAACAGTGTCTTTGTCCTCAATATCAATTACATTCTTGACTGATGTTTATTTTTTTTGTTGATTCACGTCTGTGTTAGCCTTTTATTTCTATGTAATAGATCTCTCATATTGTTTTCTGATTAGCATTTAGAATCATTGTAGCTAAATGGTGGCACTGTGGCCGCCATGATGGAATGGTGTTGCAATTTTTTTTGCCAGCCACCATGGGCAATTTGTGAAGGGAATTCAGATATGGTGGCTGCAATGGAATGTTTATATGGTAGAATTTTTGGCCTTCCACCATTAATAACACTGTTTAGAATTTAGTTTTACTCTAGTTATAATGAATATTTCTTATTTGGAGCTACTTTTTGAGTGGGTTCAAGTATATAATTTGAGTTCCGTATTCCCTTGCTGTCAAAACAATGGAAACTGGAAAGAAGTACTCTAATTCTCTTTCTTCAATTTTTTGGACTTGCCCTTTTAGGGGGTGGACTGAGTTCTTAAATATGTAACTATTAATAACCTGTTAACCTATAACCTGTTTCGAAACTTATCACTTGGACTTTGCAAAATAGTATGTCTGTGTCTTTGTTTCTGCTCTCTGATAAATTATAATTGTTTGCTTTCTTATATTTTTTTACTGGTTATGAGATACTCAAGTTTTATTTTTCCTCCAAATAGGGTTTGATGTACTTGGTTTCTTAATTCAATGCACTTGAAGCTTTGATATTTTAGTGAGTAGAAAAGTTAACTCACTTAGCTTAATTTTATTGCCTTTAACACACATACATATATACACAATACAAGGCTTGATGAGAAGACAGCTTGATGGGACATCACAATGCTGTCTTCTGAAACAAGCTAAACAGGAAATAGAAGCAAGCATGTATACACATAATTTAACACTCCCCCTCAAGCTGGAGCATATAAATCATATGCACCAAGCTTGGAACATATAAACTGAATCCTAGTTCCCCTTAAGGACTTAGTCAAAATGTCTGCTAGCTGATCATTAGAATTGATGAACTCAGTGACAATCTCCTTGGACAATAATTTCTCTCGAATGAAGTGACGATCAATCTCTATGTGCTTGGTCCTCTCATGAAAGACTGGATTGGACGCAATGTGGAGGGCTGCCTGATTATCACAAAGTAACTTCATTCGTGCAACTTTACAAAACTTCAATTCTTGAAAAAGTTGCTTAATCCACATAAGTTCACATGTGACCATAGCCATAGATCGGTACTCAGCCTCTGCGCTGGATCGAGCAACAATAGTCTGTTTCTTGTTTTTCCAAGAGACAAGATTCCCTCCAATGAAAACACAGTCTCCTGATGTAGATCTCCTATCAATAGGACAACCAGCCCAATTTGCATCACAATATCCAGATACTTGCGTATTACCCTTGTCTTCATATAGTAATCCTTGACCAGGAGCTCTCTTTACATATCTAAGAATACGCATAACGGCATTCCAATGATTGACATGAGGACTCTGCATAAACTGACTAACCACACCAACAACAAAGGAGATATTAGGTCTTGTAATGGTGAGATAAATAAGTTTTCCCACAAGTTTCCTATATCTCTCAGGGTCATGATAAATTTCACTCTGATCTGCCATGAGCTTCAGATTTGGATCCATAGGGCTATCAACAGGTCTGCAATGCTGCATGCCTGTCTCCTCCAAAATGTCAAGGGCATACTTCCTCTGTGAGATCACAACACCATCTCCTGGCTGAGTCACCTCAATACCAAGAAAGTACTTCAAATATCCCAGGTCTTTGGTCTGGAAATGACTGAATAAGTGCTCCTTTAGCTGGACAATCTTAGTAGCATCATTCCCTGTAATTACTATATCATCAACATATACTATCAAATAAACACATTTCCCAGGGGATGAATGACAATAAAATACAGAGTCATTAGCTTCACTTCGTTTCAACCCAAAAAGTTGAACAATATGACTGAATTTACCGAACCAGGCCCGAGGAGATTGCTTCAACCCATAGAGAGATCAGCGTAGCTGACACACAAGACCATACTCCCCCTGAGCAACAAACCTAGGAGGTTGCTCCATATAAATTTCCTCCTCAAGGTAACCATGAAGGAAGGCATTTTTAATATCAAGCTGATGGAGAGGCCTATGGCGCATGGCAGCCATAGCAAGAAACAGACGAACAGTAGTGATCTTAGCTACCGGAGAGAAAGTGTCACAATAATCAAGGCCATATATCTGAGTATAGTCTTTAGCTACTAATCTAGCCTTAAGCCGATCAATCTCACCATTAGGCCCAACTTTAATTGCGTAGACCCACTTACAACCCACAGTCTTCTTGCCAGGAGGAAGAGGTACAAGTTCCAAATACCATTATGCTCAAGAGCTTGCATTTCATCCATCATAGCCTGTCGCCATCCAGGATGACTAAGTGCCTCATGAGTATTAGAAGGAACAAAATGCGAAGATAGAGAGAAAACAAAGGAAGAATATGAAGGAGACAAACGATGATAACTCAGAAAGTTATAGATAGGATGAGGATTACGAGTGGATCGAGTACCTTTTTGGATGGCAATGGGCCAGTCTGAATCAGAGGAATGTGAGGGAGCAGGATCCATGACTTGAGGATTGATTGAAGAAGAATGAGAATCATGATGAGAAGCTTCAGGTACTGTAGAACCAACTTTCTGTGTCCTGTGTTCATATGTAAGAAGTGGTGGAGGAACAACTTCAGTCGGATGTGATGGAGAAAGTGAAACTTCATTGACATTTTGGTTTGAGGCACCTAGGGGACAAGGAGAGGGAATTGGAAGTACATTCTGGATGGAAGAAGAATGGTCCATAGATGGTGAGAAAAAGGGTGTGTCTTCAAAGAAGGTTACATCTACAGACATATAGTATCGCCTGGTAGATGGAGAGTAACATTTGTAACCATTTTGAAGATGAGAATAACCTAAAAAGACACACTTGATTGCCCGAGCAGAAAGTTTGTCTAAACCAGGAGAGAGATCATGGACAAAACAAGTACAACCAAACACTTTAGGTGGAACATGGAATAAATGATCATGAGGGAAAATAATTGAGTGAATCCATCGATGGTACTTGATCTCCGGCAAGAACTTGATCACGCACATGATCAAAATCTGAATGGAGACTCCTCAAGATGAGAACCATATAGAACTTATCCAACTTTTTATTCACTTCTTCCAGCGAATCAGCCACAAGGAACCTCTTCAACTCTTCCACTGCAGCCCGAGCTTTACCTATGTGTGCAATCATGTCGTGACTGGTTTGTTTGAGGGCTGTGACCTTCATAGTTGTATCAAACAAACTCTGAATATCATTGACAAAGATTTCTCGGGCCTTCTTCCAAAAGGAACAACATGTTTTGAACAATCTAAGGATCTCCAAAACATCTGCCTCGACTGATTGCCATAAGACAGCGCATAGCTGATAATCCAGCTTTTTTCACTCAGATTTTCTGTCACTTGGAACAGTATCAATACCTTTTTCCAAGTGGTCATGGTGTCCTTGGCTGAGAAACCACAGTTCAAACGAAGCAGACCAAGACAAATAGTTCTTTCAGTTTAGTTTTGCAGTCGTGATAGTCGGGGTTCCAGAAAAGGAGAAGGCAGGTCCAGCAGAAGTCATTTCTGATCAATGACAGAAACCCTAACGGAAAAGGGTAGAACTAAGCACAAGCTAACACACGAGCTTGCCGAAACAAAAAACCAACACTTGGAACGCACTCAGGAGGGGCCAACGAAGCTGCCGGGACAACTCGGGCAAGCTTCCGATGACGACACGGCGGCGCGTGGACTTCACGCGCCAAAAAACACGCGAGGCTGTAACGGTGCGTGGTGGCGCATGGGAGCTCTGATGGCGGCGCGACTTGTAGGTGTTTGGTCGCGCTTTCAAGGCGATCCTAACCCTGGTCTCGCTAGAGAATAAGGTGGCTGGAGACGGCGAATGGCGACGACGGACAGAACCCGCTCTGATGCCAACTTGAAGCTTTGATATTTTAGTGAGTAGAAAAGTTAACTCACTTAGCTTAATTTTATTGCCTTTAACACACATACATATATACACAATACAAGGCTTGATGAGAAGACAGCTTGATGGGACATCACAATGCTGTCTTCTGAAACAAGCTAAACAGGAAATAAAAGCAAGCATGTATACACATAATTTAACAAATGCATTATACATGCTGACTATATGCTGGTTTTATCAATTTGATAAGAATTCCTCAAAGGAATGGTTGTTACTAATTGATGGCTGACATATATTGGATGCATAGAGTAGATTAATATTTTGCATGTTGCCTACATTTTCATTAAGAGAACTTTCAAATAGGCTCTAACCCATGTCTACGTGTTCTTGGAAATAATGAAGTTGAAGCATCAAATGCATTAATCACTTATTCATATACATGATTAATGTTTCAACAGGTTTCATGCTTTTGATCCCCCTCCGTCTCGTGTATTTGCCTTGAGGGTTCTTGAATTGAAGGAGCAGGGCGTTAGTGAGGAGCAAGCAATGGCTATAGCTGATATGGAATATGTGACAGAGAAGAAGGCAAAGAAGAAAGCATATACCCGTTTGAAGGAAATTGCACGTCTTCAAGGGAAGAGACTTCCTCAAAACCCATATCCTAGTGCCATCAAGGAGATACAAGCTGAGGAGAGGAAATATGTTCGTGATCGTTTCTTCAATCCCAAGATACTTGAAATTGTGGAGAAACAGAAAGCCGAGGCAGCAGCAGAGAGATTGAGTCGAGGTGGTGATTGGTGACTTTTATGGGGGCAAAGTTACACTACATTGAATGTTTGGCTCTTGAGAAATTAGCTCTGACAATAACATTTACCATTCAGCTACTGAGAAGTGCATATACTTCTTCCCTGATATTAGGTGGAATATTTATTTGTTGTATTAGATGCTGCAATAGAAAATTTTACCAAAATTTCATGCGAGGGTCATTTCTTCCAGGCTACCCAAGTTTTGTTAGTAGCTAACACATGCCTTGAGAAGATATCTTGTGTTAAGCTCTCGTCAATTTGATCATTAACCAGTTTTTCATTGAGTTTCTTTGCACATGCCATCACTAAAATATGTTTCCTTGATAAACATACATAGATTACTTGCTACACAGAGTTTGAATGTATCTGCAGCGCCAATTATTAATACGAAAATTTTTCCATCTT
>TCONS_00001034|GLYMA01G06540.N11|"j":new_splice_junction|noncoding probabity:0.999995
GAAACCCATGGTAGATGATGGACATGGTATACATTGGTGAAGGGGCATGAGGTGGATGAATGATGGTGGAACAATGCATATGCCTTGAATTTTAAGCTGACATATACAAGTATGTTTTCACATATACAAATGGTGACATAGCTGTTTTGCCATTCTTTTTAGTGAAATCCTTACGAAACAGACCCTCCATAATATATTTAAAGAGGAACTCCTTTTGATAAAAAGTTTGTAAATAAAATCCATTGACGTCATTTTGCCAATAAATTTAATGAGAAGAAAGGGAAGTGAACTTAGCAAGGAGACCTATCGTCGCACTTTCATTACCATACACACTCACTCTCTCGTCTCTGACCCTTCGCTCAAACACTCAAACCTAACCTAACCTCTCAACAAGACAACTTACCTCATTCAGCCCTTTTTTCTCAAGGTTTCGGAGAGGGATAGCTTTGATCGGTATCACTGTGTTGTTGTGACCGAACTGTTATGCTCTCTTTTGGACCTTTGGTGTTGTCATTGAAAGAATTTTGTAGCTGAGAGTTACAAATAAGAGTTGTTGAAGGGCTATTTATTCTGGGTCCTTTTTGTGTTCAATAAATGGAGACAAAATCCACCAGTTCATTTACAAACTTAGTAGACCAATCAGTGTGTCCTGGAGATGTGGTTCTTGATCTTTCTAAAATGATAAACCAGACAATTAAACTTGGAGGCGGTCTACGACAGGATTGTGATGCAATTTCTGTAATGAAGGCTGGCAGACTCAGGTTCTCAAAGCCTCATAAATACTGGGTTGAAAATTCTCAGAAGAGGGTGAGTATGATTCTGTGGTCATGAGCTATGTATTAATGTGTAAAAGCATGGCTTTGACTGACATGACAATGCTGACTTTTCATTGTTACTGGTTAGTATGCTCCTTTCTTAGTGCTATATGAATTTACTGTCCAATTTCCAATAGCTATAAATATGTTCCTTTAAATCAAGCATAAGTTTATCTTACATGTATTCCTGGAGCTTTTTTAGTAGAAGGGGCTAATATACTTTTGATCTACAACAAGATGGCTAAACCAAAGATGGTGGGAATAATATCCTCAAATAAATTGTTTTGATTTCAGTGTAATGCCATTTGTAAGTGTCAAAATTTGTTTGTCATTACATTGGAAGATAGTATCTGTCAAAGAAATTTGTGGAGGACCTTTTTCTATGTTTGCTTTGGGTCTATTTTACACCCTCTTGAATTAAGTAAATATTCAATTGCAGTCACAAAATTAGGTTAAATGTCTGTGCATTTTCTTCCATTTTAATAGTTTCGTAGATATTCTATCATATATGGGAATTAAGTTATCGCTGTTAAGATGAATATCAGTTTACATTCTTCCAGAAGAATATCTTCTAAAGTGCTTATAATTTTTTTTAGCATTGAATTATGTTATGTAATTTACCTTCTCGTTATGTATGGAGTAGGATTTTAATGTTTCTTCCCCTAGGAACAGAACAATGCTATCTTTTTTCTTCCATATTCTGATTCTTTTGTTTTGTTCAGTATGTGCCATATGCAGAGGATTCTGTTCTTGGAATTGTTGTAGACTCCAGATCAGATAACTTTCTTGTGGACATAAAAGGACCAACTTTAGCATTTTTACCGGTGCTTGCATTTGAAGGAGGAACTAGAAGAAATATACCTAGGTTTGAGATAGGTACTTTGATTTACGTGCGGGTTATAAAAGCAAACCCTGGAATGAATCCAGAGCTATCGTGCACTGATGCCAGTGGGAAAGCTGCAGAATTTGGTGCCCTAAAAGATGGCTATATGTTTGAGTGTACAACAGGTCAATCAAGGATGCTTCTCAGTTCTCCCACATGTCCAGTACTTGATGCTTTAGGGAAGAAACTGTCCTTTGAGATAGCAGTTGGCTTAAATGGACGTGTTTGGCATCTCCACACACAACTATTGTTGTAGCTAATGCGATTATGAACTCTGAGACATTGAGTGGTGCTCAGCAGAGAATAATGGTTGAAAAGCTGCTGCAGAGGATCCAGTGATCCTTCCATTTTTGATTGGCCATTCATATAGTCCCTTGTGATTTCAATTTCATAGCAGAATACTTGTTTTGCAATTGTCATCTTATGCCATTTCCAATTTATAAAGTGCGTACTTTTTATGTGCTACCAAATACCAATGCTTCTGCAGGGTGAGCACTCTCCACTAGACTAGCCCCACTAGCTAAAGGGCACAAAGGATTATCAACACCTTCATGTTTAATGTGACTTACATGATATTTATAAGAATTGAGAAGTTCTCTTACTATTTACTAGGAGTTTACTTTTCTGGTTACATTATTCTGTGTCTGCAAAATTCAACAACAAAGCCTACTAGGTTACATGAGTTGTACGATGTCATTGGTTTCCGCAAAATATATGAATAGAAAGCCAGTCCTAAGCTTTGTTATTTATATTGTTCATATTTAGAAATCTACTACCTGCAATATTTGTCTAAATCATAAGAAATTATACTCTATTCTGTTAGGGAATCTGTTCTGGCCTGCCTTTAAGAACTATTTGTCAGATTCGGTAAATGTGAAGTGATGAA
>TCONS_00001045|No gene id, No trans_id|"-":intergenic|noncoding probabity:0.996386
CAGAGTTGATGCCGGTTGGCCTTATCTCTTTGCTATTGGCACAAAGTGCAAGGTGGATCTATGAAATTTGTGTCAATTCGTCCCAATCTAGCAAACATTGATTATATTTGTTATGAGCAAGACCTCGGCATCAATGAGAATATGATTCATCAAAGCTTCTCCTCCTCCTCCTCCTCCTCCTCCCCTCAAGAAATTAATAGTGAAGCATTCAACCAATGCGGAGAGGTATCAATCTAATGCAAAGTGATTTCTGCCTTCACAAAAAATTCATTTTCAATAAATAAATTACTTGTAGACCCTCGACTTGTGAACCATTTCTTTTGTATGAGGGTCTTGAGCAACTACACTGGTTCCTATTTCTTTGAGCAGATGCACCGGTTCCTACCTCAACCATTTCTTTGAGTAGTTGCACCGGTTCCTATTTGTTGTCGGGATGACTCATGTTCTGTATATTTGTGTGGTTGTTGGTTTAGCAATGAGCAAGAAGATGAAGAGTGATTAAAATGCTATAGGAAGTAGCACAGGGCCAGATAATTGGTGGCGTATCAACGTTTATGGAAAACATGTGGGGATGGAACACTACAATCTCCTATTGATCTGCTTTACCAAAGGGTAGAAGAGCTTCATCAATTGGGTAAACTTAAGAAAGTTTATAAATCAACTCTTGCTTCGTCAACTTTGTGCTTAATTTTTTGACAATTGGAATGGAAAGGAGATGCAGACCAGCTTAACATAAATGAAACTTACTACAATCTAACTCAATGTCATTGGCATACACCTTCAGAGCACACGTTGAATGGAACAAAACTTTGGACCGATGAGGATGTGTGGATGATATCAGTCGAGACCCCAATGGTGTTCGCGAAGGCCTGTGAAATGTTCATGAAGAAGCTCACAATGAGGGGTTGGGCTAATGTCGAAATTCACAAAGGAAATATGATATTGTCCCTAGGGATGTAGTCATACAAAGAACAGGCACTGCTCCAACACAGAATGTTGGTTTGAATATGCCACCTTAGCAGAATGTTGCAGGCACTACATATGATGATGCTCCAACAATGGTCATGGGTAATTAATGAATGATACATGTAATTATTGAACGATATTGGTGTAAGGTAAAAAAATTCAGCTTCAAATGAG
>TCONS_00001047|GLYMA01G06630.N3|"j":new_splice_junction|noncoding probabity:0.935741
ATAAAAATTATCCATTCTAATAAATTGTTTATTGATCCACCCATTTAAGTAAATAATTTTTTAAGAAAAACTAAAATGGTAAATAAGGGGGCCAATGACCCCATTTAGGAATATTCATAATAATAATAAAAAGAAAACAGAAGAGAAAATCACACAACACAACACAAAGCAAAATCAATAGCCCTCACAAGAAGACCCTATCTTCCTCTTCCTCTCAGGGAATGGGTGGAAGATGGAGAACCCTCTCTTTGATCTATAACCGCATAAACACTTCTTCTTCTTCCAAACCCCACTTTCCCTCCTTCTACCGCTCCCTCTCTCTCGCCGCCGCAACTTCTGAAATACCCGACCCGGATCCAATCGGGTTCGGAGCCCCGGAACTCGACCCCTGCGTCAAAATCCCCGTCAAAGCTTATTTCCTCTCCACCAGGGCATTCAGGCTGATAATCACAGAAATGTTGTTCCTCCATCTTCCCGCTCGTCTTCAAACTATGTTGCTCTCCGTTTCTGTGACTTCAATTTGGACTCCAATGGACATGGGTTTCATGTGAAAGCAAGCAACAGTCGTTACATGGTTGTTTATCAGTATGGGTCAGCTGTTTTGTTTAATATCGAGGATCATGAAGTGGAAAGTTACCTGGAATTAGTTAAGAAGCATGCATCTGGTTTACTTCAAGATATGAGGAAAGATGATTATGCGATAAAGGAGAAGCCACTGCAAGTTGAGGACATGCAAGGAGGTCCAGACTACATAGTTCTGAAATCGTTGGATACTGATGGTATCCGTATAATTGGAAGTGTATTGGGACAAAGCATAGCTCTGGATTATTTTGTCTCACAGGTTAATATGTGCCAAATGTCATCTTCTTTCCAGTACTTTGTTGGCCATTTGTTACCCTGAAGGAAAAAGACAACCCTTAAACTGAAGCCGTTAATTTTTATTTTAAAAGAAGCCATTGACTTTTTGGCATTTGCTCTCTCTCATTATCAGGTTGATGGTTTAGTTGAAGAGTTTGCTGGCATAAATCGCGGAATGGAGAAAACTGGAACCTTCACTATGGATAAGAAGAAGCTACTTCAGCTAGTTGGGAAGGCTAACTCAAATTTGGCCGATGTGATTCTTAAAGTTGGTCTCTTTGAGAGATCAGAAATTGCTTGGAGGGATGCAAAGTATGCTCAAATATATGAGTATCTTAGGGAGGAGTATGAAGTTGCACAACGCTTTGGAAACCTGGATTTCAAATTGAAATTCGTTGAGGTATTTGAGCTTGAGCCCCTCCATAAGTATTAGTCATTTCATCTAAACAATGCAATTGAAAAATTTGTTTGAATCTGAGCCCATCTGAACTCAATAATGTGTGCTTAATTTTATGAACAATTCTTCTGCTAGATGCACACCATTTTCCCCTACATATTTAACTTAGTAGTTGAGGTTGGTCAGTATCTTCAAATGATGTTGTCCAATTAAGGCTTATTTCATCGATTTGGTTGTTTGCAGCACAATATTCATTTTCTCCAAGAAGTTCTCCAGAACAGGAAATCAGATTTCTTGGAATGGTGCATTATTGGTCTATTGACTATTGAAAATGTTCTATCCTTATACGAGATTCTTGGAGCTTCAAATACAGTTTCTTAGTAGATAGTAGTAAGAAGTTGAAGCTATAGATTAATTTATTGTAGTAACAATTCTAGCAATTTTTGAGCCGATAAAAAATTTGCCCTTTTGTATTTAGTATGGTAAATAATGTCCACATATCCCGGACCCATTGAGCTGTATGAAATTTATTTGAAATTGTGATATAATTCAAAAACAAATGGATTAGGTGCATCTAGTTCCATCATTGTTGGAACTGAACTATTGTTCATATTGTAAACTTTTATCCTCCGAGGATGGCAAATAAATCTGAATTTGTTATCATAAAACCCAAGGAACGTT
>TCONS_00001057|No gene id, No trans_id|"-":intergenic|noncoding probabity:1
CTTTCTCTCATTTCTCTCTCCCCAATTGCTATCTCTCCCTTCTCTGGTCCTTCTTTCCATTTTTACATTCTCCCTGTTTTTTTACATCTAAAGCTGTGATTTTTTACATCAAAATTGTGATTTTTATCTCAGATTCCATGACAACGATATCGTATTTGCGTTCCTCTCCAAATTTTCATTTCTATATCGTGTTCTTGGTGGAAGAACACACCAAAGTTGTCATTTTGATCTCAAAACTCTTTGAGTTCAAGTTCGTTTTCTTTGTGACTTCTAACAATACAAAGGTTTAAATTTTTTTATTTTGTTTTCTGACTTCTCTCATTGCCTTCATTATTGTATGCAGAGAATGTGAAAGAACACTAAAGCTGCGATTTTTATCTCCAAAAAACTTCGATTTTTATCTCAAACAGATTTGTTTTCTTTGTTTCTCTGTTTACGTTTTCTTTGTTTCTTTGTTTCTTACAATACAAAAGCTTACATTTTTTTTAGTTAACCTCTATTTCATGCAGAGAAGGTGGAAGAGCACACTACAACTGTAGTTTTTATCTGAAAACTCCACGAAGAAGATGGAAGAAGGCATTAAAGCTGTGATTTT
>TCONS_00001059|No gene id, No trans_id|"-":intergenic|noncoding probabity:0.985033
TATTTTTATATATAAATGGTAAAGGAAGGGCAAGAGAGAGAAATAGAGAGAGGAGTGATGAAAAAGCAGAGAATAAAAAGAGACCGGATGTTGACAAATTTCATGTCACTGTTCTTAGAAGGTCGTTTGTTTGTGTGAAGATTTCTTATCTGGGATCTCTCTCTCTCTTTAAAAATGTTTCTCTCTCTAAAAAAAAAGGTCCATTCTTTCTTCTCCTTATTGTGTGTGTGTTGTTGAGAGAGAGAGAAAGAGAAGGAGGAGTGGCTGGCCCCAGCAGATCGAAATCTCCTCCTTTTCTTCAACCTGATGACGATCTAAGCTCCTTCAATGGTGTTGCTACTACACCCTCTTTGCTATTTTGTCTTATAAAATTGTTATTGGCTTCAGTTCTAGTTACCCTTTTGGCCTTCAAATAGTGGGTGTCCAAAAAGATTCTGAATTTCTCTCTCTCTCTCTCTCTCTCTCTCTGATTTTGTTGGTGCCTTGAATGGTGGAATCTCTGTGGGATTCTTGAGAGGAGGTGTTTAGAGGATGTGGGTCTGAGGAATGGGAACCAAAGTCCAGAATCTTCCAGGATATTACTCAATGAGAGATCTTAATGAGGAATCCAGCAGTTGTGGCTGGCCACTATTTTATGGGGATAAATCACTCACAAATGGGCAGTACTACAATAATTATCTGCCAAGTTCTGTAACAGATGCATGTTCTGCATATGATAAGGGA
>TCONS_00001063|GLYMA01G06800.N3|"j":new_splice_junction|noncoding probabity:0.934696
TTTTAAAATTAATATAAATATCCGGTGAAAACGCTGAATTTACCGGCGTAGCGTCTGCAATTCTGTTTCTTGTTCGATTCGATTATAACCAATAAGGCAACGCCAGCGTCATTTTCCAACCAAAACCTCATTCAACGACGTCGTTTCCTCTCTCCTTCTCCATCACATATATATATTTCATCTCCATCGTTATTCTTCCGTTTGTTTCATGCCATTCGCAACGGTTAAAGAAAGAGTGACCGAGAGCGATCGAGAGAGAGAGAGAGAGAGAGAGCCCGATCTTCCTCTATCGATCTCTGCTCTTTCCTCCCCCCTTTCAAGATTCGTTGCATTTTCTCATTTCTCGCGAATTCCGAAATCGCGTTCCGTTGGCTCTCGATTCCCACGCTCCACGTTCACGATTTTGATTGAGATGAAACTTGAAAGGGCTTGATAGTCAACAAGGGAAGAGAAAGTGCCGAGGCCCAGGTTCATGGGAAAGTGCTTCTGTTTTGGACAATGGCTTCAATGATTACTGCCTCTGCATTTTAAATTTGTTCATCTTTCATGATGTGGAGTTTTGCATCAAATGCCCTTACAAGCATTAGATTGAAAATAGGCTCCAAACAGCCAAGTCAAACTTCTGCAGAATGCTCAGATGATGAGGTCTGCTCTAATGCCAGCAGAGATGAAGGGCTGGAATGCCCAATATGTTGGGAATCCTTCAACATAGTTGAGAACGTGCCCTATGTCTTGTGGTGTGGCCACACTCTCTGTAAAAATTGTGTCTTGGGACTGCAATGGGCAGTGGTGAAATTTCCTACTCAGCAAATCAAGATTCCGTTCTTCATTTCTTGTCCATGGTGCCACCTGTTATCGTTCCGGATCATTTGCAAGGGCAATCTTAAATATCCTTGCAAGAACTTCTTCCTTCTCTGGATGGTCGAGAGCCTGAATGGTGATAGGAATAAGCTCGTTTCCACTTGCACGGACAACCAACCAATTTGGTCTCCCAAGTGCAACCTTCTGGGAAGTCAAGTTACTAATTGTAACCTAAGAAGGGCCTCAGTAAGTCCTTGTTCTAGACTGTTGGGATCTAACCACGACGTTGGTGTCAATGATGGAGAAACACACCACTTTTCCCTTCATAAATCTCTGGATTTCTTCCTTCACTTTACATCCAAGTTCCCATTGGTCGTCATTTTCCTTCTGATTGCCCTTTTCTTAATTCCCTGCTGTGCTGTTATTTTAGTCCTATACTTTCTAGTCACTATTCTTTTTGCTATACCATCATTTCTCGTATTGTACTTTGCATACCCTACGATCCAGAGGCTGGTAAGAGAAATAACATCTTAAGATATAGCCTTCAGCAGACTGTTTCTCTGGATTGATTGTCGTACTCTGGGGCAGGCTTTGTTGAAGTCTCAGGCTTTTCATCAGAGAAAGTTGAACTCTTTCTCATTGATGGTGCAGGGGACACCCGTTCTTGCCTAATATGCTAATAAAGACCTCAAGGGGAGGAAAAAAAAACATTACCTTTGAAAGATTGAGTCTTCTGAATTGGTATTTTCGAATCCCTGGTAAGTGTTCATATAAACGGATAATAATTATGAGCACCTTAATCGTGGTTTTATACAATATGTGAAAATATATTAGTTGAATGAAAAACTACTTTATGCAGCTATTATTATGAGCATGCATCCAACTACTATCAGCTAGAAGGGAGACTGCAAAGAAACGAAATTTTACGTAAAATGATCATGTTGATAAAGGAGAAATTACTATATGGTTTTGAACCTATACTTGTTTCTATGGTATTGGCTAATTTTTACTTGACATGTAATCGGTTTTTTATTTTGTTCTTGGGTCAAAGACCACAGGTGACCCCAAACCCCTTGGGTTAAAGTCTCAAGACTAATCCCGCTCGCGGTGCATGACTGCTGCTGGCCTAAGAAAATTTTGCACAAGGAGAAAATTGAATACGGATTCTCCTGCTAAATGGATCGTTTTTCCACATTTGAACGCAATGGAACCTTACACCACTGCGCCAACCCTACGAACTTTAAATATTCAAATAAAAGTCTCCTTATCAAGAGTTTAGTTCAGTCAGATATATGACTGGCATGAAATATCAAAACATTTTAGCCAGTGAAAATTTAGAAGCACTAACCTCATTTGATTAAAAAAATTCTCCATTCCAGTTCAAATTCTGTTCCCAGGCTTCCCTTCTATGCGTCATCCATTGGCCATAGGCAGGTGCTTTCTGAAATATATAGAAGCAACCTTGGAAAGGAAACTTTTTAGGTTTGTCATAAGACTGTTATTTGGAGGAGGGCAAGCAAGGTCAAATATACTTTGCATGTGGTAATTGGTTTGGAACTCAAGTGCCTTGTGAGGGAAGACAGGTATTCTTTTCTTCTTTGGAGAATTAGCTGTCAGTATAGGATCTTATTTGACATTCTCCACCACATGCATATTTCTTTGTTTGCTGATGATTTTTGAAGAATCCCAATTGAGATTTCCAGCAAAAACAATATGAAATATTGCTTTCTATGATGTCTTCAGTATCTAAGCGGATAAAGGATGGCAAAAAGTAAAAGACACACAAGAGAGAGCATATATTCGCAGTGGTCACTTTTTGTGCTACAAAATGTTTAAAAGGTCACATTTTTAGCATTTCCTGATTTTATGTTCATAAAATTATGACAGTTTTGTTGAATTTCTTTGCACCTTTCTTGAGAAAAATATAATGACCAAGACTATGCATGAAATGGACATACTTTTTAGGAGAAATATTTCATTATGGATAAAAATGGAAAATGTTTTTTGCATCAAATTTTATTTAACACCTAGAGAGAAACAAAAGAGAAAAAAAATACATATATAATAGGTGATATAATTTGATTAAAAAGAAATGAGAGAAAAGCAAGTGTTAGCTGAGTGTTTGCTTTATAGAGGTATATCAATATGTTGTCCCTCAATAAAAAAATAAATAAATAAGTTATTTTCTTTAATTTTTTTTTTTTTGAGATGGGTGTATACAAAAAGATAAAAATAAAATAGAGATAAAAATAATTACATAATAATATAAAAATCTACATTAAAACTCTGCATAATGGAATCAACAAAGGCAGAGAAACTTGAGAATGATGCATCAGCAGAACAAAATTAAAGAGTTCCGAAGGTCAAAACCAGAAAGTATCAAAATTCATCTCCAAAACATCTTGAATCTAACACCTCCAATTCTTAAAATTGTACTTCCTAATTTTAAGTCAATAGTGTACTGTATCCATCAACAGCAGAAAAAACAGAAGTGAGATTCTTCTTACCTTTCCTACTAAAGCTTAATATACTTTCAGAGGGATCTCAGATACCACTCTGTAAGAGGAAATGAAATGCTTGAACGGTTGGTGTTTGAGTATGAAAGGGGACTAAGGAGGTTGTTGGAACGATAGGCTTGAATGTGGCACTCTGTAAATTAAATTTTATATTTTATTTTAAACTCTAACGATCACTATTATTTTTAAATTGGCTTATATATTCTTTTGATGCTTAAAGTTTTTTCAAATTTTACTTTTAGTCACTAAACAAAATGTTGTCCGATCTTAGTCATGCACTTTTTCTTCGTTAACGTTTTTTTTTATCCCTACTGTCAATTATAATGTTAAACACCCCCAAACACATACATTCTCAAGTCTAGTTCCAAAAAGACAAATGTCACAACTCACAACTGCACACAATCCTTTTGCTAAAGGTTGAGGGGAAAACGTACGTGAGACACACGTATCAGCTTACTACTTGAAGAATACACACTATTCAAATCCCATGATATAAATTTTCAAGTCCATGTACTTTCGCTATCACCATCTTAAAACCTTGAAAAGTAATTTTAGACTTAGCAGCCTTATTTGTACCATTATTCAATATTAGCTGCTTTCAGTGTACAAGTTTTAATTTTCCATCTCATGCAAAGTCATACATGAACTTCTACCATTTTACCAATATCATTTTTGGACCCTGATCAAATCAAGGCATGATTTTCCTTTTAGCCCGCGAGAAAAGTATGCTTTGTAATAATCTTCAACAGCAATTCTTTTGAACACTGCAGCTCTTTCAGAAGTAACAAGGCTGGGTGTTGGACCTATAACTTTGTTCATTAGAGGCCTGTGAAATGTGGCAACGGAAATTCTCTCTTTCTCTTTGTTAATAGTTGCTCGATGCTCGATGCTCCGGTAAATCCCATTGGTCAATATCTACACAAACCATTGTTCAACATCTCACACACTATGCTACCAAGTTAAAACTATGAAGAAGAGTGTTGTTGATGACATACCTACACATTCTTTGTTATTGATAAAAATTTATTAAAACTACAAATTAAAATTATAAGATTCATTAAATATGTTGAGACCCTCAAAATATTATGAACTAATAAACATTGTCTTCAAAAAAGTGCCATGTAAAGTGTATTCCTACCCTTTTTCAATTACGGAATTTGTTAAAATACTCTCAAAATTGTCTTGCAATTGCATACACCTTTGCAATAACAAATGGAAGTATATTAGCAACTTTCCTTTTGTGTATATGTAGATATAGATGGTCATGAAATTCATAAAATTTGTTGTGATATAGGATGTCTGATTAATTCTTCTAACATGACCTTGGCCACTAGGTAGAACGATTGAGTTTCAAATTAAACCCCGTATAAAGTTTGCTCACATGCAATTAATTTGTCTTTAATTCTGCCATAATTTATGGTCGATTGCATGTCCAGAATTTTATTCTTACCTACTCATACAATTAGTTAAATTTAAAATAATAAAAGGACATGTGACTGATATTCTACCAATTACCTCCAAAATGTCTCCAACGTTGATGACAAAAGCATTAGGCAAGGGTTTGACAGGGATCCAATTTCCATCTTTTTTTATTTGTAGGCCTTCTGTTTCATTGGCTTGGAGTAGAATGGTAAGAGCACAAGCATCTGAATGAGGATTTATTCCAATGACATTTTCTGGTTGAGGGCATGGAGGGTAGTAAGTCCATCTCATTGTTTGAAATACATCTTCAAACACGTAATCTAGCAGTTCATTCGATTCAATCTTAAGAGCCATCGCCATACGCTCAATGATTGTGAGGCAAAGCTTTTTCAATTGCGAAGAATAGTTCTCTATATTATCCCTGCAATGAAAGAATGTTTGTTTGAATTACCTACATATTACTCATTAATATTGTAGTAGTTGGTAAAGATATGTAGCATATGGCTGTCCAAAAAATATATACTGAGAGTGGAAATAACCTCAATGGTTGAGGAAAGTTAGGAAATAAGCGAAGATTCCTTGCGTTTATTGGAAGAGTGTGAATGAAGAACATATCTGCCCATTCTAGCTTTTGATCCTCAGATACAACAAACAACTGGCCAAAACCCTCCAATTCATCTGGGATTTGCCAAAATTGCTTCTTCTTTTCCATTGGAAGATTTAAAAACTCTTGAACATCTCTCTTCACGTTTTCCACCATTGAAGGGTTGACTCCATGATTAATCAGCTGCAAATAATTTCTATATTATAAATCATATGGCTCTTCATTTTAATGAAGTGATCTCTTGGTTTTGATGCTTTAAGTAGGGTAAAATGTATTAAAGGATGAGTAATAATTCAAACCTGGAAGAACCCCCATTCCTTGCATGCATCGTCTAGCTTCTCTAGCTCAGTGACATCTTCAGATAACAATTTACTAAGGTCGATGACTGGAACTTGTGGTAAGGTTGTGTTAGATATATCAGGAGGATCTTGATTTGGATGAAGATATTGATCTGGAACTTTGGTGATAGGTTGCTTCACAAGTTCATGAACAGAAGGCACCAATAGAGATGTTCCATACTTGGACATTTTCTTCAATTATTAACTCCTCTTTGTTGTGTTGGTTTGATTTCAAGCTCAATTCCTCAATGAGGTTGTTATATAAAAGCTATAGCACAAGTAAAGAAGCTGTCATGTGTTTTATTTTTTAATTCTAATTTCATGCCACGTCAATAATTAATTTAGAACATCTGTGAAACTTTGGTTGTATAAAAAATTTCTTTGCTGTATGAAATTCGTTCTTTTATTCAATAAAACCAAAACCATTTCATGAGTCATTTACAACCATTAATAGTCTAAATGAATAATTAATTGCTC
>TCONS_00001086|GLYMA01G07020.N5|"j":new_splice_junction|noncoding probabity:0.996978
TTTCCCTTTGTCTTTTATGTTTCCCTTGTTCTTTTGCACTTAATTAACACCTTTGATCTGATCTGTGTGATCTGATTGGTTCTGTCAGAATTGGGACTTTGGATTGAGAGGTTTTAGCCCTTCCTTTTGCAGCATATTTTGGGTTTTGATGAATCCATTGACATTCCTTCGTTATTGGGGAAGGAATGTGAGCTACTGTTTCAATGATTGCAGGGATATTGAGGGTTTCATAGAATCCTGTGTTATGTTATGATAGGTTGTGGTTTTTTACTTTGCTTGCTGCTCTTGGAATTCTGGGCTGGTGGAATTTGGTGTGGGTTTTGATTCTGTGTGTCTGAGGAAGTTCAAGGATTTGGACATGAGAAGCTCCTGGTTCAATAAATTGTCAATCATTATTGGCCCTAGACCTCCTGTGAACTGGTTATTCTTGTGCCTAATCAGCCTGCTTGTGCTGATTGTTGTTCTGGGTTCATCTTCTTCTAATATTGATGATCAGGCGCCTGATATTCCGGTTTCTCTCATCTACACAAACTATAGGAGGGTTAAGGAGCAGGCGGTGGTTGATTATTTAGAGTTAAGGTCTGTGGCACGGGGTGTCTCTAGACAAAGAGAATTTGATCTTTGTGGCAAGGAAAGAGAGAATTTTGTGCCTTGTTACAATGTTTCAGCCAATTTGTTAGCAGGGTTTAAAGACGGAGAGGAGTTTGACCGGCATTGTGAACTGTTAGTTGAAGCAGAGAGGTGTCTGGTTCGCCCTCCTAAGGAATATAAAATTCCCCTGCAATGGCCAGCTGGCAGGGATGTCATATGGAGTGGAAATGTGAAGATAACCAAAAACCAATTTCTTGCATCTGGAAGTATGACCAAAAGGTTAATGCTTCTAGAAGAGAATCAAATTGCTTTCCACTCAGAGGATGGACTGATCTATGACGGTATGAAAGATTACTCTCGCCAACTTGCAGAGATGATAGGGTTGGGAAGTGACAACGAGCTTCCTCAAGCTGGTGTTCGCACTATACTGGACATTAATTGTGGATTTGGTAGCTTTGCAGCTCATTTGGCATCATTGAAAATAATGACAGTTTGCATTGCTCCATATGAGGCAACAGGTAGCCAGGTTCAGTTGGCCCTTGAGAGAGGCCTTCCTGCTGTGATTGGCAACTTCGTTGCAAGACAGCTTTCATATCCTTCATTATCATATGACATGGTTCATTGTGCTCAATGTGGCATCATTTGGGATGGAAAAGATGGAAGGTTCCTTATAGAAGTTGACCGTGTTCTTAAACCTGGAGGATACTTTGTATTAACCTCACCAACAAGCAGGTCACAGGGAAGTTCATCACAAATGAAAAGGAGGAACATGTTGATGCCAATGGAAGAGCTGACCCAGCAACTCTGTTGGACTCTTCTAGCTCAGCAAGATGAGACATTCATCTGGCAGAAGACTGCTGATGTTAATTGCTATGCATATCGAAAGAAGCATGCTATACCATTATGCAAGGAAGATGATGATGCTCAGTCATATTATCGGCCTCTTCAACCATGTATAAGTGGGACCTCTAGCAAGCGCTGGATTGCAATACAGAATAGATCCTCTGGATCAGAATTGAGTGTTCAGCCTGAAGATTTTTTTGAAGACTTACAATTCTGGAGATCAGCTCTCAAGAACTATTGGTCTTTGCTTACACCACTAATTTTCTCCGATCATCCAAAGAGACCAGGAGATGAAGATCCATTACCTCCATTTAACATGATACGTAATGTGATGGACATGAGTACAAAATTTGGGGGGTTGAACACTGCCCTTCTAGAAGAGAAAAAATCAGTTTGGGTTATGAACGTTGTTCCTGCAACTGCTTCTAATTCACTTCCTTTTCTACTAGATAGAGGCTTTGCTGGTGTTATGCATGACTGGTGTGAACCTTTCCCTACGTACCCCCGGACATATGATATGCTTCATGCAAATGGAATTCTTTCTCATCTCACTTCAGAGAGGTGCAGCTTGATGAACTTATTCTTGGAGATGGACAGAATACTGCGTCCAGAGTTTCGACCAAATTTCAGCTGTTGTCTTCTCCTTCGAGAC
>TCONS_00001098|GLYMA01G07046.N7|"j":new_splice_junction|noncoding probabity:1
AATCAATCCCACTCTTCTACAACAACTATCTGGTTACAAATTAATTAATATTGTTGGTGTTGGTTACAATGGGCTAGGAGCTGGTTTCATTCTACTATAGTGTCAAACAAACAACTAATGGCTTCAAATATTAGTTACCATGAGCCAGGTCCTACTTACACCCTATTGCTTCTGCTTTGATTTGATCATTCGCCGCCAAATTTGGCTTCTCATCCGTTTCCACACAAATTTGCAGCCATTGTGTCAAATCACTTTTCATTTAAAATTTAATTTCATCTCTCAAAGGTCTTCTAAACCAATAAACCTTAATTACTTGTTGTCTCTCTCGGCTCACTCTCTCATTTTCTCGGTTCTCATCTTCCCTCAATCCATATAGTGCTGGTCTAAGCGAGAATGTCTCGAAAGGTTAACAGTATTGCAGACATTGATGACTCCAAAGAGACGTGGAAACTGGGTGTTCGAATAACCCACCTATGGACTAAACAGAGGTCTCCGAAGCCCTTTATAGAAACGATCTTTCTTGACAACAAGGTTTGTCACTGTAGTACTTTTATGCCTCTGCAAAGTGACCTAAAATTAATGGTTTGCGTTGTGTGCTATGAGCAATGTTTTCTGACACTCTAAATCTGCAATAGTCAGTAATTTTAAGTGGTTTCACAATCTTAAATGGTTTCCATGCATGAAAATAAGTGTTAAAACTGTTGTGAAGATTGTCTACTGCAAATTAATTGGTTATAAAGATTTTCTTAATGGCTTTGAAAGACACAAAGTTTGTGCCTTTTAGCAATATCAGCCCCATTCAGCATTAAATGGTGAAACAGTGAGGTCATTAACTCTATGACGGTATTATTTTAGTTTATTCTCTTGACAGTTATGAAACTTATACACTATTTTTTTATTATCTCAAATTGGATGTTACTAATAGATTTTTTTGGTTGTGCATTCATTTAAATATTATCTTTGTGTTTCGTGTGTTGTCTTGGTGCAAAATGTAGGGGGGCAAAATAGAAGCTTGTGTAAAAAATCCACTTAGTGATAAATGGGAAGCCATGCTGATAGAGGGCAAAACTTATTTTGTCCAAAACTTTGAAGCTGAGATGAACTCATGCCATTATAGGGCAACAAATCATCGTTAGAAGCTATCTTTTATCAAAACAATCATTGTGAAGGAAACAAATATTGTAGATATACCTAAGGATGTTTATAGGTTCACCGAGTTTGAGCTAATTACAAACAAGGCTGTTTCATCTAATTACCTTATAGGTAATTTTGTTTACATATGCAATCAAGTAAGATTTTGTTGATTTTTATGAAATAAGAATCTCTAACTAATATTTATTTTTTTATTTCATTAAACATTTTAAAAATGCAGATATCATTGGTGTGACACTTTCTATTCCAATATACATATAAATAAGAAAAATATATAAAAATATAAAATTTAATTAAAGTAATTTTATTTAAATCACGTAAATAAATTCACATGAGTAAAAGGATCACATTCGCTTCACTATTATTAAATAAAACTTATTAAAAATATTTTTGTTTCAAAACAAGGCATTCAAGTTTATAAAAGAACTCAAGTTAAGCAGCAAAATAAAATAAAGTAAAATAACATATTCAGAATATCATGTAATTGAAACAGAAATCCATGTTTCAATGTCATATCCTATCATAACATTGTGTCTCAACGTCCTCTAGCACAAGATTATTTAAAGTCATCCACCTAGTCATTTGTTCCCACGAACATAAGGTTTGAAATCATCATAGGATTCAAATACAAACAACACATAAGAAGTGAATTATCACACTCCTAAAGAGGTACAGATATACGAAGGCACATATATATATAATATAAGTATAACAAGTTCAACGTAGCACAATTCATATCATTTTACCACTCATTATGTAACATCACTTGTTCCAAGGATTTAATCACAAAAACACATTACACACCTTCACATTAATCACGTGCTTAGAACAACACAACTCAAGTATAATACAACATCTCACACTCACAATTCATTATCCACCATCACGTAACAAGTTACAATGATTATTACACAAATGTTACGCAACAGATTCACTAACACTCAATCTTATATACAACGCGGTATCATGTCAGTGAAAAATCTCGTTGGACGCCTAGGAGTACATGACAAGACAGATCACACATTGGTAAGTCGGGTCACTCTCACTAGGTAGAATCATAGGGAGACCAATTAGGGCCACACTGTTTTGCGAGAATGCTTCAACCATGTGGGATCGGCATAGACTTAAAGGAGCACTCAAATCGGGTGTATTTATCCCAAAGGCCTAGACTCTGAAGAGTCCGTTAGGGTTTCTCCCTCTTGATTCAAGTCTAACCCAGAAAATATTTTAACACACAGACTCTATTTATAAATTATATAAAACATGCGACTCTTCAATTGTTCACAAAATAATTTTAACTCTTCGTGCCTTAAAGCGATTAAACTCACCACAGTAAATTTCATCATAATACTTAACGCGCATTAACTCGTTGCTCTTAAAGGGTTTTACAGTTGTGTGATTGTACGGTTCATAGCTCACAACTCAGTGCATTCAATATCTCAATACACATGTATCTTATAATTCAACACATTCAATTTATCACATACACACAATCTCAATCACAATGTTATAATCCCAAAACATGTTATCACACCTCATGAATTATATACACATCATACAATATTAATATATATGACACAAACACATATTTTACCAATGAACTATGCAATACACACAACTACTCAATTGTTTTTAAAATTATTTTAACTCGTTGCACCTCAAAGTGATTCAACTTGTCAGGTTCCCGCAGTGGATCCCACCACAATATTTGTCGCCTTTAAAGGGTCTCACAGTTGTGTGATTGTACGGTTCATAACACACAACTCAATGCGTATAAAATCTCAATATACATGTATTTTATAATTCAACACATACTCAATTTATCACTTACAGACAATCCCAAACACAATTTCATAATCTCAATATAACAATTAATCACGTCTAATGAATCATATACACATTATACAGTAATAATATTTGTATGGCGCACATGCACACACACACGCATCACACCCCCCCCCCTCCGCGCACACACACACTCTCACACTCACTTTCACTCACTCACTCACTTTTTCTCTTTCTCTCTCTCTGAGAAACCCAAGGTATGTTACAGTCAATACGTTTGAAGAAAATGCGACAATGTAAATAAGTCAATCTAATTTATATATTTGTTGTGGTAGGGACCTATTGTCATTTTGTTGCAACGGTCTAAGATCAAAGAGGGAAAATTTTATGTAGTAATAAGTTAATGCATATAGTATTTGTCATTCTATTCATGAATTATATTGATCTTGGTCTATTGTGATTTCATTACCAAAGTTTGCACATTATTATATTGGCATTCAAAACTCAATGTATAGGTCACAGCTTTATATTAATGAAGATATCAAAGAGATTAATGATTTCTTGAAAAGGTATTTCTTATTTTGATAGTTGAATGGTGTTTTAGGATTTACTAATGCTATTAACATTGTGTGTATTTATTTAATGTAGTTTGGAACCAAGTGATAACTATGATGTTTGCTTAATTCAAAGAATTGTTCATATATCTCAAAGCTTTCTTTGAGGATAAGTTTTTTTAGAATTTTTAGGTCATTAGTTTAAGTGAGCTGGCTGAAATCCAAAAGCTTATCATTAAATTGTATAATTACAACATATTATTTGAAATTTGGGCTTAATATTTAGTCTGTTGGAACTATATTGACAAATTTTTCTTGGTTCATACAACAAGGTAACTTTGTAATTGTTGAAACTATTGAAAAGGTTTTGGTAGCCAATGGTTGGTGTTATGAAGGTTGTCCCAAGTGTAACATGAAATGCGAAGAGAAGTTGTTCCCTTTCATTTGTGTTGGATGTCAGAATGAAAATTCAAGTACAGTGCTTAGGTTTAGGTTGGAAGTCAAAGTCTCACACCATAATGATTCTTTAAAGTTTGTCATGTGGAATAAAGAGTTCAATCTACTTATTAACCAAACTGATGCTGCCATCAAGAATCAGTTGATTCAAGAGATTTTTTGATCTCCCATATTTCTAAGCTTTTTG
>TCONS_00001130|Glyma01g07390.N3|"j":new_splice_junction|noncoding probabity:0.947786
TTCAAACAAAACAAGTTTTTCTTCTTCTTCTTCTGCCCCCATTTTTTTCTCCTCACTCTCCTTCTCGTTTTCGTTCTCGCGGGTTTTTGTGAAGCCAAAAACTTTCAAGAAAGACAGAATCCGAGTTTGCTTTTTGCTGTTAATTGCTTCGTGGGGAGAGAGTGGAAGTAAAAGGAGAAAAATTCATTTATTTTCATATTCATTCGAATTAATTGCATTAATTTTAAGAGAAGAAGAAGAACAAAAAAGGAGCAGTTTTTGCGATCTGGGTGTGCGCTGTTTTTTGGCGTCATTTGATGACAAAGCGTCATCATCATCATCATCATGTTTCGTGTCATGGGTTTTGCTGATTTGAATCACCACTCGCCACCCCACCAGGGCTTGTTGTTTTGTGCAGCGCACGCGGGTTGTGTTGTGTGAGGAGCATGCGTTAGAATTAGAACAGCAAGTGTTGCTACTTCACGATGTTCTATGTGGTTTTGCCTTTGGTAACGTGCATTGATGGAGGATTATAAGAAGAACCATCCTTATCAGCAACAGCAACAGCATCAGCATCAGCAAGAAGAAGAGAAAGAAGTAGTGTGTGAGAAGATGGAGAGGTATCCTAGGGATTTGCTTCAAGGATTTTCCATCAGTGGTGTTGCTACTATTAGGGATGATAATAACAAAATTAACAATAATAACATGATGCAGCAACAACATCATGTTCTTCATCATCACCATGAGCAGCAGCAACAGCAAGAGCAGCATGAGGAGGACGATGAAGAGGTTGAGTTGAACCTTGGTCTTTCTCTCGGTGGAAGATTTGGGGTGGACAAGAACGCCAAAAAAAAGAGGCTTTTACGCTCTTCTTCTGTGGTGGGGACAATGCCTCTGTTCCGGCAGGACGATGCGGTGGCGCCGTCGGCGGCGGCGTTCCCGGCGCTCATGAGGACGTCGTCGCTGCCCACAGAGACCGAGGAGGAGTGGCGGAGGCGGAAGGAGATGCAGACGCTGCGCCGGATGGAGGCGAAGAGACGCCGCTCGGAGAAGCAGAGGGGTTCCCGGGAGGTCTTCGCCGGCGCCGGCGAGGAGGTGGAGGCAGGGGGGACTATGGCAATGGGATTCAACAAGTTTGGTTCTTCGGCGGTGGCGGTTCCGCCGCCGGGGTGGGGTGTTCCGGCAAAGCAAGTTGTTCTTGGTGATGTGTTGGGGAAGGGAAGGGGGTTTCAAGGATTGTTTGGGCAACCATCTTCTCAGGGTTCGGCTGATTCTCAAGGAGGAAGCTCTTCATCAATGTCTGAAATGGATAGCAAGGCTTTTCTAGAAGTTCATTCATTTACTTTCT
>TCONS_00001133|GLYMA01G07530.N2|"j":new_splice_junction|noncoding probabity:0.993485
CTAATCCCCACCAAACAAAAGTTGCATGAACCCAAGAACTCAGTTTTCACAAAAACCCTAATTGCCTAAGTCTCTCATCGTTGTTACCTTTTTCTCTCTAGACAAACATTACCAATGCTGTCTAAGTCCGTCAACAAGATATGACGTCGTTTTCTAGTTTTTGGGCCAAAAACAATTAAAAAATTAAATCACGACCGAAATCCGCATAGAACATCTTCGTTATCCAATTTAATTTAAATTGAAGCATTTTTAATAATTTAAGACCAAATTGAATATTTTAAAATAATTTCACACCAAAAATTAATTATTAAGCCTTTATATATATATATATATATCACCGAACCCCCTTGTATACCGAACCCTTTTGTTCCTCAGAAACCGTCTTTTTCTTCTTCCTCCTGGTTGCGGCACAACAATGGAGCCTGGTCGGTGACAAGAGTTGCAGCGGAAGAGTCGGTTTCCTTCACAGTGTATTCTGTGTTGCTTCCTTCCTTCCTTTGTGTATCAGTTGACGCCACCATGCCGTCAGTGCAACGGGGAAGCTTCTCCAATCGCCAAACCCAATTCTCCGAGCGGAGGCAGAAGATTATACAACAGAGGAAGTCTCTTCCGATTGCTCCAGTTGAGAAAAGACTGGTTGAAGAGGTTCGGAAGCACGATGTGTTGATTATCGTTGGCGAAACTGGAAGTGGAAAGACCACTCAGATTCCGCAGTTTCTGTTTGATGCTGGATTTTGTTGCGATGGAAGGGTTATTGGGATAACACAACCTAGACGTGTGGCTGCTGTCACTGTGGCTAAACGTGTTGCTGAGGAGTGTGGTGTTGAGTTGGGCCAGAAGGTCGGGTATTCAGTTAGGTTTGATGATGCTACTTCTGGCTTAACAAGGATCAAATATATGACAGATGGGTTGCTTTTGAGGGAAGCATTGTTGGATCCATATCTTTCAAAGTATTCTGTTATAATTGTTGATGAAGCACATGAGAGGACTGTTCATACTGATGTCTTGATGGGCTTGCTAAAAAGTGTACAACTTGCTCGGTCAAGTTCTGTAAGTGGTGGCCAGGGCCTTAATTTTGGAAACAAGAATATGAATAAGTTGTTCGAGAAAGAAAATGATCAGAGTGGCATTTTTCTTAAAAAGCCCCGCCATGAGAAGTATGCTCCATTGAAGTTAATCATCATGTCTGCAAGTCTGGATGCACGCGCTTTCTCTGAGTACTTTGGTGGTGCCAAAGCTGTTCACATCCAAGGGAGACAGTTTCCTGTAGATATATTTTATACCCGTGATGCAGAGACAGATTATTTAGATGCTTCCTTGATAACAATATTCCAGATTCATTTAGAGGAGGGCCCTGGTGATATACTAGTATTTCTGACTGGGCAAGAAGAGATTGAATCTGTTGAAAGGCTTATCAGTGAGAAACTCCCACAATTACCTCAAGAAAGTCAGAAGCTTCTAGTTGTGCCTATATTTGCAGCTCTTCCATCTGAGCAGCAAATGCGGGTCTTTGCACCATCTCCATCTGGGTTTCGGAAGGTGATATTGGCAACTAATATTGCTGAGACATCAGTAACAATTCCCGGAATCAAGTATGTAATTGATCCTGGATTTGTTAAAGCACGTTCTTATGACCCTGGAAAAGGCATGGAATCCTTGATTATAATACCTACATCCAAGTCCCAAGCTCTGCAAAGAAGTGGGCGTGCAGGGCGTGAAGGACCTGGAAAATGCTTCCGTCTATATCCTGAAAGAGAATTTGAGAAACTTGAGGACTCAACAATGCCAGAGATTAAGCGTTGCAACCTTTCTAATGTCATTTTGCAGCTTAAGGCTTTGGGTGTTGATGACATACTAGGGTTTGATTTCATTGATAAACCTTCAAGAATTATTGATTGGATATTGACCAAAGTGGAT
>TCONS_00001150|GLYMA01G07641.N9|"j":new_splice_junction|noncoding probabity:0.991173
AAATTGATACAAAAATGTTGTACTGGTTGGCTTATAGAGTCCAGGAAATCCCATACCCATACGACAAAGCAGCCCAAAACAGAATAGGCCCGACATAAGCCCGCCAAACATCGCATGCCAGCGGCGGTGGCAAGTCGCGAGTGAAAGGATTGATTCCCTTTTCACCCTCTCGGAGTGAAAAAAATGGATCGGAGCTCTTTCTCACCGGGTACGGGAAAAACCCGAACCAAACCCGACATATACTCTACCTTCGTGGTCCACGACGACGACGACGAAGACTCCTCTCTTCCTCCGCTCCTCAGGCGCCTCCCCAAGGACTTCGGCGGCGGAGCGCCGCTGGACTACGACGACGACGAAGACGAAGGCGCCGGCGACTTCGGCACAATGATCGTGAAATCTGACCGGAGTCGGCAGCGCGACCGGTCGTCTTCCGGCGTGGCTTCGCCGGCATGGAAGGCTCGGAATCCTCTTAACAGATTCGGCGCCGAGGATGACGGCGATGAGGAGGACGACGACGATGGCGGAGGATTCTCGACGTTCGTTGTGCGTTCGACGGTGAAGTCCGGCGAGAGAGAGTCGGTGAGCGGAACCGTGGTGCGACGGACCAGTGGCGGCAGCGGCGGTCTCGGTGTCGGTTCCACGATGGAGAGAGCGGTGGCGAGCATGCAAGGGATGGGAGAGTTTGGATTTGGAAAGCAGAGGAAGGGAAGTGGATCTTCGCAGAACGATGAAGGAAGGCATCAATCGATAACGACGAAGGTTTCGACGAGTTCGATCCCTGATAGTGTTACTAGAGAGGACCCTACGACCAAATACGAATTGCTCAATGAACTTGGGAAGGGGTCCTATGGGGCTGTTTACAAAGCAAGGGATCTGAGAACCTCGGAGATGGTTGCCATCAAAGTAATATCGTTATCCGAAGGGGAGGAGGGTTATGAGGAAATCCGTGGTGAGATTGAAATGTTACAACAATGTAATCATCCAAATGTTGTCCGTTATCTTGCAAGCTATCAGGGAGAAGAGTATCTTTGGATAGTGATGGAGTATTGCGGTGGTGGTAGTGTTGCTGATTTGATGAGCGTGACTGACGAGCCACTTGATGAGGGTCAAATAGCATATATCTGTAGAGAAGCACTGAAGGGTCTTGATTATTTGCACTCAATTTTTAAAGTCCATAGAGACATTAAAGGTGGGAATATCTTATTAACTGAACAAGGAGATGTCAAGCTAGGGGATTTCGGTGTTGCTGCACAGCTTACAAGGACTATGTCAAAACGCAATACGTTCATTGGAACTCCTCATTGGATGGCTCCAGAAGTTATTCAGGAAAGTCGCTATGATGGAAAGGTAGATGTTTGGGCTCTTGGTGTGTCTGCTATTGAAATGGCTGAGTATCTTCTTTTTGGCACAGTATGCTTA
>TCONS_00001163|GLYMA01G07770.N2|"j":new_splice_junction|noncoding probabity:0.62349
ATTCTCATTGGTTGTATATGTTTTAACTATTTGTATTTTATAATTAAATAAGAAATTTTTTTATGGTTGAATTCCTTTAGAACCTTATACAATCCAATTCCTCACACGTGTGTGTGTATATATATATATGCCCACACCCGTCTTCTACATTTGCCAGCTTCTTCTGTGTGCCACCCTTTCTTTAATTTTTTTTTCTTTAGCTTTTGGAGTTTGGATTCTCTTGAACCATGGCTAAGAATACAGGAGAGTTGAGGATTCATGAGAGTGTGGATGAGCTTAGGACTGATTTGGCAGACTATGTTGCTGAGTTATCAGAGGCATCTGTGAAAGAGCGAGGAGTCTTTGCCATTGCTTTATCTGAAAACTCTGTGAAGCTCCTTATAACAAGACAGTGGACTGGTCCAAGTGGTATATCTTCTGGGCTGATGAGCGTGTTGTGGCGAAAAACCATGCCGATAGCAATTATAAGCTTGCTAAAGATGGCCTTTTGTCCAAGGTGCCTATTATCCCCAGTCATGTGCATTCTATTAACGATTCCGTGTCAGCAGAAGAAGCTGCCGATGATTACGAGTTTGTCATTCGACAGTTAGTGAAAACCCGTGTTGTCAGCGTGTCTGAGATTAGTGACTGTCCAAAGTTTGACCTCATTCTGCTCGGATTGGGTTCAGATGGCCACGTTGCCTCATTGTTTCCTAACCACTCAGCACTCAATGAAAGGGAAGAATGGGTAACTTTTATTACTGACTCCCCCAAACCCCCACCTGAGAGAATCACATTCACCTTGCCTGTCATCAATTCTGCATCCAATGTTGCAGTAGTTGTCACAGGCGAAAGCAAAGCGGAATCCGTACACTTGGCAATAGACGATGTTGGACCTGATGGCCCCTTAATACCAGTGAGAATGGTCCAACCAGCGATGGGGAAGTTGGTGTGGTTTTTGGATAAGCTGGCTGCCTCAAAACTTGAAGATTCCAATTTGAACAAGTAGGACATGTTGAGTTTGTATGTAGTGTTAGGGGATTTCACAAGTGTTGATCATCCTTAGAATCCTGCCTATTTCTTATGTCTTGGATAGAAAGCTTGGTTTTTTTTTTTTTTTTTTTTTCTTTTTCCTTTTCTTGCTTTCTCCTAGGAGGATGTTTGGAGAAAGTGTGGTATAGTTTTTGTAACCGGCCAATAAAACTTGTGGCTATCATTCCAAGTTCCAACACCCTTCTTTCCTTCTATTTCTTCATTGGGTTATTGGCTATGATGATGGTCTCACTTGTTTGCAATTTAGAAAGGAAAATCAGGTTCATGTAATTCTAAGAGTTCACTTTCCCACTTTCTTGTTTATCTATTTTGTTTCAATTTCAATATATATATATATATATAAAAATCTCTACTTGATGGTGGAAAATTTTAATGCCCCC
>TCONS_00001164|GLYMA01G07770.N3|"j":new_splice_junction|noncoding probabity:0.999998
ATTCTCATTGGTTGTATATGTTTTAACTATTTGTATTTTATAATTAAATAAGAAATTTTTTTATGGTTGAATTCCTTTAGAACCTTATACAATCCAATTCCTCACACGTGTGTGTGTATATATATATATGCCCACACCCGTCTTCTACATTTGCCAGCTTCTTCTGTGTGCCACCCTTTCTTTAATTTTTTTTTCTTTAGCTTTTGGAGTTTGGATTCTCTTGAACCATGGCTAAGAATACAGGAGAGTTGAGGATTCATGAGAGTGTGGATGAGCTTAGGACTGATTTGGCAGACTATGTTGCTGAGTTATCAGAGGCATCTGTGAAAGAGCGAGGAGTCTTTGCCATTGCTTTATCTGGTGGTTCTCTCATTGGCTTAATGGGAAAACTCTGTGAAGCTCCTTATAACAAGACAGTGGACTGGTCCAAGTGGTATATCTTCTGGGCTGATGAGCGTGTTGTGGCGAAAAACCATGCCGATAGCAATTATAAGCTTGCTAAAGATGGCCTTTTGTCCAAGGTTGTGCCCTCAATTGAAACATATCATGTTTCTCATTTCTTTATCCTGTTTATGTAAAGAATGATTTGTTCTCATAGTAATTTGGAGGAAAGTGATGTAGTTGTAGTTTTTTAGCATTACTCTGTTCTTTTGTAATTTGCCTTCTCATGCTGATTGCTGCTTAAAAGGGAAAACCAAACAACGTGGATGGATGGCTTTTGTTTCACTTTTGAGCTTATATAAAGAAGCTTCTTTCACGTGAAACATTATATTTTTGCTTCAAGGTGCCTAATTTTGAATATGTACCAAAATTAGCATTCTGGATCTAGTTTTTACTGTTTACTTAATTGAGATTTAACATTTATTCTGATATGGAAGTTAATTTGCCCTTTATAGTTCACAGAATTAGGAGCCATTCATAGTTTACTACAAATTTCTTCTTTATCCTCTTTTCTTTACTTTTTCAAGGCGTGGGATAGGGGGCACAGGATTATATAATATATATCAATACCACATAAGTTTGAATTCTCAAAAGGCTGCTGTCCAAAACTTGTCTTTAGTAGAGGAAAGGATTATGCTGAAACTTGAAAGGTTATGGTACTTTTTCTGCAAGATTGTAATGGTAGATATTCAATATTTATGGGATATACTAGTTAGTTGGCTTGAAAGACCATTGGGATTGAGTTATGGGATCAAGATTCACCAGTTAGTTGACTTGAAATACCATTGGGGTTGAGATATACCATAGTTGAGTCGGTCTGACATGAAGCAAATGTGTAAAAGTTCAGTGGCATAAGTGGAGTTGCATTTTCACAAAACTTGATAATGCCAAATTTGTGAAAGGAATCAGCCATCCCTCATAGTACCACCTCATAGAAACTGTAATATTGAAACTTTCATATTTTTATTGATTCTCCAGCATACTGCAGCAAGAGCTTTTGGAAGAAAATGAACTTTTTTTTTTTATTTTTTTATTGACAGTATGAGAAGTCGAAGCTGCACATTCTCAAAAATCTGAATTTATCACATGATTTTGTAACATAAGAACTAGAGAGACAGCAGAACTGATCTAGTAACTGTTCAGCTGACTTTTATGGCCTAGTCTCCAAGGTGGATAGGACCCAATAGCTCTTTCATGGAGGGTCTTTTATGTTTTAGATGCTGGGTTATTAAACTATACCCATTACCAATAATTATGATGTTGGGGATTCTTACAGTCCTAGCAGGATTGACTATATCATAATAAGAAAGAGGAATACCAGCAACACACACAAAAGAACTTTAAAATTGGAAGATTGCATGTGAAAGTTTGTTATTCTGTTGCTACAATCAGAGGAAGTACATTGCCTGTTAGTGGCATGTGCCTCCAATTTCTCCAATTTACTTCCATGTATTGAAAGTTGGTTGTCAGGTTTGCTTTCATAAGTGCTGAGGACCCTATTAGTGGACAATTTTGCTTGAAGGCTGTAGCAATAATAACTACAATGATCCAATATTGTGTAAGCTTCCTAAAGAGATTACTCTTTAGGAAGCTTACACAGTATTGGATCATTGTAGTTAACGGATCATGTGCCAATGCTTAATGACTTTTCAAATCATGTTTATTCTAGGAAAAGCCTCAATCTGGCAATTTAGTCCAGCCTGAAGATCACAGTTGTTGACTTTTCACTCTGAAATCAATTAGATACATCTCTCTGCATGTAGGTATAAAGACCAACCAGAAAAGATACAGAAAAATTAGTCTGAAGTGTAAACTTTTCTAGTAAGATTGAGTTGTGTAGAGACATTAAAAAGAAACAGCTTTTGTGTATAATCAGCCTTGGCATGATATGAAGAGTGAGACTGTCTGAAAGAAAGAGACAAACTATCTTAGAATGTCTTATTATCTTTGTTTTCGTAATGATTTCTTGATGACGGTTTTATTAGTGCAAGCCAGATTAGTTTTAAAGTAACAGCAATATGTAGTGGTGAATTTTAAATAATTCCAGAGCACTGTTCATTGCACAATGGTTATTCATACAGTACACCAAGTATATAGTGCTATCAGGTTGTTATGCAAAGCACATCTTGATCTTCATGTCTATTTCCCACAATCCATTGGTACTTTCTGAAATTTATATGGGGAATGGCTGCTTTAAGATAATATGACTGCACTGTTTGGCTATCTACTTCAGTCTCATTTTGTTTGTTAAGCCCTTAATTAATTGTGTATATTGCTAATTAAAATTCCCATAATATTGTAGTTGATGGACTATCCCCTTTTTGTCTTCAAGTATGATTACTTACAGTAGAAAACTAGAATGTGATTATCAGGCACGAAAAAGGAGGTGCCTATTATCCCCAGTCATGTGCATTCTATTAACGATTCCGTGTCAGCAGAAGAAGCTGCCGATGATTACGAGTTTGTCATTCGACAGTTAGTGAAAACCCGTGTTGTCAGCGTGTCTGAGATTAGTGACTGTCCAAAGTTTGACCTCATTCTGCTCGGATTGGGTTCAGATGGCCACGTTGCCTCATTGTTTCCTAACCACTCAGCACTCAATGAAAGGGAAGAATGGGTAACTTTTATTACTGACTCCCCCAAACCCCCACCTGAGAGAATCACATTCACCTTGCCTGTCATCAATTCTGCATCCAATGTTGCAGTAGTTGTCACAGGCGAAAGCAAAGCGGAATCCGTACACTTGGCAATAGACGATGTTGGACCTGATGGCCCCTTAATACCAGTGAGAATGGTCCAACCAGCGATGGGGAAGTTGGTGTGGTTTTTGGATAAGCTGGCTGCCTCAAAACTTGAAGATTCCAATTTGAACAAGTAGGACATGTTGAGTTTGTATGTAGTGTTAGGGGATTTCACAAGTGTTGATCATCCTTAGAATCCTGCCTATTTCTTATGTCTTGGATAGAAAGCTTGGTTTTTTTTTTTTTTTTTTTTTCTTTTTCCTTTTCTTGCTTTCTCCTAGGAGGATGTTTGGAGAAAGTGTGGTATAGTTTTTGTAACCGGCCAATAAAACTTGTGGCTATCATTCCAAGTTCCAACACCCTTCTTTCCTTCTATTTCTTCATTGGGTTATTGGCTATGATGATGGTCTCACTTGTTTGCAATTTAGAAAGGAAAATCAGGTTCATGTAATTCTAAGAGTTCACTTTCCCACTTTCTTGTTTATCTATTTTGTTTCAATTTCAATATATATATATATATATAAAAATCTCTACTTGATGGTGGAAAATTTTAATGCCCCC
>TCONS_00001165|GLYMA01G07770.N4|"j":new_splice_junction|noncoding probabity:1
ATTCTCATTGGTTGTATATGTTTTAACTATTTGTATTTTATAATTAAATAAGAAATTTTTTTATGGTTGAATTCCTTTAGAACCTTATACAATCCAATTCCTCACACGTGTGTGTGTATATATATATATGCCCACACCCGTCTTCTACATTTGCCAGCTTCTTCTGTGTGCCACCCTTTCTTTAATTTTTTTTTCTTTAGCTTTTGGAGTTTGGATTCTCTTGAACCATGGCTAAGAATACAGGAGAGTTGAGGATTCATGAGAGTGTGGATGAGCTTAGGACTGATTTGGCAGACTATGTTGCTGAGTTATCAGAGGCATCTGTGAAAGAGCGAGGAGTCTTTGCCATTGCTTTATCTGGTGGTTCTCTCATTGGCTTAATGGGAAAACTCTGTGAAGCTCCTTATAACAAGACAGTGGACTGGTCCAAGTGGTATATCTTCTGGGCTGATGAGCGTGTTGTGGCGAAAAACCATGCCGATAGCAATTATAAGCTTGCTAAAGATGGCCTTTTGTCCAAGGTTGTGCCCTCAATTGAAACATATCATGTTTCTCATTTCTTTATCCTGTTTATGTAAAGAATGATTTGTTCTCATAGTAATTTGGAGGAAAGTGATGTAGTTGTAGTTTTTTAGCATTACTCTGTTCTTTTGTAATTTGCCTTCTCATGCTGATTGCTGCTTAAAAGGGAAAACCAAACAACGTGGATGGATGGCTTTTGTTTCACTTTTGAGCTTATATAAAGAAGCTTCTTTCACGTGAAACATTATATTTTTGCTTCAAGGTGCCTAATTTTGAATATGTACCAAAATTAGCATTCTGGATCTAGTTTTTACTGTTTACTTAATTGAGATTTAACATTTATTCTGATATGGAAGTTAATTTGCCCTTTATAGTTCACAGAATTAGGAGCCATTCATAGTTTACTACAAATTTCTTCTTTATCCTCTTTTCTTTACTTTTTCAAGGCGTGGGATAGGGGGCACAGGATTATATAATATATATCAATACCACATAAGTTTGAATTCTCAAAAGGCTGCTGTCCAAAACTTGTCTTTAGTAGAGGAAAGGATTATGCTGAAACTTGAAAGGTTATGGTACTTTTTCTGCAAGATTGTAATGGTAGATATTCAATATTTATGGGATATACTAGTTAGTTGGCTTGAAAGACCATTGGGATTGAGTTATGGGATCAAGATTCACCAGTTAGTTGACTTGAAATACCATTGGGGTTGAGATATACCATAGTTGAGTCGGTCTGACATGAAGCAAATGTGTAAAAGTTCAGTGGCATAAGTGGAGTTGCATTTTCACAAAACTTGATAATGCCAAATTTGTGAAAGGAATCAGCCATCCCTCATAGTACCACCTCATAGAAACTGTAATATTGAAACTTTCATATTTTTATTGATTCTCCAGCATACTGCAGCAAGAGCTTTTGGAAGAAAATGAACTTTTTTTTTTTATTTTTTTATTGACAGTATGAGAAGTCGAAGCTGCACATTCTCAAAAATCTGAATTTATCACATGATTTTGTAACATAAGAACTAGAGAGACAGCAGAACTGATCTAGTAACTGTTCAGCTGACTTTTATGGCCTAGTCTCCAAGGTGGATAGGACCCAATAGCTCTTTCATGGAGGGTCTTTTATGTTTTAGATGCTGGGTTATTAAACTATACCCATTACCAATAATTATGATGTTGGGGATTCTTACAGTCCTAGCAGGATTGACTATATCATAATAAGAAAGAGGAATACCAGCAACACACACAAAAGAACTTTAAAATTGGAAGATTGCATGTGAAAGTTTGTTATTCTGTTGCTACAATCAGAGGAAGTACATTGCCTGTTAGTGGCATGTGCCTCCAATTTCTCCAATTTACTTCCATGTATTGAAAGTTGGTTGTCAGGTTTGCTTTCATAAGTGCTGAGGACCCTATTAGTGGACAATTTTGCTTGAAGGCTGTAGCAATAATAACTACAATGATCCAATATTGTGTAAGCTTCCTAAAGAGATTACTCTTTAGGAAGCTTACACAGTATTGGATCATTGTAGTTAACGGATCATGTGCCAATGCTTAATGACTTTTCAAATCATGTTTATTCTAGGAAAAGCCTCAATCTGGCAATTTAGTCCAGCCTGAAGATCACAGTTGTTGACTTTTCACTCTGAAATCAATTAGATACATCTCTCTGCATGTAGGTATAAAGACCAACCAGAAAAGATACAGAAAAATTAGTCTGAAGTGTAAACTTTTCTAGTAAGATTGAGTTGTGTAGAGACATTAAAAAGAAACAGCTTTTGTGTATAATCAGCCTTGGCATGATATGAAGAGTGAGACTGTCTGAAAGAAAGAGACAAACTATCTTAGAATGTCTTATTATCTTTGTTTTCGTAATGATTTCTTGATGACGGTTTTATTAGTGCAAGCCAGATTAGTTTTAAAGTAACAGCAATATGTAGTGGTGAATTTTAAATAATTCCAGAGCACTGTTCATTGCACAATGGTTATTCATACAGTACACCAAGTATATAGTGCTATCAGGTTGTTATGCAAAGCACATCTTGATCTTCATGTCTATTTCCCACAATCCATTGGTACTTTCTGAAATTTATATGGGGAATGGCTGCTTTAAGATAATATGACTGCACTGTTTGGCTATCTACTTCAGTCTCATTTTGTTTGTTAAGCCCTTAATTAATTGTGTATATTGCTAATTAAAATTCCCATAATATTGTAGTTGATGGACTATCCCCTTTTTGTCTTCAAGTATGATTACTTACAGTAGAAAACTAGAATGTGATTATCAGGCACGAAAAAGGAGGTATAAATTGAATTTGTCTATATTTCTAGTATATTACCTTTAAAGTTAGTCCTATTGTGAATTTTATGCTTGATGTATGCTCTAAGTTGGCTGAAATTTATTTCTTTGCCTAATTTCTACTTTTGTCATCTTACAATCCCTCAGACGTATGTTGTCTTCTTGGAGTCATAGTCCACTTTGAATTAAAAATTTCGAAGCATTAATAAAATTTTAGTCAAATACAAGGCATCCCTTGATGGCCATAAAGTACAGAGGTACAAGAGATAGTGGTGGGAAGAGGGAGTTCTTGGCAATTACAGATTATCCCTTCAAGCAGATTATGTACGAACTATGAATTGTGTAAAAAATGCTTTCAGCCTTCAAGAAAAATGTTCTTGTATTACAGGTTAAATAGCAATATAAGATGTGCATTACATTATCCCGGGGTGTACAACTTGCTTTTGATGTATTTATCCCAACAGGAAAAAGGTGTGGTTCAATTGGGGTGTTGTAAAACTTTTTTGTTTAGCTAATGATTGGGTTGTTCTTTATGCTTTACATTTCGCATAAATGTCTTTTGGTTGAAGGATCAATATACTTTGTATCTGGAGAATTAAAATAATTCTGTACCGTAGAATCTGTAATATTCAACACTTCACAGACTTCATTATTATCTATTCTTCTGTGCATTTAGTTTCTTAGCTGATTCTGTTCAGAGGTCCATACCATTCAGCTTGTATGTGATGTTTTCCTGTGCTGCAGTTGCTATAATACTTATATGTTATTTAGGAAAGCAAAACTGTCATTAAGAAAGCAATTTTGTCAGTGTTTCCCTGGTTGTTAGAGGTGCATTTTTTCATTTCAGGAACCATTTTGTAAACCCTGAATTGCATTTTTAAATATGCTGGTGGATAAATTCCTGACCAGGGGAAAAAGAGATGATTCAGGATTTGCATGCTTTTTATTTAAATATTGAGTTCAACAAATGCAATATGGGAGCCTCTGATATAAATGTTTTGATTTGATGTGTAAAAATAATTCTCCTTTTCTATCTCTCCATGTCTGTCTTATAATATTCCACGAGATTATTTAATATTCATTTGTATTCTTCTGCTAATATGCTTGTTATATTAGCAGGTGCCTATTATCCCCAGTCATGTGCATTCTATTAACGATTCCGTGTCAGCAGAAGAAGCTGCCGATGATTACGAGTTTGTCATTCGACAGTTAGTGAAAACCCGTGTTGTCAGCGTGTCTGAGATTAGTGACTGTCCAAAGTTTGACCTCATTCTGCTCGGATTGGGTTCAGATGGCCACGTTGCCTCATTGTTTCCTAACCACTCAGCACTCAATGAAAGGGAAGAATGGGTAACTTTTATTACTGACTCCCCCAAACCCCCACCTGAGAGAATCACATTCACCTTGCCTGTCATCAATTCTGCATCCAATGTTGCAGTAGTTGTCACAGGCGAAAGCAAAGCGGAATCCGTACACTTGGCAATAGACGATGTTGGACCTGATGGCCCCTTAATACCAGTGAGAATGGTCCAACCAGCGATGGGGAAGTTGGTGTGGTTTTTGGATAAGCTGGCTGCCTCAAAACTTGAAGATTCCAATTTGAACAAGTAGGACATGTTGAGTTTGTATGTAGTGTTAGGGGATTTCACAAGTGTTGATCATCCTTAGAATCCTGCCTATTTCTTATGTCTTGGATAGAAAGCTTGGTTTTTTTTTTTTTTTTTTTTTCTTTTTCCTTTTCTTGCTTTCTCCTAGGAGGATGTTTGGAGAAAGTGTGGTATAGTTTTTGTAACCGGCCAATAAAACTTGTGGCTATCATTCCAAGTTCCAACACCCTTCTTTCCTTCTATTTCTTCATTGGGTTATTGGCTATGATGATGGTCTCACTTGTTTGCAATTTAGAAAGGAAAATCAGGTTCATGTAATTCTAAGAGTTCACTTTCCCACTTTCTTGTTTATCTATTTTGTTTCAATTTCAATATATATATATATATATAAAAATCTCTACTTGATGGTGGAAAATTTTAATGCCCCC
>TCONS_00001167|GLYMA01G07770.N6|"j":new_splice_junction|noncoding probabity:0.76698
ATTCTCATTGGTTGTATATGTTTTAACTATTTGTATTTTATAATTAAATAAGAAATTTTTTTATGGTTGAATTCCTTTAGAACCTTATACAATCCAATTCCTCACACGTGTGTGTGTATATATATATATGCCCACACCCGTCTTCTACATTTGCCAGCTTCTTCTGTGTGCCACCCTTTCTTTAATTTTTTTTTCTTTAGCTTTTGGAGTTTGGATTCTCTTGAACCATGGCTAAGAATACAGGAGAGTTGAGGATTCATGAGAGTGTGGATGAGCTTAGGACTGATTTGGCAGACTATGTTGCTGAGTTATCAGAGGCATCTGTGAAAGAGCGAGGAGTCTTTGCCATTGCTTTATCTGGTGGTTCTCTCATTGGCTTAATGGGAAAACTCTGTGAAGCTCCTTATAACAAGACAGTGGACTGGTCCAAGTGGTATATCTTCTGGGCTGATGAGCGTGTTGTGGCGAAAAACCATGCCGATAGCAATTATAAGCTTGCTAAAGATGGCCTTTTGTCCAAGTTGATGGACTATCCCCTTTTTGTCTTCAAGTATGATTACTTACAGTAGAAAACTAGAATGTGATTATCAGGCACGAAAAAGGAGGTGCCTATTATCCCCAGTCATGTGCATTCTATTAACGATTCCGTGTCAGCAGAAGAAGCTGCCGATGATTACGAGTTTGTCATTCGACAGTTAGTGAAAACCCGTGTTGTCAGCGTGTCTGAGATTAGTGACTGTCCAAAGTTTGACCTCATTCTGCTCGGATTGGGTTCAGATGGCCACGTTGCCTCATTGTTTCCTAACCACTCAGCACTCAATGAAAGGGAAGAATGGGTAACTTTTATTACTGACTCCCCCAAACCCCCACCTGAGAGAATCACATTCACCTTGCCTGTCATCAATTCTGCATCCAATGTTGCAGTAGTTGTCACAGGCGAAAGCAAAGCGGAATCCGTACACTTGGCAATAGACGATGTTGGACCTGATGGCCCCTTAATACCAGTGAGAATGGTCCAACCAGCGATGGGGAAGTTGGTGTGGTTTTTGGATAAGCTGGCTGCCTCAAAACTTGAAGATTCCAATTTGAACAAGTAGGACATGTTGAGTTTGTATGTAGTGTTAGGGGATTTCACAAGTGTTGATCATCCTTAGAATCCTGCCTATTTCTTATGTCTTGGATAGAAAGCTTGGTTTTTTTTTTTTTTTTTTTTTCTTTTTCCTTTTCTTGCTTTCTCCTAGGAGGATGTTTGGAGAAAGTGTGGTATAGTTTTTGTAACCGGCCAATAAAACTTGTGGCTATCATTCCAAGTTCCAACACCCTTCTTTCCTTCTATTTCTTCATTGGGTTATTGGCTATGATGATGGTCTCACTTGTTTGCAATTTAGAAAGGAAAATCAGGTTCATGTAATTCTAAGAGTTCACTTTCCCACTTTCTTGTTTATCTATTTTGTTTCAATTTCAATATATATATATATATATAAAAATCTCTACTTGATGGTGGAAAATTTTAATGCCCCC
>TCONS_00001168|GLYMA01G07770.N7|"j":new_splice_junction|noncoding probabity:1
ATTCTCATTGGTTGTATATGTTTTAACTATTTGTATTTTATAATTAAATAAGAAATTTTTTTATGGTTGAATTCCTTTAGAACCTTATACAATCCAATTCCTCACACGTGTGTGTGTATATATATATATGCCCACACCCGTCTTCTACATTTGCCAGCTTCTTCTGTGTGCCACCCTTTCTTTAATTTTTTTTTCTTTAGCTTTTGGAGTTTGGATTCTCTTGAACCATGGCTAAGAATACAGGAGAGTTGAGGATTCATGAGAGTGTGGATGAGCTTAGGACTGATTTGGCAGACTATGTTGCTGAGTTATCAGAGGCATCTGTGAAAGAGCGAGGAGTCTTTGCCATTGCTTTATCTGAAAACTCTGTGAAGCTCCTTATAACAAGACAGTGGACTGGTCCAAGTGGTATATCTTCTGGGCTGATGAGCGTGTTGTGGCGAAAAACCATGCCGATAGCAATTATAAGCTTGCTAAAGATGGCCTTTTGTCCAAGGTTGTGCCCTCAATTGAAACATATCATGTTTCTCATTTCTTTATCCTGTTTATGTAAAGAATGATTTGTTCTCATAGTAATTTGGAGGAAAGTGATGTAGTTGTAGTTTTTTAGCATTACTCTGTTCTTTTGTAATTTGCCTTCTCATGCTGATTGCTGCTTAAAAGGGAAAACCAAACAACGTGGATGGATGGCTTTTGTTTCACTTTTGAGCTTATATAAAGAAGCTTCTTTCACGTGAAACATTATATTTTTGCTTCAAGGTGCCTAATTTTGAATATGTACCAAAATTAGCATTCTGGATCTAGTTTTTACTGTTTACTTAATTGAGATTTAACATTTATTCTGATATGGAAGTTAATTTGCCCTTTATAGTTCACAGAATTAGGAGCCATTCATAGTTTACTACAAATTTCTTCTTTATCCTCTTTTCTTTACTTTTTCAAGGCGTGGGATAGGGGGCACAGGATTATATAATATATATCAATACCACATAAGTTTGAATTCTCAAAAGGCTGCTGTCCAAAACTTGTCTTTAGTAGAGGAAAGGATTATGCTGAAACTTGAAAGGTTATGGTACTTTTTCTGCAAGATTGTAATGGTAGATATTCAATATTTATGGGATATACTAGTTAGTTGGCTTGAAAGACCATTGGGATTGAGTTATGGGATCAAGATTCACCAGTTAGTTGACTTGAAATACCATTGGGGTTGAGATATACCATAGTTGAGTCGGTCTGACATGAAGCAAATGTGTAAAAGTTCAGTGGCATAAGTGGAGTTGCATTTTCACAAAACTTGATAATGCCAAATTTGTGAAAGGAATCAGCCATCCCTCATAGTACCACCTCATAGAAACTGTAATATTGAAACTTTCATATTTTTATTGATTCTCCAGCATACTGCAGCAAGAGCTTTTGGAAGAAAATGAACTTTTTTTTTTTATTTTTTTATTGACAGTATGAGAAGTCGAAGCTGCACATTCTCAAAAATCTGAATTTATCACATGATTTTGTAACATAAGAACTAGAGAGACAGCAGAACTGATCTAGTAACTGTTCAGCTGACTTTTATGGCCTAGTCTCCAAGGTGGATAGGACCCAATAGCTCTTTCATGGAGGGTCTTTTATGTTTTAGATGCTGGGTTATTAAACTATACCCATTACCAATAATTATGATGTTGGGGATTCTTACAGTCCTAGCAGGATTGACTATATCATAATAAGAAAGAGGAATACCAGCAACACACACAAAAGAACTTTAAAATTGGAAGATTGCATGTGAAAGTTTGTTATTCTGTTGCTACAATCAGAGGAAGTACATTGCCTGTTAGTGGCATGTGCCTCCAATTTCTCCAATTTACTTCCATGTATTGAAAGTTGGTTGTCAGGTTTGCTTTCATAAGTGCTGAGGACCCTATTAGTGGACAATTTTGCTTGAAGGCTGTAGCAATAATAACTACAATGATCCAATATTGTGTAAGCTTCCTAAAGAGATTACTCTTTAGGAAGCTTACACAGTATTGGATCATTGTAGTTAACGGATCATGTGCCAATGCTTAATGACTTTTCAAATCATGTTTATTCTAGGAAAAGCCTCAATCTGGCAATTTAGTCCAGCCTGAAGATCACAGTTGTTGACTTTTCACTCTGAAATCAATTAGATACATCTCTCTGCATGTAGGTATAAAGACCAACCAGAAAAGATACAGAAAAATTAGTCTGAAGTGTAAACTTTTCTAGTAAGATTGAGTTGTGTAGAGACATTAAAAAGAAACAGCTTTTGTGTATAATCAGCCTTGGCATGATATGAAGAGTGAGACTGTCTGAAAGAAAGAGACAAACTATCTTAGAATGTCTTATTATCTTTGTTTTCGTAATGATTTCTTGATGACGGTTTTATTAGTGCAAGCCAGATTAGTTTTAAAGTAACAGCAATATGTAGTGGTGAATTTTAAATAATTCCAGAGCACTGTTCATTGCACAATGGTTATTCATACAGTACACCAAGTATATAGTGCTATCAGGTTGTTATGCAAAGCACATCTTGATCTTCATGTCTATTTCCCACAATCCATTGGTACTTTCTGAAATTTATATGGGGAATGGCTGCTTTAAGATAATATGACTGCACTGTTTGGCTATCTACTTCAGTCTCATTTTGTTTGTTAAGCCCTTAATTAATTGTGTATATTGCTAATTAAAATTCCCATAATATTGTAGTTGATGGACTATCCCCTTTTTGTCTTCAAGTATGATTACTTACAGTAGAAAACTAGAATGTGATTATCAGGCACGAAAAAGGAGGTATAAATTGAATTTGTCTATATTTCTAGTATATTACCTTTAAAGTTAGTCCTATTGTGAATTTTATGCTTGATGTATGCTCTAAGTTGGCTGAAATTTATTTCTTTGCCTAATTTCTACTTTTGTCATCTTACAATCCCTCAGACGTATGTTGTCTTCTTGGAGTCATAGTCCACTTTGAATTAAAAATTTCGAAGCATTAATAAAATTTTAGTCAAATACAAGGCATCCCTTGATGGCCATAAAGTACAGAGGTACAAGAGATAGTGGTGGGAAGAGGGAGTTCTTGGCAATTACAGATTATCCCTTCAAGCAGATTATGTACGAACTATGAATTGTGTAAAAAATGCTTTCAGCCTTCAAGAAAAATGTTCTTGTATTACAGGTTAAATAGCAATATAAGATGTGCATTACATTATCCCGGGGTGTACAACTTGCTTTTGATGTATTTATCCCAACAGGAAAAAGGTGTGGTTCAATTGGGGTGTTGTAAAACTTTTTTGTTTAGCTAATGATTGGGTTGTTCTTTATGCTTTACATTTCGCATAAATGTCTTTTGGTTGAAGGATCAATATACTTTGTATCTGGAGAATTAAAATAATTCTGTACCGTAGAATCTGTAATATTCAACACTTCACAGACTTCATTATTATCTATTCTTCTGTGCATTTAGTTTCTTAGCTGATTCTGTTCAGAGGTCCATACCATTCAGCTTGTATGTGATGTTTTCCTGTGCTGCAGTTGCTATAATACTTATATGTTATTTAGGAAAGCAAAACTGTCATTAAGAAAGCAATTTTGTCAGTGTTTCCCTGGTTGTTAGAGGTGCATTTTTTCATTTCAGGAACCATTTTGTAAACCCTGAATTGCATTTTTAAATATGCTGGTGGATAAATTCCTGACCAGGGGAAAAAGAGATGATTCAGGATTTGCATGCTTTTTATTTAAATATTGAGTTCAACAAATGCAATATGGGAGCCTCTGATATAAATGTTTTGATTTGATGTGTAAAAATAATTCTCCTTTTCTATCTCTCCATGTCTGTCTTATAATATTCCACGAGATTATTTAATATTCATTTGTATTCTTCTGCTAATATGCTTGTTATATTAGCAGGTGCCTATTATCCCCAGTCATGTGCATTCTATTAACGATTCCGTGTCAGCAGAAGAAGCTGCCGATGATTACGAGTTTGTCATTCGACAGTTAGTGAAAACCCGTGTTGTCAGCGTGTCTGAGATTAGTGACTGTCCAAAGTTTGACCTCATTCTGCTCGGATTGGGTTCAGATGGCCACGTTGCCTCATTGTTTCCTAACCACTCAGCACTCAATGAAAGGGAAGAATGGGTAACTTTTATTACTGACTCCCCCAAACCCCCACCTGAGAGAATCACATTCACCTTGCCTGTCATCAATTCTGCATCCAATGTTGCAGTAGTTGTCACAGGCGAAAGCAAAGCGGAATCCGTACACTTGGCAATAGACGATGTTGGACCTGATGGCCCCTTAATACCAGTGAGAATGGTCCAACCAGCGATGGGGAAGTTGGTGTGGTTTTTGGATAAGCTGGCTGCCTCAAAACTTGAAGATTCCAATTTGAACAAGTAGGACATGTTGAGTTTGTATGTAGTGTTAGGGGATTTCACAAGTGTTGATCATCCTTAGAATCCTGCCTATTTCTTATGTCTTGGATAGAAAGCTTGGTTTTTTTTTTTTTTTTTTTTTCTTTTTCCTTTTCTTGCTTTCTCCTAGGAGGATGTTTGGAGAAAGTGTGGTATAGTTTTTGTAACCGGCCAATAAAACTTGTGGCTATCATTCCAAGTTCCAACACCCTTCTTTCCTTCTATTTCTTCATTGGGTTATTGGCTATGATGATGGTCTCACTTGTTTGCAATTTAGAAAGGAAAATCAGGTTCATGTAATTCTAAGAGTTCACTTTCCCACTTTCTTGTTTATCTATTTTGTTTCAATTTCAATATATATATATATATATAAAAATCTCTACTTGATGGTGGAAAATTTTAATGCCCCC
>TCONS_00001169|GLYMA01G07770.N8|"j":new_splice_junction|noncoding probabity:0.958579
ATTCTCATTGGTTGTATATGTTTTAACTATTTGTATTTTATAATTAAATAAGAAATTTTTTTATGGTTGAATTCCTTTAGAACCTTATACAATCCAATTCCTCACACGTGTGTGTGTATATATATATATGCCCACACCCGTCTTCTACATTTGCCAGCTTCTTCTGTGTGCCACCCTTTCTTTAATTTTTTTTTCTTTAGCTTTTGGAGTTTGGATTCTCTTGAACCATGGCTAAGAATACAGGAGAGTTGAGGATTCATGAGAGTGTGGATGAGCTTAGGACTGATTTGGCAGACTATGTTGCTGAGTTATCAGAGGCATCTGTGAAAGAGCGAGGAGTCTTTGCCATTGCTTTATCTGAAAACTCTGTGAAGCTCCTTATAACAAGACAGTGGACTGGTCCAAGTGGTATATCTTCTGGGCTGATGAGCGTGTTGTGGCGAAAAACCATGCCGATAGCAATTATAAGCTTGCTAAAGATGGCCTTTTGTCCAAGTTGATGGACTATCCCCTTTTTGTCTTCAAGTATGATTACTTACAGTAGAAAACTAGAATGTGATTATCAGGCACGAAAAAGGAGGTGCCTATTATCCCCAGTCATGTGCATTCTATTAACGATTCCGTGTCAGCAGAAGAAGCTGCCGATGATTACGAGTTTGTCATTCGACAGTTAGTGAAAACCCGTGTTGTCAGCGTGTCTGAGATTAGTGACTGTCCAAAGTTTGACCTCATTCTGCTCGGATTGGGTTCAGATGGCCACGTTGCCTCATTGTTTCCTAACCACTCAGCACTCAATGAAAGGGAAGAATGGGTAACTTTTATTACTGACTCCCCCAAACCCCCACCTGAGAGAATCACATTCACCTTGCCTGTCATCAATTCTGCATCCAATGTTGCAGTAGTTGTCACAGGCGAAAGCAAAGCGGAATCCGTACACTTGGCAATAGACGATGTTGGACCTGATGGCCCCTTAATACCAGTGAGAATGGTCCAACCAGCGATGGGGAAGTTGGTGTGGTTTTTGGATAAGCTGGCTGCCTCAAAACTTGAAGATTCCAATTTGAACAAGTAGGACATGTTGAGTTTGTATGTAGTGTTAGGGGATTTCACAAGTGTTGATCATCCTTAGAATCCTGCCTATTTCTTATGTCTTGGATAGAAAGCTTGGTTTTTTTTTTTTTTTTTTTTTCTTTTTCCTTTTCTTGCTTTCTCCTAGGAGGATGTTTGGAGAAAGTGTGGTATAGTTTTTGTAACCGGCCAATAAAACTTGTGGCTATCATTCCAAGTTCCAACACCCTTCTTTCCTTCTATTTCTTCATTGGGTTATTGGCTATGATGATGGTCTCACTTGTTTGCAATTTAGAAAGGAAAATCAGGTTCATGTAATTCTAAGAGTTCACTTTCCCACTTTCTTGTTTATCTATTTTGTTTCAATTTCAATATATATATATATATATAAAAATCTCTACTTGATGGTGGAAAATTTTAATGCCCCC
>TCONS_00001173|GLYMA01G07770.N11|"j":new_splice_junction|noncoding probabity:1
TGTCAATTGAACATGTTTTATGATCTGGGGCATGTGTTTCTTGTTCTTTGAAACTTTTTCTACAATCTGTCAAAGCTTTTGGAGTTTGGATTCTCTTGAACCATGGCTAAGAATACAGGAGAGTTGAGGATTCATGAGAGTGTGGATGAGCTTAGGACTGATTTGGCAGACTATGTTGCTGAGTTATCAGAGGCATCTGTGAAAGAGCGAGGAGTCTTTGCCATTGCTTTATCTGGTGGTTCTCTCATTGGCTTAATGGGAAAACTCTGTGAAGCTCCTTATAACAAGACAGTGGACTGGTCCAAGTGGTATATCTTCTGGGCTGATGAGCGTGTTGTGGCGAAAAACCATGCCGATAGCAATTATAAGCTTGCTAAAGATGGCCTTTTGTCCAAGGTTGTGCCCTCAATTGAAACATATCATGTTTCTCATTTCTTTATCCTGTTTATGTAAAGAATGATTTGTTCTCATAGTAATTTGGAGGAAAGTGATGTAGTTGTAGTTTTTTAGCATTACTCTGTTCTTTTGTAATTTGCCTTCTCATGCTGATTGCTGCTTAAAAGGGAAAACCAAACAACGTGGATGGATGGCTTTTGTTTCACTTTTGAGCTTATATAAAGAAGCTTCTTTCACGTGAAACATTATATTTTTGCTTCAAGGTGCCTAATTTTGAATATGTACCAAAATTAGCATTCTGGATCTAGTTTTTACTGTTTACTTAATTGAGATTTAACATTTATTCTGATATGGAAGTTAATTTGCCCTTTATAGTTCACAGAATTAGGAGCCATTCATAGTTTACTACAAATTTCTTCTTTATCCTCTTTTCTTTACTTTTTCAAGGCGTGGGATAGGGGGCACAGGATTATATAATATATATCAATACCACATAAGTTTGAATTCTCAAAAGGCTGCTGTCCAAAACTTGTCTTTAGTAGAGGAAAGGATTATGCTGAAACTTGAAAGGTTATGGTACTTTTTCTGCAAGATTGTAATGGTAGATATTCAATATTTATGGGATATACTAGTTAGTTGGCTTGAAAGACCATTGGGATTGAGTTATGGGATCAAGATTCACCAGTTAGTTGACTTGAAATACCATTGGGGTTGAGATATACCATAGTTGAGTCGGTCTGACATGAAGCAAATGTGTAAAAGTTCAGTGGCATAAGTGGAGTTGCATTTTCACAAAACTTGATAATGCCAAATTTGTGAAAGGAATCAGCCATCCCTCATAGTACCACCTCATAGAAACTGTAATATTGAAACTTTCATATTTTTATTGATTCTCCAGCATACTGCAGCAAGAGCTTTTGGAAGAAAATGAACTTTTTTTTTTTATTTTTTTATTGACAGTATGAGAAGTCGAAGCTGCACATTCTCAAAAATCTGAATTTATCACATGATTTTGTAACATAAGAACTAGAGAGACAGCAGAACTGATCTAGTAACTGTTCAGCTGACTTTTATGGCCTAGTCTCCAAGGTGGATAGGACCCAATAGCTCTTTCATGGAGGGTCTTTTATGTTTTAGATGCTGGGTTATTAAACTATACCCATTACCAATAATTATGATGTTGGGGATTCTTACAGTCCTAGCAGGATTGACTATATCATAATAAGAAAGAGGAATACCAGCAACACACACAAAAGAACTTTAAAATTGGAAGATTGCATGTGAAAGTTTGTTATTCTGTTGCTACAATCAGAGGAAGTACATTGCCTGTTAGTGGCATGTGCCTCCAATTTCTCCAATTTACTTCCATGTATTGAAAGTTGGTTGTCAGGTTTGCTTTCATAAGTGCTGAGGACCCTATTAGTGGACAATTTTGCTTGAAGGCTGTAGCAATAATAACTACAATGATCCAATATTGTGTAAGCTTCCTAAAGAGATTACTCTTTAGGAAGCTTACACAGTATTGGATCATTGTAGTTAACGGATCATGTGCCAATGCTTAATGACTTTTCAAATCATGTTTATTCTAGGAAAAGCCTCAATCTGGCAATTTAGTCCAGCCTGAAGATCACAGTTGTTGACTTTTCACTCTGAAATCAATTAGATACATCTCTCTGCATGTAGGTATAAAGACCAACCAGAAAAGATACAGAAAAATTAGTCTGAAGTGTAAACTTTTCTAGTAAGATTGAGTTGTGTAGAGACATTAAAAAGAAACAGCTTTTGTGTATAATCAGCCTTGGCATGATATGAAGAGTGAGACTGTCTGAAAGAAAGAGACAAACTATCTTAGAATGTCTTATTATCTTTGTTTTCGTAATGATTTCTTGATGACGGTTTTATTAGTGCAAGCCAGATTAGTTTTAAAGTAACAGCAATATGTAGTGGTGAATTTTAAATAATTCCAGAGCACTGTTCATTGCACAATGGTTATTCATACAGTACACCAAGTATATAGTGCTATCAGGTTGTTATGCAAAGCACATCTTGATCTTCATGTCTATTTCCCACAATCCATTGGTACTTTCTGAAATTTATATGGGGAATGGCTGCTTTAAGATAATATGACTGCACTGTTTGGCTATCTACTTCAGTCTCATTTTGTTTGTTAAGCCCTTAATTAATTGTGTATATTGCTAATTAAAATTCCCATAATATTGTAGTTGATGGACTATCCCCTTTTTGTCTTCAAGTATGATTACTTACAGTAGAAAACTAGAATGTGATTATCAGGCACGAAAAAGGAGGTATAAATTGAATTTGTCTATATTTCTAGTATATTACCTTTAAAGTTAGTCCTATTGTGAATTTTATGCTTGATGTATGCTCTAAGTTGGCTGAAATTTATTTCTTTGCCTAATTTCTACTTTTGTCATCTTACAATCCCTCAGACGTATGTTGTCTTCTTGGAGTCATAGTCCACTTTGAATTAAAAATTTCGAAGCATTAATAAAATTTTAGTCAAATACAAGGCATCCCTTGATGGCCATAAAGTACAGAGGTACAAGAGATAGTGGTGGGAAGAGGGAGTTCTTGGCAATTACAGATTATCCCTTCAAGCAGATTATGTACGAACTATGAATTGTGTAAAAAATGCTTTCAGCCTTCAAGAAAAATGTTCTTGTATTACAGGTTAAATAGCAATATAAGATGTGCATTACATTATCCCGGGGTGTACAACTTGCTTTTGATGTATTTATCCCAACAGGAAAAAGGTGTGGTTCAATTGGGGTGTTGTAAAACTTTTTTGTTTAGCTAATGATTGGGTTGTTCTTTATGCTTTACATTTCGCATAAATGTCTTTTGGTTGAAGGATCAATATACTTTGTATCTGGAGAATTAAAATAATTCTGTACCGTAGAATCTGTAATATTCAACACTTCACAGACTTCATTATTATCTATTCTTCTGTGCATTTAGTTTCTTAGCTGATTCTGTTCAGAGGTCCATACCATTCAGCTTGTATGTGATGTTTTCCTGTGCTGCAGTTGCTATAATACTTATATGTTATTTAGGAAAGCAAAACTGTCATTAAGAAAGCAATTTTGTCAGTGTTTCCCTGGTTGTTAGAGGTGCATTTTTTCATTTCAGGAACCATTTTGTAAACCCTGAATTGCATTTTTAAATATGCTGGTGGATAAATTCCTGACCAGGGGAAAAAGAGATGATTCAGGATTTGCATGCTTTTTATTTAAATATTGAGTTCAACAAATGCAATATGGGAGCCTCTGATATAAATGTTTTGATTTGATGTGTAAAAATAATTCTCCTTTTCTATCTCTCCATGTCTGTCTTATAATATTCCACGAGATTATTTAATATTCATTTGTATTCTTCTGCTAATATGCTTGTTATATTAGCAGGTGCCTATTATCCCCAGTCATGTGCATTCTATTAACGATTCCGTGTCAGCAGAAGAAGCTGCCGATGATTACGAGTTTGTCATTCGACAGTTAGTGAAAACCCGTGTTGTCAGCGTGTCTGAGATTAGTGACTGTCCAAAGTTTGACCTCATTCTGCTCGGATTGGGTTCAGATGGCCACGTTGCCTCATTGTTTCCTAACCACTCAGCACTCAATGAAAGGGAAGAATGGGTAACTTTTATTACTGACTCCCCCAAACCCCCACCTGAGAGAATCACATTCACCTTGCCTGTCATCAATTCTGCATCCAATGTTGCAGTAGTTGTCACAGGCGAAAGCAAAGCGGAATCCGTACACTTGGCAATAGACGATGTTGGACCTGATGGCCCCTTAATACCAGTGAGAATGGTCCAACCAGCGATGGGGAAGTTGGTGTGGTTTTTGGATAAGCTGGCTGCCTCAAAACTTGAAGATTCCAATTTGAACAAGTAGGACATGTTGAGTTTGTATGTAGTGTTAGGGGATTTCACAAGTGTTGATCATCCTTAGAATCCTGCCTATTTCTTATGTCTTGGATAGAAAGCTTGGTTTTTTTTTTTTTTTTTTTTTCTTTTTCCTTTTCTTGCTTTCTCCTAGGAGGATGTTTGGAGAAAGTGTGGTATAGTTTTTGTAACCGGCCAATAAAACTTGTGGCTATCATTCCAAGTTCCAACACCCTTCTTTCCTTCTATTTCTTCATTGGGTTATTGGCTATGATGATGGTCTCACTTGTTTGCAATTTAGAAAGGAAAATCAGGTTCATGTAATTCTAAGAGTTCACTTTCCCACTTTCTTGTTTATCTATTTTGTTTCAATTTCAATATATATATATATATATAAAAATCTCTACTTGATGGTGGAAAATTTTAATGCCCCC
>TCONS_00001174|GLYMA01G07770.N12|"j":new_splice_junction|noncoding probabity:1
TGTCAATTGAACATGTTTTATGATCTGGGGCATGTGTTTCTTGTTCTTTGAAACTTTTTCTACAATCTGTCAAAGCTTTTGGAGTTTGGATTCTCTTGAACCATGGCTAAGAATACAGGAGAGTTGAGGATTCATGAGAGTGTGGATGAGCTTAGGACTGATTTGGCAGACTATGTTGCTGAGTTATCAGAGGCATCTGTGAAAGAGCGAGGAGTCTTTGCCATTGCTTTATCTGAAAACTCTGTGAAGCTCCTTATAACAAGACAGTGGACTGGTCCAAGTGGTATATCTTCTGGGCTGATGAGCGTGTTGTGGCGAAAAACCATGCCGATAGCAATTATAAGCTTGCTAAAGATGGCCTTTTGTCCAAGGTTGTGCCCTCAATTGAAACATATCATGTTTCTCATTTCTTTATCCTGTTTATGTAAAGAATGATTTGTTCTCATAGTAATTTGGAGGAAAGTGATGTAGTTGTAGTTTTTTAGCATTACTCTGTTCTTTTGTAATTTGCCTTCTCATGCTGATTGCTGCTTAAAAGGGAAAACCAAACAACGTGGATGGATGGCTTTTGTTTCACTTTTGAGCTTATATAAAGAAGCTTCTTTCACGTGAAACATTATATTTTTGCTTCAAGGTGCCTAATTTTGAATATGTACCAAAATTAGCATTCTGGATCTAGTTTTTACTGTTTACTTAATTGAGATTTAACATTTATTCTGATATGGAAGTTAATTTGCCCTTTATAGTTCACAGAATTAGGAGCCATTCATAGTTTACTACAAATTTCTTCTTTATCCTCTTTTCTTTACTTTTTCAAGGCGTGGGATAGGGGGCACAGGATTATATAATATATATCAATACCACATAAGTTTGAATTCTCAAAAGGCTGCTGTCCAAAACTTGTCTTTAGTAGAGGAAAGGATTATGCTGAAACTTGAAAGGTTATGGTACTTTTTCTGCAAGATTGTAATGGTAGATATTCAATATTTATGGGATATACTAGTTAGTTGGCTTGAAAGACCATTGGGATTGAGTTATGGGATCAAGATTCACCAGTTAGTTGACTTGAAATACCATTGGGGTTGAGATATACCATAGTTGAGTCGGTCTGACATGAAGCAAATGTGTAAAAGTTCAGTGGCATAAGTGGAGTTGCATTTTCACAAAACTTGATAATGCCAAATTTGTGAAAGGAATCAGCCATCCCTCATAGTACCACCTCATAGAAACTGTAATATTGAAACTTTCATATTTTTATTGATTCTCCAGCATACTGCAGCAAGAGCTTTTGGAAGAAAATGAACTTTTTTTTTTTATTTTTTTATTGACAGTATGAGAAGTCGAAGCTGCACATTCTCAAAAATCTGAATTTATCACATGATTTTGTAACATAAGAACTAGAGAGACAGCAGAACTGATCTAGTAACTGTTCAGCTGACTTTTATGGCCTAGTCTCCAAGGTGGATAGGACCCAATAGCTCTTTCATGGAGGGTCTTTTATGTTTTAGATGCTGGGTTATTAAACTATACCCATTACCAATAATTATGATGTTGGGGATTCTTACAGTCCTAGCAGGATTGACTATATCATAATAAGAAAGAGGAATACCAGCAACACACACAAAAGAACTTTAAAATTGGAAGATTGCATGTGAAAGTTTGTTATTCTGTTGCTACAATCAGAGGAAGTACATTGCCTGTTAGTGGCATGTGCCTCCAATTTCTCCAATTTACTTCCATGTATTGAAAGTTGGTTGTCAGGTTTGCTTTCATAAGTGCTGAGGACCCTATTAGTGGACAATTTTGCTTGAAGGCTGTAGCAATAATAACTACAATGATCCAATATTGTGTAAGCTTCCTAAAGAGATTACTCTTTAGGAAGCTTACACAGTATTGGATCATTGTAGTTAACGGATCATGTGCCAATGCTTAATGACTTTTCAAATCATGTTTATTCTAGGAAAAGCCTCAATCTGGCAATTTAGTCCAGCCTGAAGATCACAGTTGTTGACTTTTCACTCTGAAATCAATTAGATACATCTCTCTGCATGTAGGTATAAAGACCAACCAGAAAAGATACAGAAAAATTAGTCTGAAGTGTAAACTTTTCTAGTAAGATTGAGTTGTGTAGAGACATTAAAAAGAAACAGCTTTTGTGTATAATCAGCCTTGGCATGATATGAAGAGTGAGACTGTCTGAAAGAAAGAGACAAACTATCTTAGAATGTCTTATTATCTTTGTTTTCGTAATGATTTCTTGATGACGGTTTTATTAGTGCAAGCCAGATTAGTTTTAAAGTAACAGCAATATGTAGTGGTGAATTTTAAATAATTCCAGAGCACTGTTCATTGCACAATGGTTATTCATACAGTACACCAAGTATATAGTGCTATCAGGTTGTTATGCAAAGCACATCTTGATCTTCATGTCTATTTCCCACAATCCATTGGTACTTTCTGAAATTTATATGGGGAATGGCTGCTTTAAGATAATATGACTGCACTGTTTGGCTATCTACTTCAGTCTCATTTTGTTTGTTAAGCCCTTAATTAATTGTGTATATTGCTAATTAAAATTCCCATAATATTGTAGTTGATGGACTATCCCCTTTTTGTCTTCAAGTATGATTACTTACAGTAGAAAACTAGAATGTGATTATCAGGCACGAAAAAGGAGGTATAAATTGAATTTGTCTATATTTCTAGTATATTACCTTTAAAGTTAGTCCTATTGTGAATTTTATGCTTGATGTATGCTCTAAGTTGGCTGAAATTTATTTCTTTGCCTAATTTCTACTTTTGTCATCTTACAATCCCTCAGACGTATGTTGTCTTCTTGGAGTCATAGTCCACTTTGAATTAAAAATTTCGAAGCATTAATAAAATTTTAGTCAAATACAAGGCATCCCTTGATGGCCATAAAGTACAGAGGTACAAGAGATAGTGGTGGGAAGAGGGAGTTCTTGGCAATTACAGATTATCCCTTCAAGCAGATTATGTACGAACTATGAATTGTGTAAAAAATGCTTTCAGCCTTCAAGAAAAATGTTCTTGTATTACAGGTTAAATAGCAATATAAGATGTGCATTACATTATCCCGGGGTGTACAACTTGCTTTTGATGTATTTATCCCAACAGGAAAAAGGTGTGGTTCAATTGGGGTGTTGTAAAACTTTTTTGTTTAGCTAATGATTGGGTTGTTCTTTATGCTTTACATTTCGCATAAATGTCTTTTGGTTGAAGGATCAATATACTTTGTATCTGGAGAATTAAAATAATTCTGTACCGTAGAATCTGTAATATTCAACACTTCACAGACTTCATTATTATCTATTCTTCTGTGCATTTAGTTTCTTAGCTGATTCTGTTCAGAGGTCCATACCATTCAGCTTGTATGTGATGTTTTCCTGTGCTGCAGTTGCTATAATACTTATATGTTATTTAGGAAAGCAAAACTGTCATTAAGAAAGCAATTTTGTCAGTGTTTCCCTGGTTGTTAGAGGTGCATTTTTTCATTTCAGGAACCATTTTGTAAACCCTGAATTGCATTTTTAAATATGCTGGTGGATAAATTCCTGACCAGGGGAAAAAGAGATGATTCAGGATTTGCATGCTTTTTATTTAAATATTGAGTTCAACAAATGCAATATGGGAGCCTCTGATATAAATGTTTTGATTTGATGTGTAAAAATAATTCTCCTTTTCTATCTCTCCATGTCTGTCTTATAATATTCCACGAGATTATTTAATATTCATTTGTATTCTTCTGCTAATATGCTTGTTATATTAGCAGGTGCCTATTATCCCCAGTCATGTGCATTCTATTAACGATTCCGTGTCAGCAGAAGAAGCTGCCGATGATTACGAGTTTGTCATTCGACAGTTAGTGAAAACCCGTGTTGTCAGCGTGTCTGAGATTAGTGACTGTCCAAAGTTTGACCTCATTCTGCTCGGATTGGGTTCAGATGGCCACGTTGCCTCATTGTTTCCTAACCACTCAGCACTCAATGAAAGGGAAGAATGGGTAACTTTTATTACTGACTCCCCCAAACCCCCACCTGAGAGAATCACATTCACCTTGCCTGTCATCAATTCTGCATCCAATGTTGCAGTAGTTGTCACAGGCGAAAGCAAAGCGGAATCCGTACACTTGGCAATAGACGATGTTGGACCTGATGGCCCCTTAATACCAGTGAGAATGGTCCAACCAGCGATGGGGAAGTTGGTGTGGTTTTTGGATAAGCTGGCTGCCTCAAAACTTGAAGATTCCAATTTGAACAAGTAGGACATGTTGAGTTTGTATGTAGTGTTAGGGGATTTCACAAGTGTTGATCATCCTTAGAATCCTGCCTATTTCTTATGTCTTGGATAGAAAGCTTGGTTTTTTTTTTTTTTTTTTTTTCTTTTTCCTTTTCTTGCTTTCTCCTAGGAGGATGTTTGGAGAAAGTGTGGTATAGTTTTTGTAACCGGCCAATAAAACTTGTGGCTATCATTCCAAGTTCCAACACCCTTCTTTCCTTCTATTTCTTCATTGGGTTATTGGCTATGATGATGGTCTCACTTGTTTGCAATTTAGAAAGGAAAATCAGGTTCATGTAATTCTAAGAGTTCACTTTCCCACTTTCTTGTTTATCTATTTTGTTTCAATTTCAATATATATATATATATATAAAAATCTCTACTTGATGGTGGAAAATTTTAATGCCCCC
>TCONS_00001238|GLYMA01G08610.N17|"j":new_splice_junction|noncoding probabity:0.713657
CAAAGTTGTCTTTTGCTGCCCAGTCTTTTGATTATTCTTGGTGGAATTATCCTCTTGATCTTATTTCTAGGGAGCTTCTTAGGCTGTATTACCAGTATATTCCAGAGGGAAAGGAGTATCCTGTGCTGTGTAGGAGTCTGGAAACAGAGACTGGTTGGCTGAAGAATGCTGTTCTTCGCTATGGAATGACAAGATCAAAAAGGGAGGAGATTTTACTTGACTGGAATGAACTCGCAGAGAAATATGGGTATGTCAACGTTGGATCATGCAGAGTTTCACCTGACAACAACTACCTTGCATACACACTTGATATTTCCGGTGGTGAACGATTCACTCTCCAGATAAAAGACCTCAGAAGTGGATTAATAGATCCACAATTGGAAGTTGATGGTGCTGTTAGCTTGGCATGGGCTCAAGACGCAAGTTATCTATTCTATACTCTCTCAGATGAAAATCAACGACCTTAAAGGGTTCTCTGCAGAAGACTTGGATATGATCATGAGGATGATCTCCCATTATTTACTGAAAACAATTCCAGTTTTTGTGTGGACATAACAAGCACAAAAGACGGAAAATTCATAACTGTGAATTCAAACTCAAGAACTTCATCCGAGGAAGGAATTTATTGGTCTTATTATATGAATACATTATGAAATTATTATTTTCTAGTGATATGTTGATCTTGATGCTTATCACAGGTTTATGTTATAGATTCGGTCAATCCATCAAATGGTTTACAAAAAATATGTAATCGTACTTCTGGTGTACAGTACTTTGTGGAACATCACTCTGGTTTATTTTATATTCTTACCAATGCTCCTATTCCTGATGCTGAATGGTCTGGTCAAGGTTATTACCTGGTTAGATGCCGAGTTGAAGATGTAGAGTCAGCTAAGTTTCAGAGTATCATCCTTCCTGATAAAGATACGAGCCTATGTGATAAGGACATTTTTAATGGATATCTGGTTCTTTTCTTCACTAAGAAAGGTCTTCCTCTGCCATGCTCATTGAACTTACCTATGCAAATTGATTTCAAGGTAATAGTCTACTAA
>TCONS_00001256|GLYMA01G09205.N7|"j":new_splice_junction|noncoding probabity:0.765337
GTTCAAGTTTGGATTGAATACCTTTTAACTTGGATCCCATCTAAATACTTTTTCTCTTTGGACAGGTTTTTGTTGGCCAACGAGTCACTGGTGGTAACGACCGGAGCACTGGTGCTGGTGCCACTGAGCCGTACAAAAAAAATTTGGATCTCCTCTATGCAATGCTAGACACGGAGGATCATTGTTGTTAATCCAAAAGTGTTTAAATATGAAAGTCCTTGAGGTTGACTTGTTGAAGCATGGTATCTCAGACCCATCCTTGATGACTTCTTAATCACAGAGCTCTAGTTCTGGGCTTGAGAAAGATAAGCTTCTTGAACATGAGGAATACATGGCTACTCCTGTGTTTGTACACACCAAGCTCGTGAGGTTGCTATGGCAGTTCAAAGAAAGATGGTAGATTCTCAGTGTAAGAAGAGCAAAGGATTTGGGTCATGGGAACAAGAATGGAGGTGTCATGGCCTCTGAATGTTGTCATCATGCTCAGAGGAGAAAAAAGAGATCTACCGTGAAAATGGACTCTATTTGGAGAGTTTGGACATACGGATTTGGGCTTGGGAGAACATAAAATGTTTTGGGCTTTGGCCTATTGTTTAGTATGTACCAGATAGAAAAAGATTGGACTCATGGGAGGCAGCAAGAAACAATTGTGGGAGCTCAAAAGGCAACATTCAAGATGGAGCATGTGGTAAGGGTTTTTGTTCTATCTAATTCATGGTAAAGATATCGGGGAGCTGGTTGAAAAGAGTCATGGTGGCTGCAGTGCTTAGCAGCCGAAGATTACTATTAAGGGATGAAAATAAATGCAAAGTACAAAGCTCAGAAGAAGAAAAGTGATGACCAAGAACAGCTTCCTGAACCCATCAAAAGGAAACAGACTCTTTCTACAGAAAGGTGTTCTGAAAAGGATAAGTGACGAGGACTGTTAGTTATTGGGCTTTAATCCTAAGTATGCTCATCCTGACCGGATGATTTTACAAGTTCTTCCAATTCCTCCTCAAATCGCAAGGCCTTCTATAATGATGGACACATCCTCTAGGAGTGAGGATGATATAACTCATCAACTGGCCATGATCATAAGGCACAATGAGAATCTGAAGAGACAAGAGAAGAATGGATCTCCTGCACATATTATATCTGAGTTTGTGCAGTTATTGCTTTTCCAAGTAGCAAAATACTTTGATAATGAGTTCAAATGGTTTATTGCATTTGAGATTTGACAAAATTTTAGTAGAAACAACTCTAAGTTCTTATGCTCATCATATTTTACATGCCAGTTATTGTTTTCCATACTGTGTCACTTGAATTAGCAATGCCAACTCTTCCAACATAGGATTTCAGCTATTGAAGAAGCATGGGTGGAAAGAAGGGACTGGTCTTGGAGTCTCTGAGCAGTGGACAAAGTGGAAGCCTTGAAGCACTACAAATTTAGCTTAGCATTTGAAAATTCTAATGAGGAAGATTATGTAATTGAAAAATTATTCCAATCCATTGTTGTTGGTATGCATATATATTTTATCTCTATTCTCTTGCTTGCATTTACTCTATATACAACATTATTAATGTAACACTAGATGTTCGTGGGCTTCAAGAACACTTGCATCCAATCTGATTTTTTTTACATCT
>TCONS_00001261|Glyma01g09205.N4|"j":new_splice_junction|noncoding probabity:1
ATGTTCATGTTTGCAGCCGTACAAAAAAAATTTGGATCTCCTCTATGCAATGCTAGACACGGAGGATCATTGTTGTTAATCCAAAAGTGTTTAAATATGAAAGTCCTTGAGAGCTCTAGTTCTGGGCTTGAGAAAGATAAGCTTCTTGAACATGAGGAATACATGGCTACTCCTGTGTTTGTACACACCAATGAACTTTTTGTTCTGCCATATTTGAACAGGCTCGTGAGGTTGCTATGGCAGTTCAAAGAAAGATGGTAGATTCTCAGTGTAAGAAGAGCAAAGGTTGGTAGACTCCTCGGCTTGTTTATGGGTAGTGCTCTTTTTCAATAAAACTCGGAACATTTCGACAAATTCTGTGTATGCACTTGACATGGTCGTTGGTGTGGTAAACTTGTGTTATTATTATTTTCATCTACAACAATATAGTTTCTAAGTTCTTGGAATTAAATTACAACAAAAAGACCAACAATATTTGACACACCTTTACCAATTATGTTGTATCACTATAATTTGTTTAGTGTACCAGAAATCCACTTATGTTATGTTCATATCACGAGGGGCTTCTCAGTCTTGATTTACTTGATTCTAGTTCAAATTAGGGTCATTGTCTTAATAGCATGTCTTCTCTATTAAACATAGGAGCAGGTTGGGACATGATTGAACTTTTCTTTTTGGTTTGAATTTGGTATTTCTTTGGAAAGCCTTCAATTAAGCTGTTTTTAATCTATTTTGATTTGACATATGAAATTGATCTACTTAATGTAAGTTTTGATAGGTAATTAGCTCCTGAAAGAAAATCTGCCAAGGCAGAGTTGAATGAACTAAGAAGAGTTGCACCTTCCAGAAAGTATGCAATCCACTATTTTCTTTCTACTTTTCTTGTTCCTTGGTTTATATGTTTCATTTTTGTCTGTAGGCATACGTACAAGTAAATGGTTTATATCTATAGTCTTTTAATGCATGGTAGGCATAAGTTAATGACTTTTACCTACAGTTGGAGGTTGTAGGTACAAGTTAATATTTTTACCTACAGTTAGAGGTTGTAGATATAAATTAATGACTTTTACCTACGCACATTGTGAATTGTAGGTGAAAGTAAATCTGTAGGTAAAACCTATACTGACAGACGATAATCCGTCACTGTACGCCCCCTCAAAGTTGACGACCACAATGTCCGTAGGACAAAGTTTTTATTACATTTACCTACGCATTTTTAACATCTAGTGATAATTTTTGTCTGTAGGCATAGGTCATTTTTCTTGTAGTGATTCAAGTTTTACATGAGTTAAACATGATATTAATTCCAAAAAAAGAAAATCTTTTTACTTAAAAGATATAAATATTAGATATGTGTGCATATAACTTATTTGGGAATTTCTTAGAGGATAGTTCGCTTAGCCACGGGTTATGTTAGTTTGGCCATAGCCTACTTAAGGAATCTCTAGAGGACAAATGGCTTACACTATTAAAAAAATGTTTTCCACAACGGCTCTAAGGTCCCTTTTATGATGGTTTTCAATAGTCTTAGAAGGTTAATTTTTTAAGACTGTTTTGTTAAAAACCATCCTAGAAATCATTTTCTAAAGAAAAAGATTATTCTAAGACATTTTTCACACTTTCTAAGACGGTTATCTGAAAAAGCATTTTAGAATGTCTTGTTTTTTTAAAAAAAATTGAGGATTCTAAAATGGTTTTCAGGAAAAACTGTCTTAAAAAGTCTAGAAAGTAGACTTTCACTACTAGAAAAAGTTGTTTTTACGACGTTGATTTTAAGTCAGTTGATACAAAACCATCTTAAAAAGAAACGCGGTGATATTTTTGTAAATAAATACAATTATTCTAAGACAGTTTTGCAAAAACCGCCTTAGAAACTACCATTCTAAGACGGTTTTGAAAAAACGTCTTAAAAAATGTGTCTTTTTCTTTTATAAATAAATAAATAGAATAGAATTTAGGGTTTCAAAGTGTTGGAGTGGACAGAAGAGAGCATCCCGCAGTTTCAAGTGAGTGACACCCACTAGCCATGGGTAGTATGCACAGTGGCAAGTTTGTATTCATTCTTTCATCTCTACCATCAAATTCCTTCTCTTCATTCTCATTATTATTCAAAACTAAGATTTGATTTTTCCTATTATTGATTCCAATAAGGGTATATCCTCTTCTGCTTTGCCCTACAAAAGGACACCTCCTAGTTGGCTCAAGATGGCAAGATATAACTTTTGTCTCCCTTTGTCTTTGTATTCAACGATTTTTCAATTTTCTGTATCATGGTTTTTTTTGCATTGTTAATGATGTAAGGCTCAAGTTTGGTCCCAGTTTTTTCTATCCAACTAACAAAACAAGTGATCATGTTTTGTGAATGTTTTTATTTTTATTTTTTATATATTTAAAGTTGAATTGGCTGTTAGTTGTTCATTGTTTCTTATTTTATTGGATAAATTAGATCTTATTGGATAGAAATGCCCTACATGAATTGCCACTGCCCGATGATGATGAAGGGTCTGAATTTGTGGGAAATTGGTTAATTTGTGTTTATTCCATGAAATCAATTCCGAATATTTTCAATATATGATCCACTTTCATTTGACTTATGTTATATTCTAACATACTTCAGTTATATGATTGTTAGAATTCTTGAGTTTGTAAATTTGGTTTCATGTTGTGTGCTTTGTTCTTGGTGATGTGTGAATTGTTGGTGATTGGAATAGAAATCTTGCATGCATTGTTCTATAAATTTATGAGGTTTAATCATTGGTAGAAAAATAATTGGGATCGAGCTATGTTGCATCAATACTCATTCTGAGTGTTGTTGTGTGTGATTAAATATTGATACCCATAGCTCCATTCAATTGCTTGTCTCCTTTTTCTTATGAAATTATTGTTATATTAAATTGGGAACATGTAAAATTGTGTTGGAAATTGGAATTGGAGGATTTGGGTCATGGGAACAAGAATGGAGGTGTCATGGCCTCTGAATGTTGTCATCATGCTCAGAGGAGAAAAAAGAGATCTACCGTGAAAATGGACTCTATTTGGAGAGTTTGGACATACGGATTTGGGCTTGGGAGAACATAAAATGTTTTGGGCTTTGGCCTATTGTTTAGTATGTACCAGATAGAAAAAGATTGGACTCATGGGAGGCAGCAAGAAACAATTGTGGGAGCTCAAAAGGCAACATTCAAGATGGAGCATGTGGTAAGGGTTTTTGTTCTATCTAATTCATGGTAAAGATATCGGGGAGCTGGTTGAAAAGAGTCATGGTGGCTGCAGTGCTTAGCAGCCGAAGATTACTATTAAGGGATGAAAATAAATGCAAAGTACAAAGCTCAGAAGAAGAAAAGTGATGACCAAGAACAGCTTCCTGAACCCATCAAAAGGAAACAGACTCTTTCTACAGAAAGGGTGATTGATCTAATTTCTGAATTTATAGCATGAGCATTTTTTATTTATTTATGTTTACTGTTACGTATAGGAACTGAAATAATTGGTGACTTGTTATATCTGTTGAACGTTCTAGTGTTCTGAAAAGGATAAGTGACGAGGACTGTTAGTTATTGGGCTTTAATCCTAAGTATGCTCATCCTGACCGGATGATTTTACAAGTTCTTCCAATTCCTCCTCAAATCGCAAGGCCTTCTATAATGATGGACACATCCTCTAGGAGTGAGGATGATATAACTCATCAACTGGCCATGATCATAAGGCACAATGAGAATCTGAAGAGACAAGAGAAGAATGGATCTCCTGCACATATTATATCTGAGTTTGTGCAGTTATTGCTTTTCCAAGTAGCAAAATACTTTGATAATGAGTTCAAATGGTTTATTGCATTTGAGATTTGACAAAATTTTAGTAGAAACAACTCTAAGTTCTTATGCTCATCATATTTTACATGCCAGTTATTGTTTTCCATACTGTGTCACTTGAATTAGCAATGCCAACTCTTCCAACATAGGATTTCAGCTATTGAAGAAGCATGGGTGGAAAGAAGGGACTGGTCTTGGAGTCTCTGAGCAGGTTTTCTTTCTTACTCCCTCTTTTTTCTCCATTGAATGACGAATCTGCACTCAAAAACATTTTCAAATAGACCATTTTCATAGTCAAGTGGACAAAGTGGAAGCCTTGAAGCACTACAAATTTAGCTTAGCATTTGAAAATTCTAATGAGGAAGATTATGTAATTGAAAAATTATTCCAATCCATTGTTGTTGGTATGCATATATATTTTATCTCTATTCTCTTGCTTGCATTTACTCTATATACAACATTATTAATGTAACACTAGATGTTCGTGGGCTTCAAGAACACTTGCATCCAATCTGATTTTTTTTACATCT
>TCONS_00001291|No gene id, No trans_id|"-":intergenic|noncoding probabity:1
AGGACGCTGCCTTTGCAAATGAAAACCAATTGTGCTGCAGCGGTGACCTTTCTCTACCTTTTTTCTATGTTGTTTTCTTTCAATTTTTATTAGGTCTTTCAGCAAATGATTGTTAATATGATGCACCATGTAGCCCCTTGCATCTTCTAGTTTTAGTTGCAAGGAAATCACGAGTTAAGGTTGTCCAGGTGCTAAATCTAGCCACGGCAAATAAAATTCATGTTTTTGGGTGTGTTTTATTCGCCCAATTTGCAATTTTTTTGCCGCGAAATTGTTTTGTTACGCAGTACTGGGTGGTTAAAATGATTGATACCAGTGAATAAGTAAAGCAAAATGATGAAGCCAAAACTTTTCTGAAACTGATGAGGATATCTTGTGTTTCATATGGTCTTCAAAGTTCTCTGATTGCTTTGCTTTTGTTGTTGTAATTAGGGTTGGTTCAATGATTCATTTATTTGTTCTTTTTTATTCCCTTTGTGCTTGTGTGATTATGGGGGTTTCAAGTGTTATTGTTTGTATTAGATGCTATAATGTTTCTATAGACAAGGGGAAAAACCAAGGAAAGGAATTGATAGAATGACGAGCAAAGTGATGAGGTCTTAATATCTGAATATGATGTGGATTCCTAATTTCAAATGGTCTTCAAAATTCTCGGATTGCTTTGCTGGATTTGCCATTATCAATTGTGTTTTTTTTTCCACCGAGGTTTTATTTTTCATGATATGAAGAGGAATCAAATTCTAATGGGAGTAATCGGTTATGTATCACCAGTTACTACGTTCCCCTTTTCTCCATTTGAATTTGACTTCCCTTTTGATTGTTTACGTTAGGGTCCTTCTCCAAACAGATTTGTATATAGTGTACATTAGCCTAAGTTTGTTTTAGATTACTTCAATCAACATGATGTTCTTGGGAAATTTAATTGATTGTGTTAGATGTTCATCTATTAAAATTTACATTTGCACCCTGTTTTGATAAATGATTTAGGATAGAGTTATGTTAGTGCCACTTTACACCCACAGCAAAGAACAAGTTGCTTTAAAACTTTCATCTTTTTAAAAAGAAATTTATGTAAAAAGTTTGTGATTTCATGTGGGCATAAATGTCTTTCATCTCCTGGCAGTTGAGACTCTTACTACTGAAGAAATAAAGGAATTAACTGAACACAAGCACACCAAATTTTTTAATCTGATTTGCATCAATCTGTCAGATTATACGAGCATGGTGCAACAAAAAAATTCTTTCTTCCCTGGTTTTTTCTTGCTTTATTTGTCTTTATAAATTGGCAGGTGAAATAGAATTAGGGCAGGACATGTAGGAAGCTGCATGGTTGTTAATTTTATTGCAATGATTGAAGTAGTGTGCTCAAGTAATTTTTGTTCAACAATTGTTTTTTCATGACATCTTGCACTCTGAGAATTTAAGATGCCATCTTCCAATGACTTTGTCCTGATTTACCGTGACTTTCTCTTTTGAAAGCTTGACACTGTTTTGAGAGAGAGGCTATCTCAAGTTCTTGGGGTTAGTTAAAGTCCGTCAAATTACTTGTCTTGTGCCTTTTTATTTTGTGGTCAATGATGATAAATATAATCCCAGCTCTATGAGATCTTCACCATTGCAAGGTCTGGGAATAGATTTGTTCATATTTGTCTGAGGCACCACCTCTCAAAGTTCATGTACATTTTATTTAAATGTTCTATTGCCGGAAATGTGATATTTTTAAAACAAGTTTGACCATTTTTGTTTGAACCTGTTATGTGAAATTGCAATTCGTTTTTGTTGTGTGCCTCGTTTTAATCAAGTTAGAGCAAATCCGCTCTAACCTGCAATTTGTGAAATTATAATTATATGTAACTGAATTGAAGAAATTATAAAGAATTACCAATATAATTAAAAATAATTACTTCAATTCGCTTTAACCTTCAATTCATATTTCTCTTTCATTTGTTGAAAGAAATGATTAGGTGATCGAAACAATGATAATAATTCATCATTACCAGGACAGTTAATTCATCATACCTCTAGTGGTCCCAGAGTTTGGAAAGTATACTCCAGAAGGGGTAAAAATGGGATTTAAGACTCATTTAGTTAGCAATCATGAGATGGCACGAAAGAGGGGGGCAGTATGTTTTCACAATATAAGGAACAATCATTAGAGAGAATAGGGGGGAAATTTGGCATAGGGGGGAAATTTGGCAGTTAGATCTAGAGGGAATGAAGAGGATATTCTAGTATCCTATAGGAGCGTAGCTCTGGGCCCATTTTGGGATTGACACATTCCATTCTCTGTACACGTTTCCATTTTTCAACAATAAAGCTATCTTT
>TCONS_00001295|GLYMA01G09520.N2|"j":new_splice_junction|noncoding probabity:0.566679
GTTGAAACTCGTAAAGATATTTTTTACTTTTCATTTTGTTCACCAAATACAAGAGTTCAGAGATATTTCTGTTTTCTACACCATTACTCTTATCCACTAACATTGTCTAAACTCAAAAACCTTTGTTCAATTTCAACTTTTTGCACCACGCAGTTCTCGACACAAAGGTGTTGTTGGTTCCTCAAAACCAACACAACCAATCAAAGAAACTAAAAGCCATGGCATGTTCTTCATTCACATTTGCCAATCCATCATCAATTCCAAGACCGAGAAATTCATTACTTTCTTCTTCTCTAAGCCCGAGAGCCATGGCCAAAGAGCTTTACTTCAACCACGACGGTTCGGCCATGAAGAAGCTGTTGGAGTGGACATGGTGGCTGAGCTGCTTGGTGTGACATTGGGTCCAAAGGGGAGAAATGTTGTGCTGCCAAATAAGTATGGACCACCCAAGATTGTAAATGATGGAGAAACTGTTCTCAAAGAGGTGTTTTTTTTCTTATTATTCATTCATCATCAACCATTTGCTTCTTCCCTTTTGTTGATGTTCTTTTTTTTGTAATGTGTTATTAGTTTTAAGGTTATGGATAAGTGACAATTGTCAATTGACAAATTTATGCCTTGTTTATTGATTACTGTTTTGAAAAATAGTTCTTTGTTTTCTATACCGATAAGAGGTGGCTCCTAGAAGATGATATTGTTGATCAATCATTCCCTAAGAACTTGGACAAAAAAGCATTTGAAGAAAACACAAGAAGAGAATGGGAAAACATTTCCCAGATTTTTTAGTATTTTGGTTTTTAAAGCGCTTGTTTTGAAAACAATTTTCAAAACATGATGGATGTTGGTTGAGAAATTGATTGCTGAGTGTAGTGTGAATTTGTTTTAGAAAACAGTTTTTAAAACGAAAAAGTAAGAAGAGAATCAAACATGGCCTTGCTTTCTTTTATTTTCAAATTCGGAGGTGTTTTTTCAATATTTAAACACTTGTCTTGTGGCTTGTGTAGTTTAATGAACTTTTCTATAATCTGGTCTAATAACAACATGGTTTTGTGCCTTAATTATGAAATTTGTTTCCCTAATGTTATATCAGATTGAATTGGAAGATCCGTTGGAAAATGTTGGAGTTAAATTGGTGAGACAAGCTGGTGCTAAAACCAACGACCAAGCTGGTGATGGCTCAACTACATCTGTTGTTCTTGCTCATGGCTTAATCAGAGAGGGGGCAAAGGTTATTGCAGCTGGAATGAATCCTGTTCAAATTGCTCGTGGCATTGAGAAGACAGCAACAGCGCTTGTTTCTGAACTCAGATTGATGTCAAGAGAATTGGAAACTGGAAAATCTTGCTGAATTCAACAACATTGGCTGCACT
>TCONS_00001319|GLYMA01G09530.N2|"o":exon_skipping|noncoding probabity:1
TGGTTGTAAAAAAAAAACAGAAAAAGGATGAAAATACTAATTTTATTTATTTAAAAAGGTAGTATTAACGAAATTAGGATTGACTTATTTGATTTATTTTCTAATTTTCGCACGAGAATTCACATTCACTCATTGGGACGAGGGGTGGACCGAGAAAACACAATCGAGAAAACTCCGATGTCTCTGTCTCCTCGCGTTCCCTCTGTTTCGATTCTGTCACCACCGTTCAGAGACATCCACGTTCTCATCTGTTTCTGAATCTCTTCTTAGTCGATACACTCCCTCCCAATCTCACCTGAATAAGAAGAACATGGCGATTATGGTGATGGTGGGATTGGGCCTATTGGACTTCCTCGTCGCTGGGGTTTCTTTAATCATTGGTTTGGGCTTCATTGCCTTCATTGCTTCCATTCTCTGCGCCACTGCGTTCTTCAACAACGCCAAGGACGTCTCCTGAGATTGAAGCCTCCATTAAATGCGACTATGTGGCCACAGTTGTCAGCAATTTACCCCCACAACATCAAGGATTGCAACGAAACAGCGACCATATAGCAACTTAAACCCTTGGTTTGTTCTTTATTCGGTTTCTCGTTTTGTTGGGTTAGGTTAGAAACTTAGAATCTACTGTGTTTATGACTTCAGGACAAAAATTGCGTCTTGAGGTTGTTCTATAATTAGAATTAGAGTTTTGTCTCGATAATTCGTGTAACAAATGTTTAAATTAAAGGTTAGCATAGATTCCTGAGGTGAAACTATAATTCTGATTAAAGAACAACATTGAAAACATATGGGGAATTTGTTCTAAATTTTTCCCTTATATTTTTATTTGTGTGGAATAAGAATGCTTTTGTATCCTAGATTGTGATTATGGAGCTGTAAGCTTAATTATTAGATCAGGATTTGTTGCTAATTAGGAATTTGTATCCTAGATTGTGATTATGGAGCTGTAAACTTAACTATTAGATTAGGAATTTGTTCCTAATTGGGGTTTTGCCCTCGTTGTCTCTTAACATTGATCTGTCCTGTCATGGAATTTTGCCATTTATGATTATTCAATATTTATTTCTCTGCACTTTAGGATTTCAGACTTAATTTATTTCTTATTGTTCCAATTTTAAGTTCAGTTTTCAATGTAGAAATTCTTTGTACCCGTGGAGGTAGATAGAAATAGAATACAGCCTTTATCCTCACAAGTTCTGCTGCTGCAGGCACAAACTCAACAAATTTATGATATATTCAGCTTAGGAAAGAAAGTGAAAGGAATGAAAAAGAAGTGTTTAACTGTTTGGAGCTGAGCAAGTTCCAGAAGCACCATCATCTATCCATCGAAACATTCATAAACTTCAAAATCATTGATTTTCTTTTACCAGGGTGATTTATTTGTTTCCATTTGGTTTAAGGGCGTGAAAGACGAAGTAGGATAGAGAATTTTGAGTTTTACCATGTTGGAACTAAGGGCCTCTAATGTTTGTGTTACAAAAATTTTGATAATTACGTAATTTTAAGGATTGGA
>TCONS_00001320|GLYMA01G09530.N3|"o":exon_skipping|noncoding probabity:1
TGAAAATACTAATTTTATTTATTTAAAAAGGTAGTATTAACGAAATTAGGATTGACTTATTTGATTTATTTTCTAATTTTCGCACGAGAATTCACATTCACTCATTGGGACGAGGGGTGGACCGAGAAAACACAATCGAGAAAACTCCGATGTCTCTGTCTCCTCGCGTTCCCTCTGTTTCGATTCTGTCACCACCGTTCAGAGACATCCACGTTCTCATCTGTTTCTGAATCTCTTCTTAGTCGATACACTCCCTCCCAATCTCACCTGAATAAGAAGAACATGGCGATTATGGTGATGGTGGGATTGGGCCTATTGGACTTCCTCGTCGCTGGGGTTTCTTTAATCATTGGTTTGGGCTTCATTGCCTTCATTGCTTCCATTCTCTGCGCCACTGCGTTCTTCAACAACGCCAAGGACGTCTCCTGAGATTGAAGCCTCCATTAAATGCGACTATGTGGCCACAGTTGTCAGCAATTTACCCCCACAACATCAAGGATTGCAACGAAACAGCGACCATATAGCAACTTAAACCCTTGGCACAAACTCAACAAATTTATGATATATTCAGCTTAGGAAAGAAAGTGAAAGGAATGAAAAAGAAGTGTTTAACTGTTTGGAGCTGAGCAAGTTCCAGAAGCACCATCATCTATCCATCGAAACATTCATAAACTTCAAAATCATTGATTTTCTTTTACCAGGGTGATTTATTTGTTTCCATTTGGTTTAAGGGCGTGAAAGACGAAGTAGGATAGAGAATTTTGAGTTTTACCATGTTGGAACTAAGGGCCTCTAATGTTTGTGTTACAAAAATTTTGATAATTACGTAATTTTAAGGATTGGA
>TCONS_00001321|GLYMA01G09530.N4|"o":exon_skipping|noncoding probabity:1
TGAAAATACTAATTTTATTTATTTAAAAAGGTAGTATTAACGAAATTAGGATTGACTTATTTGATTTATTTTCTAATTTTCGCACGAGAATTCACATTCACTCATTGGGACGAGGGGTGGACCGAGAAAACACAATCGAGAAAACTCCGATGTCTCTGTCTCCTCGCGTTCCCTCTGTTTCGATTCTGTCACCACCGTTCAGAGACATCCACGTTCTCATCTGTTTCTGAATCTCTTCTTAGTCGATACACTCCCTCCCAATCTCACCTGAATAAGAAGAACATGGCGATTATGGTGATGGTGGGATTGGGCCTATTGGACTTCCTCGTCGCTGGGGTTTCTTTAATCATTGGTTTGGGCTTCATTGCCTTCATTGCTTCCATTCTCTGCGCCACTGCGTTCTTCAACAACGCCAAGGACGTCTCCTGAGATTGAAGCCTCCATTAAATGGAATCAAAGACAGATAACAGTGTTTTGTTTTTTGGGACCGCAATTTTGGATGCAGCGACTATGTGGCCACAGTTGTCAGCAATTTACCCCCACAACATCAAGGATTGCAACGAAACAGCGACCATATAGCAACTTAAACCCTTGGTTTGTTCTTTATTCGGTTTCTCGTTTTGTTGGGTTAGGTTAGAAACTTAGAATCTACTGTGTTTATGACTTCAGGACAAAAATTGCGTCTTGAGGTTGTTCTATAATTAGAATTAGAGTTTTGTCTCGATAATTCGTGTAACAAATGTTTAAATTAAAGGTTAGCATAGATTCCTGAGGTGAAACTATAATTCTGATTAAAGAACAACATTGAAAACATATGGGGAATTTGTTCTAAATTTTTCCCTTATATTTTTATTTGTGTGGAATAAGAATGCTTTTGTATCCTAGATTGTGATTATGGAGCTGTAAGCTTAATTATTAGATCAGGATTTGTTGCTAATTAGGAATTTGTATCCTAGATTGTGATTATGGAGCTGTAAACTTAACTATTAGATTAGGAATTTGTTCCTAATTGGGGTTTTGCCCTCGTTGTCTCTTAACATTGATCTGTCCTGTCATGGAATTTTGCCATTTATGATTATTCAATATTTATTTCTCTGCACTTTAGGATTTCAGACTTAATTTATTTCTTATTGTTCCAATTTTAAGTTCAGTTTTCAATGTAGAAATTCTTTGTACCCGTGGAGGTAGATAGAAATAGAATACAGCCTTTATCCTCACAAGTTCTGCTGCTGCAGGCACAAACTCAACAAATTTATGATATATTCAGCTTAGGAAAGAAAGTGAAAGGAATGAAAAAGAAGTGTTTAACTGTTTGGAGCTGAGCAAGTTCCAGAAGCACCATCATCTATCCATCGAAACATTCATAAACTTCAAAATCATTGATTTTCTTTTACCAGGGTGATTTATTTGTTTCCATTTGGTTTAAGGGCGTGAAAGACGAAGTAGGATAGAGAATTTTGAGTTTTACCATGTTGGAACTAAGGGCCTCTAATGTTTGTGTTACAAAAATTTTGATAATTACGTAATTTTAAGGATTGGA
>TCONS_00001322|GLYMA01G09530.N5|"o":exon_skipping|noncoding probabity:1
AATTTTCGCACGAGAATTCACATTCACTCATTGGGACGAGGGGTGGACCGAGAAAACACAATCGAGAAAACTCCGATGTCTCTGTCTCCTCGCGTTCCCTCTGTTTCGATTCTGTCACCACCGTTCAGAGACATCCACGTTCTCATCTGTTTCTGAATCTCTTCTTAGTCGATACACTCCCTCCCAATCTCACCTGAATAAGAAGAACATGGCGATTATGGTGATGGTGGGATTGGGCCTATTGGACTTCCTCGTCGCTGGGGTTTCTTTAATCATTGGTTTGGGCTTCATTGCCTTCATTGCTTCCATTCTCTGCGCCACTGCGTTCTTCAACAACGCCAAGGACGTCTCCTGAGATTGAAGCCTCCATTAAATGGAATCAAAGACAGATAACAGTGTTTTGTTTTTTGGGACCGCAATTTTGGATGCAGCGACTATGTGGCCACAGTTGTCAGCAATTTACCCCCACAACATCAAGGATTGCAACGAAACAGCGACCATATAGCAACTTAAACCCTTGGCACAAACTCAACAAATTTATGATATATTCAGCTTAGGAAAGAAAGTGAAAGGAATGAAAAAGAAGTGTTTAACTGTTTGGAGCTGAGCAAGTTCCAGAAGCACCATCATCTATCCATCGAAACATTCATAAACTTCAAAATCATTGATTTTCTTTTACCAGGGTGATTTATTTGTTTCCATTTGGTTTAAGGGCGTGAAAGACGAAGTAGGATAGAGAATTTTGAGTTTTACCATGTTGGAACTAAGGGCCTCTAATGTTTGTGTTACAAAAATTTTGATAATTACGTAATTTTAAGGATTGGA
>TCONS_00001351|No gene id, No trans_id|"-":intergenic|noncoding probabity:0.990063
ATAGAGGAATGGAGTTTCAATCCCTTGTCCTTCTCTCTAACACTTGGAAACCCTAGCAAAGTAACCAGAGGAAAAGCTTGAAAAATCTCAGGGAATCGCTAGAGATGCCGCTATCACCGCCAGACTACACACGTGAGCCCACTTAGAGGTAAGGGGTGAGTTTATTGTAATTGGGGTTAGAATGAACATGTGCATGAATCCTTAAAGGATTAAATGGGGAATTTATTTTGGGTTGTTTATTCAATTATAATTCTTCCTTTGATTTTTATGTGATTATTTGAAATTGTTTGAGGGGTTTTACTCCCCATGTTGTGGGAAACATTTTTGTATAATTTGTTTGTATTTTGGACAATATTTACTAGACTAGCGTGATAAATTATTATATTGGTATCAAGAAATTGTCATTGAAATTGTGTGTAATGTATAAATTGAATATGTGTTGATTTGTGAGAGACACATAAACATGTGATGGTGGATTGTAACATTGTGATATGTTAAAATTGTGGACATGGGATATGGTTGTAAATAAGTGTGTTGTTAACACTTGATGTGATAATTACTTTTGTTGTGAGATATGGATTATACAATAAACCGACTAGTGTTTACCTTGAGAAAAATGTTATGGGTGAGGTGTTAAAATGAAAGTGTAGGATTCCAAGTTAAGAACCTGAGCTGATAAATTGTAATGTAATGCGCGAGGTGTTAAAAGGAAAGTGTAAGGTTTCGAGTTAGGAACTTGAGGTGTTAAATTATAGCGCGATGTGTTAAACGTGTTTGAAAACAAGTGTGAGGTCGTGGGTATTTTATAATTCATTAGCAATGTCTGCATGCAAAAGTTGTTTTAAGGGTTGAACCTGAATTAGGAAGGTGATGCCCTAACGGATTCTTCGGAGTCTAGGCCTTGGGGGTAAATACACTCTGTTTGAGTGCTCCTTTAAGCCTATGTTGATCCCATATGGTTGGAACATTCTCACAAAATAGAGAGAGTCTGACTGGTCTCGCAAAATTGGGTGGTGTGTCTTGTTATGTACTCATAGGCGCCCTGGTGTTGGTTTTCACTGACATGGTACCACGTTGCATATAGGCTTTAGTCTTAGTGTAATTGTTGCATAACGCCTGTGAATTGTTTATTATGAAATTGGTGAGTATGTCTTAAATCGAGTATGTGATTCATGTGTAATGTGATTGGTGATTGAAAAATGAGTTTTAAATGATAAAGTGGTGAAGTGATGTGGATTGTATTAAGTTGAGTTATGTGATAAATATTTTTATAATGTATTTTGCTTATGTATTTGTTTATCCTTGCTTTAGTTAGGAATGTGATAGAGCATTCCCTGTGTGTGTTGTTTGTATCTGGATCCTGTGATGATCTCAAACCTTGTATTCGTGGGAGCAAATGATTAGGTGGATGACTTTAAAGAATCTCGTGTTAGAGGATGCTGAAACACAACGCTCTGATAGGATGTCACATTGAGACATGGGTTTCTATATTAATTGCATGAAGTTTTAGACGACCTTGTTTTGAGCCGAGATGATTTTATTATTTATTTGGGCAAGTTATATTATGATGTTAGAAAAGTGAATGTGAGCCTTTTACCCTTTTAAATGCTTTTATTTAAATGTGTTTTGAAACTTTTAATCAATTCCACATCCTATTTCTTTTAGTATTAGTGCATATATGTGTGGGGTAGAGGGTGTGACAATACTTCCTTCGCTTTGAAACAAAAGTGTGTATTGATGTATCTTTTTATTCACTGCATAACAAGTAGAGCTTTTCACAAATGCACCCTACAATCCGTTTGGATGCAACCCAAAAGACCTTCCGGCATCTTATCTTCTAAAAAAAGGTTTTCTTTATTTCTTAAGAGTGTTTGCTTATTAATTTTTTTTAGCTTTTACAAAAGTAAAAGCTCTCAGTAGACCTTTTCTTAAAGCTTAAATTTTCAGCTTATGGAATTGTTACTTTTCGTTGTCCTAAAACCAAATCAGATTTTGTTTCATTGTCCTATTCTGATATTTTTTTTTTGTGAAATCTTATTTTGAAATTTTAAAATGTTTATATTGTGCATAGATATAAATGATGTGTTGTATGTGATTTTAAATGATAAATATTTATCAATGTTAGATATAAATGTTTATCATTGTTTCTATTTCTTAAGCTTGTGAAATGTCTCTCAATCAAGTTCTTATGAAAATAAAGAAATCGGAATGGCGTGATAAAAATATTGAGATTTTGTTGAAAGTATGGATAGAAGAGGTGAATGCTGGAAATAAACCTCACAACCACTTTACTAAGCTTGGTTGGGCAAATATTACAGAAAAGTTCAATAAGATAACAAATTTGACATATGAGTATAAACAATTCAAAAATAGGTGAGATTCTTTAAAAAAAAGGAATGACAATTATGGGCTAATTAAGCTTATTGGGAAGGACACTAGTCTTGGCTGAGACGGAGACAAGAAAACCATTGCTCCTAGTGATGAATGGTGGGAAGCCAAAATTCAAGTGTGTACTATTCAACTAAAATAAAGTTAGTTCTAGTTGCATGTCATTGAACTTTCTTCAGTAGGAAGTATGTTAATCAAACACTCAATGGAAATTGCATGTAATTGGAGAGTAATGGGTTTCTCCTTAAGAGTCTCTTTGTCAAGTCCAAGTGTGACTTGGGAAAACCATTTTCTAGTCCTATGTTCTATACAAGAACCTACTACCTTTGGTTTGGTTCCACCATGTTTTTTAATACATTGAATCACTTCAAAGAATATATCATGTAATTTTTCTTAAACTGTACCATAATTTGCAACTAGGAACAAAAGGTCTAGGAAAGGGGCAAGGGAACCAAAAGTTAGAGGAAAATTAGTTCTGGTATACACAAAGGACAATGATATTAGTACTGATATACGCAAAGTGCTAAACCTAACAGCTTAAAAGCTTTTGGAAGAGTTGGTCTTTGATAATAACTCTTCAATAAACTAAGTCACACAGTTAGAGATTTCTAAGCCCATATACTATTACACATAGTTTGCTTAATGACACAAGAAAATCTAATGATCGATTATAATATATAAGAAATAATAATATATAAGAAAAACTTATTTGAGAAACTTATTTCTCAAAATGAAAGTTGGGGAAATTTTTAATTTTTAACTTAATTTTTAAAACAAGCTTTATTCTTTTTCCAATCATTTTTATTACCATTCTTTACTCTTATTGTTTGTTTCAATTTTTATTTCTATGCTCCCATGCCAAATATATATGATAATTCTTATTTTTTATATTATAGGAGGATTCTGAAGTAGCAAAGTTTACAGAGCAAGGCCTCAAATTCTTACATGAGATGGAATTCCTCTTTAAGGGTACTATTGTTTTGCGGCATATGTGTTAGTCGTCTTATACGACTAACTTTTGTATAGAAAACATTTTCCAAAACTTGTATAGTTCCCCAATTTAAGATTATTTTGTAGTGATTTTTGTAAATAAATTTTGTTTTATTGTTAAAGCTGTCTCTAGAATATGTCCATTGGATTTAATGATGAAATATGCGCAATTTCAGGTGAAAATGAGGCTAAGTCATGAAGTGCTAAAAGTGACAGTTGAGCTTAGCTCATCAGTGGGCTAAGTGTGCATCCACCGCTAAGTGCAGCTTCAACACTCTTAGCGTGATAGAAGAATCTGGCAGGGCATCAATATCAAGGCCATGCGCTAAGCACGAGATTAGTGCACTAAGCACAACAGTTGTCTTCAGCCAGGCTTAGCGCACGACTGGCGCTAAGCTCAAATTTACTTACTCGCGCTAAGCGCGAGGGTGGCGCTAAGCACAACGTTGTGAATTCAGAGCCTATTTAAAGTATGTCTTGTGCATAATTAGGGTAGAACTTTACCAAAGGCTAGGGCACAAAATTCCACAGTACACCATAATGCCTATTTCAGGAAAAGAGCTCTGGAGATAGCAAGAGGAGTAGCTTTTGCAGAGATACCTAGGTTTTGTAAGCTTATTATTGTTAGGGTTTCATTTGTAATGGCTGGCTAAACACCTTTGTTGGGG
>TCONS_00001372|GLYMA01G10371.N7|"x":antisense|noncoding probabity:1
CCGGCAAGGAAGGGTTTTGTATAGGACCATCTTTGTTTTTAAAGCCATGGATATGTCGCAATCATTGTGGGCTCTGTTCTCGGCTTGGCGTTGCTGCTGTTGCGTGTCTGAGGCGGCGGCGGAGACAGTCAGCAAAGCCGCGAAGCCAGTGGTGGCTGCGCTGGCGGAGGCGGGGACGTCATCGTCAAAGGAGGGACGGGAATCTAGTTCGTCGTTGTCGGTGTCACCGATTCTGGCATCGTTGCTGGGGCTGAACAGGATCAAGACGAGATCGGGGCCGCTGCCGCAGGAGAGCTTCTTCGGATTCAGGGGCGAGAAAGGGACGGCGGTGCTCGGCGGCAACAACCTCTCCCGGCCGGGTGTCGGTGCCCGCGCTGGCGGTGGGAAGAAGAAGTAGGTGGGGAACCAGAGCAGGGTGGGGTTTCATGAGGATTCCGTCGGCGGTGCCGCCGCCACCGGAGGTTGGGGCGATAAGGGGAGCAATTCCGATAGCGTGTCGACGTCAGGGAGCTTGCCATCGCGGGAGCAGAGTCCGGTTGTGTTGCCGCCATCGCGGTTGCAGAACGGAGAATCATCATCGGAAGCTGCAGGTATAATTGTAACTCTGTGTATGTGCGGATTTTGTAATGATTCTGATTGTGTTGTTTTGATTGGTTTTATAATTAGTTAAGTAAAGGATCATTGATTGAATAGTTTTATTAGGATTTTGGTGGAATAGTGTTATTAAGTGCCCATAAGGGCTAAGGCCATTGCTATACTTAAGACTATATTTATATGCTTTAGAAGAATGGCTTGGTGTCATTTTGTTTTAATTAGAAGTTTAAAGAATGAGGATGAGGGGTTCTGCTGAGTGTAGTTCTTATTTCAATTTTAGTACTGTCAGAATTGGAGTTGACTAAACTGTTATTCTCGTGTTTGGCATGAGTAAAGATCTGAGGGATAAAATTGTAATTGAATTTTAGTTTATAAGTATTAAGAATTCAAAACTATTATCAGTAATGTTTTCAATAGAGCTTGGGTGGGATATGCCTTTGGTGGTGATGAGGTACTGGCTAGATGTCAATACCTTATTTCTTGTATACCTTATTTAATGATTATGTTTCACCAAGGTTGACTACAGCTTGCAGTGAATTAGGTTATTGTTCATATGAAGCAGATGAGAATCGAGAATTCTTATTCAAACCCTTTGTAAATGTATATTTTGGTGCTGCTTATATTAAATGGCTGTCAAACTTTGAGAACAAGTAAGTCACGTGTACTTCACATGATGAATGTATACAATGTATATTTTGGTGCCGAAGCGGACCCTCCTCAAAACTCTATCACAAGGTGTCAAATTAAATAAATGATGGAATGAAATGTTCCGTGGTTCTGAGTAGAATTAAATATATTGAAATCAATGCTCTCTTTTGGTTATAATTGTTTATCTGCTTAGTTTCTTTGAAGAATAACTTATTCGTAAATGGATGGAGGAAATATGTTAAATTGCATTATTAAATCTTAATAAATTTAATTAGAACGGATTGACAATATAAACTATAAATATAAATAATTAAATCGATGATGACATATGTAAAATTACAGTATTGAATCTTTTATATACCATTTTTAATGAATTTAATTATAATAATATAAAAACAATTTATTATTATGCTATATAACATAGTAATAAATCTACACAATGGGGAGGACGCTTTTTGGTCTGTCAATACCCGCCAATTCAGAACGGTCATTGTCCTCAATGACAAGGAACATGCTGGAAGAGAAGGATCGGTATCCAACGGTGCACAAGTATTGTGGATTTTGGACGCTTGAGCTGATTGATGAGAATCGAAGAGGCCAGTGTGCGGACCAGCTGTGCAAGTGGGTTTGGAAGTTGTGTATATAGGTGACGTGGCTTGTGTTTAAGTGGCTTTGAAGGGCGGTGGTGGGCTCAATACTCCAAGTTGATGTTGGGAGGCACTCAGAAGCTAAAGTAGATGTTTCTTCTTCATTTGTAGTAAGCACACTTTCTTCAGCTACGCTCTCAGAAGAGAATGGGTGGTGGTCCGACATAACATCGTAGAAGGAAGACATGGAAAACGGGATGAATGCACGCGGAATCTGATTGAACCAATTCCAAGTGGAAATCTGCCTCCTGGTTTTGATCCAAGTACTTGCCGCAGTGTGTGAGTGTTTGCCCAAACATTTTTTTTTTGCCTTTTACTCCTATTTTATCTCCCATTTTTTTGTTTGTTTCATGATTGTGATTGTGTGCAAGCCAAGGAAATTTGACCGTGAAGCTGATGAATGGATAGCTAGGGAGCACGCCAAGGAAATTGCTAACAACAAGCATAACTCGACTAACTCCAAACACAAAAATGGGGCAAAATTCAGTGGTACTGAAGTTTGTATGTATTCTTTTGTTAGCCTTGATCTCTTACTGGCTGATATTCATACCTTTTTACAGAAGGCAAAAGCCTGAAGCATTTCTACTTGGCTCTATGGAGAATGAAATGATATCTGATGGTGTTCTTGCACAAGACATAAACCAAGCATCATCTTTTTGGCTACTACGTGAGGCAATTGAATTAATATTGTTGAGAAGATATTATTCAAGAAGTGGTGGCTTTGTACGAGATGCATGTCTGTGGCGTTTTTACTGGTTGAGGAAACGGAAATGGGTAATCAATTGAGGGTTTCCGTTTAGGCAGTTTGGCTTCGGTAAGTTTCTAACCTTCCTCTTGTTCCTTTGACTTTTGTTCTCTTGCTTTTTATTTGCTGATATAATATAGAGAAGAGCACATTTTGATCTCTCACATGATATAAGTATATAAATATTTTAGCATGATAAGAAAAATATATAATATATTTTAGCCAAACTGAATAACAATATAATATGATTACTTTGAAATTATTCAAAAAAATAAATATCTTGTTTTCTTATCGGCATGATGAACAACTGTATAAATTGGGGGATAGCAATTAATTAATCATTAGTTATACCATGAAAAATAGTATTTTTATATTTTTACAATCTGTCTAATTGAGTTAATTAGTTAAGTTGAAGACTTGTATAAGATATGGTTAAGTTGAAAAATAGTACTTTTTGTTGAAGTGCATGAATTAATTTATAACAACATGAATAAATATCTTAAGTAATTAAATTAAATATGGGGGCCAGTTAGCAAAAGAGAATGAGGATGATGTAAGTAATTAAGTATCTTGTTTTTGATGATGACAAATGTTTTTTTCTTCTTTTTCTTAATTTGTAATGAGAAATTGTGTGTATGGCTTGATTAAAGTAGTTAAAAAAAGGGGAAAAGAAAACGGGAAGCACAAGTTAGCTTTGTTAGTTCTTGTTGATGGATGTGATTGATTGCGTGAATGGGCTAAGTACCTATTTTGAAATGAAATGATTAGGTATTGAGACAGGAGATTTAGAAAAAAAAAATGATTTGTTTCCACATATTCTAAGAGACGAGCCAGTGGCAAGGCTTTATGAGCTTGGGAAGGTACTTAATCTAAACACAGCTTTACTTTTGTCTGATAATTTTTTATTTATAATAATATTTCTATTCATAGTCAAAATAGTTCGAATGAATCTCTGTTCTTGACCTGAATGATCCAAATCCTTCCAGGAAAATGCACATAACTTCATAGTCAAAATTCACTGTGCTTATTATTCTCATTCAGTGGCTGGTGGACCATGAATTGTTTATTGTTCTTGGAAGTTAATGTTGCTTTTTGGATATAATGCTAGTGGTTATTTGGAGAGGACATTCTTGAGTCCTGCATCCATGAGGGCAATCAATCTTATTCGTAAATGAATGGAGGATGCTGGTTTGAGAACTTGGGTGGACCAAATGGGAAATGTACATGGTCGTGTTGATGGAGCTAAAGCTTTATTGATTGGATCTCACATGGTACATGCATAGGCTAAAATCAAAAGATCTCTCAATATGCCACAATATGATCCTACTGGGATCTTGTATAATGAAGCCGAATGCTACAAACTGAAATGATGCTTGCGCTGTGACATGGCCCAACTTTACCGATGTATACCCTTTTGCACCGATTGACCAAAACTAAAGGTTATCAGGAAATGTTCAACAATTTGAGTGAACTGTTGCTGGACAAATTCTCCTTACATAGCCGACTGGTGGTTATTCGTGCACATTATTTAATTTGCCAATTGTAGATATCCTCATTTGTGCCATTTAGTGGAGTTTCAAGCTGAAGCTCTTGACCGATTGACAAGTGATGATCCTGGAGGAAAGGTCTATACTCTGGATATAACTTCCCTGCCTTGAATCGTATACCACAAGCATTGCACAGAGTATTTCGCCCAAAAGGACCGGTTCTCCATTGAGGAGTTTTTATGGCGTCACAATGACTACATCTTCTCTCCCAGATCCTAGCATCCTTGTGACCACATCTTTTCTCCCAGATCTTAGCATCCCTCCCACTCTGTGTCGAATTCAGAAAATCAATTTTGCACTTGGACAATGATCGAGCCGCTATGTTTTTTGTTTTCAAGATCTTAGTTTGAGACTTCTCAGCAGCTAAATTTGACTCGTCGTCTAGCCGCGTTAATAGAGACATATGATTAGCTTGGTTATTTGACACATCAGTGAATGATTTCCTCTCCGTTTTATCCTTTTCAGGTTGTTCCAATCTTTCCTTTTCACTCTCCCAAGGGGTAGAAAACAT
>TCONS_00001373|GLYMA01G10371.N8|"x":antisense|noncoding probabity:1
CGGCAAGGAAGGGTTTTGTATAGGACCATCTTTGTTTTTAAAGGTTAGGGAAATAAAAGTAATGACTGCTCCCTATTTCTCGTCTTTTCGTAGCTATTATACTCATGAACCCTAACTCTAAACCACCAAACTGCAGCCATGGATATGTCGCAATCATTGTGGGCTCTGTTCTCGGCTTGGCGTTGCTGCTGTTGCGTGTCTGAGGCGGCGGCGGAGACAGTCAGCAAAGCCGCGAAGCCAGTGGTGGCTGCGCTGGCGGAGGCGGGGACGTCATCGTCAAAGGAGGGACGGGAATCTAGTTCGTCGTTGTCGGTGTCACCGATTCTGGCATCGTTGCTGGGGCTGAACAGGATCAAGACGAGATCGGGGCCGCTGCCGCAGGAGAGCTTCTTCGGATTCAGGGGCGAGAAAGGGACGGCGGTGCTCGGCGGCAACAACCTCTCCCGGCCGGGTGTCGGTGCCCGCGCTGGCGGTGGGAAGAAGAAGTAGGTGGGGAACCAGAGCAGGGTGGGGTTTCATGAGGATTCCGTCGGCGGTGCCGCCGCCACCGGAGGTTGGGGCGATAAGGGGAGCAATTCCGATAGCGTGTCGACGTCAGGGAGCTTGCCATCGCGGGAGCAGAGTCCGGTTGTGTTGCCGCCATCGCGGTTGCAGAACGGAGAATCATCATCGGAAGCTGCAGTAATAAATCTACACAATGGGGAGGACGCTTTTTGGTCTGTCAATACCCGCCAATTCAGAACGGTCATTGTCCTCAATGACAAGGAACATGCTGGAAGAGAAGGATCGGTATCCAACGGTGCACAAGTATTGTGGATTTTGGACGCTTGAGCTGATTGATGAGAATCGAAGAGGCCAGTGTGCGGACCAGCTGTGCAAGTGGGTTTGGAAGTTGTGTATATAGGTGACGTGGCTTGTGTTTAAGTGGCTTTGAAGGGCGGTGGTGGGCTCAATACTCCAAGTTGATGTTGGGAGGCACTCAGAAGCTAAAGTAGATGTTTCTTCTTCATTTGTAGTAAGCACACTTTCTTCAGCTACGCTCTCAGAAGAGAATGGGTGGTGGTCCGACATAACATCGTAGAAGGAAGACATGGAAAACGGGATGAATGCACGCGGAATCTGATTGAACCAATTCCAAGTGGAAATCTGCCTCCTGGTTTTGATCCAAGTACTTGCCGCAGTGTGTGAGTGTTTGCCCAAACATTTTTTTTTTGCCTTTTACTCCTATTTTATCTCCCATTTTTTTGTTTGTTTCATGATTGTGATTGTGTGCAAGCCAAGGAAATTTGACCGTGAAGCTGATGAATGGATAGCTAGGGAGCACGCCAAGGAAATTGCTAACAACAAGCATAACTCGACTAACTCCAAACACAAAAATGGGGCAAAATTCAGGCATTGGTACTGAAGTTTGTATGTATTCTTTTGTTAGCCTTGATCTCTTACTGGCTGATATTCATACCTTTTTACAGAAGGCAAAAGCCTGAAGCATTTCTACTTGGCTCTATGGAGAATGAAATGATATCTGATGGTGTTCTTGCACAAGACATAAACCAAGCATCATCTTTTTGGCTACTACGTGAGGTTCACATTTTTCACTCCATGATTATCTTTTTTAGAAAAAAGTACTTTATCTCTTTTCAAAATTAAGCATATATCCCTGCCATGCTTTGATGTTTAGTTTTCATATTAGTGGTCTCATTACTCTTAGCTTGTTTTCTAATTTTGTAGTTAGTATTTTTACCTCTTCTGAATTCATACTTCAGTTTTTTAAAAATCAGCAAGCTTGACCAAGTTAGGTTGGCTATACACCTTGCATTTTGAATTTTTATACCAATGTCACATTGAAGTTATTGTTATCTACTTGCCCTTCTTATCCACTTGCTTGACTACTAAGGCTCTGGTGGCTGTTTCATCCCCAGAGAAGATTTTAATTCAAACTTTGTATATTGTTTCGTACTTTTACTCTTTACTTGGTATGAACTTCCTGCTAAATTGTTCATATTCTTATTTTTCATATTTATGAGCCAAGCTGATCATATTTACTCTGATTTCAGTTGTTGTCATTTGACTCTTGTGGATGCTTTTTTAGTGTAGACCCTTATTGACATGGACAAAATTAACTAAATGTTTGATCATTAATTGAACATATTGAGTGGCAGAATCAGTTATTGAGTTGTAGAATGTAAATTCATTTTGTTATTTTCATAGGAGTTATTCTTATGTTTATTGTTCAGCAATGGTTTGTCATCAGTAATTAACATTTCAGTTTAGTATGAAATTGAATTTGAGAATAGTAGAACCTTAGCACACTAAACAAATTGATCAAGTTGATAATACAATGATGAGATGCTGGATGATGGTAGCATCATGGAAGCTGAAAAGTGAAAAGCAAAAATGATAACTAGGTAGTACTTTTACATAATTGGTGTAATTGTCAAGTTTTTTTTTCTAATTTTTGTTACTTTTTGAAACTGAAGAATATTTAGGAGAGGAAAATAAAATGTTCTGTTCTAATCATAATATAATGAATAATAAAAGAAAACTGAAGAATTGGTGTACTTTTACAATTGATTTTTTAATTAATATTTTTAATATTTAATATAGAATTATTTAATATTTTAATAATATAAAAAAATAAAACATTAGTATAAAGATATTGTAATTTGGATTTAATTTGATTAAGGAAACAATAATTAAAATTAAAGAAATTAGTAAAGATTGATGGGTTGGAGCTAAATTATAACTACTCACTTTTAGATCTAATATAAGTCTTGTTTTTATAATTTTTCTGAAATTTGCAGTATTCTCACAATTTGTCAGTGTGACGATTTTTAAATTTTCAGAAATAGTTTTTAATTGTCATAAACTGCAGATTTTTTTTACCGTGAATATGATTCTTGTCTAGCACTATCTGACAAATGAACTCATTCAATTAATAGTGTTTTCTTTGAAAGGCAATTGAATTAATATTGTTGAGAAGATATTATTCAAGAAGTGGTGGCTTTGTACGAGATGCATGTCTGTGGCGTTTTTACTGGTTGAGGAAACGGAAATGGGTAATCAATTGAGGGTTTCCGTTTAGGCAGTTTGGCTTCGGTAAGTTTCTAACCTTCCTCTTGTTCCTTTGACTTTTGTTCTCTTGCTTTTTATTTGCTGATATAATATAGAGAAGAGCACATTTTGATCTCTCACATGATATAAGTATATAAATATTTTAGCATGATAAGAAAAATATATAATATATTTTAGCCAAACTGAATAACAATATAATATGATTACTTTGAAATTATTCAAAAAAATAAATATCTTGTTTTCTTATCGGCATGATGAACAACTGTATAAATTGGGGGATAGCAATTAATTAATCATTAGTTATACCATGAAAAATAGTATTTTTATATTTTTACAATCTGTCTAATTGAGTTAATTAGTTAAGTTGAAGACTTGTATAAGATATGGTTAAGTTGAAAAATAGTACTTTTTGTTGAAGTGCATGAATTAATTTATAACAACATGAATAAATATCTTAAGTAATTAAATTAAATATGGGGGCCAGTTAGCAAAAGAGAATGAGGATGATGTAAGTAATTAAGTATCTTGTTTTTGATGATGACAAATGTTTTTTTCTTCTTTTTCTTAATTTGTAATGAGAAATTGTGTGTATGGCTTGATTAAAGTAGTTAAAAAAAGGGGAAAAGAAAACGGGAAGCACAAGTTAGCTTTGTTAGTTCTTGTTGATGGATGTGATTGATTGCGTGAATGGGCTAAGTACCTATTTTGAAATGAAATGATTAGGTATTGAGACAGGAGATTTAGAAAAAAAAAATGATTTGTTTCCACATATTCTAAGAGACGAGCCAGTGGCAAGGCTTTATGAGCTTGGGAAGGTACTTAATCTAAACACAGCTTTACTTTTGTCTGATAATTTTTTATTTATAATAATATTTCTATTCATAGTCAAAATAGTTCGAATGAATCTCTGTTCTTGACCTGAATGATCCAAATCCTTCCAGGAAAATGCACATAACTTCATAGTCAAAATTCACTGTGCTTATTATTCTCATTCAGTGGCTGGTGGACCATGAATTGTTTATTGTTCTTGGAAGTTAATGTTGCTTTTTGGATATAATGCTAGTGGTTATTTGGAGAGGACATTCTTGAGTCCTGCATCCATGAGGGCAATCAATCTTATTCGTAAATGAATGGAGGATGCTGGTTTGAGAACGTTAGCCTTCTAACTTGTTCAACTCTGAATAATTTTTCTGAGGACATGACAGATGCTTTTGTTGTTATTTGCAGTTGGGTGGACCAAATGGGAAATGTACATGGTCGTGTTGATGGAGCTAAAGCTTTATTGATTGGATCTCACATGGTACATGCATAGGCTAAAATCAAAAGATCTCTCAATATGCCACAATATGATCCTACTGGGATCTTGTATAATGAAGCCGAATGCTACAAACTGAAATGATGCTTGCGCTGTGACATGGCCCAACTTTACCGATGTATACCCTTTTGCACCGATTGACCAAAACTAAAGGTTATCAGCATATCTGGTATTAGGAAATGTTCAACAATTTGAGTGAACTGTTGCTGGACAAATTCTCCTTACATAGCCGACTGGTGGTTATTCGTGCACATTATTTAATTTGCCAATTGTAGATATCCTCATTTGTGCCATTTAGTGGAGTTTCAAGCTGAAGCTCTTGACCGATTGACAAGTGATGATCCTGGAGGAAAGGTATTTCAAGTTTATATGTTGTGCATTAAAATGAAAGAATGCACGTCAGAAGGAAAAAAAAAACTAGATTTATTTTATTCTATTATTCTTATGGGAAACAAGATCAAATTAATTAGGACCCAAACCTAAGTTTACTGCATCTTAGACTACTAGGAAAATAATTTATAATTTTCTGCAAATCCTTGTGGATTGTTTAAGCAAGAATATGATTTAATTATTCTTACTAATGTATGTAATGTTAGTACAATATATGTAAAAATAG
>TCONS_00001374|GLYMA01G10371.N9|"x":antisense|noncoding probabity:1
CGGCAAGGAAGGGTTTTGTATAGGACCATCTTTGTTTTTAAAGGTTAGGGAAATAAAAGTAATGACTGCTCCCTATTTCTCGTCTTTTCGTAGCTATTATACTCATGAACCCTAACTCTAAACCACCAAACTGCAGCCATGGATATGTCGCAATCATTGTGGGCTCTGTTCTCGGCTTGGCGTTGCTGCTGTTGCGTGTCTGAGGCGGCGGCGGAGACAGTCAGCAAAGCCGCGAAGCCAGTGGTGGCTGCGCTGGCGGAGGCGGGGACGTCATCGTCAAAGGAGGGACGGGAATCTAGTTCGTCGTTGTCGGTGTCACCGATTCTGGCATCGTTGCTGGGGCTGAACAGGATCAAGACGAGATCGGGGCCGCTGCCGCAGGAGAGCTTCTTCGGATTCAGGGGCGAGAAAGGGACGGCGGTGCTCGGCGGCAACAACCTCTCCCGGCCGGGTGTCGGTGCCCGCGCTGGCGGTGGGAAGAAGAAGTAGGTGGGGAACCAGAGCAGGGTGGGGTTTCATGAGGATTCCGTCGGCGGTGCCGCCGCCACCGGAGGTTGGGGCGATAAGGGGAGCAATTCCGATAGCGTGTCGACGTCAGGGAGCTTGCCATCGCGGGAGCAGAGTCCGGTTGTGTTGCCGCCATCGCGGTTGCAGAACGGAGAATCATCATCGGAAGCTGCAGTAATAAATCTACACAATGGGGAGGACGCTTTTTGGTCTGTCAATACCCGCCAATTCAGAACGGTCATTGTCCTCAATGACAAGGAACATGCTGGAAGAGAAGGATCGGTATCCAACGGTGCACAAGTATTGTGGATTTTGGACGCTTGAGCTGATTGATGAGAATCGAAGAGGCCAGTGTGCGGACCAGCTGTGCAAGTGGGTTTGGAAGTTGTGTATATAGGTGACGTGGCTTGTGTTTAAGTGGCTTTGAAGGGCGGTGGTGGGCTCAATACTCCAAGTTGATGTTGGGAGGCACTCAGAAGCTAAAGTAGATGTTTCTTCTTCATTTGTAGTAAGCACACTTTCTTCAGCTACGCTCTCAGAAGAGAATGGGTGGTGGTCCGACATAACATCGTAGAAGGAAGACATGGAAAACGGGATGAATGCACGCGGAATCTGATTGAACCAATTCCAAGTGGAAATCTGCCTCCTGGTTTTGATCCAAGTACTTGCCGCAGTGTCCAAGGAAATTTGACCGTGAAGCTGATGAATGGATAGCTAGGGAGCACGCCAAGGAAATTGCTAACAACAAGCATAACTCGACTAACTCCAAACACAAAAATGGGGCAAAATTCAGTGGTACTGAAGTTTGTATGTATTCTTTTGTTAGCCTTGATCTCTTACTGGCTGATATTCATACCTTTTTACAGAAGGCAAAAGCCTGAAGCATTTCTACTTGGCTCTATGGAGAATGAAATGATATCTGATGGTGTTCTTGCACAAGACATAAACCAAGCATCATCTTTTTGGCTACTACGTGAGGTTCACATTTTTCACTCCATGATTATCTTTTTTAGAAAAAAGTACTTTATCTCTTTTCAAAATTAAGCATATATCCCTGCCATGCTTTGATGTTTAGTTTTCATATTAGTGGTCTCATTACTCTTAGCTTGTTTTCTAATTTTGTAGTTAGTATTTTTACCTCTTCTGAATTCATACTTCAGTTTTTTAAAAATCAGCAAGCTTGACCAAGTTAGGTTGGCTATACACCTTGCATTTTGAATTTTTATACCAATGTCACATTGAAGTTATTGTTATCTACTTGCCCTTCTTATCCACTTGCTTGACTACTAAGGCTCTGGTGGCTGTTTCATCCCCAGAGAAGATTTTAATTCAAACTTTGTATATTGTTTCGTACTTTTACTCTTTACTTGGTATGAACTTCCTGCTAAATTGTTCATATTCTTATTTTTCATATTTATGAGCCAAGCTGATCATATTTACTCTGATTTCAGTTGTTGTCATTTGACTCTTGTGGATGCTTTTTTAGTGTAGACCCTTATTGACATGGACAAAATTAACTAAATGTTTGATCATTAATTGAACATATTGAGTGGCAGAATCAGTTATTGAGTTGTAGAATGTAAATTCATTTTGTTATTTTCATAGGAGTTATTCTTATGTTTATTGTTCAGCAATGGTTTGTCATCAGTAATTAACATTTCAGTTTAGTATGAAATTGAATTTGAGAATAGTAGAACCTTAGCACACTAAACAAATTGATCAAGTTGATAATACAATGATGAGATGCTGGATGATGGTAGCATCATGGAAGCTGAAAAGTGAAAAGCAAAAATGATAACTAGGTAGTACTTTTACATAATTGGTGTAATTGTCAAGTTTTTTTTTCTAATTTTTGTTACTTTTTGAAACTGAAGAATATTTAGGAGAGGAAAATAAAATGTTCTGTTCTAATCATAATATAATGAATAATAAAAGAAAACTGAAGAATTGGTGTACTTTTACAATTGATTTTTTAATTAATATTTTTAATATTTAATATAGAATTATTTAATATTTTAATAATATAAAAAAATAAAACATTAGTATAAAGATATTGTAATTTGGATTTAATTTGATTAAGGAAACAATAATTAAAATTAAAGAAATTAGTAAAGATTGATGGGTTGGAGCTAAATTATAACTACTCACTTTTAGATCTAATATAAGTCTTGTTTTTATAATTTTTCTGAAATTTGCAGTATTCTCACAATTTGTCAGTGTGACGATTTTTAAATTTTCAGAAATAGTTTTTAATTGTCATAAACTGCAGATTTTTTTTACCGTGAATATGATTCTTGTCTAGCACTATCTGACAAATGAACTCATTCAATTAATAGTGTTTTCTTTGAAAGGCAATTGAATTAATATTGTTGAGAAGATATTATTCAAGAAGTGGTGGCTTTGTACGAGATGCATGTCTGTGGCGTTTTTACTGGTTGAGGAAACGGAAATGGGTAATCAATTGAGGTAGGTATGATATCACTAATAGTTAGTCTCTCTGTTTCACGTGCTCGTGTTCCTATTTGGTACATGTATCCATTCAATGGAGCAACTTGTAGGGAATAATCTGTATGATTTTATTGATCGATTATGTTATTATGTTAACACTTTATTTATATTATTCATTACATGCTGTGTTAGATTCTCATTCTCGACTTGATTCTCATTATATGCTGTTGTTGATACTTGGCTCTCACAACTTCCTCTTAGTTTCTCATTCTCGACTTCCATTACTTTCTAGTGGCTTCCTCTGTTTGTATTTTAAACTCATCTATTTCCATTGCTTTGTGAATTCGTGCTACAGGGTTTCCGTTTAGGCAGTTTGGCTTCGGTAAGTTTCTAACCTTCCTCTTGTTCCTTTGACTTTTGTTCTCTTGCTTTTTATTTGCTGATATAATATAGAGAAGAGCACATTTTGATCTCTCACATGATATAAGTATATAAATATTTTAGCATGATAAGAAAAATATATAATATATTTTAGCCAAACTGAATAACAATATAATATGATTACTTTGAAATTATTCAAAAAAATAAATATCTTGTTTTCTTATCGGCATGATGAACAACTGTATAAATTGGGGGATAGCAATTAATTAATCATTAGTTATACCATGAAAAATAGTATTTTTATATTTTTACAATCTGTCTAATTGAGTTAATTAGTTAAGTTGAAGACTTGTATAAGATATGGTTAAGTTGAAAAATAGTACTTTTTGTTGAAGTGCATGAATTAATTTATAACAACATGAATAAATATCTTAAGTAATTAAATTAAATATGGGGGCCAGTTAGCAAAAGAGAATGAGGATGATGTAAGTAATTAAGTATCTTGTTTTTGATGATGACAAATGTTTTTTTCTTCTTTTTCTTAATTTGTAATGAGAAATTGTGTGTATGGCTTGATTAAAGTAGTTAAAAAAAGGGGAAAAGAAAACGGGAAGCACAAGTTAGCTTTGTTAGTTCTTGTTGATGGATGTGATTGATTGCGTGAATGGGCTAAGTACCTATTTTGAAATGAAATGATTAGGTATTGAGACAGGAGATTTAGAAAAAAAAAATGATTTGTTTCCACATATTCTAAGAGACGAGCCAGTGGCAAGGCTTTATGAGCTTGGGAAGGTACTTAATCTAAACACAGCTTTACTTTTGTCTGATAATTTTTTATTTATAATAATATTTCTATTCATAGTCAAAATAGTTCGAATGAATCTCTGTTCTTGACCTGAATGATCCAAATCCTTCCAGGAAAATGCACATAACTTCATAGTCAAAATTCACTGTGCTTATTATTCTCATTCAGTGGCTGGTGGACCATGAATTGTTTATTGTTCTTGGAAGTTAATGTTGCTTTTTGGATATAATGCTAGTGGTTATTTGGAGAGGACATTCTTGAGTCCTGCATCCATGAGGGCAATCAATCTTATTCGTAAATGAATGGAGGATGCTGGTTTGAGAACTTGGGTGGACCAAATGGGAAATGTACATGGTCGTGTTGATGGAGCTAAAGCTTTATTGATTGGATCTCACATGGTACATGCATAGGCTAAAATCAAAAGATCTCTCAATATGCCACAATATGATCCTACTGGGATCTTGTATAATGAAGCCGAATGCTACAAACTGAAATGATGCTTGCGCTGTGACATGGCCCAACTTTACCGATGTATACCCTTTTGCACCGATTGACCAAAACTAAAGGTTATCAGGAAATGTTCAACAATTTGAGTGAACTGTTGCTGGACAAATTCTCCTTACATAGCCGACTGGTGGTTATTCGTGCACATTATTTAATTTGCCAATTGTAGATATCCTCATTTGTGCCATTTAGTGGAGTTTCAAGCTGAAGCTCTTGACCGATTGACAAGTGATGATCCTGGAGGAAAGGTATTTCAAGTTTATATGTTGTGCATTAAAATGAAAGAATGCACGTCAGAAGGAAAAAAAAAACTAGATTTATTTTATTCTATTATTCTTATGGGAAACAAGATCAAATTAATTAGGACCCAAACCTAAGTTTACTGCATCTTAGACTACTAGGAAAATAATTTATAATTTTCTGCAAATCCTTGTGGATTGTTTAAGCAAGAATATGATTTAATTATTCTTACTAATGTATGTAATGTTAGTACAATATATGTAAAAATAG
>TCONS_00001375|GLYMA01G10371.N10|"x":antisense|noncoding probabity:1
CGGCAAGGAAGGGTTTTGTATAGGACCATCTTTGTTTTTAAAGCCATGGATATGTCGCAATCATTGTGGGCTCTGTTCTCGGCTTGGCGTTGCTGCTGTTGCGTGTCTGAGGCGGCGGCGGAGACAGTCAGCAAAGCCGCGAAGCCAGTGGTGGCTGCGCTGGCGGAGGCGGGGACGTCATCGTCAAAGGAGGGACGGGAATCTAGTTCGTCGTTGTCGGTGTCACCGATTCTGGCATCGTTGCTGGGGCTGAACAGGATCAAGACGAGATCGGGGCCGCTGCCGCAGGAGAGCTTCTTCGGATTCAGGGGCGAGAAAGGGACGGCGGTGCTCGGCGGCAACAACCTCTCCCGGCCGGGTGTCGGTGCCCGCGCTGGCGGTGGGAAGAAGAAGTAGGTGGGGAACCAGAGCAGGGTGGGGTTTCATGAGGATTCCGTCGGCGGTGCCGCCGCCACCGGAGGTTGGGGCGATAAGGGGAGCAATTCCGATAGCGTGTCGACGTCAGGGAGCTTGCCATCGCGGGAGCAGAGTCCGGTTGTGTTGCCGCCATCGCGGTTGCAGAACGGAGAATCATCATCGGAAGCTGCAGGTATAATTGTAACTCTGTGTATGTGCGGATTTTGTAATGATTCTGATTGTGTTGTTTTGATTGGTTTTATAATTAGTTAAGTAAAGGATCATTGATTGAATAGTTTTATTAGGATTTTGGTGGAATAGTGTTATTAAGTGCCCATAAGGGCTAAGGCCATTGCTATACTTAAGACTATATTTATATGCTTTAGAAGAATGGCTTGGTGTCATTTTGTTTTAATTAGAAGTTTAAAGAATGAGGATGAGGGGTTCTGCTGAGTGTAGTTCTTATTTCAATTTTAGTACTGTCAGAATTGGAGTTGACTAAACTGTTATTCTCGTGTTTGGCATGAGTAAAGATCTGAGGGATAAAATTGTAATTGAATTTTAGTTTATAAGTATTAAGAATTCAAAACTATTATCAGTAATGTTTTCAATAGAGCTTGGGTGGGATATGCCTTTGGTGGTGATGAGGTACTGGCTAGATGTCAATACCTTATTTCTTGTATACCTTATTTAATGATTATGTTTCACCAAGGTTGACTACAGCTTGCAGTGAATTAGGTTATTGTTCATATGAAGCAGATGAGAATCGAGAATTCTTATTCAAACCCTTTGTAAATGTATATTTTGGTGCTGCTTATATTAAATGGCTGTCAAACTTTGAGAACAAGTAAGTCACGTGTACTTCACATGATGAATGTATACAATGTATATTTTGGTGCCGAAGCGGACCCTCCTCAAAACTCTATCACAAGGTGTCAAATTAAATAAATGATGGAATGAAATGTTCCGTGGTTCTGAGTAGAATTAAATATATTGAAATCAATGCTCTCTTTTGGTTATAATTGTTTATCTGCTTAGTTTCTTTGAAGAATAACTTATTCGTAAATGGATGGAGGAAATATGTTAAATTGCATTATTAAATCTTAATAAATTTAATTAGAACGGATTGACAATATAAACTATAAATATAAATAATTAAATCGATGATGACATATGTAAAATTACAGTATTGAATCTTTTATATACCATTTTTAATGAATTTAATTATAATAATATAAAAACAATTTATTATTATGCTATATAACATAGTAATAAATCTACACAATGGGGAGGACGCTTTTTGGTCTGTCAATACCCGCCAATTCAGAACGGTCATTGTCCTCAATGACAAGGAACATGCTGGAAGAGAAGGATCGGTATCCAACGGTGCACAAGTATTGTGGATTTTGGACGCTTGAGCTGATTGATGAGAATCGAAGAGGCCAGTGTGCGGACCAGCTGTGCAAGTGGGTTTGGAAGTTGTGTATATAGGTGACGTGGCTTGTGTTTAAGTGGCTTTGAAGGGCGGTGGTGGGCTCAATACTCCAAGTTGATGTTGGGAGGCACTCAGAAGCTAAAGTAGATGTTTCTTCTTCATTTGTAGTAAGCACACTTTCTTCAGCTACGCTCTCAGAAGAGAATGGGTGGTGGTCCGACATAACATCGTAGAAGGAAGACATGGAAAACGGGATGAATGCACGCGGAATCTGATTGAACCAATTCCAAGTGGAAATCTGCCTCCTGGTTTTGATCCAAGTACTTGCCGCAGTGTCCAAGGAAATTTGACCGTGAAGCTGATGAATGGATAGCTAGGGAGCACGCCAAGGAAATTGCTAACAACAAGCATAACTCGACTAACTCCAAACACAAAAATGGGGCAAAATTCAGTGGTACTGAAGTTTGTATGTATTCTTTTGTTAGCCTTGATCTCTTACTGGCTGATATTCATACCTTTTTACAGAAGGCAAAAGCCTGAAGCATTTCTACTTGGCTCTATGGAGAATGAAATGATATCTGATGGTGTTCTTGCACAAGACATAAACCAAGCATCATCTTTTTGGCTACTACGTGAGGTTCACATTTTTCACTCCATGATTATCTTTTTTAGAAAAAAGTACTTTATCTCTTTTCAAAATTAAGCATATATCCCTGCCATGCTTTGATGTTTAGTTTTCATATTAGTGGTCTCATTACTCTTAGCTTGTTTTCTAATTTTGTAGTTAGTATTTTTACCTCTTCTGAATTCATACTTCAGTTTTTTAAAAATCAGCAAGCTTGACCAAGTTAGGTTGGCTATACACCTTGCATTTTGAATTTTTATACCAATGTCACATTGAAGTTATTGTTATCTACTTGCCCTTCTTATCCACTTGCTTGACTACTAAGGCTCTGGTGGCTGTTTCATCCCCAGAGAAGATTTTAATTCAAACTTTGTATATTGTTTCGTACTTTTACTCTTTACTTGGTATGAACTTCCTGCTAAATTGTTCATATTCTTATTTTTCATATTTATGAGCCAAGCTGATCATATTTACTCTGATTTCAGTTGTTGTCATTTGACTCTTGTGGATGCTTTTTTAGTGTAGACCCTTATTGACATGGACAAAATTAACTAAATGTTTGATCATTAATTGAACATATTGAGTGGCAGAATCAGTTATTGAGTTGTAGAATGTAAATTCATTTTGTTATTTTCATAGGAGTTATTCTTATGTTTATTGTTCAGCAATGGTTTGTCATCAGTAATTAACATTTCAGTTTAGTATGAAATTGAATTTGAGAATAGTAGAACCTTAGCACACTAAACAAATTGATCAAGTTGATAATACAATGATGAGATGCTGGATGATGGTAGCATCATGGAAGCTGAAAAGTGAAAAGCAAAAATGATAACTAGGTAGTACTTTTACATAATTGGTGTAATTGTCAAGTTTTTTTTTCTAATTTTTGTTACTTTTTGAAACTGAAGAATATTTAGGAGAGGAAAATAAAATGTTCTGTTCTAATCATAATATAATGAATAATAAAAGAAAACTGAAGAATTGGTGTACTTTTACAATTGATTTTTTAATTAATATTTTTAATATTTAATATAGAATTATTTAATATTTTAATAATATAAAAAAATAAAACATTAGTATAAAGATATTGTAATTTGGATTTAATTTGATTAAGGAAACAATAATTAAAATTAAAGAAATTAGTAAAGATTGATGGGTTGGAGCTAAATTATAACTACTCACTTTTAGATCTAATATAAGTCTTGTTTTTATAATTTTTCTGAAATTTGCAGTATTCTCACAATTTGTCAGTGTGACGATTTTTAAATTTTCAGAAATAGTTTTTAATTGTCATAAACTGCAGATTTTTTTTACCGTGAATATGATTCTTGTCTAGCACTATCTGACAAATGAACTCATTCAATTAATAGTGTTTTCTTTGAAAGGCAATTGAATTAATATTGTTGAGAAGATATTATTCAAGAAGTGGTGGCTTTGTACGAGATGCATGTCTGTGGCGTTTTTACTGGTTGAGGAAACGGAAATGGGTAATCAATTGAGGTAGGTATGATATCACTAATAGTTAGTCTCTCTGTTTCACGTGCTCGTGTTCCTATTTGGTACATGTATCCATTCAATGGAGCAACTTGTAGGGAATAATCTGTATGATTTTATTGATCGATTATGTTATTATGTTAACACTTTATTTATATTATTCATTACATGCTGTGTTAGATTCTCATTCTCGACTTGATTCTCATTATATGCTGTTGTTGATACTTGGCTCTCACAACTTCCTCTTAGTTTCTCATTCTCGACTTCCATTACTTTCTAGTGGCTTCCTCTGTTTGTATTTTAAACTCATCTATTTCCATTGCTTTGTGAATTCGTGCTACAGGGTTTCCGTTTAGGCAGTTTGGCTTCGGTAAGTTTCTAACCTTCCTCTTGTTCCTTTGACTTTTGTTCTCTTGCTTTTTATTTGCTGATATAATATAGAGAAGAGCACATTTTGATCTCTCACATGATATAAGTATATAAATATTTTAGCATGATAAGAAAAATATATAATATATTTTAGCCAAACTGAATAACAATATAATATGATTACTTTGAAATTATTCAAAAAAATAAATATCTTGTTTTCTTATCGGCATGATGAACAACTGTATAAATTGGGGGATAGCAATTAATTAATCATTAGTTATACCATGAAAAATAGTATTTTTATATTTTTACAATCTGTCTAATTGAGTTAATTAGTTAAGTTGAAGACTTGTATAAGATATGGTTAAGTTGAAAAATAGTACTTTTTGTTGAAGTGCATGAATTAATTTATAACAACATGAATAAATATCTTAAGTAATTAAATTAAATATGGGGGCCAGTTAGCAAAAGAGAATGAGGATGATGTAAGTAATTAAGTATCTTGTTTTTGATGATGACAAATGTTTTTTTCTTCTTTTTCTTAATTTGTAATGAGAAATTGTGTGTATGGCTTGATTAAAGTAGTTAAAAAAAGGGGAAAAGAAAACGGGAAGCACAAGTTAGCTTTGTTAGTTCTTGTTGATGGATGTGATTGATTGCGTGAATGGGCTAAGTACCTATTTTGAAATGAAATGATTAGGTATTGAGACAGGAGATTTAGAAAAAAAAAATGATTTGTTTCCACATATTCTAAGAGACGAGCCAGTGGCAAGGCTTTATGAGCTTGGGAAGGAAAATGCACATAACTTCATAGTCAAAATTCACTGTGCTTATTATTCTCATTCAGTGGCTGGTGGACCATGAATTGTTTATTGTTCTTGGAAGTTAATGTTGCTTTTTGGATATAATGCTAGTGGTTATTTGGAGAGGACATTCTTGAGTCCTGCATCCATGAGGGCAATCAATCTTATTCGTAAATGAATGGAGGATGCTGGTTTGAGAACTTGGGTGGACCAAATGGGAAATGTACATGGTCGTGTTGATGGAGCTAAAGCTTTATTGATTGGATCTCACATGGTACATGCATAGGCTAAAATCAAAAGATCTCTCAATATGCCACAATATGATCCTACTGGGATCTTGTATAATGAAGCCGAATGCTACAAACTGAAATGATGCTTGCGCTGTGACATGGCCCAACTTTACCGATGTATACCCTTTTGCACCGATTGACCAAAACTAAAGGTTATCAGGAAATGTTCAACAATTTGAGTGAACTGTTGCTGGACAAATTCTCCTTACATAGCCGACTGGTGGTTATTCGTGCACATTATTTAATTTGCCAATTGTAGATATCCTCATTTGTGCCATTTAGTGGAGTTTCAAGCTGAAGCTCTTGACCGATTGACAAGTGATGATCCTGGAGGAAAGGTATTTCAAGTTTATATGTTGTGCATTAAAATGAAAGAATGCACGTCAGAAGGAAAAAAAAAACTAGATTTATTTTATTCTATTATTCTTATGGGAAACAAGATCAAATTAATTAGGACCCAAACCTAAGTTTACTGCATCTTAGACTACTAGGAAAATAATTTATAATTTTCTGCAAATCCTTGTGGATTGTTTAAGCAAGAATATGATTTAATTATTCTTACTAATGTATGTAATGTTAGTACAATATATGTAAAAATAG
>TCONS_00001378|GLYMA01G10371.N13|"x":antisense|noncoding probabity:1
CGGCAAGGAAGGGTTTTGTATAGGACCATCTTTGTTTTTAAAGCCATGGATATGTCGCAATCATTGTGGGCTCTGTTCTCGGCTTGGCGTTGCTGCTGTTGCGTGTCTGAGGCGGCGGCGGAGACAGTCAGCAAAGCCGCGAAGCCAGTGGTGGCTGCGCTGGCGGAGGCGGGGACGTCATCGTCAAAGGAGGGACGGGAATCTAGTTCGTCGTTGTCGGTGTCACCGATTCTGGCATCGTTGCTGGGGCTGAACAGGATCAAGACGAGATCGGGGCCGCTGCCGCAGGAGAGCTTCTTCGGATTCAGGGGCGAGAAAGGGACGGCGGTGCTCGGCGGCAACAACCTCTCCCGGCCGGGTGTCGGTGCCCGCGCTGGCGGTGGGAAGAAGAAGTAGGTGGGGAACCAGAGCAGGGTGGGGTTTCATGAGGATTCCGTCGGCGGTGCCGCCGCCACCGGAGGTTGGGGCGATAAGGGGAGCAATTCCGATAGCGTGTCGACGTCAGGGAGCTTGCCATCGCGGGAGCAGAGTCCGGTTGTGTTGCCGCCATCGCGGTTGCAGAACGGAGAATCATCATCGGAAGCTGCAGGTATAATTGTAACTCTGTGTATGTGCGGATTTTGTAATGATTCTGATTGTGTTGTTTTGATTGGTTTTATAATTAGTTAAGTAAAGGATCATTGATTGAATAGTTTTATTAGGATTTTGGTGGAATAGTGTTATTAAGTGCCCATAAGGGCTAAGGCCATTGCTATACTTAAGACTATATTTATATGCTTTAGAAGAATGGCTTGGTGTCATTTTGTTTTAATTAGAAGTTTAAAGAATGAGGATGAGGGGTTCTGCTGAGTGTAGTTCTTATTTCAATTTTAGTACTGTCAGAATTGGAGTTGACTAAACTGTTATTCTCGTGTTTGGCATGAGTAAAGATCTGAGGGATAAAATTGTAATTGAATTTTAGTTTATAAGTATTAAGAATTCAAAACTATTATCAGTAATGTTTTCAATAGAGCTTGGGTGGGATATGCCTTTGGTGGTGATGAGGTACTGGCTAGATGTCAATACCTTATTTCTTGTATACCTTATTTAATGATTATGTTTCACCAAGGTTGACTACAGCTTGCAGTGAATTAGGTTATTGTTCATATGAAGCAGATGAGAATCGAGAATTCTTATTCAAACCCTTTGTAAATGTATATTTTGGTGCTGCTTATATTAAATGGCTGTCAAACTTTGAGAACAAGTAAGTCACGTGTACTTCACATGATGAATGTATACAATGTATATTTTGGTGCCGAAGCGGACCCTCCTCAAAACTCTATCACAAGGTGTCAAATTAAATAAATGATGGAATGAAATGTTCCGTGGTTCTGAGTAGAATTAAATATATTGAAATCAATGCTCTCTTTTGGTTATAATTGTTTATCTGCTTAGTTTCTTTGAAGAATAACTTATTCGTAAATGGATGGAGGAAATATGTTAAATTGCATTATTAAATCTTAATAAATTTAATTAGAACGGATTGACAATATAAACTATAAATATAAATAATTAAATCGATGATGACATATGTAAAATTACAGTATTGAATCTTTTATATACCATTTTTAATGAATTTAATTATAATAATATAAAAACAATTTATTATTATGCTATATAACATAGTAATAAATCTACACAATGGGGAGGACGCTTTTTGGTCTGTCAATACCCGCCAATTCAGAACGGTCATTGTCCTCAATGACAAGGAACATGCTGGAAGAGAAGGATCGGTATCCAACGGTGCACAAGTATTGTGGATTTTGGACGCTTGAGCTGATTGATGAGAATCGAAGAGGCCAGTGTGCGGACCAGCTGTGCAAGTGGGTTTGGAAGTTGTGTATATAGGTGACGTGGCTTGTGTTTAAGTGGCTTTGAAGGGCGGTGGTGGGCTCAATACTCCAAGTTGATGTTGGGAGGCACTCAGAAGCTAAAGTAGATGTTTCTTCTTCATTTGTAGTAAGCACACTTTCTTCAGCTACGCTCTCAGAAGAGAATGGGTGGTGGTCCGACATAACATCGTAGAAGGAAGACATGGAAAACGGGATGAATGCACGCGGAATCTGATTGAACCAATTCCAAGTGGAAATCTGCCTCCTGGTTTTGATCCAAGTACTTGCCGCAGTGTCCAAGGAAATTTGACCGTGAAGCTGATGAATGGATAGCTAGGGAGCACGCCAAGGAAATTGCTAACAACAAGCATAACTCGACTAACTCCAAACACAAAAATGGGGCAAAATTCAGGCATTGGTACTGAAGTTTGTATGTATTCTTTTGTTAGCCTTGATCTCTTACTGGCTGATATTCATACCTTTTTACAGAAGGCAAAAGCCTGAAGCATTTCTACTTGGCTCTATGGAGAATGAAATGATATCTGATGGTGTTCTTGCACAAGACATAAACCAAGCATCATCTTTTTGGCTACTACGTGAGGCAATTGAATTAATATTGTTGAGAAGATATTATTCAAGAAGTGGTGGCTTTGTACGAGATGCATGTCTGTGGCGTTTTTACTGGTTGAGGAAACGGAAATGGGTAATCAATTGAGGTAGGTATGATATCACTAATAGTTAGTCTCTCTGTTTCACGTGCTCGTGTTCCTATTTGGTACATGTATCCATTCAATGGAGCAACTTGTAGGGAATAATCTGTATGATTTTATTGATCGATTATGTTATTATGTTAACACTTTATTTATATTATTCATTACATGCTGTGTTAGATTCTCATTCTCGACTTGATTCTCATTATATGCTGTTGTTGATACTTGGCTCTCACAACTTCCTCTTAGTTTCTCATTCTCGACTTCCATTACTTTCTAGTGGCTTCCTCTGTTTGTATTTTAAACTCATCTATTTCCATTGCTTTGTGAATTCGTGCTACAGGGTTTCCGTTTAGGCAGTTTGGCTTCGGTAAGTTTCTAACCTTCCTCTTGTTCCTTTGACTTTTGTTCTCTTGCTTTTTATTTGCTGATATAATATAGAGAAGAGCACATTTTGATCTCTCACATGATATAAGTATATAAATATTTTAGCATGATAAGAAAAATATATAATATATTTTAGCCAAACTGAATAACAATATAATATGATTACTTTGAAATTATTCAAAAAAATAAATATCTTGTTTTCTTATCGGCATGATGAACAACTGTATAAATTGGGGGATAGCAATTAATTAATCATTAGTTATACCATGAAAAATAGTATTTTTATATTTTTACAATCTGTCTAATTGAGTTAATTAGTTAAGTTGAAGACTTGTATAAGATATGGTTAAGTTGAAAAATAGTACTTTTTGTTGAAGTGCATGAATTAATTTATAACAACATGAATAAATATCTTAAGTAATTAAATTAAATATGGGGGCCAGTTAGCAAAAGAGAATGAGGATGATGTAAGTAATTAAGTATCTTGTTTTTGATGATGACAAATGTTTTTTTCTTCTTTTTCTTAATTTGTAATGAGAAATTGTGTGTATGGCTTGATTAAAGTAGTTAAAAAAAGGGGAAAAGAAAACGGGAAGCACAAGTTAGCTTTGTTAGTTCTTGTTGATGGATGTGATTGATTGCGTGAATGGGCTAAGTACCTATTTTGAAATGAAATGATTAGGTATTGAGACAGGAGATTTAGAAAAAAAAAATGATTTGTTTCCACATATTCTAAGAGACGAGCCAGTGGCAAGGCTTTATGAGCTTGGGAAGTGGTTATTTGGAGAGGACATTCTTGAGTCCTGCATCCATGAGGGCAATCAATCTTATTCGTAAATGAATGGAGGATGCTGGTTTGAGAACTTGGGTGGACCAAATGGGAAATGTACATGGTCGTGTTGATGGAGCTAAAGCTTTATTGATTGGATCTCACATGGTACATGCATAGGCTAAAATCAAAAGATCTCTCAATATGCCACAATATGATCCTACTGGGATCTTGTATAATGAAGCCGAATGCTACAAACTGAAATGATGCTTGCGCTGTGACATGGCCCAACTTTACCGATGTATACCCTTTTGCACCGATTGACCAAAACTAAAGGTTATCAGGAAATGTTCAACAATTTGAGTGAACTGTTGCTGGACAAATTCTCCTTACATAGCCGACTGGTGGTTATTCGTGCACATTATTTAATTTGCCAATTGTAGATATCCTCATTTGTGCCATTTAGTGGAGTTTCAAGCTGAAGCTCTTGACCGATTGACAAGTGATGATCCTGGAGGAAAGGTCTATACTCTGGATATAACTTCCCTGCCTTGAATCGTATACCACAAGCATTGCACAGAGTATTTCGCCCAAAAGGACCGGTTCTCCATTGAGGAGTTTTTATGGCGTCACAATGACTACATCTTCTCTCCCAGATCCTAGCATCCTTGTGACCACATCTTTTCTCCCAGATCTTAGCATCCCTCCCACTCTGTGTCGAATTCAGAAAATCAATTTTGCACTTGGACAATGATCGAGCCGCTATGTTTTTTGTTTTCAAGATCTTAGTTTGAGACTTCTCAGCAGCTAAATTTGACTCGTCGTCTAGCCGCGTTAATAGAGACATATGATTAGCTTGGTTATTTGACACATCAGTGAATGATTTCCTCTCCGTTTTATCCTTTTCAGGTTGTTCCAATCTTTCCTTTTCACTCTCCCAAGGGGTAGAAAACAT
>TCONS_00001380|GLYMA01G10371.N15|"x":antisense|noncoding probabity:1
GTTTTGTATAGGACCATCTTTGTTTTTAAAGGTTAGGGAAATAAAAGTAATGACTGCTCCCTATTTCTCGTCTTTTCGTAGCTATTATACTCATGAACCCTAACTCTAAACCACCAAACTGCAGCCATGGATATGTCGCAATCATTGTGGGCTCTGTTCTCGGCTTGGCGTTGCTGCTGTTGCGTGTCTGAGGCGGCGGCGGAGACAGTCAGCAAAGCCGCGAAGCCAGTGGTGGCTGCGCTGGCGGAGGCGGGGACGTCATCGTCAAAGGAGGGACGGGAATCTAGTTCGTCGTTGTCGGTGTCACCGATTCTGGCATCGTTGCTGGGGCTGAACAGGATCAAGACGAGATCGGGGCCGCTGCCGCAGGAGAGCTTCTTCGGATTCAGGGGCGAGAAAGGGACGGCGGTGCTCGGCGGCAACAACCTCTCCCGGCCGGGTGTCGGTGCCCGCGCTGGCGGTGGGAAGAAGAAGTAGGTGGGGAACCAGAGCAGGGTGGGGTTTCATGAGGATTCCGTCGGCGGTGCCGCCGCCACCGGAGGTTGGGGCGATAAGGGGAGCAATTCCGATAGCGTGTCGACGTCAGGGAGCTTGCCATCGCGGGAGCAGAGTCCGGTTGTGTTGCCGCCATCGCGGTTGCAGAACGGAGAATCATCATCGGAAGCTGCAGGTATAATTGTAACTCTGTGTATGTGCGGATTTTGTAATGATTCTGATTGTGTTGTTTTGATTGGTTTTATAATTAGTTAAGTAAAGGATCATTGATTGAATAGTTTTATTAGGATTTTGGTGGAATAGTGTTATTAAGTGCCCATAAGGGCTAAGGCCATTGCTATACTTAAGACTATATTTATATGCTTTAGAAGAATGGCTTGGTGTCATTTTGTTTTAATTAGAAGTTTAAAGAATGAGGATGAGGGGTTCTGCTGAGTGTAGTTCTTATTTCAATTTTAGTACTGTCAGAATTGGAGTTGACTAAACTGTTATTCTCGTGTTTGGCATGAGTAAAGATCTGAGGGATAAAATTGTAATTGAATTTTAGTTTATAAGTATTAAGAATTCAAAACTATTATCAGTAATGTTTTCAATAGAGCTTGGGTGGGATATGCCTTTGGTGGTGATGAGGTACTGGCTAGATGTCAATACCTTATTTCTTGTATACCTTATTTAATGATTATGTTTCACCAAGGTTGACTACAGCTTGCAGTGAATTAGGTTATTGTTCATATGAAGCAGATGAGAATCGAGAATTCTTATTCAAACCCTTTGTAAATGTATATTTTGGTGCTGCTTATATTAAATGGCTGTCAAACTTTGAGAACAAGTAAGTCACGTGTACTTCACATGATGAATGTATACAATGTATATTTTGGTGCCGAAGCGGACCCTCCTCAAAACTCTATCACAAGGTGTCAAATTAAATAAATGATGGAATGAAATGTTCCGTGGTTCTGAGTAGAATTAAATATATTGAAATCAATGCTCTCTTTTGGTTATAATTGTTTATCTGCTTAGTTTCTTTGAAGAATAACTTATTCGTAAATGGATGGAGGAAATATGTTAAATTGCATTATTAAATCTTAATAAATTTAATTAGAACGGATTGACAATATAAACTATAAATATAAATAATTAAATCGATGATGACATATGTAAAATTACAGTATTGAATCTTTTATATACCATTTTTAATGAATTTAATTATAATAATATAAAAACAATTTATTATTATGCTATATAACATAGTAATAAATCTACACAATGGGGAGGACGCTTTTTGGTCTGTCAATACCCGCCAATTCAGAACGGTCATTGTCCTCAATGACAAGGAACATGCTGGAAGAGAAGGATCGGTATCCAACGGTGCACAAGTATTGTGGATTTTGGACGCTTGAGCTGATTGATGAGAATCGAAGAGGCCAGTGTGCGGACCAGCTGTGCAAGTGGGTTTGGAAGTTGTGTATATAGGTGACGTGGCTTGTGTTTAAGTGGCTTTGAAGGGCGGTGGTGGGCTCAATACTCCAAGTTGATGTTGGGAGGCACTCAGAAGCTAAAGTAGATGTTTCTTCTTCATTTGTAGTAAGCACACTTTCTTCAGCTACGCTCTCAGAAGAGAATGGGTGGTGGTCCGACATAACATCGTAGAAGGAAGACATGGAAAACGGGATGAATGCACGCGGAATCTGATTGAACCAATTCCAAGTGGAAATCTGCCTCCTGGTTTTGATCCAAGTACTTGCCGCAGTGTCCAAGGAAATTTGACCGTGAAGCTGATGAATGGATAGCTAGGGAGCACGCCAAGGAAATTGCTAACAACAAGCATAACTCGACTAACTCCAAACACAAAAATGGGGCAAAATTCAGGCATTGGTACTGAAGTTTGTATGTATTCTTTTGTTAGCCTTGATCTCTTACTGGCTGATATTCATACCTTTTTACAGAAGGCAAAAGCCTGAAGCATTTCTACTTGGCTCTATGGAGAATGAAATGATATCTGATGGTGTTCTTGCACAAGACATAAACCAAGCATCATCTTTTTGGCTACTACGTGAGGCAATTGAATTAATATTGTTGAGAAGATATTATTCAAGAAGTGGTGGCTTTGTACGAGATGCATGTCTGTGGCGTTTTTACTGGTTGAGGAAACGGAAATGGGTAATCAATTGAGGGTTTCCGTTTAGGCAGTTTGGCTTCGGTAAGTTTCTAACCTTCCTCTTGTTCCTTTGACTTTTGTTCTCTTGCTTTTTATTTGCTGATATAATATAGAGAAGAGCACATTTTGATCTCTCACATGATATAAGTATATAAATATTTTAGCATGATAAGAAAAATATATAATATATTTTAGCCAAACTGAATAACAATATAATATGATTACTTTGAAATTATTCAAAAAAATAAATATCTTGTTTTCTTATCGGCATGATGAACAACTGTATAAATTGGGGGATAGCAATTAATTAATCATTAGTTATACCATGAAAAATAGTATTTTTATATTTTTACAATCTGTCTAATTGAGTTAATTAGTTAAGTTGAAGACTTGTATAAGATATGGTTAAGTTGAAAAATAGTACTTTTTGTTGAAGTGCATGAATTAATTTATAACAACATGAATAAATATCTTAAGTAATTAAATTAAATATGGGGGCCAGTTAGCAAAAGAGAATGAGGATGATGTAAGTAATTAAGTATCTTGTTTTTGATGATGACAAATGTTTTTTTCTTCTTTTTCTTAATTTGTAATGAGAAATTGTGTGTATGGCTTGATTAAAGTAGTTAAAAAAAGGGGAAAAGAAAACGGGAAGCACAAGTTAGCTTTGTTAGTTCTTGTTGATGGATGTGATTGATTGCGTGAATGGGCTAAGTACCTATTTTGAAATGAAATGATTAGGTATTGAGACAGGAGATTTAGAAAAAAAAAATGATTTGTTTCCACATATTCTAAGAGACGAGCCAGTGGCAAGGCTTTATGAGCTTGGGAAGGTACTTAATCTAAACACAGCTTTACTTTTGTCTGATAATTTTTTATTTATAATAATATTTCTATTCATAGTCAAAATAGTTCGAATGAATCTCTGTTCTTGACCTGAATGATCCAAATCCTTCCAGGAAAATGCACATAACTTCATAGTCAAAATTCACTGTGCTTATTATTCTCATTCAGTGGCTGGTGGACCATGAATTGTTTATTGTTCTTGGAAGTTAATGTTGCTTTTTGGATATAATGCTAGTGGTTATTTGGAGAGGACATTCTTGAGTCCTGCATCCATGAGGGCAATCAATCTTATTCGTAAATGAATGGAGGATGCTGGTTTGAGAACTTGGGTGGACCAAATGGGAAATGTACATGGTCGTGTTGATGGAGCTAAAGCTTTATTGATTGGATCTCACATGGTACATGCATAGGCTAAAATCAAAAGATCTCTCAATATGCCACAATATGATCCTACTGGGATCTTGTATAATGAAGCCGAATGCTACAAACTGAAATGATGCTTGCGCTGTGACATGGCCCAACTTTACCGATGTATACCCTTTTGCACCGATTGACCAAAACTAAAGGTTATCAGGAAATGTTCAACAATTTGAGTGAACTGTTGCTGGACAAATTCTCCTTACATAGCCGACTGGTGGTTATTCGTGCACATTATTTAATTTGCCAATTGTAGATATCCTCATTTGTGCCATTTAGTGGAGTTTCAAGCTGAAGCTCTTGACCGATTGACAAGTGATGATCCTGGAGGAAAGGTATTTCAAGTTTATATGTTGTGCATTAAAATGAAAGAATGCACGTCAGAAGGAAAAAAAAAACTAGATTTATTTTATTCTATTATTCTTATGGGAAACAAGATCAAATTAATTAGGACCCAAACCTAAGTTTACTGCATCTTAGACTACTAGGAAAATAATTTATAATTTTCTGCAAATCCTTGTGGATTGTTTAAGCAAGAATATGATTTAATTATTCTTACTAATGTATGTAATGTTAGTACAATATATGTAAAAATAG
>TCONS_00001381|GLYMA01G10371.N16|"x":antisense|noncoding probabity:1
GTTTTGTATAGGACCATCTTTGTTTTTAAAGGTTAGGGAAATAAAAGTAATGACTGCTCCCTATTTCTCGTCTTTTCGTAGCTATTATACTCATGAACCCTAACTCTAAACCACCAAACTGCAGCCATGGATATGTCGCAATCATTGTGGGCTCTGTTCTCGGCTTGGCGTTGCTGCTGTTGCGTGTCTGAGGCGGCGGCGGAGACAGTCAGCAAAGCCGCGAAGCCAGTGGTGGCTGCGCTGGCGGAGGCGGGGACGTCATCGTCAAAGGAGGGACGGGAATCTAGTTCGTCGTTGTCGGTGTCACCGATTCTGGCATCGTTGCTGGGGCTGAACAGGATCAAGACGAGATCGGGGCCGCTGCCGCAGGAGAGCTTCTTCGGATTCAGGGGCGAGAAAGGGACGGCGGTGCTCGGCGGCAACAACCTCTCCCGGCCGGGTGTCGGTGCCCGCGCTGGCGGTGGGAAGAAGAAGTAGGTGGGGAACCAGAGCAGGGTGGGGTTTCATGAGGATTCCGTCGGCGGTGCCGCCGCCACCGGAGGTTGGGGCGATAAGGGGAGCAATTCCGATAGCGTGTCGACGTCAGGGAGCTTGCCATCGCGGGAGCAGAGTCCGGTTGTGTTGCCGCCATCGCGGTTGCAGAACGGAGAATCATCATCGGAAGCTGCAGGTATAATTGTAACTCTGTGTATGTGCGGATTTTGTAATGATTCTGATTGTGTTGTTTTGATTGGTTTTATAATTAGTTAAGTAAAGGATCATTGATTGAATAGTTTTATTAGGATTTTGGTGGAATAGTGTTATTAAGTGCCCATAAGGGCTAAGGCCATTGCTATACTTAAGACTATATTTATATGCTTTAGAAGAATGGCTTGGTGTCATTTTGTTTTAATTAGAAGTTTAAAGAATGAGGATGAGGGGTTCTGCTGAGTGTAGTTCTTATTTCAATTTTAGTACTGTCAGAATTGGAGTTGACTAAACTGTTATTCTCGTGTTTGGCATGAGTAAAGATCTGAGGGATAAAATTGTAATTGAATTTTAGTTTATAAGTATTAAGAATTCAAAACTATTATCAGTAATGTTTTCAATAGAGCTTGGGTGGGATATGCCTTTGGTGGTGATGAGGTACTGGCTAGATGTCAATACCTTATTTCTTGTATACCTTATTTAATGATTATGTTTCACCAAGGTTGACTACAGCTTGCAGTGAATTAGGTTATTGTTCATATGAAGCAGATGAGAATCGAGAATTCTTATTCAAACCCTTTGTAAATGTATATTTTGGTGCTGCTTATATTAAATGGCTGTCAAACTTTGAGAACAAGTAAGTCACGTGTACTTCACATGATGAATGTATACAATGTATATTTTGGTGCCGAAGCGGACCCTCCTCAAAACTCTATCACAAGGTGTCAAATTAAATAAATGATGGAATGAAATGTTCCGTGGTTCTGAGTAGAATTAAATATATTGAAATCAATGCTCTCTTTTGGTTATAATTGTTTATCTGCTTAGTTTCTTTGAAGAATAACTTATTCGTAAATGGATGGAGGAAATATGTTAAATTGCATTATTAAATCTTAATAAATTTAATTAGAACGGATTGACAATATAAACTATAAATATAAATAATTAAATCGATGATGACATATGTAAAATTACAGTATTGAATCTTTTATATACCATTTTTAATGAATTTAATTATAATAATATAAAAACAATTTATTATTATGCTATATAACATAGTAATAAATCTACACAATGGGGAGGACGCTTTTTGGTCTGTCAATACCCGCCAATTCAGAACGGTCATTGTCCTCAATGACAAGGAACATGCTGGAAGAGAAGGATCGGTATCCAACGGTGCACAAGTATTGTGGATTTTGGACGCTTGAGCTGATTGATGAGAATCGAAGAGGCCAGTGTGCGGACCAGCTGTGCAAGTGGGTTTGGAAGTTGTGTATATAGGTGACGTGGCTTGTGTTTAAGTGGCTTTGAAGGGCGGTGGTGGGCTCAATACTCCAAGTTGATGTTGGGAGGCACTCAGAAGCTAAAGTAGATGTTTCTTCTTCATTTGTAGTAAGCACACTTTCTTCAGCTACGCTCTCAGAAGAGAATGGGTGGTGGTCCGACATAACATCGTAGAAGGAAGACATGGAAAACGGGATGAATGCACGCGGAATCTGATTGAACCAATTCCAAGTGGAAATCTGCCTCCTGGTTTTGATCCAAGTACTTGCCGCAGTGTGAAATTTGACCGTGAAGCTGATGAATGGATAGCTAGGGAGCACGCCAAGGAAATTGCTAACAACAAGTCTATGGACATTGTAGGCATCAGGGATACCGAGATACACAATTATCAGATAAACCTGAAAGGAAATGGTTCCTCTAGCATAACTCGACTAACTCCAAACACAAAAATGGGGCAAAATTCAGGCATTGGTACTGAAGTTTGTATGTATTCTTTTGTTAGCCTTGATCTCTTACTGGCTGATATTCATACCTTTTTACAGAAGGCAAAAGCCTGAAGCATTTCTACTTGGCTCTATGGAGAATGAAATGATATCTGATGGTGTTCTTGCACAAGACATAAACCAAGCATCATCTTTTTGGCTACTACGTGAGGCAATTGAATTAATATTGTTGAGAAGATATTATTCAAGAAGTGGTGGCTTTGTACGAGATGCATGTCTGTGGCGTTTTTACTGGTTGAGGAAACGGAAATGGGTAATCAATTGAGGGTTTCCGTTTAGGCAGTTTGGCTTCGGTAAGTTTCTAACCTTCCTCTTGTTCCTTTGACTTTTGTTCTCTTGCTTTTTATTTGCTGATATAATATAGAGAAGAGCACATTTTGATCTCTCACATGATATAAGTATATAAATATTTTAGCATGATAAGAAAAATATATAATATATTTTAGCCAAACTGAATAACAATATAATATGATTACTTTGAAATTATTCAAAAAAATAAATATCTTGTTTTCTTATCGGCATGATGAACAACTGTATAAATTGGGGGATAGCAATTAATTAATCATTAGTTATACCATGAAAAATAGTATTTTTATATTTTTACAATCTGTCTAATTGAGTTAATTAGTTAAGTTGAAGACTTGTATAAGATATGGTTAAGTTGAAAAATAGTACTTTTTGTTGAAGTGCATGAATTAATTTATAACAACATGAATAAATATCTTAAGTAATTAAATTAAATATGGGGGCCAGTTAGCAAAAGAGAATGAGGATGATGTAAGTAATTAAGTATCTTGTTTTTGATGATGACAAATGTTTTTTTCTTCTTTTTCTTAATTTGTAATGAGAAATTGTGTGTATGGCTTGATTAAAGTAGTTAAAAAAAGGGGAAAAGAAAACGGGAAGCACAAGTTAGCTTTGTTAGTTCTTGTTGATGGATGTGATTGATTGCGTGAATGGGCTAAGTACCTATTTTGAAATGAAATGATTAGGTATTGAGACAGGAGATTTAGAAAAAAAAAATGATTTGTTTCCACATATTCTAAGAGACGAGCCAGTGGCAAGGCTTTATGAGCTTGGGAAGGTACTTAATCTAAACACAGCTTTACTTTTGTCTGATAATTTTTTATTTATAATAATATTTCTATTCATAGTCAAAATAGTTCGAATGAATCTCTGTTCTTGACCTGAATGATCCAAATCCTTCCAGGAAAATGCACATAACTTCATAGTCAAAATTCACTGTGCTTATTATTCTCATTCAGTGGCTGGTGGACCATGAATTGTTTATTGTTCTTGGAAGTTAATGTTGCTTTTTGGATATAATGCTAGTGGTTATTTGGAGAGGACATTCTTGAGTCCTGCATCCATGAGGGCAATCAATCTTATTCGTAAATGAATGGAGGATGCTGGTTTGAGAACGTTAGCCTTCTAACTTGTTCAACTCTGAATAATTTTTCTGAGGACATGACAGATGCTTTTGTTGTTATTTGCAGTTGGGTGGACCAAATGGGAAATGTACATGGTCGTGTTGATGGAGCTAAAGCTTTATTGATTGGATCTCACATGGTACATGCATAGGCTAAAATCAAAAGATCTCTCAATATGCCACAATATGATCCTACTGGGATCTTGTATAATGAAGCCGAATGCTACAAACTGAAATGATGCTTGCGCTGTGACATGGCCCAACTTTACCGATGTATACCCTTTTGCACCGATTGACCAAAACTAAAGGTTATCAGCATATCTGGTATTAGGAAATGTTCAACAATTTGAGTGAACTGTTGCTGGACAAATTCTCCTTACATAGCCGACTGGTGGTTATTCGTGCACATTATTTAATTTGCCAATTGTAGATATCCTCATTTGTGCCATTTAGTGGAGTTTCAAGCTGAAGCTCTTGACCGATTGACAAGTGATGATCCTGGAGGAAAGGTATTTCAAGTTTATATGTTGTGCATTAAAATGAAAGAATGCACGTCAGAAGGAAAAAAAAAACTAGATTTATTTTATTCTATTATTCTTATGGGAAACAAGATCAAATTAATTAGGACCCAAACCTAAGTTTACTGCATCTTAGACTACTAGGAAAATAATTTATAATTTTCTGCAAATCCTTGTGGATTGTTTAAGCAAGAATATGATTTAATTATTCTTACTAATGTATGTAATGTTAGTACAATATATGTAAAAATAG
>TCONS_00001382|GLYMA01G10371.N17|"x":antisense|noncoding probabity:1
GTTTTGTATAGGACCATCTTTGTTTTTAAAGCCATGGATATGTCGCAATCATTGTGGGCTCTGTTCTCGGCTTGGCGTTGCTGCTGTTGCGTGTCTGAGGCGGCGGCGGAGACAGTCAGCAAAGCCGCGAAGCCAGTGGTGGCTGCGCTGGCGGAGGCGGGGACGTCATCGTCAAAGGAGGGACGGGAATCTAGTTCGTCGTTGTCGGTGTCACCGATTCTGGCATCGTTGCTGGGGCTGAACAGGATCAAGACGAGATCGGGGCCGCTGCCGCAGGAGAGCTTCTTCGGATTCAGGGGCGAGAAAGGGACGGCGGTGCTCGGCGGCAACAACCTCTCCCGGCCGGGTGTCGGTGCCCGCGCTGGCGGTGGGAAGAAGAAGTAGGTGGGGAACCAGAGCAGGGTGGGGTTTCATGAGGATTCCGTCGGCGGTGCCGCCGCCACCGGAGGTTGGGGCGATAAGGGGAGCAATTCCGATAGCGTGTCGACGTCAGGGAGCTTGCCATCGCGGGAGCAGAGTCCGGTTGTGTTGCCGCCATCGCGGTTGCAGAACGGAGAATCATCATCGGAAGCTGCAGTAATAAATCTACACAATGGGGAGGACGCTTTTTGGTCTGTCAATACCCGCCAATTCAGAACGGTCATTGTCCTCAATGACAAGGAACATGCTGGAAGAGAAGGATCGGTATCCAACGGTGCACAAGTATTGTGGATTTTGGACGCTTGAGCTGATTGATGAGAATCGAAGAGGCCAGTGTGCGGACCAGCTGTGCAAGTGGGTTTGGAAGTTGTGTATATAGGTGACGTGGCTTGTGTTTAAGTGGCTTTGAAGGGCGGTGGTGGGCTCAATACTCCAAGTTGATGTTGGGAGGCACTCAGAAGCTAAAGTAGATGTTTCTTCTTCATTTGTAGTAAGCACACTTTCTTCAGCTACGCTCTCAGAAGAGAATGGGTGGTGGTCCGACATAACATCGTAGAAGGAAGACATGGAAAACGGGATGAATGCACGCGGAATCTGATTGAACCAATTCCAAGTGGAAATCTGCCTCCTGGTTTTGATCCAAGTACTTGCCGCAGTGTCCAAGGAAATTTGACCGTGAAGCTGATGAATGGATAGCTAGGGAGCACGCCAAGGAAATTGCTAACAACAAGCATAACTCGACTAACTCCAAACACAAAAATGGGGCAAAATTCAGGCATTGGTACTGAAGTTTGTATGTATTCTTTTGTTAGCCTTGATCTCTTACTGGCTGATATTCATACCTTTTTACAGAAGGCAAAAGCCTGAAGCATTTCTACTTGGCTCTATGGAGAATGAAATGATATCTGATGGTGTTCTTGCACAAGACATAAACCAAGCATCATCTTTTTGGCTACTACGTGAGGTTCACATTTTTCACTCCATGATTATCTTTTTTAGAAAAAAGTACTTTATCTCTTTTCAAAATTAAGCATATATCCCTGCCATGCTTTGATGTTTAGTTTTCATATTAGTGGTCTCATTACTCTTAGCTTGTTTTCTAATTTTGTAGTTAGTATTTTTACCTCTTCTGAATTCATACTTCAGTTTTTTAAAAATCAGCAAGCTTGACCAAGTTAGGTTGGCTATACACCTTGCATTTTGAATTTTTATACCAATGTCACATTGAAGTTATTGTTATCTACTTGCCCTTCTTATCCACTTGCTTGACTACTAAGGCTCTGGTGGCTGTTTCATCCCCAGAGAAGATTTTAATTCAAACTTTGTATATTGTTTCGTACTTTTACTCTTTACTTGGTATGAACTTCCTGCTAAATTGTTCATATTCTTATTTTTCATATTTATGAGCCAAGCTGATCATATTTACTCTGATTTCAGTTGTTGTCATTTGACTCTTGTGGATGCTTTTTTAGTGTAGACCCTTATTGACATGGACAAAATTAACTAAATGTTTGATCATTAATTGAACATATTGAGTGGCAGAATCAGTTATTGAGTTGTAGAATGTAAATTCATTTTGTTATTTTCATAGGAGTTATTCTTATGTTTATTGTTCAGCAATGGTTTGTCATCAGTAATTAACATTTCAGTTTAGTATGAAATTGAATTTGAGAATAGTAGAACCTTAGCACACTAAACAAATTGATCAAGTTGATAATACAATGATGAGATGCTGGATGATGGTAGCATCATGGAAGCTGAAAAGTGAAAAGCAAAAATGATAACTAGGTAGTACTTTTACATAATTGGTGTAATTGTCAAGTTTTTTTTTCTAATTTTTGTTACTTTTTGAAACTGAAGAATATTTAGGAGAGGAAAATAAAATGTTCTGTTCTAATCATAATATAATGAATAATAAAAGAAAACTGAAGAATTGGTGTACTTTTACAATTGATTTTTTAATTAATATTTTTAATATTTAATATAGAATTATTTAATATTTTAATAATATAAAAAAATAAAACATTAGTATAAAGATATTGTAATTTGGATTTAATTTGATTAAGGAAACAATAATTAAAATTAAAGAAATTAGTAAAGATTGATGGGTTGGAGCTAAATTATAACTACTCACTTTTAGATCTAATATAAGTCTTGTTTTTATAATTTTTCTGAAATTTGCAGTATTCTCACAATTTGTCAGTGTGACGATTTTTAAATTTTCAGAAATAGTTTTTAATTGTCATAAACTGCAGATTTTTTTTACCGTGAATATGATTCTTGTCTAGCACTATCTGACAAATGAACTCATTCAATTAATAGTGTTTTCTTTGAAAGGCAATTGAATTAATATTGTTGAGAAGATATTATTCAAGAAGTGGTGGCTTTGTACGAGATGCATGTCTGTGGCGTTTTTACTGGTTGAGGAAACGGAAATGGGTAATCAATTGAGGTAGGTATGATATCACTAATAGTTAGTCTCTCTGTTTCACGTGCTCGTGTTCCTATTTGGTACATGTATCCATTCAATGGAGCAACTTGTAGGGAATAATCTGTATGATTTTATTGATCGATTATGTTATTATGTTAACACTTTATTTATATTATTCATTACATGCTGTGTTAGATTCTCATTCTCGACTTGATTCTCATTATATGCTGTTGTTGATACTTGGCTCTCACAACTTCCTCTTAGTTTCTCATTCTCGACTTCCATTACTTTCTAGTGGCTTCCTCTGTTTGTATTTTAAACTCATCTATTTCCATTGCTTTGTGAATTCGTGCTACAGGGTTTCCGTTTAGGCAGTTTGGCTTCGGTAAGTTTCTAACCTTCCTCTTGTTCCTTTGACTTTTGTTCTCTTGCTTTTTATTTGCTGATATAATATAGAGAAGAGCACATTTTGATCTCTCACATGATATAAGTATATAAATATTTTAGCATGATAAGAAAAATATATAATATATTTTAGCCAAACTGAATAACAATATAATATGATTACTTTGAAATTATTCAAAAAAATAAATATCTTGTTTTCTTATCGGCATGATGAACAACTGTATAAATTGGGGGATAGCAATTAATTAATCATTAGTTATACCATGAAAAATAGTATTTTTATATTTTTACAATCTGTCTAATTGAGTTAATTAGTTAAGTTGAAGACTTGTATAAGATATGGTTAAGTTGAAAAATAGTACTTTTTGTTGAAGTGCATGAATTAATTTATAACAACATGAATAAATATCTTAAGTAATTAAATTAAATATGGGGGCCAGTTAGCAAAAGAGAATGAGGATGATGTAAGTAATTAAGTATCTTGTTTTTGATGATGACAAATGTTTTTTTCTTCTTTTTCTTAATTTGTAATGAGAAATTGTGTGTATGGCTTGATTAAAGTAGTTAAAAAAAGGGGAAAAGAAAACGGGAAGCACAAGTTAGCTTTGTTAGTTCTTGTTGATGGATGTGATTGATTGCGTGAATGGGCTAAGTACCTATTTTGAAATGAAATGATTAGGTATTGAGACAGGAGATTTAGAAAAAAAAAATGATTTGTTTCCACATATTCTAAGAGACGAGCCAGTGGCAAGGCTTTATGAGCTTGGGAAGTGGTTATTTGGAGAGGACATTCTTGAGTCCTGCATCCATGAGGGCAATCAATCTTATTCGTAAATGAATGGAGGATGCTGGTTTGAGAACTTGGGTGGACCAAATGGGAAATGTACATGGTCGTGTTGATGGAGCTAAAGCTTTATTGATTGGATCTCACATGGTACATGCATAGGCTAAAATCAAAAGATCTCTCAATATGCCACAATATGATCCTACTGGGATCTTGTATAATGAAGCCGAATGCTACAAACTGAAATGATGCTTGCGCTGTGACATGGCCCAACTTTACCGATGTATACCCTTTTGCACCGATTGACCAAAACTAAAGGTTATCAGGAAATGTTCAACAATTTGAGTGAACTGTTGCTGGACAAATTCTCCTTACATAGCCGACTGGTGGTTATTCGTGCACATTATTTAATTTGCCAATTGTAGATATCCTCATTTGTGCCATTTAGTGGAGTTTCAAGCTGAAGCTCTTGACCGATTGACAAGTGATGATCCTGGAGGAAAGGTCTATACTCTGGATATAACTTCCCTGCCTTGAATCGTATACCACAAGCATTGCACAGAGTATTTCGCCCAAAAGGACCGGTTCTCCATTGAGGAGTTTTTATGGCGTCACAATGACTACATCTTCTCTCCCAGATCCTAGCATCCTTGTGACCACATCTTTTCTCCCAGATCTTAGCATCCCTCCCACTCTGTGTCGAATTCAGAAAATCAATTTTGCACTTGGACAATGATCGAGCCGCTATGTTTTTTGTTTTCAAGATCTTAGTTTGAGACTTCTCAGCAGCTAAATTTGACTCGTCGTCTAGCCGCGTTAATAGAGACATATGATTAGCTTGGTTATTTGACACATCAGTGAATGATTTCCTCTCCGTTTTATCCTTTTCAGGTTGTTCCAATCTTTCCTTTTCACTCTCCCAAGGGGTAGAAAACAT
>TCONS_00001384|GLYMA01G10371.N19|"x":antisense|noncoding probabity:1
TTTGTTTTTAAAGGTTAGGGAAATAAAACCATGGATATGTCGCAATCATTGTGGGCTCTGTTCTCGGCTTGGCGTTGCTGCTGTTGCGTGTCTGAGGCGGCGGCGGAGACAGTCAGCAAAGCCGCGAAGCCAGTGGTGGCTGCGCTGGCGGAGGCGGGGACGTCATCGTCAAAGGAGGGACGGGAATCTAGTTCGTCGTTGTCGGTGTCACCGATTCTGGCATCGTTGCTGGGGCTGAACAGGATCAAGACGAGATCGGGGCCGCTGCCGCAGGAGAGCTTCTTCGGATTCAGGGGCGAGAAAGGGACGGCGGTGCTCGGCGGCAACAACCTCTCCCGGCCGGGTGTCGGTGCCCGCGCTGGCGGTGGGAAGAAGAAGTAGGTGGGGAACCAGAGCAGGGTGGGGTTTCATGAGGATTCCGTCGGCGGTGCCGCCGCCACCGGAGGTTGGGGCGATAAGGGGAGCAATTCCGATAGCGTGTCGACGTCAGGGAGCTTGCCATCGCGGGAGCAGAGTCCGGTTGTGTTGCCGCCATCGCGGTTGCAGAACGGAGAATCATCATCGGAAGCTGCAGGAACATGCTGGAAGAGAAGGATCGGTATCCAACGGTGCACAAGTATTGTGGATTTTGGACGCTTGAGCTGATTGATGAGAATCGAAGAGGCCAGTGTGCGGACCAGCTGTGCAAGTGGGTTTGGAAGTTGTGTATATAGGTGACGTGGCTTGTGTTTAAGTGGCTTTGAAGGGCGGTGGTGGGCTCAATACTCCAAGTTGATGTTGGGAGGCACTCAGAAGCTAAAGTAGATGTTTCTTCTTCATTTGTAGTAAGCACACTTTCTTCAGCTACGCTCTCAGAAGAGAATGGGTGGTGGTCCGACATAACATCGTAGAAGGAAGACATGGAAAACGGGATGAATGCACGCGGAATCTGATTGAACCAATTCCAAGTGGAAATCTGCCTCCTGGTTTTGATCCAAGTACTTGCCGCAGTGTGTGAGTGTTTGCCCAAACATTTTTTTTTTGCCTTTTACTCCTATTTTATCTCCCATTTTTTTGTTTGTTTCATGATTGTGATTGTGTGCAAGCCAAGGAAATTTGACCGTGAAGCTGATGAATGGATAGCTAGGGAGCACGCCAAGGAAATTGCTAACAACAAGTCTATGGACATTGTAGGCATCAGGGATACCGAGATACACAATTATCAGATAAACCTGAAAGGAAATGGTTCCTCTAGCATAACTCGACTAACTCCAAACACAAAAATGGGGCAAAATTCAGGCATTGGTACTGAAGTTTGTATGTATTCTTTTGTTAGCCTTGATCTCTTACTGGCTGATATTCATACCTTTTTACAGAAGGCAAAAGCCTGAAGCATTTCTACTTGGCTCTATGGAGAATGAAATGATATCTGATGGTGTTCTTGCACAAGACATAAACCAAGCATCATCTTTTTGGCTACTACGTGAGGTTCACATTTTTCACTCCATGATTATCTTTTTTAGAAAAAAGTACTTTATCTCTTTTCAAAATTAAGCATATATCCCTGCCATGCTTTGATGTTTAGTTTTCATATTAGTGGTCTCATTACTCTTAGCTTGTTTTCTAATTTTGTAGTTAGTATTTTTACCTCTTCTGAATTCATACTTCAGTTTTTTAAAAATCAGCAAGCTTGACCAAGTTAGGTTGGCTATACACCTTGCATTTTGAATTTTTATACCAATGTCACATTGAAGTTATTGTTATCTACTTGCCCTTCTTATCCACTTGCTTGACTACTAAGGCTCTGGTGGCTGTTTCATCCCCAGAGAAGATTTTAATTCAAACTTTGTATATTGTTTCGTACTTTTACTCTTTACTTGGTATGAACTTCCTGCTAAATTGTTCATATTCTTATTTTTCATATTTATGAGCCAAGCTGATCATATTTACTCTGATTTCAGTTGTTGTCATTTGACTCTTGTGGATGCTTTTTTAGTGTAGACCCTTATTGACATGGACAAAATTAACTAAATGTTTGATCATTAATTGAACATATTGAGTGGCAGAATCAGTTATTGAGTTGTAGAATGTAAATTCATTTTGTTATTTTCATAGGAGTTATTCTTATGTTTATTGTTCAGCAATGGTTTGTCATCAGTAATTAACATTTCAGTTTAGTATGAAATTGAATTTGAGAATAGTAGAACCTTAGCACACTAAACAAATTGATCAAGTTGATAATACAATGATGAGATGCTGGATGATGGTAGCATCATGGAAGCTGAAAAGTGAAAAGCAAAAATGATAACTAGGTAGTACTTTTACATAATTGGTGTAATTGTCAAGTTTTTTTTTCTAATTTTTGTTACTTTTTGAAACTGAAGAATATTTAGGAGAGGAAAATAAAATGTTCTGTTCTAATCATAATATAATGAATAATAAAAGAAAACTGAAGAATTGGTGTACTTTTACAATTGATTTTTTAATTAATATTTTTAATATTTAATATAGAATTATTTAATATTTTAATAATATAAAAAAATAAAACATTAGTATAAAGATATTGTAATTTGGATTTAATTTGATTAAGGAAACAATAATTAAAATTAAAGAAATTAGTAAAGATTGATGGGTTGGAGCTAAATTATAACTACTCACTTTTAGATCTAATATAAGTCTTGTTTTTATAATTTTTCTGAAATTTGCAGTATTCTCACAATTTGTCAGTGTGACGATTTTTAAATTTTCAGAAATAGTTTTTAATTGTCATAAACTGCAGATTTTTTTTACCGTGAATATGATTCTTGTCTAGCACTATCTGACAAATGAACTCATTCAATTAATAGTGTTTTCTTTGAAAGGCAATTGAATTAATATTGTTGAGAAGATATTATTCAAGAAGTGGTGGCTTTGTACGAGATGCATGTCTGTGGCGTTTTTACTGGTTGAGGAAACGGAAATGGGTAATCAATTGAGGTAGGTATGATATCACTAATAGTTAGTCTCTCTGTTTCACGTGCTCGTGTTCCTATTTGGTACATGTATCCATTCAATGGAGCAACTTGTAGGGAATAATCTGTATGATTTTATTGATCGATTATGTTATTATGTTAACACTTTATTTATATTATTCATTACATGCTGTGTTAGATTCTCATTCTCGACTTGATTCTCATTATATGCTGTTGTTGATACTTGGCTCTCACAACTTCCTCTTAGTTTCTCATTCTCGACTTCCATTACTTTCTAGTGGCTTCCTCTGTTTGTATTTTAAACTCATCTATTTCCATTGCTTTGTGAATTCGTGCTACAGGGTTTCCGTTTAGGCAGTTTGGCTTCGGTAAGTTTCTAACCTTCCTCTTGTTCCTTTGACTTTTGTTCTCTTGCTTTTTATTTGCTGATATAATATAGAGAAGAGCACATTTTGATCTCTCACATGATATAAGTATATAAATATTTTAGCATGATAAGAAAAATATATAATATATTTTAGCCAAACTGAATAACAATATAATATGATTACTTTGAAATTATTCAAAAAAATAAATATCTTGTTTTCTTATCGGCATGATGAACAACTGTATAAATTGGGGGATAGCAATTAATTAATCATTAGTTATACCATGAAAAATAGTATTTTTATATTTTTACAATCTGTCTAATTGAGTTAATTAGTTAAGTTGAAGACTTGTATAAGATATGGTTAAGTTGAAAAATAGTACTTTTTGTTGAAGTGCATGAATTAATTTATAACAACATGAATAAATATCTTAAGTAATTAAATTAAATATGGGGGCCAGTTAGCAAAAGAGAATGAGGATGATGTAAGTAATTAAGTATCTTGTTTTTGATGATGACAAATGTTTTTTTCTTCTTTTTCTTAATTTGTAATGAGAAATTGTGTGTATGGCTTGATTAAAGTAGTTAAAAAAAGGGGAAAAGAAAACGGGAAGCACAAGTTAGCTTTGTTAGTTCTTGTTGATGGATGTGATTGATTGCGTGAATGGGCTAAGTACCTATTTTGAAATGAAATGATTAGGTATTGAGACAGGAGATTTAGAAAAAAAAAATGATTTGTTTCCACATATTCTAAGAGACGAGCCAGTGGCAAGGCTTTATGAGCTTGGGAAGGTACTTAATCTAAACACAGCTTTACTTTTGTCTGATAATTTTTTATTTATAATAATATTTCTATTCATAGTCAAAATAGTTCGAATGAATCTCTGTTCTTGACCTGAATGATCCAAATCCTTCCAGGAAAATGCACATAACTTCATAGTCAAAATTCACTGTGCTTATTATTCTCATTCAGTGGCTGGTGGACCATGAATTGTTTATTGTTCTTGGAAGTTAATGTTGCTTTTTGGATATAATGCTAGTGGTTATTTGGAGAGGACATTCTTGAGTCCTGCATCCATGAGGGCAATCAATCTTATTCGTAAATGAATGGAGGATGCTGGTTTGAGAACGTTAGCCTTCTAACTTGTTCAACTCTGAATAATTTTTCTGAGGACATGACAGATGCTTTTGTTGTTATTTGCAGTTGGGTGGACCAAATGGGAAATGTACATGGTCGTGTTGATGGAGCTAAAGCTTTATTGATTGGATCTCACATGGTACATGCATAGGCTAAAATCAAAAGATCTCTCAATATGCCACAATATGATCCTACTGGGATCTTGTATAATGAAGCCGAATGCTACAAACTGAAATGATGCTTGCGCTGTGACATGGCCCAACTTTACCGATGTATACCCTTTTGCACCGATTGACCAAAACTAAAGGTTATCAGGAAATGTTCAACAATTTGAGTGAACTGTTGCTGGACAAATTCTCCTTACATAGCCGACTGGTGGTTATTCGTGCACATTATTTAATTTGCCAATTGTAGATATCCTCATTTGTGCCATTTAGTGGAGTTTCAAGCTGAAGCTCTTGACCGATTGACAAGTGATGATCCTGGAGGAAAGGTATTTCAAGTTTATATGTTGTGCATTAAAATGAAAGAATGCACGTCAGAAGGAAAAAAAAAACTAGATTTATTTTATTCTATTATTCTTATGGGAAACAAGATCAAATTAATTAGGACCCAAACCTAAGTTTACTGCATCTTAGACTACTAGGAAAATAATTTATAATTTTCTGCAAATCCTTGTGGATTGTTTAAGCAAGAATATGATTTAATTATTCTTACTAATGTATGTAATGTTAGTACAATATATGTAAAAATAG
>TCONS_00001385|GLYMA01G10371.N20|"x":antisense|noncoding probabity:1
TTTGTTTTTAAAGGTTAGGGAAATAAAACCATGGATATGTCGCAATCATTGTGGGCTCTGTTCTCGGCTTGGCGTTGCTGCTGTTGCGTGTCTGAGGCGGCGGCGGAGACAGTCAGCAAAGCCGCGAAGCCAGTGGTGGCTGCGCTGGCGGAGGCGGGGACGTCATCGTCAAAGGAGGGACGGGAATCTAGTTCGTCGTTGTCGGTGTCACCGATTCTGGCATCGTTGCTGGGGCTGAACAGGATCAAGACGAGATCGGGGCCGCTGCCGCAGGAGAGCTTCTTCGGATTCAGGGGCGAGAAAGGGACGGCGGTGCTCGGCGGCAACAACCTCTCCCGGCCGGGTGTCGGTGCCCGCGCTGGCGGTGGGAAGAAGAAGTAGGTGGGGAACCAGAGCAGGGTGGGGTTTCATGAGGATTCCGTCGGCGGTGCCGCCGCCACCGGAGGTTGGGGCGATAAGGGGAGCAATTCCGATAGCGTGTCGACGTCAGGGAGCTTGCCATCGCGGGAGCAGAGTCCGGTTGTGTTGCCGCCATCGCGGTTGCAGAACGGAGAATCATCATCGGAAGCTGCAGTAATAAATCTACACAATGGGGAGGACGCTTTTTGGTCTGTCAATACCCGCCAATTCAGAACGGTCATTGTCCTCAATGACAAGGAACATGCTGGAAGAGAAGGATCGGTATCCAACGGTGCACAAGTATTGTGGATTTTGGACGCTTGAGCTGATTGATGAGAATCGAAGAGGCCAGTGTGCGGACCAGCTGTGCAAGTGGGTTTGGAAGTTGTGTATATAGGTGACGTGGCTTGTGTTTAAGTGGCTTTGAAGGGCGGTGGTGGGCTCAATACTCCAAGTTGATGTTGGGAGGCACTCAGAAGCTAAAGTAGATGTTTCTTCTTCATTTGTAGTAAGCACACTTTCTTCAGCTACGCTCTCAGAAGAGAATGGGTGGTGGTCCGACATAACATCGTAGAAGGAAGACATGGAAAACGGGATGAATGCACGCGGAATCTGATTGAACCAATTCCAAGTGGAAATCTGCCTCCTGGTTTTGATCCAAGTACTTGCCGCAGTGTCCAAGGAAATTTGACCGTGAAGCTGATGAATGGATAGCTAGGGAGCACGCCAAGGAAATTGCTAACAACAAGTCTATGGACATTGTAGGCATCAGGGATACCGAGATACACAATTATCAGATAAACCTGAAAGGAAATGGTTCCTCTAGCATAACTCGACTAACTCCAAACACAAAAATGGGGCAAAATTCAGTGGTACTGAAGTTTGTATGTATTCTTTTGTTAGCCTTGATCTCTTACTGGCTGATATTCATACCTTTTTACAGAAGGCAAAAGCCTGAAGCATTTCTACTTGGCTCTATGGAGAATGAAATGATATCTGATGGTGTTCTTGCACAAGACATAAACCAAGCATCATCTTTTTGGCTACTACGTGAGGTTCACATTTTTCACTCCATGATTATCTTTTTTAGAAAAAAGTACTTTATCTCTTTTCAAAATTAAGCATATATCCCTGCCATGCTTTGATGTTTAGTTTTCATATTAGTGGTCTCATTACTCTTAGCTTGTTTTCTAATTTTGTAGTTAGTATTTTTACCTCTTCTGAATTCATACTTCAGTTTTTTAAAAATCAGCAAGCTTGACCAAGTTAGGTTGGCTATACACCTTGCATTTTGAATTTTTATACCAATGTCACATTGAAGTTATTGTTATCTACTTGCCCTTCTTATCCACTTGCTTGACTACTAAGGCTCTGGTGGCTGTTTCATCCCCAGAGAAGATTTTAATTCAAACTTTGTATATTGTTTCGTACTTTTACTCTTTACTTGGTATGAACTTCCTGCTAAATTGTTCATATTCTTATTTTTCATATTTATGAGCCAAGCTGATCATATTTACTCTGATTTCAGTTGTTGTCATTTGACTCTTGTGGATGCTTTTTTAGTGTAGACCCTTATTGACATGGACAAAATTAACTAAATGTTTGATCATTAATTGAACATATTGAGTGGCAGAATCAGTTATTGAGTTGTAGAATGTAAATTCATTTTGTTATTTTCATAGGAGTTATTCTTATGTTTATTGTTCAGCAATGGTTTGTCATCAGTAATTAACATTTCAGTTTAGTATGAAATTGAATTTGAGAATAGTAGAACCTTAGCACACTAAACAAATTGATCAAGTTGATAATACAATGATGAGATGCTGGATGATGGTAGCATCATGGAAGCTGAAAAGTGAAAAGCAAAAATGATAACTAGGTAGTACTTTTACATAATTGGTGTAATTGTCAAGTTTTTTTTTCTAATTTTTGTTACTTTTTGAAACTGAAGAATATTTAGGAGAGGAAAATAAAATGTTCTGTTCTAATCATAATATAATGAATAATAAAAGAAAACTGAAGAATTGGTGTACTTTTACAATTGATTTTTTAATTAATATTTTTAATATTTAATATAGAATTATTTAATATTTTAATAATATAAAAAAATAAAACATTAGTATAAAGATATTGTAATTTGGATTTAATTTGATTAAGGAAACAATAATTAAAATTAAAGAAATTAGTAAAGATTGATGGGTTGGAGCTAAATTATAACTACTCACTTTTAGATCTAATATAAGTCTTGTTTTTATAATTTTTCTGAAATTTGCAGTATTCTCACAATTTGTCAGTGTGACGATTTTTAAATTTTCAGAAATAGTTTTTAATTGTCATAAACTGCAGATTTTTTTTACCGTGAATATGATTCTTGTCTAGCACTATCTGACAAATGAACTCATTCAATTAATAGTGTTTTCTTTGAAAGGCAATTGAATTAATATTGTTGAGAAGATATTATTCAAGAAGTGGTGGCTTTGTACGAGATGCATGTCTGTGGCGTTTTTACTGGTTGAGGAAACGGAAATGGGTAATCAATTGAGGTAGGTATGATATCACTAATAGTTAGTCTCTCTGTTTCACGTGCTCGTGTTCCTATTTGGTACATGTATCCATTCAATGGAGCAACTTGTAGGGAATAATCTGTATGATTTTATTGATCGATTATGTTATTATGTTAACACTTTATTTATATTATTCATTACATGCTGTGTTAGATTCTCATTCTCGACTTGATTCTCATTATATGCTGTTGTTGATACTTGGCTCTCACAACTTCCTCTTAGTTTCTCATTCTCGACTTCCATTACTTTCTAGTGGCTTCCTCTGTTTGTATTTTAAACTCATCTATTTCCATTGCTTTGTGAATTCGTGCTACAGGGTTTCCGTTTAGGCAGTTTGGCTTCGGTATTGAGACAGGAGATTTAGAAAAAAAAAATGATTTGTTTCCACATATTCTAAGAGACGAGCCAGTGGCAAGGCTTTATGAGCTTGGGAAGGAAAATGCACATAACTTCATAGTCAAAATTCACTGTGCTTATTATTCTCATTCAGTGGCTGGTGGACCATGAATTGTTTATTGTTCTTGGAAGTTAATGTTGCTTTTTGGATATAATGCTAGTGGTTATTTGGAGAGGACATTCTTGAGTCCTGCATCCATGAGGGCAATCAATCTTATTCGTAAATGAATGGAGGATGCTGGTTTGAGAACGTTAGCCTTCTAACTTGTTCAACTCTGAATAATTTTTCTGAGGACATGACAGATGCTTTTGTTGTTATTTGCAGTTGGGTGGACCAAATGGGAAATGTACATGGTCGTGTTGATGGAGCTAAAGCTTTATTGATTGGATCTCACATGGTACATGCATAGGCTAAAATCAAAAGATCTCTCAATATGCCACAATATGATCCTACTGGGATCTTGTATAATGAAGCCGAATGCTACAAACTGAAATGATGCTTGCGCTGTGACATGGCCCAACTTTACCGATGTATACCCTTTTGCACCGATTGACCAAAACTAAAGGTTATCAGGAAATGTTCAACAATTTGAGTGAACTGTTGCTGGACAAATTCTCCTTACATAGCCGACTGGTGGTTATTCGTGCACATTATTTAATTTGCCAATTGTAGATATCCTCATTTGTGCCATTTAGTGGAGTTTCAAGCTGAAGCTCTTGACCGATTGACAAGTGATGATCCTGGAGGAAAGGTATTTCAAGTTTATATGTTGTGCATTAAAATGAAAGAATGCACGTCAGAAGGAAAAAAAAAACTAGATTTATTTTATTCTATTATTCTTATGGGAAACAAGATCAAATTAATTAGGACCCAAACCTAAGTTTACTGCATCTTAGACTACTAGGAAAATAATTTATAATTTTCTGCAAATCCTTGTGGATTGTTTAAGCAAGAATATGATTTAATTATTCTTACTAATGTATGTAATGTTAGTACAATATATGTAAAAATAG
>TCONS_00001387|GLYMA01G10371.N22|"x":antisense|noncoding probabity:1
TTTAAAGGTTAGGGAAATAAAAGTAATGACTGCTCCCTATTTCTCGTCTTTTCGTAGCTATTATACTCATGAACCCTAACTCTAAACCACCAAACTGCAGCCATGGATATGTCGCAATCATTGTGGGCTCTGTTCTCGGCTTGGCGTTGCTGCTGTTGCGTGTCTGAGGCGGCGGCGGAGACAGTCAGCAAAGCCGCGAAGCCAGTGGTGGCTGCGCTGGCGGAGGCGGGGACGTCATCGTCAAAGGAGGGACGGGAATCTAGTTCGTCGTTGTCGGTGTCACCGATTCTGGCATCGTTGCTGGGGCTGAACAGGATCAAGACGAGATCGGGGCCGCTGCCGCAGGAGAGCTTCTTCGGATTCAGGGGCGAGAAAGGGACGGCGGTGCTCGGCGGCAACAACCTCTCCCGGCCGGGTGTCGGTGCCCGCGCTGGCGGTGGGAAGAAGAAGTAGGTGGGGAACCAGAGCAGGGTGGGGTTTCATGAGGATTCCGTCGGCGGTGCCGCCGCCACCGGAGGTTGGGGCGATAAGGGGAGCAATTCCGATAGCGTGTCGACGTCAGGGAGCTTGCCATCGCGGGAGCAGAGTCCGGTTGTGTTGCCGCCATCGCGGTTGCAGAACGGAGAATCATCATCGGAAGCTGCAGGTATAATTGTAACTCTGTGTATGTGCGGATTTTGTAATGATTCTGATTGTGTTGTTTTGATTGGTTTTATAATTAGTTAAGTAAAGGATCATTGATTGAATAGTTTTATTAGGATTTTGGTGGAATAGTGTTATTAAGTGCCCATAAGGGCTAAGGCCATTGCTATACTTAAGACTATATTTATATGCTTTAGAAGAATGGCTTGGTGTCATTTTGTTTTAATTAGAAGTTTAAAGAATGAGGATGAGGGGTTCTGCTGAGTGTAGTTCTTATTTCAATTTTAGTACTGTCAGAATTGGAGTTGACTAAACTGTTATTCTCGTGTTTGGCATGAGTAAAGATCTGAGGGATAAAATTGTAATTGAATTTTAGTTTATAAGTATTAAGAATTCAAAACTATTATCAGTAATGTTTTCAATAGAGCTTGGGTGGGATATGCCTTTGGTGGTGATGAGGTACTGGCTAGATGTCAATACCTTATTTCTTGTATACCTTATTTAATGATTATGTTTCACCAAGGTTGACTACAGCTTGCAGTGAATTAGGTTATTGTTCATATGAAGCAGATGAGAATCGAGAATTCTTATTCAAACCCTTTGTAAATGTATATTTTGGTGCTGCTTATATTAAATGGCTGTCAAACTTTGAGAACAAGTAAGTCACGTGTACTTCACATGATGAATGTATACAATGTATATTTTGGTGCCGAAGCGGACCCTCCTCAAAACTCTATCACAAGGTGTCAAATTAAATAAATGATGGAATGAAATGTTCCGTGGTTCTGAGTAGAATTAAATATATTGAAATCAATGCTCTCTTTTGGTTATAATTGTTTATCTGCTTAGTTTCTTTGAAGAATAACTTATTCGTAAATGGATGGAGGAAATATGTTAAATTGCATTATTAAATCTTAATAAATTTAATTAGAACGGATTGACAATATAAACTATAAATATAAATAATTAAATCGATGATGACATATGTAAAATTACAGTATTGAATCTTTTATATACCATTTTTAATGAATTTAATTATAATAATATAAAAACAATTTATTATTATGCTATATAACATAGTAATAAATCTACACAATGGGGAGGACGCTTTTTGGTCTGTCAATACCCGCCAATTCAGAACGGTCATTGTCCTCAATGACAAGGAACATGCTGGAAGAGAAGGATCGGTATCCAACGGTGCACAAGTATTGTGGATTTTGGACGCTTGAGCTGATTGATGAGAATCGAAGAGGCCAGTGTGCGGACCAGCTGTGCAAGTGGGTTTGGAAGTTGTGTATATAGGTGACGTGGCTTGTGTTTAAGTGGCTTTGAAGGGCGGTGGTGGGCTCAATACTCCAAGTTGATGTTGGGAGGCACTCAGAAGCTAAAGTAGATGTTTCTTCTTCATTTGTAGTAAGCACACTTTCTTCAGCTACGCTCTCAGAAGAGAATGGGTGGTGGTCCGACATAACATCGTAGAAGGAAGACATGGAAAACGGGATGAATGCACGCGGAATCTGATTGAACCAATTCCAAGTGGAAATCTGCCTCCTGGTTTTGATCCAAGTACTTGCCGCAGTGTCCAAGGAAATTTGACCGTGAAGCTGATGAATGGATAGCTAGGGAGCACGCCAAGGAAATTGCTAACAACAAGCATAACTCGACTAACTCCAAACACAAAAATGGGGCAAAATTCAGGCATTGGTACTGAAGTTTGTATGTATTCTTTTGTTAGCCTTGATCTCTTACTGGCTGATATTCATACCTTTTTACAGAAGGCAAAAGCCTGAAGCATTTCTACTTGGCTCTATGGAGAATGAAATGATATCTGATGGTGTTCTTGCACAAGACATAAACCAAGCATCATCTTTTTGGCTACTACGTGAGGCAATTGAATTAATATTGTTGAGAAGATATTATTCAAGAAGTGGTGGCTTTGTACGAGATGCATGTCTGTGGCGTTTTTACTGGTTGAGGAAACGGAAATGGGTAATCAATTGAGGGTTTCCGTTTAGGCAGTTTGGCTTCGGTAAGTTTCTAACCTTCCTCTTGTTCCTTTGACTTTTGTTCTCTTGCTTTTTATTTGCTGATATAATATAGAGAAGAGCACATTTTGATCTCTCACATGATATAAGTATATAAATATTTTAGCATGATAAGAAAAATATATAATATATTTTAGCCAAACTGAATAACAATATAATATGATTACTTTGAAATTATTCAAAAAAATAAATATCTTGTTTTCTTATCGGCATGATGAACAACTGTATAAATTGGGGGATAGCAATTAATTAATCATTAGTTATACCATGAAAAATAGTATTTTTATATTTTTACAATCTGTCTAATTGAGTTAATTAGTTAAGTTGAAGACTTGTATAAGATATGGTTAAGTTGAAAAATAGTACTTTTTGTTGAAGTGCATGAATTAATTTATAACAACATGAATAAATATCTTAAGTAATTAAATTAAATATGGGGGCCAGTTAGCAAAAGAGAATGAGGATGATGTAAGTAATTAAGTATCTTGTTTTTGATGATGACAAATGTTTTTTTCTTCTTTTTCTTAATTTGTAATGAGAAATTGTGTGTATGGCTTGATTAAAGTAGTTAAAAAAAGGGGAAAAGAAAACGGGAAGCACAAGTTAGCTTTGTTAGTTCTTGTTGATGGATGTGATTGATTGCGTGAATGGGCTAAGTACCTATTTTGAAATGAAATGATTAGGTATTGAGACAGGAGATTTAGAAAAAAAAAATGATTTGTTTCCACATATTCTAAGAGACGAGCCAGTGGCAAGGCTTTATGAGCTTGGGAAGGTACTTAATCTAAACACAGCTTTACTTTTGTCTGATAATTTTTTATTTATAATAATATTTCTATTCATAGTCAAAATAGTTCGAATGAATCTCTGTTCTTGACCTGAATGATCCAAATCCTTCCAGGAAAATGCACATAACTTCATAGTCAAAATTCACTGTGCTTATTATTCTCATTCAGTGGCTGGTGGACCATGAATTGTTTATTGTTCTTGGAAGTTAATGTTGCTTTTTGGATATAATGCTAGTGGTTATTTGGAGAGGACATTCTTGAGTCCTGCATCCATGAGGGCAATCAATCTTATTCGTAAATGAATGGAGGATGCTGTTGGGTGGACCAAATGGGAAATGTACATGGTCGTGTTGATGGAGCTAAAGCTTTATTGATTGGATCTCACATGGTACATGCATAGGCTAAAATCAAAAGATCTCTCAATATGCCACAATATGATCCTACTGGGATCTTGTATAATGAAGCCGAATGCTACAAACTGAAATGATGCTTGCGCTGTGACATGGCCCAACTTTACCGATGTATACCCTTTTGCACCGATTGACCAAAACTAAAGGTTATCAGCATATCTGGTATTAGGAAATGTTCAACAATTTGAGTGAACTGTTGCTGGACAAATTCTCCTTACATAGCCGACTGGTGGTTATTCGTGCACATTATTTAATTTGCCAATTGTAGATATCCTCATTTGTGCCATTTAGTGGAGTTTCAAGCTGAAGCTCTTGACCGATTGACAAGTGATGATCCTGGAGGAAAGGTCTATACTCTGGATATAACTTCCCTGCCTTGAATCGTATACCACAAGCATTGCACAGAGTATTTCGCCCAAAAGGACCGGTTCTCCATTGAGGAGTTTTTATGGCGTCACAATGACTACATCTTCTCTCCCAGATCCTAGCATCCTTGTGACCACATCTTTTCTCCCAGATCTTAGCATCCCTCCCACTCTGTGTCGAATTCAGAAAATCAATTTTGCACTTGGACAATGATCGAGCCGCTATGTTTTTTGTTTTCAAGATCTTAGTTTGAGACTTCTCAGCAGCTAAATTTGACTCGTCGTCTAGCCGCGTTAATAGAGACATATGATTAGCTTGGTTATTTGACACATCAGTGAATGATTTCCTCTCCGTTTTATCCTTTTCAGGTTGTTCCAATCTTTCCTTTTCACTCTCCCAAGGGGTAGAAAACAT
>TCONS_00001390|GLYMA01G10371.N25|"x":antisense|noncoding probabity:0.999998
ACCCTAACTCTAAACCACCAAACTGCAGCCATGGATATGTCGCAATCATTGTGGGCTCTGTTCTCGGCTTGGCGTTGCTGCTGTTGCGTGTCTGAGGCGGCGGCGGAGACAGTCAGCAAAGCCGCGAAGCCAGTGGTGGCTGCGCTGGCGGAGGCGGGGACGTCATCGTCAAAGGAGGGACGGGAATCTAGTTCGTCGTTGTCGGTGTCACCGATTCTGGCATCGTTGCTGGGGCTGAACAGGATCAAGACGAGATCGGGGCCGCTGCCGCAGGAGAGCTTCTTCGGATTCAGGGGCGAGAAAGGGACGGCGGTGCTCGGCGGCAACAACCTCTCCCGGCCGGGTGTCGGTGCCCGCGCTGGCGGTGGGAAGAAGAAGTAGGTGGGGAACCAGAGCAGGGTGGGGTTTCATGAGGATTCCGTCGGCGGTGCCGCCGCCACCGGAGGTTGGGGCGATAAGGGGAGCAATTCCGATAGCGTGTCGACGTCAGGGAGCTTGCCATCGCGGGAGCAGAGTCCGGTTGTGTTGCCGCCATCGCGGTTGCAGAACGGAGAATCATCATCGGAAGCTGCAGGTATAATTGTAACTCTGTGTATGTGCGGATTTTGTAATGATTCTGATTGTGTTGTTTTGATTGGTTTTATAATTAGTTAAGTAAAGGATCATTGATTGAATAGTTTTATTAGGATTTTGGTGGAATAGTGTTATTAAGTGCCCATAAGGGCTAAGGCCATTGCTATACTTAAGACTATATTTATATGCTTTAGAAGAATGGCTTGGTGTCATTTTGTTTTAATTAGAAGTTTAAAGAATGAGGATGAGGGGTTCTGCTGAGTGTAGTTCTTATTTCAATTTTAGTACTGTCAGAATTGGAGTTGACTAAACTGTTATTCTCGTGTTTGGCATGAGTAAAGATCTGAGGGATAAAATTGTAATTGAATTTTAGTTTATAAGTATTAAGAATTCAAAACTATTATCAGTAATGTTTTCAATAGAGCTTGGGTGGGATATGCCTTTGGTGGTGATGAGGTACTGGCTAGATGTCAATACCTTATTTCTTGTATACCTTATTTAATGATTATGTTTCACCAAGGTTGACTACAGCTTGCAGTGAATTAGGTTATTGTTCATATGAAGCAGATGAGAATCGAGAATTCTTATTCAAACCCTTTGTAAATGTATATTTTGGTGCTGCTTATATTAAATGGCTGTCAAACTTTGAGAACAAGTAAGTCACGTGTACTTCACATGATGAATGTATACAATGTATATTTTGGTGCCGAAGCGGACCCTCCTCAAAACTCTATCACAAGGTGTCAAATTAAATAAATGATGGAATGAAATGTTCCGTGGTTCTGAGTAGAATTAAATATATTGAAATCAATGCTCTCTTTTGGTTATAATTGTTTATCTGCTTAGTTTCTTTGAAGAATAACTTATTCGTAAATGGATGGAGGAAATATGTTAAATTGCATTATTAAATCTTAATAAATTTAATTAGAACGGATTGACAATATAAACTATAAATATAAATAATTAAATCGATGATGACATATGTAAAATTACAGTATTGAATCTTTTATATACCATTTTTAATGAATTTAATTATAATAATATAAAAACAATTTATTATTATGCTATATAACATAGTAATAAATCTACACAATGGGGAGGACGCTTTTTGGTCTGTCAATACCCGCCAATTCAGAACGGTCATTGTCCTCAATGACAAGGAACATGCTGGAAGAGAAGGATCGGTATCCAACGGTGCACAAGTATTGTGGATTTTGGACGCTTGAGCTGATTGATGAGAATCGAAGAGGCCAGTGTGCGGACCAGCTGTGCAAGTGGGTTTGGAAGTTGTGTATATAGGTGACGTGGCTTGTGTTTAAGTGGCTTTGAAGGGCGGTGGTGGGCTCAATACTCCAAGTTGATGTTGGGAGGCACTCAGAAGCTAAAGTAGATGTTTCTTCTTCATTTGTAGTAAGCACACTTTCTTCAGCTACGCTCTCAGAAGAGAATGGGTGGTGGTCCGACATAACATCGTAGAAGGAAGACATGGAAAACGGGATGAATGCACGCGGAATCTGATTGAACCAATTCCAAGTGGAAATCTGCCTCCTGGTTTTGATCCAAGTACTTGCCGCAGTGTCCAAGGAAATTTGACCGTGAAGCTGATGAATGGATAGCTAGGGAGCACGCCAAGGAAATTGCTAACAACAAGTCTATGGACATTGTAGGCATCAGGGATACCGAGATACACAATTATCAGATAAACCTGAAAGGAAATGGTTCCTCTAGCATAACTCGACTAACTCCAAACACAAAAATGGGGCAAAATTCAGTGGTACTGAAGTTTGTATGTATTCTTTTGTTAGCCTTGATCTCTTACTGGCTGATATTCATACCTTTTTACAGAAGGCAAAAGCCTGAAGCATTTCTACTTGGCTCTATGGAGAATGAAATGATATCTGATGGTGTTCTTGCACAAGACATAAACCAAGCATCATCTTTTTGGCTACTACGTGAGGTTCACATTTTTCACTCCATGATTATCTTTTTTAGAAAAAAGTACTTTATCTCTTTTCAAAATTAAGCATATATCCCTGCCATGCTTTGATGTTTAGTTTTCATATTAGTGGTCTCATTACTCTTAGCTTGTTTTCTAATTTTGTAGTTAGTATTTTTACCTCTTCTGAATTCATACTTCAGTTTTTTAAAAATCAGCAAGCTTGACCAAGTTAGGTTGGCTATACACCTTGCATTTTGAATTTTTATACCAATGTCACATTGAAGTTATTGTTATCTACTTGCCCTTCTTATCCACTTGCTTGACTACTAAGGCTCTGGTGGCTGTTTCATCCCCAGAGAAGATTTTAATTCAAACTTTGTATATTGTTTCGTACTTTTACTCTTTACTTGGTATGAACTTCCTGCTAAATTGTTCATATTCTTATTTTTCATATTTATGAGCCAAGCTGATCATATTTACTCTGATTTCAGTTGTTGTCATTTGACTCTTGTGGATGCTTTTTTAGTGTAGACCCTTATTGACATGGACAAAATTAACTAAATGTTTGATCATTAATTGAACATATTGAGTGGCAGAATCAGTTATTGAGTTGTAGAATGTAAATTCATTTTGTTATTTTCATAGGAGTTATTCTTATGTTTATTGTTCAGCAATGGTTTGTCATCAGTAATTAACATTTCAGTTTAGTATGAAATTGAATTTGAGAATAGTAGAACCTTAGCACACTAAACAAATTGATCAAGTTGATAATACAATGATGAGATGCTGGATGATGGTAGCATCATGGAAGCTGAAAAGTGAAAAGCAAAAATGATAACTAGGTAGTACTTTTACATAATTGGTGTAATTGTCAAGTTTTTTTTTCTAATTTTTGTTACTTTTTGAAACTGAAGAATATTTAGGAGAGGAAAATAAAATGTTCTGTTCTAATCATAATATAATGAATAATAAAAGAAAACTGAAGAATTGGTGTACTTTTACAATTGATTTTTTAATTAATATTTTTAATATTTAATATAGAATTATTTAATATTTTAATAATATAAAAAAATAAAACATTAGTATAAAGATATTGTAATTTGGATTTAATTTGATTAAGGAAACAATAATTAAAATTAAAGAAATTAGTAAAGATTGATGGGTTGGAGCTAAATTATAACTACTCACTTTTAGATCTAATATAAGTCTTGTTTTTATAATTTTTCTGAAATTTGCAGTATTCTCACAATTTGTCAGTGTGACGATTTTTAAATTTTCAGAAATAGTTTTTAATTGTCATAAACTGCAGATTTTTTTTACCGTGAATATGATTCTTGTCTAGCACTATCTGACAAATGAACTCATTCAATTAATAGTGTTTTCTTTGAAAGGCAATTGAATTAATATTGTTGAGAAGATATTATTCAAGAAGTGGTGGCTTTGTACGAGATGCATGTCTGTGGCGTTTTTACTGGTTGAGGAAACGGAAATGGGTAATCAATTGAGGTAGGTATGATATCACTAATAGTTAGTCTCTCTGTTTCACGTGCTCGTGTTCCTATTTGGTACATGTATCCATTCAATGGAGCAACTTGTAGGGAATAATCTGTATGATTTTATTGATCGATTATGTTATTATGTTAACACTTTATTTATATTATTCATTACATGCTGTGTTAGATTCTCATTCTCGACTTGATTCTCATTATATGCTGTTGTTGATACTTGGCTCTCACAACTTCCTCTTAGTTTCTCATTCTCGACTTCCATTACTTTCTAGTGGCTTCCTCTGTTTGTATTTTAAACTCATCTATTTCCATTGCTTTGTGAATTCGTGCTACAGGGTTTCCGTTTAGGCAGTTTGGCTTCGGTAAGTTTCTAACCTTCCTCTTGTTCCTTTGACTTTTGTTCTCTTGCTTTTTATTTGCTGATATAATATAGAGAAGAGCACATTTTGATCTCTCACATGATATAAGTATATAAATATTTTAGCATGATAAGAAAAATATATAATATATTTTAGCCAAACTGAATAACAATATAATATGATTACTTTGAAATTATTCAAAAAAATAAATATCTTGTTTTCTTATCGGCATGATGAACAACTGTATAAATTGGGGGATAGCAATTAATTAATCATTAGTTATACCATGAAAAATAGTATTTTTATATTTTTACAATCTGTCTAATTGAGTTAATTAGTTAAGTTGAAGACTTGTATAAGATATGGTTAAGTTGAAAAATAGTACTTTTTGTTGAAGTGCATGAATTAATTTATAACAACATGAATAAATATCTTAAGTAATTAAATTAAATATGGGGGCCAGTTAGCAAAAGAGAATGAGGATGATGTAAGTAATTAAGTATCTTGTTTTTGATGATGACAAATGTTTTTTTCTTCTTTTTCTTAATTTGTAATGAGAAATTGTGTGTATGGCTTGATTAAAGTAGTTAAAAAAAGGGGAAAAGAAAACGGGAAGCACAAGTTAGCTTTGTTAGTTCTTGTTGATGGATGTGATTGATTGCGTGAATGGGCTAAGTACCTATTTTGAAATGAAATGATTAGGTATTGAGACAGGAGATTTAGAAAAAAAAAATGATTTGTTTCCACATATTCTAAGAGACGAGCCAGTGGCAAGGCTTTATGAGCTTGGGAAGGTACTTAATCTAAACACAGCTTTACTTTTGTCTGATAATTTTTTATTTATAATAATATTTCTATTCATAGTCAAAATAGTTCGAATGAATCTCTGTTCTTGACCTGAATGATCCAAATCCTTCCAGGAAAATGCACATAACTTCATAGTCAAAATTCACTGTGCTTATTATTCTCATTCAGTGGCTGGTGGACCATGAATTGTTTATTGTTCTTGGAAGTTAATGTTGCTTTTTGGATATAATGCTAGTGGTTATTTGGAGAGGACATTCTTGAGTCCTGCATCCATGAGGGCAATCAATCTTATTCGTAAATGAATGGAGGATGCTGGTTTGAGAACTTGGGTGGACCAAATGGGAAATGTACATGGTCGTGTTGATGGAGCTAAAGCTTTATTGATTGGATCTCACATGGTACATGCATAGGCTAAAATCAAAAGATCTCTCAATATGCCACAATATGATCCTACTGGGATCTTGTATAATGAAGCCGAATGCTACAAACTGAAATGATGCTTGCGCTGTGACATGGCCCAACTTTACCGATGTATACCCTTTTGCACCGATTGACCAAAACTAAAGGTTATCAGGAAATGTTCAACAATTTGAGTGAACTGTTGCTGGACAAATTCTCCTTACATAGCCGACTGGTGGTTATTCGTGCACATTATTTAATTTGCCAATTGTAGATATCCTCATTTGTGCCATTTAGTGGAGTTTCAAGCTGAAGCTCTTGACCGATTGACAAGTGATGATCCTGGAGGAAAGGTCTATACTCTGGATATAACTTCCCTGCCTTGAATCGTATACCACAAGCATTGCACAGAGTATTTCGCCCAAAAGGACCGGTTCTCCATTGAGGAGTTTTTATGGCGTCACAATGACTACATCTTCTCTCCCAGATCCTAGCATCCTTGTGACCACATCTTTTCTCCCAGATCTTAGCATCCCTCCCACTCTGTGTCGAATTCAGAAAATCAATTTTGCACTTGGACAATGATCGAGCCGCTATGTTTTTTGTTTTCAAGATCTTAGTTTGAGACTTCTCAGCAGCTAAATTTGACTCGTCGTCTAGCCGCGTTAATAGAGACATATGATTAGCTTGGTTATTTGACACATCAGTGAATGATTTCCTCTCCGTTTTATCCTTTTCAGGTTGTTCCAATCTTTCCTTTTCACTCTCCCAAGGGGTAGAAAACAT
>TCONS_00001391|GLYMA01G10371.N26|"x":antisense|noncoding probabity:1
ACCCTAACTCTAAACCACCAAACTGCAGCCATGGATATGTCGCAATCATTGTGGGCTCTGTTCTCGGCTTGGCGTTGCTGCTGTTGCGTGTCTGAGGCGGCGGCGGAGACAGTCAGCAAAGCCGCGAAGCCAGTGGTGGCTGCGCTGGCGGAGGCGGGGACGTCATCGTCAAAGGAGGGACGGGAATCTAGTTCGTCGTTGTCGGTGTCACCGATTCTGGCATCGTTGCTGGGGCTGAACAGGATCAAGACGAGATCGGGGCCGCTGCCGCAGGAGAGCTTCTTCGGATTCAGGGGCGAGAAAGGGACGGCGGTGCTCGGCGGCAACAACCTCTCCCGGCCGGGTGTCGGTGCCCGCGCTGGCGGTGGGAAGAAGAAGTAGGTGGGGAACCAGAGCAGGGTGGGGTTTCATGAGGATTCCGTCGGCGGTGCCGCCGCCACCGGAGGTTGGGGCGATAAGGGGAGCAATTCCGATAGCGTGTCGACGTCAGGGAGCTTGCCATCGCGGGAGCAGAGTCCGGTTGTGTTGCCGCCATCGCGGTTGCAGAACGGAGAATCATCATCGGAAGCTGCAGTAATAAATCTACACAATGGGGAGGACGCTTTTTGGTCTGTCAATACCCGCCAATTCAGAACGGTCATTGTCCTCAATGACAAGGAACATGCTGGAAGAGAAGGATCGGTATCCAACGGTGCACAAGTATTGTGGATTTTGGACGCTTGAGCTGATTGATGAGAATCGAAGAGGCCAGTGTGCGGACCAGCTGTGCAAGTGGGTTTGGAAGTTGTGTATATAGGTGACGTGGCTTGTGTTTAAGTGGCTTTGAAGGGCGGTGGTGGGCTCAATACTCCAAGTTGATGTTGGGAGGCACTCAGAAGCTAAAGTAGATGTTTCTTCTTCATTTGTAGTAAGCACACTTTCTTCAGCTACGCTCTCAGAAGAGAATGGGTGGTGGTCCGACATAACATCGTAGAAGGAAGACATGGAAAACGGGATGAATGCACGCGGAATCTGATTGAACCAATTCCAAGTGGAAATCTGCCTCCTGGTTTTGATCCAAGTACTTGCCGCAGTGTGTGAGTGTTTGCCCAAACATTTTTTTTTTGCCTTTTACTCCTATTTTATCTCCCATTTTTTTGTTTGTTTCATGATTGTGATTGTGTGCAAGCCAAGGAAATTTGACCGTGAAGCTGATGAATGGATAGCTAGGGAGCACGCCAAGGAAATTGCTAACAACAAGCATAACTCGACTAACTCCAAACACAAAAATGGGGCAAAATTCAGTGGTACTGAAGTTTGTATGTATTCTTTTGTTAGCCTTGATCTCTTACTGGCTGATATTCATACCTTTTTACAGAAGGCAAAAGCCTGAAGCATTTCTACTTGGCTCTATGGAGAATGAAATGATATCTGATGGTGTTCTTGCACAAGACATAAACCAAGCATCATCTTTTTGGCTACTACGTGAGGTTCACATTTTTCACTCCATGATTATCTTTTTTAGAAAAAAGTACTTTATCTCTTTTCAAAATTAAGCATATATCCCTGCCATGCTTTGATGTTTAGTTTTCATATTAGTGGTCTCATTACTCTTAGCTTGTTTTCTAATTTTGTAGTTAGTATTTTTACCTCTTCTGAATTCATACTTCAGTTTTTTAAAAATCAGCAAGCTTGACCAAGTTAGGTTGGCTATACACCTTGCATTTTGAATTTTTATACCAATGTCACATTGAAGTTATTGTTATCTACTTGCCCTTCTTATCCACTTGCTTGACTACTAAGGCTCTGGTGGCTGTTTCATCCCCAGAGAAGATTTTAATTCAAACTTTGTATATTGTTTCGTACTTTTACTCTTTACTTGGTATGAACTTCCTGCTAAATTGTTCATATTCTTATTTTTCATATTTATGAGCCAAGCTGATCATATTTACTCTGATTTCAGTTGTTGTCATTTGACTCTTGTGGATGCTTTTTTAGTGTAGACCCTTATTGACATGGACAAAATTAACTAAATGTTTGATCATTAATTGAACATATTGAGTGGCAGAATCAGTTATTGAGTTGTAGAATGTAAATTCATTTTGTTATTTTCATAGGAGTTATTCTTATGTTTATTGTTCAGCAATGGTTTGTCATCAGTAATTAACATTTCAGTTTAGTATGAAATTGAATTTGAGAATAGTAGAACCTTAGCACACTAAACAAATTGATCAAGTTGATAATACAATGATGAGATGCTGGATGATGGTAGCATCATGGAAGCTGAAAAGTGAAAAGCAAAAATGATAACTAGGTAGTACTTTTACATAATTGGTGTAATTGTCAAGTTTTTTTTTCTAATTTTTGTTACTTTTTGAAACTGAAGAATATTTAGGAGAGGAAAATAAAATGTTCTGTTCTAATCATAATATAATGAATAATAAAAGAAAACTGAAGAATTGGTGTACTTTTACAATTGATTTTTTAATTAATATTTTTAATATTTAATATAGAATTATTTAATATTTTAATAATATAAAAAAATAAAACATTAGTATAAAGATATTGTAATTTGGATTTAATTTGATTAAGGAAACAATAATTAAAATTAAAGAAATTAGTAAAGATTGATGGGTTGGAGCTAAATTATAACTACTCACTTTTAGATCTAATATAAGTCTTGTTTTTATAATTTTTCTGAAATTTGCAGTATTCTCACAATTTGTCAGTGTGACGATTTTTAAATTTTCAGAAATAGTTTTTAATTGTCATAAACTGCAGATTTTTTTTACCGTGAATATGATTCTTGTCTAGCACTATCTGACAAATGAACTCATTCAATTAATAGTGTTTTCTTTGAAAGGCAATTGAATTAATATTGTTGAGAAGATATTATTCAAGAAGTGGTGGCTTTGTACGAGATGCATGTCTGTGGCGTTTTTACTGGTTGAGGAAACGGAAATGGGTAATCAATTGAGGTAGGTATGATATCACTAATAGTTAGTCTCTCTGTTTCACGTGCTCGTGTTCCTATTTGGTACATGTATCCATTCAATGGAGCAACTTGTAGGGAATAATCTGTATGATTTTATTGATCGATTATGTTATTATGTTAACACTTTATTTATATTATTCATTACATGCTGTGTTAGATTCTCATTCTCGACTTGATTCTCATTATATGCTGTTGTTGATACTTGGCTCTCACAACTTCCTCTTAGTTTCTCATTCTCGACTTCCATTACTTTCTAGTGGCTTCCTCTGTTTGTATTTTAAACTCATCTATTTCCATTGCTTTGTGAATTCGTGCTACAGGGTTTCCGTTTAGGCAGTTTGGCTTCGGTAAGTTTCTAACCTTCCTCTTGTTCCTTTGACTTTTGTTCTCTTGCTTTTTATTTGCTGATATAATATAGAGAAGAGCACATTTTGATCTCTCACATGATATAAGTATATAAATATTTTAGCATGATAAGAAAAATATATAATATATTTTAGCCAAACTGAATAACAATATAATATGATTACTTTGAAATTATTCAAAAAAATAAATATCTTGTTTTCTTATCGGCATGATGAACAACTGTATAAATTGGGGGATAGCAATTAATTAATCATTAGTTATACCATGAAAAATAGTATTTTTATATTTTTACAATCTGTCTAATTGAGTTAATTAGTTAAGTTGAAGACTTGTATAAGATATGGTTAAGTTGAAAAATAGTACTTTTTGTTGAAGTGCATGAATTAATTTATAACAACATGAATAAATATCTTAAGTAATTAAATTAAATATGGGGGCCAGTTAGCAAAAGAGAATGAGGATGATGTAAGTAATTAAGTATCTTGTTTTTGATGATGACAAATGTTTTTTTCTTCTTTTTCTTAATTTGTAATGAGAAATTGTGTGTATGGCTTGATTAAAGTAGTTAAAAAAAGGGGAAAAGAAAACGGGAAGCACAAGTTAGCTTTGTTAGTTCTTGTTGATGGATGTGATTGATTGCGTGAATGGGCTAAGTACCTATTTTGAAATGAAATGATTAGGTATTGAGACAGGAGATTTAGAAAAAAAAAATGATTTGTTTCCACATATTCTAAGAGACGAGCCAGTGGCAAGGCTTTATGAGCTTGGGAAGGTACTTAATCTAAACACAGCTTTACTTTTGTCTGATAATTTTTTATTTATAATAATATTTCTATTCATAGTCAAAATAGTTCGAATGAATCTCTGTTCTTGACCTGAATGATCCAAATCCTTCCAGGAAAATGCACATAACTTCATAGTCAAAATTCACTGTGCTTATTATTCTCATTCAGTGGCTGGTGGACCATGAATTGTTTATTGTTCTTGGAAGTTAATGTTGCTTTTTGGATATAATGCTAGTGGTTATTTGGAGAGGACATTCTTGAGTCCTGCATCCATGAGGGCAATCAATCTTATTCGTAAATGAATGGAGGATGCTGGTTTGAGAACGTTAGCCTTCTAACTTGTTCAACTCTGAATAATTTTTCTGAGGACATGACAGATGCTTTTGTTGTTATTTGCAGTTGGGTGGACCAAATGGGAAATGTACATGGTCGTGTTGATGGAGCTAAAGCTTTATTGATTGGATCTCACATGGTACATGCATAGGCTAAAATCAAAAGATCTCTCAATATGCCACAATATGATCCTACTGGGATCTTGTATAATGAAGCCGAATGCTACAAACTGAAATGATGCTTGCGCTGTGACATGGCCCAACTTTACCGATGTATACCCTTTTGCACCGATTGACCAAAACTAAAGGTTATCAGCATATCTGGTATTAGGAAATGTTCAACAATTTGAGTGAACTGTTGCTGGACAAATTCTCCTTACATAGCCGACTGGTGGTTATTCGTGCACATTATTTAATTTGCCAATTGTAGATATCCTCATTTGTGCCATTTAGTGGAGTTTCAAGCTGAAGCTCTTGACCGATTGACAAGTGATGATCCTGGAGGAAAGGTCTATACTCTGGATATAACTTCCCTGCCTTGAATCGTATACCACAAGCATTGCACAGAGTATTTCGCCCAAAAGGACCGGTTCTCCATTGAGGAGTTTTTATGGCGTCACAATGACTACATCTTCTCTCCCAGATCCTAGCATCCTTGTGACCACATCTTTTCTCCCAGATCTTAGCATCCCTCCCACTCTGTGTCGAATTCAGAAAATCAATTTTGCACTTGGACAATGATCGAGCCGCTATGTTTTTTGTTTTCAAGATCTTAGTTTGAGACTTCTCAGCAGCTAAATTTGACTCGTCGTCTAGCCGCGTTAATAGAGACATATGATTAGCTTGGTTATTTGACACATCAGTGAATGATTTCCTCTCCGTTTTATCCTTTTCAGGTTGTTCCAATCTTTCCTTTTCACTCTCCCAAGGGGTAGAAAACAT
>TCONS_00001392|GLYMA01G10371.N27|"x":antisense|noncoding probabity:1
GAAATAAAAGTAATGACTGCTCCCTATTTCTCGTCTTTTCGTAGCTATTATACTCATGAACCCTAACTCTAAACCACCAAACTGCAGCCATGGATATGTCGCAATCATTGTGGGCTCTGTTCTCGGCTTGGCGTTGCTGCTGTTGCGTGTCTGAGGCGGCGGCGGAGACAGTCAGCAAAGCCGCGAAGCCAGTGGTGGCTGCGCTGGCGGAGGCGGGGACGTCATCGTCAAAGGAGGGACGGGAATCTAGTTCGTCGTTGTCGGTGTCACCGATTCTGGCATCGTTGCTGGGGCTGAACAGGATCAAGACGAGATCGGGGCCGCTGCCGCAGGAGAGCTTCTTCGGATTCAGGGGCGAGAAAGGGACGGCGGTGCTCGGCGGCAACAACCTCTCCCGGCCGGGTGTCGGTGCCCGCGCTGGCGGTGGGAAGAAGAAGTAGGTGGGGAACCAGAGCAGGGTGGGGTTTCATGAGGATTCCGTCGGCGGTGCCGCCGCCACCGGAGGTTGGGGCGATAAGGGGAGCAATTCCGATAGCGTGTCGACGTCAGGGAGCTTGCCATCGCGGGAGCAGAGTCCGGTTGTGTTGCCGCCATCGCGGTTGCAGAACGGAGAATCATCATCGGAAGCTGCAGGACGCTTTTTGGTCTGTCAATACCCGCCAATTCAGAACGGTCATTGTCCTCAATGACAAGGAACATGCTGGAAGAGAAGGATCGGTATCCAACGGTGCACAAGTATTGTGGATTTTGGACGCTTGAGCTGATTGATGAGAATCGAAGAGGCCAGTGTGCGGACCAGCTGTGCAAGTGGGTTTGGAAGTTGTGTATATAGGTGACGTGGCTTGTGTTTAAGTGGCTTTGAAGGGCGGTGGTGGGCTCAATACTCCAAGTTGATGTTGGGAGGCACTCAGAAGCTAAAGTAGATGTTTCTTCTTCATTTGTAGTAAGCACACTTTCTTCAGCTACGCTCTCAGAAGAGAATGGGTGGTGGTCCGACATAACATCGTAGAAGGAAGACATGGAAAACGGGATGAATGCACGCGGAATCTGATTGAACCAATTCCAAGTGGAAATCTGCCTCCTGGTTTTGATCCAAGTACTTGCCGCAGTGTCCAAGGAAATTTGACCGTGAAGCTGATGAATGGATAGCTAGGGAGCACGCCAAGGAAATTGCTAACAACAAGCATAACTCGACTAACTCCAAACACAAAAATGGGGCAAAATTCAGTGGTACTGAAGTTTGTATGTATTCTTTTGTTAGCCTTGATCTCTTACTGGCTGATATTCATACCTTTTTACAGAAGGCAAAAGCCTGAAGCATTTCTACTTGGCTCTATGGAGAATGAAATGATATCTGATGGTGTTCTTGCACAAGACATAAACCAAGCATCATCTTTTTGGCTACTACGTGAGTGTTTTCTTTGAAAGGCAATTGAATTAATATTGTTGAGAAGATATTATTCAAGAAGTGGTGGCTTTGTACGAGATGCATGTCTGTGGCGTTTTTACTGGTTGAGGAAACGGAAATGGGTAATCAATTGAGGTAGGTATGATATCACTAATAGTTAGTCTCTCTGTTTCACGTGCTCGTGTTCCTATTTGGTACATGTATCCATTCAATGGAGCAACTTGTAGGGAATAATCTGTATGATTTTATTGATCGATTATGTTATTATGTTAACACTTTATTTATATTATTCATTACATGCTGTGTTAGATTCTCATTCTCGACTTGATTCTCATTATATGCTGTTGTTGATACTTGGCTCTCACAACTTCCTCTTAGTTTCTCATTCTCGACTTCCATTACTTTCTAGTGGCTTCCTCTGTTTGTATTTTAAACTCATCTATTTCCATTGCTTTGTGAATTCGTGCTACAGGGTTTCCGTTTAGGCAGTTTGGCTTCGGTAAGTTTCTAACCTTCCTCTTGTTCCTTTGACTTTTGTTCTCTTGCTTTTTATTTGCTGATATAATATAGAGAAGAGCACATTTTGATCTCTCACATGATATAAGTATATAAATATTTTAGCATGATAAGAAAAATATATAATATATTTTAGCCAAACTGAATAACAATATAATATGATTACTTTGAAATTATTCAAAAAAATAAATATCTTGTTTTCTTATCGGCATGATGAACAACTGTATAAATTGGGGGATAGCAATTAATTAATCATTAGTTATACCATGAAAAATAGTATTTTTATATTTTTACAATCTGTCTAATTGAGTTAATTAGTTAAGTTGAAGACTTGTATAAGATATGGTTAAGTTGAAAAATAGTACTTTTTGTTGAAGTGCATGAATTAATTTATAACAACATGAATAAATATCTTAAGTAATTAAATTAAATATGGGGGCCAGTTAGCAAAAGAGAATGAGGATGATGTAAGTAATTAAGTATCTTGTTTTTGATGATGACAAATGTTTTTTTCTTCTTTTTCTTAATTTGTAATGAGAAATTGTGTGTATGGCTTGATTAAAGTAGTTAAAAAAAGGGGAAAAGAAAACGGGAAGCACAAGTTAGCTTTGTTAGTTCTTGTTGATGGATGTGATTGATTGCGTGAATGGGCTAAGTACCTATTTTGAAATGAAATGATTAGGTATTGAGACAGGAGATTTAGAAAAAAAAAATGATTTGTTTCCACATATTCTAAGAGACGAGCCAGTGGCAAGGCTTTATGAGCTTGGGAAGGTACTTAATCTAAACACAGCTTTACTTTTGTCTGATAATTTTTTATTTATAATAATATTTCTATTCATAGTCAAAATAGTTCGAATGAATCTCTGTTCTTGACCTGAATGATCCAAATCCTTCCAGGAAAATGCACATAACTTCATAGTCAAAATTCACTGTGCTTATTATTCTCATTCAGTGGCTGGTGGACCATGAATTGTTTATTGTTCTTGGAAGTTAATGTTGCTTTTTGGATATAATGCTAGTGGTTATTTGGAGAGGACATTCTTGAGTCCTGCATCCATGAGGGCAATCAATCTTATTCGTAAATGAATGGAGGATGCTGGTTTGAGAACTTGGGTGGACCAAATGGGAAATGTACATGGTCGTGTTGATGGAGCTAAAGCTTTATTGATTGGATCTCACATGGTACATGCATAGGCTAAAATCAAAAGATCTCTCAATATGCCACAATATGATCCTACTGGGATCTTGTATAATGAAGCCGAATGCTACAAACTGAAATGATGCTTGCGCTGTGACATGGCCCAACTTTACCGATGTATACCCTTTTGCACCGATTGACCAAAACTAAAGGTTATCAGGAAATGTTCAACAATTTGAGTGAACTGTTGCTGGACAAATTCTCCTTACATAGCCGACTGGTGGTTATTCGTGCACATTATTTAATTTGCCAATTGTAGATATCCTCATTTGTGCCATTTAGTGGAGTTTCAAGCTGAAGCTCTTGACCGATTGACAAGTGATGATCCTGGAGGAAAGGTATTTCAAGTTTATATGTTGTGCATTAAAATGAAAGAATGCACGTCAGAAGGAAAAAAAAAACTAGATTTATTTTATTCTATTATTCTTATGGGAAACAAGATCAAATTAATTAGGACCCAAACCTAAGTTTACTGCATCTTAGACTACTAGGAAAATAATTTATAATTTTCTGCAAATCCTTGTGGATTGTTTAAGCAAGAATATGATTTAATTATTCTTACTAATGTATGTAATGTTAGTACAATATATGTAAAAATAG
>TCONS_00001393|GLYMA01G10371.N28|"x":antisense|noncoding probabity:1
GAAATAAAAGTAATGACTGCTCCCTATTTCTCGTCTTTTCGTAGCTATTATACTCATGAACCCTAACTCTAAACCACCAAACTGCAGCCATGGATATGTCGCAATCATTGTGGGCTCTGTTCTCGGCTTGGCGTTGCTGCTGTTGCGTGTCTGAGGCGGCGGCGGAGACAGTCAGCAAAGCCGCGAAGCCAGTGGTGGCTGCGCTGGCGGAGGCGGGGACGTCATCGTCAAAGGAGGGACGGGAATCTAGTTCGTCGTTGTCGGTGTCACCGATTCTGGCATCGTTGCTGGGGCTGAACAGGATCAAGACGAGATCGGGGCCGCTGCCGCAGGAGAGCTTCTTCGGATTCAGGGGCGAGAAAGGGACGGCGGTGCTCGGCGGCAACAACCTCTCCCGGCCGGGTGTCGGTGCCCGCGCTGGCGGTGGGAAGAAGAAGTAGGTGGGGAACCAGAGCAGGGTGGGGTTTCATGAGGATTCCGTCGGCGGTGCCGCCGCCACCGGAGGTTGGGGCGATAAGGGGAGCAATTCCGATAGCGTGTCGACGTCAGGGAGCTTGCCATCGCGGGAGCAGAGTCCGGTTGTGTTGCCGCCATCGCGGTTGCAGAACGGAGAATCATCATCGGAAGCTGCAGGTATAATTGTAACTCTGTGTATGTGCGGATTTTGTAATGATTCTGATTGTGTTGTTTTGATTGGTTTTATAATTAGTTAAGTAAAGGATCATTGATTGAATAGTTTTATTAGGATTTTGGTGGAATAGTGTTATTAAGTGCCCATAAGGGCTAAGGCCATTGCTATACTTAAGACTATATTTATATGCTTTAGAAGAATGGCTTGGTGTCATTTTGTTTTAATTAGAAGTTTAAAGAATGAGGATGAGGGGTTCTGCTGAGTGTAGTTCTTATTTCAATTTTAGTACTGTCAGAATTGGAGTTGACTAAACTGTTATTCTCGTGTTTGGCATGAGTAAAGATCTGAGGGATAAAATTGTAATTGAATTTTAGTTTATAAGTATTAAGAATTCAAAACTATTATCAGTAATGTTTTCAATAGAGCTTGGGTGGGATATGCCTTTGGTGGTGATGAGGTACTGGCTAGATGTCAATACCTTATTTCTTGTATACCTTATTTAATGATTATGTTTCACCAAGGTTGACTACAGCTTGCAGTGAATTAGGTTATTGTTCATATGAAGCAGATGAGAATCGAGAATTCTTATTCAAACCCTTTGTAAATGTATATTTTGGTGCTGCTTATATTAAATGGCTGTCAAACTTTGAGAACAAGTAAGTCACGTGTACTTCACATGATGAATGTATACAATGTATATTTTGGTGCCGAAGCGGACCCTCCTCAAAACTCTATCACAAGGTGTCAAATTAAATAAATGATGGAATGAAATGTTCCGTGGTTCTGAGTAGAATTAAATATATTGAAATCAATGCTCTCTTTTGGTTATAATTGTTTATCTGCTTAGTTTCTTTGAAGAATAACTTATTCGTAAATGGATGGAGGAAATATGTTAAATTGCATTATTAAATCTTAATAAATTTAATTAGAACGGATTGACAATATAAACTATAAATATAAATAATTAAATCGATGATGACATATGTAAAATTACAGTATTGAATCTTTTATATACCATTTTTAATGAATTTAATTATAATAATATAAAAACAATTTATTATTATGCTATATAACATAGTAATAAATCTACACAATGGGGAGGACGCTTTTTGGTCTGTCAATACCCGCCAATTCAGAACGGTCATTGTCCTCAATGACAAGGAACATGCTGGAAGAGAAGGATCGGTATCCAACGGTGCACAAGTATTGTGGATTTTGGACGCTTGAGCTGATTGATGAGAATCGAAGAGGCCAGTGTGCGGACCAGCTGTGCAAGTGGGTTTGGAAGTTGTGTATATAGGTGACGTGGCTTGTGTTTAAGTGGCTTTGAAGGGCGGTGGTGGGCTCAATACTCCAAGTTGATGTTGGGAGGCACTCAGAAGCTAAAGTAGATGTTTCTTCTTCATTTGTAGTAAGCACACTTTCTTCAGCTACGCTCTCAGAAGAGAATGGGTGGTGGTCCGACATAACATCGTAGAAGGAAGACATGGAAAACGGGATGAATGCACGCGGAATCTGATTGAACCAATTCCAAGTGGAAATCTGCCTCCTGGTTTTGATCCAAGTACTTGCCGCAGTGTGAAATTTGACCGTGAAGCTGATGAATGGATAGCTAGGGAGCACGCCAAGGAAATTGCTAACAACAAGCATAACTCGACTAACTCCAAACACAAAAATGGGGCAAAATTCAGGCATTGGTACTGAAGTTTGTATGTATTCTTTTGTTAGCCTTGATCTCTTACTGGCTGATATTCATACCTTTTTACAGAAGGCAAAAGCCTGAAGCATTTCTACTTGGCTCTATGGAGAATGAAATGATATCTGATGGTGTTCTTGCACAAGACATAAACCAAGCATCATCTTTTTGGCTACTACGTGAGGTTCACATTTTTCACTCCATGATTATCTTTTTTAGAAAAAAGTACTTTATCTCTTTTCAAAATTAAGCATATATCCCTGCCATGCTTTGATGTTTAGTTTTCATATTAGTGGTCTCATTACTCTTAGCTTGTTTTCTAATTTTGTAGTTAGTATTTTTACCTCTTCTGAATTCATACTTCAGTTTTTTAAAAATCAGCAAGCTTGACCAAGTTAGGTTGGCTATACACCTTGCATTTTGAATTTTTATACCAATGTCACATTGAAGTTATTGTTATCTACTTGCCCTTCTTATCCACTTGCTTGACTACTAAGGCTCTGGTGGCTGTTTCATCCCCAGAGAAGATTTTAATTCAAACTTTGTATATTGTTTCGTACTTTTACTCTTTACTTGGTATGAACTTCCTGCTAAATTGTTCATATTCTTATTTTTCATATTTATGAGCCAAGCTGATCATATTTACTCTGATTTCAGTTGTTGTCATTTGACTCTTGTGGATGCTTTTTTAGTGTAGACCCTTATTGACATGGACAAAATTAACTAAATGTTTGATCATTAATTGAACATATTGAGTGGCAGAATCAGTTATTGAGTTGTAGAATGTAAATTCATTTTGTTATTTTCATAGGAGTTATTCTTATGTTTATTGTTCAGCAATGGTTTGTCATCAGTAATTAACATTTCAGTTTAGTATGAAATTGAATTTGAGAATAGTAGAACCTTAGCACACTAAACAAATTGATCAAGTTGATAATACAATGATGAGATGCTGGATGATGGTAGCATCATGGAAGCTGAAAAGTGAAAAGCAAAAATGATAACTAGGTAGTACTTTTACATAATTGGTGTAATTGTCAAGTTTTTTTTTCTAATTTTTGTTACTTTTTGAAACTGAAGAATATTTAGGAGAGGAAAATAAAATGTTCTGTTCTAATCATAATATAATGAATAATAAAAGAAAACTGAAGAATTGGTGTACTTTTACAATTGATTTTTTAATTAATATTTTTAATATTTAATATAGAATTATTTAATATTTTAATAATATAAAAAAATAAAACATTAGTATAAAGATATTGTAATTTGGATTTAATTTGATTAAGGAAACAATAATTAAAATTAAAGAAATTAGTAAAGATTGATGGGTTGGAGCTAAATTATAACTACTCACTTTTAGATCTAATATAAGTCTTGTTTTTATAATTTTTCTGAAATTTGCAGTATTCTCACAATTTGTCAGTGTGACGATTTTTAAATTTTCAGAAATAGTTTTTAATTGTCATAAACTGCAGATTTTTTTTACCGTGAATATGATTCTTGTCTAGCACTATCTGACAAATGAACTCATTCAATTAATAGTGTTTTCTTTGAAAGGCAATTGAATTAATATTGTTGAGAAGATATTATTCAAGAAGTGGTGGCTTTGTACGAGATGCATGTCTGTGGCGTTTTTACTGGTTGAGGAAACGGAAATGGGTAATCAATTGAGGTAGGTATGATATCACTAATAGTTAGTCTCTCTGTTTCACGTGCTCGTGTTCCTATTTGGTACATGTATCCATTCAATGGAGCAACTTGTAGGGAATAATCTGTATGATTTTATTGATCGATTATGTTATTATGTTAACACTTTATTTATATTATTCATTACATGCTGTGTTAGATTCTCATTCTCGACTTGATTCTCATTATATGCTGTTGTTGATACTTGGCTCTCACAACTTCCTCTTAGTTTCTCATTCTCGACTTCCATTACTTTCTAGTGGCTTCCTCTGTTTGTATTTTAAACTCATCTATTTCCATTGCTTTGTGAATTCGTGCTACAGGGTTTCCGTTTAGGCAGTTTGGCTTCGGTAAGTTTCTAACCTTCCTCTTGTTCCTTTGACTTTTGTTCTCTTGCTTTTTATTTGCTGATATAATATAGAGAAGAGCACATTTTGATCTCTCACATGATATAAGTATATAAATATTTTAGCATGATAAGAAAAATATATAATATATTTTAGCCAAACTGAATAACAATATAATATGATTACTTTGAAATTATTCAAAAAAATAAATATCTTGTTTTCTTATCGGCATGATGAACAACTGTATAAATTGGGGGATAGCAATTAATTAATCATTAGTTATACCATGAAAAATAGTATTTTTATATTTTTACAATCTGTCTAATTGAGTTAATTAGTTAAGTTGAAGACTTGTATAAGATATGGTTAAGTTGAAAAATAGTACTTTTTGTTGAAGTGCATGAATTAATTTATAACAACATGAATAAATATCTTAAGTAATTAAATTAAATATGGGGGCCAGTTAGCAAAAGAGAATGAGGATGATGTAAGTAATTAAGTATCTTGTTTTTGATGATGACAAATGTTTTTTTCTTCTTTTTCTTAATTTGTAATGAGAAATTGTGTGTATGGCTTGATTAAAGTAGTTAAAAAAAGGGGAAAAGAAAACGGGAAGCACAAGTTAGCTTTGTTAGTTCTTGTTGATGGATGTGATTGATTGCGTGAATGGGCTAAGTACCTATTTTGAAATGAAATGATTAGGTATTGAGACAGGAGATTTAGAAAAAAAAAATGATTTGTTTCCACATATTCTAAGAGACGAGCCAGTGGCAAGGCTTTATGAGCTTGGGAAGGTACTTAATCTAAACACAGCTTTACTTTTGTCTGATAATTTTTTATTTATAATAATATTTCTATTCATAGTCAAAATAGTTCGAATGAATCTCTGTTCTTGACCTGAATGATCCAAATCCTTCCAGGAAAATGCACATAACTTCATAGTCAAAATTCACTGTGCTTATTATTCTCATTCAGTGGCTGGTGGACCATGAATTGTTTATTGTTCTTGGAAGTTAATGTTGCTTTTTGGATATAATGCTAGTGGTTATTTGGAGAGGACATTCTTGAGTCCTGCATCCATGAGGGCAATCAATCTTATTCGTAAATGAATGGAGGATGCTGGTTTGAGAACTTGGGTGGACCAAATGGGAAATGTACATGGTCGTGTTGATGGAGCTAAAGCTTTATTGATTGGATCTCACATGGTACATGCATAGGCTAAAATCAAAAGATCTCTCAATATGCCACAATATGATCCTACTGGGATCTTGTATAATGAAGCCGAATGCTACAAACTGAAATGATGCTTGCGCTGTGACATGGCCCAACTTTACCGATGTATACCCTTTTGCACCGATTGACCAAAACTAAAGGTTATCAGGAAATGTTCAACAATTTGAGTGAACTGTTGCTGGACAAATTCTCCTTACATAGCCGACTGGTGGTTATTCGTGCACATTATTTAATTTGCCAATTGTAGATATCCTCATTTGTGCCATTTAGTGGAGTTTCAAGCTGAAGCTCTTGACCGATTGACAAGTGATGATCCTGGAGGAAAGGTCTATACTCTGGATATAACTTCCCTGCCTTGAATCGTATACCACAAGCATTGCACAGAGTATTTCGCCCAAAAGGACCGGTTCTCCATTGAGGAGTTTTTATGGCGTCACAATGACTACATCTTCTCTCCCAGATCCTAGCATCCTTGTGACCACATCTTTTCTCCCAGATCTTAGCATCCCTCCCACTCTGTGTCGAATTCAGAAAATCAATTTTGCACTTGGACAATGATCGAGCCGCTATGTTTTTTGTTTTCAAGATCTTAGTTTGAGACTTCTCAGCAGCTAAATTTGACTCGTCGTCTAGCCGCGTTAATAGAGACATATGATTAGCTTGGTTATTTGACACATCAGTGAATGATTTCCTCTCCGTTTTATCCTTTTCAGGTTGTTCCAATCTTTCCTTTTCACTCTCCCAAGGGGTAGAAAACAT
>TCONS_00001395|GLYMA01G10371.N30|"x":antisense|noncoding probabity:1
AATAAAAGTAATGACTGCTCCCTATTTCTCGTCTTTTCGTAGCTATTATACTCATGAACCCTAACTCTAAACCACCAAACTGCAGCCATGGATATGTCGCAATCATTGTGGGCTCTGTTCTCGGCTTGGCGTTGCTGCTGTTGCGTGTCTGAGGCGGCGGCGGAGACAGTCAGCAAAGCCGCGAAGCCAGTGGTGGCTGCGCTGGCGGAGGCGGGGACGTCATCGTCAAAGGAGGGACGGGAATCTAGTTCGTCGTTGTCGGTGTCACCGATTCTGGCATCGTTGCTGGGGCTGAACAGGATCAAGACGAGATCGGGGCCGCTGCCGCAGGAGAGCTTCTTCGGATTCAGGGGCGAGAAAGGGACGGCGGTGCTCGGCGGCAACAACCTCTCCCGGCCGGGTGTCGGTGCCCGCGCTGGCGGTGGGAAGAAGAAGTAGGTGGGGAACCAGAGCAGGGTGGGGTTTCATGAGGATTCCGTCGGCGGTGCCGCCGCCACCGGAGGTTGGGGCGATAAGGGGAGCAATTCCGATAGCGTGTCGACGTCAGGGAGCTTGCCATCGCGGGAGCAGAGTCCGGTTGTGTTGCCGCCATCGCGGTTGCAGAACGGAGAATCATCATCGGAAGCTGCAGGTATAATTGTAACTCTGTGTATGTGCGGATTTTGTAATGATTCTGATTGTGTTGTTTTGATTGGTTTTATAATTAGTTAAGTAAAGGATCATTGATTGAATAGTTTTATTAGGATTTTGGTGGAATAGTGTTATTAAGTGCCCATAAGGGCTAAGGCCATTGCTATACTTAAGACTATATTTATATGCTTTAGAAGAATGGCTTGGTGTCATTTTGTTTTAATTAGAAGTTTAAAGAATGAGGATGAGGGGTTCTGCTGAGTGTAGTTCTTATTTCAATTTTAGTACTGTCAGAATTGGAGTTGACTAAACTGTTATTCTCGTGTTTGGCATGAGTAAAGATCTGAGGGATAAAATTGTAATTGAATTTTAGTTTATAAGTATTAAGAATTCAAAACTATTATCAGTAATGTTTTCAATAGAGCTTGGGTGGGATATGCCTTTGGTGGTGATGAGGTACTGGCTAGATGTCAATACCTTATTTCTTGTATACCTTATTTAATGATTATGTTTCACCAAGGTTGACTACAGCTTGCAGTGAATTAGGTTATTGTTCATATGAAGCAGATGAGAATCGAGAATTCTTATTCAAACCCTTTGTAAATGTATATTTTGGTGCTGCTTATATTAAATGGCTGTCAAACTTTGAGAACAAGTAAGTCACGTGTACTTCACATGATGAATGTATACAATGTATATTTTGGTGCCGAAGCGGACCCTCCTCAAAACTCTATCACAAGGTGTCAAATTAAATAAATGATGGAATGAAATGTTCCGTGGTTCTGAGTAGAATTAAATATATTGAAATCAATGCTCTCTTTTGGTTATAATTGTTTATCTGCTTAGTTTCTTTGAAGAATAACTTATTCGTAAATGGATGGAGGAAATATGTTAAATTGCATTATTAAATCTTAATAAATTTAATTAGAACGGATTGACAATATAAACTATAAATATAAATAATTAAATCGATGATGACATATGTAAAATTACAGTATTGAATCTTTTATATACCATTTTTAATGAATTTAATTATAATAATATAAAAACAATTTATTATTATGCTATATAACATAGTAATAAATCTACACAATGGGGAGGACGCTTTTTGGTCTGTCAATACCCGCCAATTCAGAACGGTCATTGTCCTCAATGACAAGGAACATGCTGGAAGAGAAGGATCGGTATCCAACGGTGCACAAGTATTGTGGATTTTGGACGCTTGAGCTGATTGATGAGAATCGAAGAGGCCAGTGTGCGGACCAGCTGTGCAAGTGGGTTTGGAAGTTGTGTATATAGGTGACGTGGCTTGTGTTTAAGTGGCTTTGAAGGGCGGTGGTGGGCTCAATACTCCAAGTTGATGTTGGGAGGCACTCAGAAGCTAAAGTAGATGTTTCTTCTTCATTTGTAGTAAGCACACTTTCTTCAGCTACGCTCTCAGAAGAGAATGGGTGGTGGTCCGACATAACATCGTAGAAGGAAGACATGGAAAACGGGATGAATGCACGCGGAATCTGATTGAACCAATTCCAAGTGGAAATCTGCCTCCTGGTTTTGATCCAAGTACTTGCCGCAGTGTCCAAGGAAATTTGACCGTGAAGCTGATGAATGGATAGCTAGGGAGCACGCCAAGGAAATTGCTAACAACAAGCATAACTCGACTAACTCCAAACACAAAAATGGGGCAAAATTCAGGCATTGGTACTGAAGTTTGTATGTATTCTTTTGTTAGCCTTGATCTCTTACTGGCTGATATTCATACCTTTTTACAGAAGGCAAAAGCCTGAAGCATTTCTACTTGGCTCTATGGAGAATGAAATGATATCTGATGGTGTTCTTGCACAAGACATAAACCAAGCATCATCTTTTTGGCTACTACGTGAGTGTTTTCTTTGAAAGGCAATTGAATTAATATTGTTGAGAAGATATTATTCAAGAAGTGGTGGCTTTGTACGAGATGCATGTCTGTGGCGTTTTTACTGGTTGAGGAAACGGAAATGGGTAATCAATTGAGGTAGGTATGATATCACTAATAGTTAGTCTCTCTGTTTCACGTGCTCGTGTTCCTATTTGGTACATGTATCCATTCAATGGAGCAACTTGTAGGGAATAATCTGTATGATTTTATTGATCGATTATGTTATTATGTTAACACTTTATTTATATTATTCATTACATGCTGTGTTAGATTCTCATTCTCGACTTGATTCTCATTATATGCTGTTGTTGATACTTGGCTCTCACAACTTCCTCTTAGTTTCTCATTCTCGACTTCCATTACTTTCTAGTGGCTTCCTCTGTTTGTATTTTAAACTCATCTATTTCCATTGCTTTGTGAATTCGTGCTACAGGGTTTCCGTTTAGGCAGTTTGGCTTCGGTAAGTTTCTAACCTTCCTCTTGTTCCTTTGACTTTTGTTCTCTTGCTTTTTATTTGCTGATATAATATAGAGAAGAGCACATTTTGATCTCTCACATGATATAAGTATATAAATATTTTAGCATGATAAGAAAAATATATAATATATTTTAGCCAAACTGAATAACAATATAATATGATTACTTTGAAATTATTCAAAAAAATAAATATCTTGTTTTCTTATCGGCATGATGAACAACTGTATAAATTGGGGGATAGCAATTAATTAATCATTAGTTATACCATGAAAAATAGTATTTTTATATTTTTACAATCTGTCTAATTGAGTTAATTAGTTAAGTTGAAGACTTGTATAAGATATGGTTAAGTTGAAAAATAGTACTTTTTGTTGAAGTGCATGAATTAATTTATAACAACATGAATAAATATCTTAAGTAATTAAATTAAATATGGGGGCCAGTTAGCAAAAGAGAATGAGGATGATGTAAGTAATTAAGTATCTTGTTTTTGATGATGACAAATGTTTTTTTCTTCTTTTTCTTAATTTGTAATGAGAAATTGTGTGTATGGCTTGATTAAAGTAGTTAAAAAAAGGGGAAAAGAAAACGGGAAGCACAAGTTAGCTTTGTTAGTTCTTGTTGATGGATGTGATTGATTGCGTGAATGGGCTAAGTACCTATTTTGAAATGAAATGATTAGGTATTGAGACAGGAGATTTAGAAAAAAAAAATGATTTGTTTCCACATATTCTAAGAGACGAGCCAGTGGCAAGGCTTTATGAGCTTGGGAAGGTACTTAATCTAAACACAGCTTTACTTTTGTCTGATAATTTTTTATTTATAATAATATTTCTATTCATAGTCAAAATAGTTCGAATGAATCTCTGTTCTTGACCTGAATGATCCAAATCCTTCCAGGAAAATGCACATAACTTCATAGTCAAAATTCACTGTGCTTATTATTCTCATTCAGTGGCTGGTGGACCATGAATTGTTTATTGTTCTTGGAAGTTAATGTTGCTTTTTGGATATAATGCTAGTGGTTATTTGGAGAGGACATTCTTGAGTCCTGCATCCATGAGGGCAATCAATCTTATTCGTAAATGAATGGAGGATGCTGGTTTGAGAACTTGGGTGGACCAAATGGGAAATGTACATGGTCGTGTTGATGGAGCTAAAGCTTTATTGATTGGATCTCACATGGTACATGCATAGGCTAAAATCAAAAGATCTCTCAATATGCCACAATATGATCCTACTGGGATCTTGTATAATGAAGCCGAATGCTACAAACTGAAATGATGCTTGCGCTGTGACATGGCCCAACTTTACCGATGTATACCCTTTTGCACCGATTGACCAAAACTAAAGGTTATCAGGAAATGTTCAACAATTTGAGTGAACTGTTGCTGGACAAATTCTCCTTACATAGCCGACTGGTGGTTATTCGTGCACATTATTTAATTTGCCAATTGTAGATATCCTCATTTGTGCCATTTAGTGGAGTTTCAAGCTGAAGCTCTTGACCGATTGACAAGTGATGATCCTGGAGGAAAGGTATTTCAAGTTTATATGTTGTGCATTAAAATGAAAGAATGCACGTCAGAAGGAAAAAAAAAACTAGATTTATTTTATTCTATTATTCTTATGGGAAACAAGATCAAATTAATTAGGACCCAAACCTAAGTTTACTGCATCTTAGACTACTAGGAAAATAATTTATAATTTTCTGCAAATCCTTGTGGATTGTTTAAGCAAGAATATGATTTAATTATTCTTACTAATGTATGTAATGTTAGTACAATATATGTAAAAATAG
>TCONS_00001397|GLYMA01G10371.N32|"x":antisense|noncoding probabity:1
AATAAAAGTAATGACTGCTCCCTATTTCTCGTCTTTTCGTAGCTATTATACTCATGAACCCTAACTCTAAACCACCAAACTGCAGCCATGGATATGTCGCAATCATTGTGGGCTCTGTTCTCGGCTTGGCGTTGCTGCTGTTGCGTGTCTGAGGCGGCGGCGGAGACAGTCAGCAAAGCCGCGAAGCCAGTGGTGGCTGCGCTGGCGGAGGCGGGGACGTCATCGTCAAAGGAGGGACGGGAATCTAGTTCGTCGTTGTCGGTGTCACCGATTCTGGCATCGTTGCTGGGGCTGAACAGGATCAAGACGAGATCGGGGCCGCTGCCGCAGGAGAGCTTCTTCGGATTCAGGGGCGAGAAAGGGACGGCGGTGCTCGGCGGCAACAACCTCTCCCGGCCGGGTGTCGGTGCCCGCGCTGGCGGTGGGAAGAAGAAGTAGGTGGGGAACCAGAGCAGGGTGGGGTTTCATGAGGATTCCGTCGGCGGTGCCGCCGCCACCGGAGGTTGGGGCGATAAGGGGAGCAATTCCGATAGCGTGTCGACGTCAGGGAGCTTGCCATCGCGGGAGCAGAGTCCGGTTGTGTTGCCGCCATCGCGGTTGCAGAACGGAGAATCATCATCGGAAGCTGCAGAACGGTCATTGTCCTCAATGACAAGGAACATGCTGGAAGAGAAGGATCGGTATCCAACGGTGCACAAGTATTGTGGATTTTGGACGCTTGAGCTGATTGATGAGAATCGAAGAGGCCAGTGTGCGGACCAGCTGTGCAAGTGGGTTTGGAAGTTGTGTATATAGGTGACGTGGCTTGTGTTTAAGTGGCTTTGAAGGGCGGTGGTGGGCTCAATACTCCAAGTTGATGTTGGGAGGCACTCAGAAGCTAAAGTAGATGTTTCTTCTTCATTTGTAGTAAGCACACTTTCTTCAGCTACGCTCTCAGAAGAGAATGGGTGGTGGTCCGACATAACATCGTAGAAGGAAGACATGGAAAACGGGATGAATGCACGCGGAATCTGATTGAACCAATTCCAAGTGGAAATCTGCCTCCTGGTTTTGATCCAAGTACTTGCCGCAGTGTCCAAGGAAATTTGACCGTGAAGCTGATGAATGGATAGCTAGGGAGCACGCCAAGGAAATTGCTAACAACAAGTCTATGGACATTGTAGGCATCAGGGATACCGAGATACACAATTATCAGATAAACCTGAAAGGAAATGGTTCCTCTAGCATAACTCGACTAACTCCAAACACAAAAATGGGGCAAAATTCAGTGGTACTGAAGTTTGTATGTATTCTTTTGTTAGCCTTGATCTCTTACTGGCTGATATTCATACCTTTTTACAGAAGGCAAAAGCCTGAAGCATTTCTACTTGGCTCTATGGAGAATGAAATGATATCTGATGGTGTTCTTGCACAAGACATAAACCAAGCATCATCTTTTTGGCTACTACGTGAGGTTCACATTTTTCACTCCATGATTATCTTTTTTAGAAAAAAGTACTTTATCTCTTTTCAAAATTAAGCATATATCCCTGCCATGCTTTGATGTTTAGTTTTCATATTAGTGGTCTCATTACTCTTAGCTTGTTTTCTAATTTTGTAGTTAGTATTTTTACCTCTTCTGAATTCATACTTCAGTTTTTTAAAAATCAGCAAGCTTGACCAAGTTAGGTTGGCTATACACCTTGCATTTTGAATTTTTATACCAATGTCACATTGAAGTTATTGTTATCTACTTGCCCTTCTTATCCACTTGCTTGACTACTAAGGCTCTGGTGGCTGTTTCATCCCCAGAGAAGATTTTAATTCAAACTTTGTATATTGTTTCGTACTTTTACTCTTTACTTGGTATGAACTTCCTGCTAAATTGTTCATATTCTTATTTTTCATATTTATGAGCCAAGCTGATCATATTTACTCTGATTTCAGTTGTTGTCATTTGACTCTTGTGGATGCTTTTTTAGTGTAGACCCTTATTGACATGGACAAAATTAACTAAATGTTTGATCATTAATTGAACATATTGAGTGGCAGAATCAGTTATTGAGTTGTAGAATGTAAATTCATTTTGTTATTTTCATAGGAGTTATTCTTATGTTTATTGTTCAGCAATGGTTTGTCATCAGTAATTAACATTTCAGTTTAGTATGAAATTGAATTTGAGAATAGTAGAACCTTAGCACACTAAACAAATTGATCAAGTTGATAATACAATGATGAGATGCTGGATGATGGTAGCATCATGGAAGCTGAAAAGTGAAAAGCAAAAATGATAACTAGGTAGTACTTTTACATAATTGGTGTAATTGTCAAGTTTTTTTTTCTAATTTTTGTTACTTTTTGAAACTGAAGAATATTTAGGAGAGGAAAATAAAATGTTCTGTTCTAATCATAATATAATGAATAATAAAAGAAAACTGAAGAATTGGTGTACTTTTACAATTGATTTTTTAATTAATATTTTTAATATTTAATATAGAATTATTTAATATTTTAATAATATAAAAAAATAAAACATTAGTATAAAGATATTGTAATTTGGATTTAATTTGATTAAGGAAACAATAATTAAAATTAAAGAAATTAGTAAAGATTGATGGGTTGGAGCTAAATTATAACTACTCACTTTTAGATCTAATATAAGTCTTGTTTTTATAATTTTTCTGAAATTTGCAGTATTCTCACAATTTGTCAGTGTGACGATTTTTAAATTTTCAGAAATAGTTTTTAATTGTCATAAACTGCAGATTTTTTTTACCGTGAATATGATTCTTGTCTAGCACTATCTGACAAATGAACTCATTCAATTAATAGTGTTTTCTTTGAAAGGCAATTGAATTAATATTGTTGAGAAGATATTATTCAAGAAGTGGTGGCTTTGTACGAGATGCATGTCTGTGGCGTTTTTACTGGTTGAGGAAACGGAAATGGGTAATCAATTGAGGTAGGTATGATATCACTAATAGTTAGTCTCTCTGTTTCACGTGCTCGTGTTCCTATTTGGTACATGTATCCATTCAATGGAGCAACTTGTAGGGAATAATCTGTATGATTTTATTGATCGATTATGTTATTATGTTAACACTTTATTTATATTATTCATTACATGCTGTGTTAGATTCTCATTCTCGACTTGATTCTCATTATATGCTGTTGTTGATACTTGGCTCTCACAACTTCCTCTTAGTTTCTCATTCTCGACTTCCATTACTTTCTAGTGGCTTCCTCTGTTTGTATTTTAAACTCATCTATTTCCATTGCTTTGTGAATTCGTGCTACAGGGTTTCCGTTTAGGCAGTTTGGCTTCGGTAAGTTTCTAACCTTCCTCTTGTTCCTTTGACTTTTGTTCTCTTGCTTTTTATTTGCTGATATAATATAGAGAAGAGCACATTTTGATCTCTCACATGATATAAGTATATAAATATTTTAGCATGATAAGAAAAATATATAATATATTTTAGCCAAACTGAATAACAATATAATATGATTACTTTGAAATTATTCAAAAAAATAAATATCTTGTTTTCTTATCGGCATGATGAACAACTGTATAAATTGGGGGATAGCAATTAATTAATCATTAGTTATACCATGAAAAATAGTATTTTTATATTTTTACAATCTGTCTAATTGAGTTAATTAGTTAAGTTGAAGACTTGTATAAGATATGGTTAAGTTGAAAAATAGTACTTTTTGTTGAAGTGCATGAATTAATTTATAACAACATGAATAAATATCTTAAGTAATTAAATTAAATATGGGGGCCAGTTAGCAAAAGAGAATGAGGATGATGTAAGTAATTAAGTATCTTGTTTTTGATGATGACAAATGTTTTTTTCTTCTTTTTCTTAATTTGTAATGAGAAATTGTGTGTATGGCTTGATTAAAGTAGTTAAAAAAAGGGGAAAAGAAAACGGGAAGCACAAGTTAGCTTTGTTAGTTCTTGTTGATGGATGTGATTGATTGCGTGAATGGGCTAAGTACCTATTTTGAAATGAAATGATTAGGTATTGAGACAGGAGATTTAGAAAAAAAAAATGATTTGTTTCCACATATTCTAAGAGACGAGCCAGTGGCAAGGCTTTATGAGCTTGGGAAGTGGTTATTTGGAGAGGACATTCTTGAGTCCTGCATCCATGAGGGCAATCAATCTTATTCGTAAATGAATGGAGGATGCTGGTTTGAGAACTTGGGTGGACCAAATGGGAAATGTACATGGTCGTGTTGATGGAGCTAAAGCTTTATTGATTGGATCTCACATGGTACATGCATAGGCTAAAATCAAAAGATCTCTCAATATGCCACAATATGATCCTACTGGGATCTTGTATAATGAAGCCGAATGCTACAAACTGAAATGATGCTTGCGCTGTGACATGGCCCAACTTTACCGATGTATACCCTTTTGCACCGATTGACCAAAACTAAAGGTTATCAGGAAATGTTCAACAATTTGAGTGAACTGTTGCTGGACAAATTCTCCTTACATAGCCGACTGGTGGTTATTCGTGCACATTATTTAATTTGCCAATTGTAGATATCCTCATTTGTGCCATTTAGTGGAGTTTCAAGCTGAAGCTCTTGACCGATTGACAAGTGATGATCCTGGAGGAAAGGTATTTCAAGTTTATATGTTGTGCATTAAAATGAAAGAATGCACGTCAGAAGGAAAAAAAAAACTAGATTTATTTTATTCTATTATTCTTATGGGAAACAAGATCAAATTAATTAGGACCCAAACCTAAGTTTACTGCATCTTAGACTACTAGGAAAATAATTTATAATTTTCTGCAAATCCTTGTGGATTGTTTAAGCAAGAATATGATTTAATTATTCTTACTAATGTATGTAATGTTAGTACAATATATGTAAAAATAG
>TCONS_00001398|GLYMA01G10371.N33|"x":antisense|noncoding probabity:1
AATAAAAGTAATGACTGCTCCCTATTTCTCGTCTTTTCGTAGCTATTATACTCATGAACCCTAACTCTAAACCACCAAACTGCAGCCATGGATATGTCGCAATCATTGTGGGCTCTGTTCTCGGCTTGGCGTTGCTGCTGTTGCGTGTCTGAGGCGGCGGCGGAGACAGTCAGCAAAGCCGCGAAGCCAGTGGTGGCTGCGCTGGCGGAGGCGGGGACGTCATCGTCAAAGGAGGGACGGGAATCTAGTTCGTCGTTGTCGGTGTCACCGATTCTGGCATCGTTGCTGGGGCTGAACAGGATCAAGACGAGATCGGGGCCGCTGCCGCAGGAGAGCTTCTTCGGATTCAGGGGCGAGAAAGGGACGGCGGTGCTCGGCGGCAACAACCTCTCCCGGCCGGGTGTCGGTGCCCGCGCTGGCGGTGGGAAGAAGAAGTAGGTGGGGAACCAGAGCAGGGTGGGGTTTCATGAGGATTCCGTCGGCGGTGCCGCCGCCACCGGAGGTTGGGGCGATAAGGGGAGCAATTCCGATAGCGTGTCGACGTCAGGGAGCTTGCCATCGCGGGAGCAGAGTCCGGTTGTGTTGCCGCCATCGCGGTTGCAGAACGGAGAATCATCATCGGAAGCTGCAGTAATAAATCTACACAATGGGGAGGACGCTTTTTGGTCTGTCAATACCCGCCAATTCAGAACGGTCATTGTCCTCAATGACAAGGAACATGCTGGAAGAGAAGGATCGGTATCCAACGGTGCACAAGTATTGTGGATTTTGGACGCTTGAGCTGATTGATGAGAATCGAAGAGGCCAGTGTGCGGACCAGCTGTGCAAGTGGGTTTGGAAGTTGTGTATATAGGTGACGTGGCTTGTGTTTAAGTGGCTTTGAAGGGCGGTGGTGGGCTCAATACTCCAAGTTGATGTTGGGAGGCACTCAGAAGCTAAAGTAGATGTTTCTTCTTCATTTGTAGTAAGCACACTTTCTTCAGCTACGCTCTCAGAAGAGAATGGGTGGTGGTCCGACATAACATCGTAGAAGGAAGACATGGAAAACGGGATGAATGCACGCGGAATCTGATTGAACCAATTCCAAGTGGAAATCTGCCTCCTGGTTTTGATCCAAGTACTTGCCGCAGTGTCCAAGGAAATTTGACCGTGAAGCTGATGAATGGATAGCTAGGGAGCACGCCAAGGAAATTGCTAACAACAAGCATAACTCGACTAACTCCAAACACAAAAATGGGGCAAAATTCAGGCATCCTTGATCTCTTACTGGCTGATATTCATACCTTTTTACAGAAGGCAAAAGCCTGAAGCATTTCTACTTGGCTCTATGGAGAATGAAATGATATCTGATGGTGTTCTTGCACAAGACATAAACCAAGCATCATCTTTTTGGCTACTACGTGAGGTTCACATTTTTCACTCCATGATTATCTTTTTTAGAAAAAAGTACTTTATCTCTTTTCAAAATTAAGCATATATCCCTGCCATGCTTTGATGTTTAGTTTTCATATTAGTGGTCTCATTACTCTTAGCTTGTTTTCTAATTTTGTAGTTAGTATTTTTACCTCTTCTGAATTCATACTTCAGTTTTTTAAAAATCAGCAAGCTTGACCAAGTTAGGTTGGCTATACACCTTGCATTTTGAATTTTTATACCAATGTCACATTGAAGTTATTGTTATCTACTTGCCCTTCTTATCCACTTGCTTGACTACTAAGGCTCTGGTGGCTGTTTCATCCCCAGAGAAGATTTTAATTCAAACTTTGTATATTGTTTCGTACTTTTACTCTTTACTTGGTATGAACTTCCTGCTAAATTGTTCATATTCTTATTTTTCATATTTATGAGCCAAGCTGATCATATTTACTCTGATTTCAGTTGTTGTCATTTGACTCTTGTGGATGCTTTTTTAGTGTAGACCCTTATTGACATGGACAAAATTAACTAAATGTTTGATCATTAATTGAACATATTGAGTGGCAGAATCAGTTATTGAGTTGTAGAATGTAAATTCATTTTGTTATTTTCATAGGAGTTATTCTTATGTTTATTGTTCAGCAATGGTTTGTCATCAGTAATTAACATTTCAGTTTAGTATGAAATTGAATTTGAGAATAGTAGAACCTTAGCACACTAAACAAATTGATCAAGTTGATAATACAATGATGAGATGCTGGATGATGGTAGCATCATGGAAGCTGAAAAGTGAAAAGCAAAAATGATAACTAGGTAGTACTTTTACATAATTGGTGTAATTGTCAAGTTTTTTTTTCTAATTTTTGTTACTTTTTGAAACTGAAGAATATTTAGGAGAGGAAAATAAAATGTTCTGTTCTAATCATAATATAATGAATAATAAAAGAAAACTGAAGAATTGGTGTACTTTTACAATTGATTTTTTAATTAATATTTTTAATATTTAATATAGAATTATTTAATATTTTAATAATATAAAAAAATAAAACATTAGTATAAAGATATTGTAATTTGGATTTAATTTGATTAAGGAAACAATAATTAAAATTAAAGAAATTAGTAAAGATTGATGGGTTGGAGCTAAATTATAACTACTCACTTTTAGATCTAATATAAGTCTTGTTTTTATAATTTTTCTGAAATTTGCAGTATTCTCACAATTTGTCAGTGTGACGATTTTTAAATTTTCAGAAATAGTTTTTAATTGTCATAAACTGCAGATTTTTTTTACCGTGAATATGATTCTTGTCTAGCACTATCTGACAAATGAACTCATTCAATTAATAGTGTTTTCTTTGAAAGGCAATTGAATTAATATTGTTGAGAAGATATTATTCAAGAAGTGGTGGCTTTGTACGAGATGCATGTCTGTGGCGTTTTTACTGGTTGAGGAAACGGAAATGGGTAATCAATTGAGGTAGGTATGATATCACTAATAGTTAGTCTCTCTGTTTCACGTGCTCGTGTTCCTATTTGGTACATGTATCCATTCAATGGAGCAACTTGTAGGGAATAATCTGTATGATTTTATTGATCGATTATGTTATTATGTTAACACTTTATTTATATTATTCATTACATGCTGTGTTAGATTCTCATTCTCGACTTGATTCTCATTATATGCTGTTGTTGATACTTGGCTCTCACAACTTCCTCTTAGTTTCTCATTCTCGACTTCCATTACTTTCTAGTGGCTTCCTCTGTTTGTATTTTAAACTCATCTATTTCCATTGCTTTGTGAATTCGTGCTACAGGGTTTCCGTTTAGGCAGTTTGGCTTCGGTAAGTTTCTAACCTTCCTCTTGTTCCTTTGACTTTTGTTCTCTTGCTTTTTATTTGCTGATATAATATAGAGAAGAGCACATTTTGATCTCTCACATGATATAAGTATATAAATATTTTAGCATGATAAGAAAAATATATAATATATTTTAGCCAAACTGAATAACAATATAATATGATTACTTTGAAATTATTCAAAAAAATAAATATCTTGTTTTCTTATCGGCATGATGAACAACTGTATAAATTGGGGGATAGCAATTAATTAATCATTAGTTATACCATGAAAAATAGTATTTTTATATTTTTACAATCTGTCTAATTGAGTTAATTAGTTAAGTTGAAGACTTGTATAAGATATGGTTAAGTTGAAAAATAGTACTTTTTGTTGAAGTGCATGAATTAATTTATAACAACATGAATAAATATCTTAAGTAATTAAATTAAATATGGGGGCCAGTTAGCAAAAGAGAATGAGGATGATGTAAGTAATTAAGTATCTTGTTTTTGATGATGACAAATGTTTTTTTCTTCTTTTTCTTAATTTGTAATGAGAAATTGTGTGTATGGCTTGATTAAAGTAGTTAAAAAAAGGGGAAAAGAAAACGGGAAGCACAAGTTAGCTTTGTTAGTTCTTGTTGATGGATGTGATTGATTGCGTGAATGGGCTAAGTACCTATTTTGAAATGAAATGATTAGGTATTGAGACAGGAGATTTAGAAAAAAAAAATGATTTGTTTCCACATATTCTAAGAGACGAGCCAGTGGCAAGGCTTTATGAGCTTGGGAAGGTACTTAATCTAAACACAGCTTTACTTTTGTCTGATAATTTTTTATTTATAATAATATTTCTATTCATAGTCAAAATAGTTCGAATGAATCTCTGTTCTTGACCTGAATGATCCAAATCCTTCCAGGAAAATGCACATAACTTCATAGTCAAAATTCACTGTGCTTATTATTCTCATTCAGTGGCTGGTGGACCATGAATTGTTTATTGTTCTTGGAAGTTAATGTTGCTTTTTGGATATAATGCTAGTGGTTATTTGGAGAGGACATTCTTGAGTCCTGCATCCATGAGGGCAATCAATCTTATTCGTAAATGAATGGAGGATGCTGGTTTGAGAACTTGGGTGGACCAAATGGGAAATGTACATGGTCGTGTTGATGGAGCTAAAGCTTTATTGATTGGATCTCACATGGTACATGCATAGGCTAAAATCAAAAGATCTCTCAATATGCCACAATATGATCCTACTGGGATCTTGTATAATGAAGCCGAATGCTACAAACTGAAATGATGCTTGCGCTGTGACATGGCCCAACTTTACCGATGTATACCCTTTTGCACCGATTGACCAAAACTAAAGGTTATCAGGAAATGTTCAACAATTTGAGTGAACTGTTGCTGGACAAATTCTCCTTACATAGCCGACTGGTGGTTATTCGTGCACATTATTTAATTTGCCAATTGTAGATATCCTCATTTGTGCCATTTAGTGGAGTTTCAAGCTGAAGCTCTTGACCGATTGACAAGTGATGATCCTGGAGGAAAGGTCTATACTCTGGATATAACTTCCCTGCCTTGAATCGTATACCACAAGCATTGCACAGAGTATTTCGCCCAAAAGGACCGGTTCTCCATTGAGGAGTTTTTATGGCGTCACAATGACTACATCTTCTCTCCCAGATCCTAGCATCCTTGTGACCACATCTTTTCTCCCAGATCTTAGCATCCCTCCCACTCTGTGTCGAATTCAGAAAATCAATTTTGCACTTGGACAATGATCGAGCCGCTATGTTTTTTGTTTTCAAGATCTTAGTTTGAGACTTCTCAGCAGCTAAATTTGACTCGTCGTCTAGCCGCGTTAATAGAGACATATGATTAGCTTGGTTATTTGACACATCAGTGAATGATTTCCTCTCCGTTTTATCCTTTTCAGGTTGTTCCAATCTTTCCTTTTCACTCTCCCAAGGGGTAGAAAACAT
>TCONS_00001399|GLYMA01G10371.N34|"x":antisense|noncoding probabity:1
AAAGTAATGACTGCTCCCTATTTCTCGTCTTTTCGTAGCTATTATACTCATGAACCCTAACTCTAAACCACCAAACTGCAGCCATGGATATGTCGCAATCATTGTGGGCTCTGTTCTCGGCTTGGCGTTGCTGCTGTTGCGTGTCTGAGGCGGCGGCGGAGACAGTCAGCAAAGCCGCGAAGCCAGTGGTGGCTGCGCTGGCGGAGGCGGGGACGTCATCGTCAAAGGAGGGACGGGAATCTAGTTCGTCGTTGTCGGTGTCACCGATTCTGGCATCGTTGCTGGGGCTGAACAGGATCAAGACGAGATCGGGGCCGCTGCCGCAGGAGAGCTTCTTCGGATTCAGGGGCGAGAAAGGGACGGCGGTGCTCGGCGGCAACAACCTCTCCCGGCCGGGTGTCGGTGCCCGCGCTGGCGGTGGGAAGAAGAAGTAGGTGGGGAACCAGAGCAGGGTGGGGTTTCATGAGGATTCCGTCGGCGGTGCCGCCGCCACCGGAGGTTGGGGCGATAAGGGGAGCAATTCCGATAGCGTGTCGACGTCAGGGAGCTTGCCATCGCGGGAGCAGAGTCCGGTTGTGTTGCCGCCATCGCGGTTGCAGAACGGAGAATCATCATCGGAAGCTGCAGGTATAATTGTAACTCTGTGTATGTGCGGATTTTGTAATGATTCTGATTGTGTTGTTTTGATTGGTTTTATAATTAGTTAAGTAAAGGATCATTGATTGAATAGTTTTATTAGGATTTTGGTGGAATAGTGTTATTAAGTGCCCATAAGGGCTAAGGCCATTGCTATACTTAAGACTATATTTATATGCTTTAGAAGAATGGCTTGGTGTCATTTTGTTTTAATTAGAAGTTTAAAGAATGAGGATGAGGGGTTCTGCTGAGTGTAGTTCTTATTTCAATTTTAGTACTGTCAGAATTGGAGTTGACTAAACTGTTATTCTCGTGTTTGGCATGAGTAAAGATCTGAGGGATAAAATTGTAATTGAATTTTAGTTTATAAGTATTAAGAATTCAAAACTATTATCAGTAATGTTTTCAATAGAGCTTGGGTGGGATATGCCTTTGGTGGTGATGAGGTACTGGCTAGATGTCAATACCTTATTTCTTGTATACCTTATTTAATGATTATGTTTCACCAAGGTTGACTACAGCTTGCAGTGAATTAGGTTATTGTTCATATGAAGCAGATGAGAATCGAGAATTCTTATTCAAACCCTTTGTAAATGTATATTTTGGTGCTGCTTATATTAAATGGCTGTCAAACTTTGAGAACAAGTAAGTCACGTGTACTTCACATGATGAATGTATACAATGTATATTTTGGTGCCGAAGCGGACCCTCCTCAAAACTCTATCACAAGGTGTCAAATTAAATAAATGATGGAATGAAATGTTCCGTGGTTCTGAGTAGAATTAAATATATTGAAATCAATGCTCTCTTTTGGTTATAATTGTTTATCTGCTTAGTTTCTTTGAAGAATAACTTATTCGTAAATGGATGGAGGAAATATGTTAAATTGCATTATTAAATCTTAATAAATTTAATTAGAACGGATTGACAATATAAACTATAAATATAAATAATTAAATCGATGATGACATATGTAAAATTACAGTATTGAATCTTTTATATACCATTTTTAATGAATTTAATTATAATAATATAAAAACAATTTATTATTATGCTATATAACATAGTAATAAATCTACACAATGGGGAGGACGCTTTTTGGTCTGTCAATACCCGCCAATTCAGAACGGTCATTGTCCTCAATGACAAGGAACATGCTGGAAGAGAAGGATCGGTATCCAACGGTGCACAAGTATTGTGGATTTTGGACGCTTGAGCTGATTGATGAGAATCGAAGAGGCCAGTGTGCGGACCAGCTGTGCAAGTGGGTTTGGAAGTTGTGTATATAGGTGACGTGGCTTGTGTTTAAGTGGCTTTGAAGGGCGGTGGTGGGCTCAATACTCCAAGTTGATGTTGGGAGGCACTCAGAAGCTAAAGTAGATGTTTCTTCTTCATTTGTAGTAAGCACACTTTCTTCAGCTACGCTCTCAGAAGAGAATGGGTGGTGGTCCGACATAACATCGTAGAAGGAAGACATGGAAAACGGGATGAATGCACGCGGAATCTGATTGAACCAATTCCAAGTGGAAATCTGCCTCCTGGTTTTGATCCAAGTACTTGCCGCAGTGTCCAAGGAAATTTGACCGTGAAGCTGATGAATGGATAGCTAGGGAGCACGCCAAGGAAATTGCTAACAACAAGTCTATGGACATTGTAGGCATCAGGGATACCGAGATACACAATTATCAGATAAACCTGAAAGGAAATGGTTCCTCTAGCATAACTCGACTAACTCCAAACACAAAAATGGGGCAAAATTCAGGCATTGGTACTGAAGTTTGTATGTATTCTTTTGTTAGCCTTGATCTCTTACTGGCTGATATTCATACCTTTTTACAGAAGGCAAAAGCCTGAAGCATTTCTACTTGGCTCTATGGAGAATGAAATGATATCTGATGGTGTTCTTGCACAAGACATAAACCAAGCATCATCTTTTTGGCTACTACGTGAGGCAATTGAATTAATATTGTTGAGAAGATATTATTCAAGAAGTGGTGGCTTTGTACGAGATGCATGTCTGTGGCGTTTTTACTGGTTGAGGAAACGGAAATGGGTAATCAATTGAGGGTTTCCGTTTAGGCAGTTTGGCTTCGGTAAGTTTCTAACCTTCCTCTTGTTCCTTTGACTTTTGTTCTCTTGCTTTTTATTTGCTGATATAATATAGAGAAGAGCACATTTTGATCTCTCACATGATATAAGTATATAAATATTTTAGCATGATAAGAAAAATATATAATATATTTTAGCCAAACTGAATAACAATATAATATGATTACTTTGAAATTATTCAAAAAAATAAATATCTTGTTTTCTTATCGGCATGATGAACAACTGTATAAATTGGGGGATAGCAATTAATTAATCATTAGTTATACCATGAAAAATAGTATTTTTATATTTTTACAATCTGTCTAATTGAGTTAATTAGTTAAGTTGAAGACTTGTATAAGATATGGTTAAGTTGAAAAATAGTACTTTTTGTTGAAGTGCATGAATTAATTTATAACAACATGAATAAATATCTTAAGTAATTAAATTAAATATGGGGGCCAGTTAGCAAAAGAGAATGAGGATGATGTAAGTAATTAAGTATCTTGTTTTTGATGATGACAAATGTTTTTTTCTTCTTTTTCTTAATTTGTAATGAGAAATTGTGTGTATGGCTTGATTAAAGTAGTTAAAAAAAGGGGAAAAGAAAACGGGAAGCACAAGTTAGCTTTGTTAGTTCTTGTTGATGGATGTGATTGATTGCGTGAATGGGCTAAGTACCTATTTTGAAATGAAATGATTAGGTATTGAGACAGGAGATTTAGAAAAAAAAAATGATTTGTTTCCACATATTCTAAGAGACGAGCCAGTGGCAAGGCTTTATGAGCTTGGGAAGGTACTTAATCTAAACACAGCTTTACTTTTGTCTGATAATTTTTTATTTATAATAATATTTCTATTCATAGTCAAAATAGTTCGAATGAATCTCTGTTCTTGACCTGAATGATCCAAATCCTTCCAGGAAAATGCACATAACTTCATAGTCAAAATTCACTGTGCTTATTATTCTCATTCAGTGGCTGGTGGACCATGAATTGTTTATTGTTCTTGGAAGTTAATGTTGCTTTTTGGATATAATGCTAGTGGTTATTTGGAGAGGACATTCTTGAGTCCTGCATCCATGAGGGCAATCAATCTTATTCGTAAATGAATGGAGGATGCTGGTTTGAGAACTTGGGTGGACCAAATGGGAAATGTACATGGTCGTGTTGATGGAGCTAAAGCTTTATTGATTGGATCTCACATGGTACATGCATAGGCTAAAATCAAAAGATCTCTCAATATGCCACAATATGATCCTACTGGGATCTTGTATAATGAAGCCGAATGCTACAAACTGAAATGATGCTTGCGCTGTGACATGGCCCAACTTTACCGATGTATACCCTTTTGCACCGATTGACCAAAACTAAAGGTTATCAGGAAATGTTCAACAATTTGAGTGAACTGTTGCTGGACAAATTCTCCTTACATAGCCGACTGGTGGTTATTCGTGCACATTATTTAATTTGCCAATTGTAGATATCCTCATTTGTGCCATTTAGTGGAGTTTCAAGCTGAAGCTCTTGACCGATTGACAAGTGATGATCCTGGAGGAAAGGTATTTCAAGTTTATATGTTGTGCATTAAAATGAAAGAATGCACGTCAGAAGGAAAAAAAAAACTAGATTTATTTTATTCTATTATTCTTATGGGAAACAAGATCAAATTAATTAGGACCCAAACCTAAGTTTACTGCATCTTAGACTACTAGGAAAATAATTTATAATTTTCTGCAAATCCTTGTGGATTGTTTAAGCAAGAATATGATTTAATTATTCTTACTAATGTATGTAATGTTAGTACAATATATGTAAAAATAG
>TCONS_00001400|GLYMA01G10371.N35|"x":antisense|noncoding probabity:1
TAATGACTGCTCCCTATTTCTCGTCTTTTCGTAGCTATTATACTCATGAACCCTAACTCTAAACCACCAAACTGCAGCCATGGATATGTCGCAATCATTGTGGGCTCTGTTCTCGGCTTGGCGTTGCTGCTGTTGCGTGTCTGAGGCGGCGGCGGAGACAGTCAGCAAAGCCGCGAAGCCAGTGGTGGCTGCGCTGGCGGAGGCGGGGACGTCATCGTCAAAGGAGGGACGGGAATCTAGTTCGTCGTTGTCGGTGTCACCGATTCTGGCATCGTTGCTGGGGCTGAACAGGATCAAGACGAGATCGGGGCCGCTGCCGCAGGAGAGCTTCTTCGGATTCAGGGGCGAGAAAGGGACGGCGGTGCTCGGCGGCAACAACCTCTCCCGGCCGGGTGTCGGTGCCCGCGCTGGCGGTGGGAAGAAGAAGTAGGTGGGGAACCAGAGCAGGGTGGGGTTTCATGAGGATTCCGTCGGCGGTGCCGCCGCCACCGGAGGTTGGGGCGATAAGGGGAGCAATTCCGATAGCGTGTCGACGTCAGGGAGCTTGCCATCGCGGGAGCAGAGTCCGGTTGTGTTGCCGCCATCGCGGTTGCAGAACGGAGAATCATCATCGGAAGCTGCAGGTATAATTGTAACTCTGTGTATGTGCGGATTTTGTAATGATTCTGATTGTGTTGTTTTGATTGGTTTTATAATTAGTTAAGTAAAGGATCATTGATTGAATAGTTTTATTAGGATTTTGGTGGAATAGTGTTATTAAGTGCCCATAAGGGCTAAGGCCATTGCTATACTTAAGACTATATTTATATGCTTTAGAAGAATGGCTTGGTGTCATTTTGTTTTAATTAGAAGTTTAAAGAATGAGGATGAGGGGTTCTGCTGAGTGTAGTTCTTATTTCAATTTTAGTACTGTCAGAATTGGAGTTGACTAAACTGTTATTCTCGTGTTTGGCATGAGTAAAGATCTGAGGGATAAAATTGTAATTGAATTTTAGTTTATAAGTATTAAGAATTCAAAACTATTATCAGTAATGTTTTCAATAGAGCTTGGGTGGGATATGCCTTTGGTGGTGATGAGGTACTGGCTAGATGTCAATACCTTATTTCTTGTATACCTTATTTAATGATTATGTTTCACCAAGGTTGACTACAGCTTGCAGTGAATTAGGTTATTGTTCATATGAAGCAGATGAGAATCGAGAATTCTTATTCAAACCCTTTGTAAATGTATATTTTGGTGCTGCTTATATTAAATGGCTGTCAAACTTTGAGAACAAGTAAGTCACGTGTACTTCACATGATGAATGTATACAATGTATATTTTGGTGCCGAAGCGGACCCTCCTCAAAACTCTATCACAAGGTGTCAAATTAAATAAATGATGGAATGAAATGTTCCGTGGTTCTGAGTAGAATTAAATATATTGAAATCAATGCTCTCTTTTGGTTATAATTGTTTATCTGCTTAGTTTCTTTGAAGAATAACTTATTCGTAAATGGATGGAGGAAATATGTTAAATTGCATTATTAAATCTTAATAAATTTAATTAGAACGGATTGACAATATAAACTATAAATATAAATAATTAAATCGATGATGACATATGTAAAATTACAGTATTGAATCTTTTATATACCATTTTTAATGAATTTAATTATAATAATATAAAAACAATTTATTATTATGCTATATAACATAGTAATAAATCTACACAATGGGGAGGACGCTTTTTGGTCTGTCAATACCCGCCAATTCAGAACGGTCATTGTCCTCAATGACAAGGAACATGCTGGAAGAGAAGGATCGGTATCCAACGGTGCACAAGTATTGTGGATTTTGGACGCTTGAGCTGATTGATGAGAATCGAAGAGGCCAGTGTGCGGACCAGCTGTGCAAGTGGGTTTGGAAGTTGTGTATATAGGTGACGTGGCTTGTGTTTAAGTGGCTTTGAAGGGCGGTGGTGGGCTCAATACTCCAAGTTGATGTTGGGAGGCACTCAGAAGCTAAAGTAGATGTTTCTTCTTCATTTGTAGTAAGCACACTTTCTTCAGCTACGCTCTCAGAAGAGAATGGGTGGTGGTCCGACATAACATCGTAGAAGGAAGACATGGAAAACGGGATGAATGCACGCGGAATCTGATTGAACCAATTCCAAGTGGAAATCTGCCTCCTGGTTTTGATCCAAGTACTTGCCGCAGTGTCCAAGGAAATTTGACCGTGAAGCTGATGAATGGATAGCTAGGGAGCACGCCAAGGAAATTGCTAACAACAAGCATAACTCGACTAACTCCAAACACAAAAATGGGGCAAAATTCAGGCATTGGTACTGAAGTTTGTATGTATTCTTTTGTTAGCCTTGATCTCTTACTGGCTGATATTCATACCTTTTTACAGAAGGCAAAAGCCTGAAGCATTTCTACTTGGCTCTATGGAGAATGAAATGATATCTGATGGTGTTCTTGCACAAGACATAAACCAAGCATCATCTTTTTGGCTACTACGTGAGGTTCACATTTTTCACTCCATGATTATCTTTTTTAGAAAAAAGTACTTTATCTCTTTTCAAAATTAAGCATATATCCCTGCCATGCTTTGATGTTTAGTTTTCATATTAGTGGTCTCATTACTCTTAGCTTGTTTTCTAATTTTGTAGTTAGTATTTTTACCTCTTCTGAATTCATACTTCAGTTTTTTAAAAATCAGCAAGCTTGACCAAGTTAGGTTGGCTATACACCTTGCATTTTGAATTTTTATACCAATGTCACATTGAAGTTATTGTTATCTACTTGCCCTTCTTATCCACTTGCTTGACTACTAAGGCTCTGGTGGCTGTTTCATCCCCAGAGAAGATTTTAATTCAAACTTTGTATATTGTTTCGTACTTTTACTCTTTACTTGGTATGAACTTCCTGCTAAATTGTTCATATTCTTATTTTTCATATTTATGAGCCAAGCTGATCATATTTACTCTGATTTCAGTTGTTGTCATTTGACTCTTGTGGATGCTTTTTTAGTGTAGACCCTTATTGACATGGACAAAATTAACTAAATGTTTGATCATTAATTGAACATATTGAGTGGCAGAATCAGTTATTGAGTTGTAGAATGTAAATTCATTTTGTTATTTTCATAGGAGTTATTCTTATGTTTATTGTTCAGCAATGGTTTGTCATCAGTAATTAACATTTCAGTTTAGTATGAAATTGAATTTGAGAATAGTAGAACCTTAGCACACTAAACAAATTGATCAAGTTGATAATACAATGATGAGATGCTGGATGATGGTAGCATCATGGAAGCTGAAAAGTGAAAAGCAAAAATGATAACTAGGTAGTACTTTTACATAATTGGTGTAATTGTCAAGTTTTTTTTTCTAATTTTTGTTACTTTTTGAAACTGAAGAATATTTAGGAGAGGAAAATAAAATGTTCTGTTCTAATCATAATATAATGAATAATAAAAGAAAACTGAAGAATTGGTGTACTTTTACAATTGATTTTTTAATTAATATTTTTAATATTTAATATAGAATTATTTAATATTTTAATAATATAAAAAAATAAAACATTAGTATAAAGATATTGTAATTTGGATTTAATTTGATTAAGGAAACAATAATTAAAATTAAAGAAATTAGTAAAGATTGATGGGTTGGAGCTAAATTATAACTACTCACTTTTAGATCTAATATAAGTCTTGTTTTTATAATTTTTCTGAAATTTGCAGTATTCTCACAATTTGTCAGTGTGACGATTTTTAAATTTTCAGAAATAGTTTTTAATTGTCATAAACTGCAGATTTTTTTTACCGTGAATATGATTCTTGTCTAGCACTATCTGACAAATGAACTCATTCAATTAATAGTGTTTTCTTTGAAAGGCAATTGAATTAATATTGTTGAGAAGATATTATTCAAGAAGTGGTGGCTTTGTACGAGATGCATGTCTGTGGCGTTTTTACTGGTTGAGGAAACGGAAATGGGTAATCAATTGAGGTAGGTATGATATCACTAATAGTTAGTCTCTCTGTTTCACGTGCTCGTGTTCCTATTTGGTACATGTATCCATTCAATGGAGCAACTTGTAGGGAATAATCTGTATGATTTTATTGATCGATTATGTTATTATGTTAACACTTTATTTATATTATTCATTACATGCTGTGTTAGATTCTCATTCTCGACTTGATTCTCATTATATGCTGTTGTTGATACTTGGCTCTCACAACTTCCTCTTAGTTTCTCATTCTCGACTTCCATTACTTTCTAGTGGCTTCCTCTGTTTGTATTTTAAACTCATCTATTTCCATTGCTTTGTGAATTCGTGCTACAGGGTTTCCGTTTAGGCAGTTTGGCTTCGGTAAGTTTCTAACCTTCCTCTTGTTCCTTTGACTTTTGTTCTCTTGCTTTTTATTTGCTGATATAATATAGAGAAGAGCACATTTTGATCTCTCACATGATATAAGTATATAAATATTTTAGCATGATAAGAAAAATATATAATATATTTTAGCCAAACTGAATAACAATATAATATGATTACTTTGAAATTATTCAAAAAAATAAATATCTTGTTTTCTTATCGGCATGATGAACAACTGTATAAATTGGGGGATAGCAATTAATTAATCATTAGTTATACCATGAAAAATAGTATTTTTATATTTTTACAATCTGTCTAATTGAGTTAATTAGTTAAGTTGAAGACTTGTATAAGATATGGTTAAGTTGAAAAATAGTACTTTTTGTTGAAGTGCATGAATTAATTTATAACAACATGAATAAATATCTTAAGTAATTAAATTAAATATGGGGGCCAGTTAGCAAAAGAGAATGAGGATGATGTAAGTAATTAAGTATCTTGTTTTTGATGATGACAAATGTTTTTTTCTTCTTTTTCTTAATTTGTAATGAGAAATTGTGTGTATGGCTTGATTAAAGTAGTTAAAAAAAGGGGAAAAGAAAACGGGAAGCACAAGTTAGCTTTGTTAGTTCTTGTTGATGGATGTGATTGATTGCGTGAATGGGCTAAGTACCTATTTTGAAATGAAATGATTAGGTATTGAGACAGGAGATTTAGAAAAAAAAAATGATTTGTTTCCACATATTCTAAGAGACGAGCCAGTGGCAAGGCTTTATGAGCTTGGGAAGGTACTTAATCTAAACACAGCTTTACTTTTGTCTGATAATTTTTTATTTATAATAATATTTCTATTCATAGTCAAAATAGTTCGAATGAATCTCTGTTCTTGACCTGAATGATCCAAATCCTTCCAGGAAAATGCACATAACTTCATAGTCAAAATTCACTGTGCTTATTATTCTCATTCAGTGGCTGGTGGACCATGAATTGTTTATTGTTCTTGGAAGTTAATGTTGCTTTTTGGATATAATGCTAGTGGTTATTTGGAGAGGACATTCTTGAGTCCTGCATCCATGAGGGCAATCAATCTTATTCGTAAATGAATGGAGGATGCTGGTTTGAGAACTTGGGTGGACCAAATGGGAAATGTACATGGTCGTGTTGATGGAGCTAAAGCTTTATTGATTGGATCTCACATGGTACATGCATAGGCTAAAATCAAAAGATCTCTCAATATGCCACAATATGATCCTACTGGGATCTTGTATAATGAAGCCGAATGCTACAAACTGAAATGATGCTTGCGCTGTGACATGGCCCAACTTTACCGATGTATACCCTTTTGCACCGATTGACCAAAACTAAAGGTTATCAGCATATCTGGTATTAGGAAATGTTCAACAATTTGAGTGAACTGTTGCTGGACAAATTCTCCTTACATAGCCGACTGGTGGTTATTCGTGCACATTATTTAATTTGCCAATTGTAGATATCCTCATTTGTGCCATTTAGTGGAGTTTCAAGCTGAAGCTCTTGACCGATTGACAAGTGATGATCCTGGAGGAAAGGTATTTCAAGTTTATATGTTGTGCATTAAAATGAAAGAATGCACGTCAGAAGGAAAAAAAAAACTAGATTTATTTTATTCTATTATTCTTATGGGAAACAAGATCAAATTAATTAGGACCCAAACCTAAGTTTACTGCATCTTAGACTACTAGGAAAATAATTTATAATTTTCTGCAAATCCTTGTGGATTGTTTAAGCAAGAATATGATTTAATTATTCTTACTAATGTATGTAATGTTAGTACAATATATGTAAAAATAG
>TCONS_00001402|GLYMA01G10371.N37|"x":antisense|noncoding probabity:1
TAATGACTGCTCCCTATTTCTCGTCTTTTCGTAGCTATTATACTCATGAACCCTAACTCTAAACCACCAAACTGCAGCCATGGATATGTCGCAATCATTGTGGGCTCTGTTCTCGGCTTGGCGTTGCTGCTGTTGCGTGTCTGAGGCGGCGGCGGAGACAGTCAGCAAAGCCGCGAAGCCAGTGGTGGCTGCGCTGGCGGAGGCGGGGACGTCATCGTCAAAGGAGGGACGGGAATCTAGTTCGTCGTTGTCGGTGTCACCGATTCTGGCATCGTTGCTGGGGCTGAACAGGATCAAGACGAGATCGGGGCCGCTGCCGCAGGAGAGCTTCTTCGGATTCAGGGGCGAGAAAGGGACGGCGGTGCTCGGCGGCAACAACCTCTCCCGGCCGGGTGTCGGTGCCCGCGCTGGCGGTGGGAAGAAGAAGTAGGTGGGGAACCAGAGCAGGGTGGGGTTTCATGAGGATTCCGTCGGCGGTGCCGCCGCCACCGGAGGTTGGGGCGATAAGGGGAGCAATTCCGATAGCGTGTCGACGTCAGGGAGCTTGCCATCGCGGGAGCAGAGTCCGGTTGTGTTGCCGCCATCGCGGTTGCAGAACGGAGAATCATCATCGGAAGCTGCAGGTATAATTGTAACTCTGTGTATGTGCGGATTTTGTAATGATTCTGATTGTGTTGTTTTGATTGGTTTTATAATTAGTTAAGTAAAGGATCATTGATTGAATAGTTTTATTAGGATTTTGGTGGAATAGTGTTATTAAGTGCCCATAAGGGCTAAGGCCATTGCTATACTTAAGACTATATTTATATGCTTTAGAAGAATGGCTTGGTGTCATTTTGTTTTAATTAGAAGTTTAAAGAATGAGGATGAGGGGTTCTGCTGAGTGTAGTTCTTATTTCAATTTTAGTACTGTCAGAATTGGAGTTGACTAAACTGTTATTCTCGTGTTTGGCATGAGTAAAGATCTGAGGGATAAAATTGTAATTGAATTTTAGTTTATAAGTATTAAGAATTCAAAACTATTATCAGTAATGTTTTCAATAGAGCTTGGGTGGGATATGCCTTTGGTGGTGATGAGGTACTGGCTAGATGTCAATACCTTATTTCTTGTATACCTTATTTAATGATTATGTTTCACCAAGGTTGACTACAGCTTGCAGTGAATTAGGTTATTGTTCATATGAAGCAGATGAGAATCGAGAATTCTTATTCAAACCCTTTGTAAATGTATATTTTGGTGCTGCTTATATTAAATGGCTGTCAAACTTTGAGAACAAGTAAGTCACGTGTACTTCACATGATGAATGTATACAATGTATATTTTGGTGCCGAAGCGGACCCTCCTCAAAACTCTATCACAAGGTGTCAAATTAAATAAATGATGGAATGAAATGTTCCGTGGTTCTGAGTAGAATTAAATATATTGAAATCAATGCTCTCTTTTGGTTATAATTGTTTATCTGCTTAGTTTCTTTGAAGAATAACTTATTCGTAAATGGATGGAGGAAATATGTTAAATTGCATTATTAAATCTTAATAAATTTAATTAGAACGGATTGACAATATAAACTATAAATATAAATAATTAAATCGATGATGACATATGTAAAATTACAGTATTGAATCTTTTATATACCATTTTTAATGAATTTAATTATAATAATATAAAAACAATTTATTATTATGCTATATAACATAGTAATAAATCTACACAATGGGGAGGACGCTTTTTGGTCTGTCAATACCCGCCAATTCAGAACGGTCATTGTCCTCAATGACAAGGAACATGCTGGAAGAGAAGGATCGGTATCCAACGGTGCACAAGTATTGTGGATTTTGGACGCTTGAGCTGATTGATGAGAATCGAAGAGGCCAGTGTGCGGACCAGCTGTGCAAGTGGGTTTGGAAGTTGTGTATATAGGTGACGTGGCTTGTGTTTAAGTGGCTTTGAAGGGCGGTGGTGGGCTCAATACTCCAAGTTGATGTTGGGAGGCACTCAGAAGCTAAAGTAGATGTTTCTTCTTCATTTGTAGTAAGCACACTTTCTTCAGCTACGCTCTCAGAAGAGAATGGGTGGTGGTCCGACATAACATCGTAGAAGGAAGACATGGAAAACGGGATGAATGCACGCGGAATCTGATTGAACCAATTCCAAGTGGAAATCTGCCTCCTGGTTTTGATCCAAGTACTTGCCGCAGTGTGAAATTTGACCGTGAAGCTGATGAATGGATAGCTAGGGAGCACGCCAAGGAAATTGCTAACAACAAGCATAACTCGACTAACTCCAAACACAAAAATGGGGCAAAATTCAGTGGTACTGAAGTTTGTATGTATTCTTTTGTTAGCCTTGATCTCTTACTGGCTGATATTCATACCTTTTTACAGAAGGCAAAAGCCTGAAGCATTTCTACTTGGCTCTATGGAGAATGAAATGATATCTGATGGTGTTCTTGCACAAGACATAAACCAAGCATCATCTTTTTGGCTACTACGTGAGGTTCACATTTTTCACTCCATGATTATCTTTTTTAGAAAAAAGTACTTTATCTCTTTTCAAAATTAAGCATATATCCCTGCCATGCTTTGATGTTTAGTTTTCATATTAGTGGTCTCATTACTCTTAGCTTGTTTTCTAATTTTGTAGTTAGTATTTTTACCTCTTCTGAATTCATACTTCAGTTTTTTAAAAATCAGCAAGCTTGACCAAGTTAGGTTGGCTATACACCTTGCATTTTGAATTTTTATACCAATGTCACATTGAAGTTATTGTTATCTACTTGCCCTTCTTATCCACTTGCTTGACTACTAAGGCTCTGGTGGCTGTTTCATCCCCAGAGAAGATTTTAATTCAAACTTTGTATATTGTTTCGTACTTTTACTCTTTACTTGGTATGAACTTCCTGCTAAATTGTTCATATTCTTATTTTTCATATTTATGAGCCAAGCTGATCATATTTACTCTGATTTCAGTTGTTGTCATTTGACTCTTGTGGATGCTTTTTTAGTGTAGACCCTTATTGACATGGACAAAATTAACTAAATGTTTGATCATTAATTGAACATATTGAGTGGCAGAATCAGTTATTGAGTTGTAGAATGTAAATTCATTTTGTTATTTTCATAGGAGTTATTCTTATGTTTATTGTTCAGCAATGGTTTGTCATCAGTAATTAACATTTCAGTTTAGTATGAAATTGAATTTGAGAATAGTAGAACCTTAGCACACTAAACAAATTGATCAAGTTGATAATACAATGATGAGATGCTGGATGATGGTAGCATCATGGAAGCTGAAAAGTGAAAAGCAAAAATGATAACTAGGTAGTACTTTTACATAATTGGTGTAATTGTCAAGTTTTTTTTTCTAATTTTTGTTACTTTTTGAAACTGAAGAATATTTAGGAGAGGAAAATAAAATGTTCTGTTCTAATCATAATATAATGAATAATAAAAGAAAACTGAAGAATTGGTGTACTTTTACAATTGATTTTTTAATTAATATTTTTAATATTTAATATAGAATTATTTAATATTTTAATAATATAAAAAAATAAAACATTAGTATAAAGATATTGTAATTTGGATTTAATTTGATTAAGGAAACAATAATTAAAATTAAAGAAATTAGTAAAGATTGATGGGTTGGAGCTAAATTATAACTACTCACTTTTAGATCTAATATAAGTCTTGTTTTTATAATTTTTCTGAAATTTGCAGTATTCTCACAATTTGTCAGTGTGACGATTTTTAAATTTTCAGAAATAGTTTTTAATTGTCATAAACTGCAGATTTTTTTTACCGTGAATATGATTCTTGTCTAGCACTATCTGACAAATGAACTCATTCAATTAATAGTGTTTTCTTTGAAAGGCAATTGAATTAATATTGTTGAGAAGATATTATTCAAGAAGTGGTGGCTTTGTACGAGATGCATGTCTGTGGCGTTTTTACTGGTTGAGGAAACGGAAATGGGTAATCAATTGAGGTAGGTATGATATCACTAATAGTTAGTCTCTCTGTTTCACGTGCTCGTGTTCCTATTTGGTACATGTATCCATTCAATGGAGCAACTTGTAGGGAATAATCTGTATGATTTTATTGATCGATTATGTTATTATGTTAACACTTTATTTATATTATTCATTACATGCTGTGTTAGATTCTCATTCTCGACTTGATTCTCATTATATGCTGTTGTTGATACTTGGCTCTCACAACTTCCTCTTAGTTTCTCATTCTCGACTTCCATTACTTTCTAGTGGCTTCCTCTGTTTGTATTTTAAACTCATCTATTTCCATTGCTTTGTGAATTCGTGCTACAGGGTTTCCGTTTAGGCAGTTTGGCTTCGGTAAGTTTCTAACCTTCCTCTTGTTCCTTTGACTTTTGTTCTCTTGCTTTTTATTTGCTGATATAATATAGAGAAGAGCACATTTTGATCTCTCACATGATATAAGTATATAAATATTTTAGCATGATAAGAAAAATATATAATATATTTTAGCCAAACTGAATAACAATATAATATGATTACTTTGAAATTATTCAAAAAAATAAATATCTTGTTTTCTTATCGGCATGATGAACAACTGTATAAATTGGGGGATAGCAATTAATTAATCATTAGTTATACCATGAAAAATAGTATTTTTATATTTTTACAATCTGTCTAATTGAGTTAATTAGTTAAGTTGAAGACTTGTATAAGATATGGTTAAGTTGAAAAATAGTACTTTTTGTTGAAGTGCATGAATTAATTTATAACAACATGAATAAATATCTTAAGTAATTAAATTAAATATGGGGGCCAGTTAGCAAAAGAGAATGAGGATGATGTAAGTAATTAAGTATCTTGTTTTTGATGATGACAAATGTTTTTTTCTTCTTTTTCTTAATTTGTAATGAGAAATTGTGTGTATGGCTTGATTAAAGTAGTTAAAAAAAGGGGAAAAGAAAACGGGAAGCACAAGTTAGCTTTGTTAGTTCTTGTTGATGGATGTGATTGATTGCGTGAATGGGCTAAGTACCTATTTTGAAATGAAATGATTAGGTATTGAGACAGGAGATTTAGAAAAAAAAAATGATTTGTTTCCACATATTCTAAGAGACGAGCCAGTGGCAAGGCTTTATGAGCTTGGGAAGGTACTTAATCTAAACACAGCTTTACTTTTGTCTGATAATTTTTTATTTATAATAATATTTCTATTCATAGTCAAAATAGTTCGAATGAATCTCTGTTCTTGACCTGAATGATCCAAATCCTTCCAGGAAAATGCACATAACTTCATAGTCAAAATTCACTGTGCTTATTATTCTCATTCAGTGGCTGGTGGACCATGAATTGTTTATTGTTCTTGGAAGTTAATGTTGCTTTTTGGATATAATGCTAGTGGTTATTTGGAGAGGACATTCTTGAGTCCTGCATCCATGAGGGCAATCAATCTTATTCGTAAATGAATGGAGGATGCTGTTGGGTGGACCAAATGGGAAATGTACATGGTCGTGTTGATGGAGCTAAAGCTTTATTGATTGGATCTCACATGGTACATGCATAGGCTAAAATCAAAAGATCTCTCAATATGCCACAATATGATCCTACTGGGATCTTGTATAATGAAGCCGAATGCTACAAACTGAAATGATGCTTGCGCTGTGACATGGCCCAACTTTACCGATGTATACCCTTTTGCACCGATTGACCAAAACTAAAGGTTATCAGGAAATGTTCAACAATTTGAGTGAACTGTTGCTGGACAAATTCTCCTTACATAGCCGACTGGTGGTTATTCGTGCACATTATTTAATTTGCCAATTGTAGATATCCTCATTTGTGCCATTTAGTGGAGTTTCAAGCTGAAGCTCTTGACCGATTGACAAGTGATGATCCTGGAGGAAAGGTATTTCAAGTTTATATGTTGTGCATTAAAATGAAAGAATGCACGTCAGAAGGAAAAAAAAAACTAGATTTATTTTATTCTATTATTCTTATGGGAAACAAGATCAAATTAATTAGGACCCAAACCTAAGTTTACTGCATCTTAGACTACTAGGAAAATAATTTATAATTTTCTGCAAATCCTTGTGGATTGTTTAAGCAAGAATATGATTTAATTATTCTTACTAATGTATGTAATGTTAGTACAATATATGTAAAAATAG
>TCONS_00001403|GLYMA01G10371.N38|"x":antisense|noncoding probabity:1
TAATGACTGCTCCCTATTTCTCGTCTTTTCGTAGCTATTATACTCATGAACCCTAACTCTAAACCACCAAACTGCAGCCATGGATATGTCGCAATCATTGTGGGCTCTGTTCTCGGCTTGGCGTTGCTGCTGTTGCGTGTCTGAGGCGGCGGCGGAGACAGTCAGCAAAGCCGCGAAGCCAGTGGTGGCTGCGCTGGCGGAGGCGGGGACGTCATCGTCAAAGGAGGGACGGGAATCTAGTTCGTCGTTGTCGGTGTCACCGATTCTGGCATCGTTGCTGGGGCTGAACAGGATCAAGACGAGATCGGGGCCGCTGCCGCAGGAGAGCTTCTTCGGATTCAGGGGCGAGAAAGGGACGGCGGTGCTCGGCGGCAACAACCTCTCCCGGCCGGGTGTCGGTGCCCGCGCTGGCGGTGGGAAGAAGAAGTAGGTGGGGAACCAGAGCAGGGTGGGGTTTCATGAGGATTCCGTCGGCGGTGCCGCCGCCACCGGAGGTTGGGGCGATAAGGGGAGCAATTCCGATAGCGTGTCGACGTCAGGGAGCTTGCCATCGCGGGAGCAGAGTCCGGTTGTGTTGCCGCCATCGCGGTTGCAGAACGGAGAATCATCATCGGAAGCTGCAGGTATAATTGTAACTCTGTGTATGTGCGGATTTTGTAATGATTCTGATTGTGTTGTTTTGATTGGTTTTATAATTAGTTAAGTAAAGGATCATTGATTGAATAGTTTTATTAGGATTTTGGTGGAATAGTGTTATTAAGTGCCCATAAGGGCTAAGGCCATTGCTATACTTAAGACTATATTTATATGCTTTAGAAGAATGGCTTGGTGTCATTTTGTTTTAATTAGAAGTTTAAAGAATGAGGATGAGGGGTTCTGCTGAGTGTAGTTCTTATTTCAATTTTAGTACTGTCAGAATTGGAGTTGACTAAACTGTTATTCTCGTGTTTGGCATGAGTAAAGATCTGAGGGATAAAATTGTAATTGAATTTTAGTTTATAAGTATTAAGAATTCAAAACTATTATCAGTAATGTTTTCAATAGAGCTTGGGTGGGATATGCCTTTGGTGGTGATGAGGTACTGGCTAGATGTCAATACCTTATTTCTTGTATACCTTATTTAATGATTATGTTTCACCAAGGTTGACTACAGCTTGCAGTGAATTAGGTTATTGTTCATATGAAGCAGATGAGAATCGAGAATTCTTATTCAAACCCTTTGTAAATGTATATTTTGGTGCTGCTTATATTAAATGGCTGTCAAACTTTGAGAACAAGTAAGTCACGTGTACTTCACATGATGAATGTATACAATGTATATTTTGGTGCCGAAGCGGACCCTCCTCAAAACTCTATCACAAGGTGTCAAATTAAATAAATGATGGAATGAAATGTTCCGTGGTTCTGAGTAGAATTAAATATATTGAAATCAATGCTCTCTTTTGGTTATAATTGTTTATCTGCTTAGTTTCTTTGAAGAATAACTTATTCGTAAATGGATGGAGGAAATATGTTAAATTGCATTATTAAATCTTAATAAATTTAATTAGAACGGATTGACAATATAAACTATAAATATAAATAATTAAATCGATGATGACATATGTAAAATTACAGTATTGAATCTTTTATATACCATTTTTAATGAATTTAATTATAATAATATAAAAACAATTTATTATTATGCTATATAACATAGTAATAAATCTACACAATGGGGAGGACGCTTTTTGGTCTGTCAATACCCGCCAATTCAGAACGGTCATTGTCCTCAATGACAAGGAACATGCTGGAAGAGAAGGATCGGTATCCAACGGTGCACAAGTATTGTGGATTTTGGACGCTTGAGCTGATTGATGAGAATCGAAGAGGCCAGTGTGCGGACCAGCTGTGCAAGTGGGTTTGGAAGTTGTGTATATAGGTGACGTGGCTTGTGTTTAAGTGGCTTTGAAGGGCGGTGGTGGGCTCAATACTCCAAGTTGATGTTGGGAGGCACTCAGAAGCTAAAGTAGATGTTTCTTCTTCATTTGTAGTAAGCACACTTTCTTCAGCTACGCTCTCAGAAGAGAATGGGTGGTGGTCCGACATAACATCGTAGAAGGAAGACATGGAAAACGGGATGAATGCACGCGGAATCTGATTGAACCAATTCCAAGTGGAAATCTGCCTCCTGGTTTTGATCCAAGTACTTGCCGCAGTGTCCAAGGAAATTTGACCGTGAAGCTGATGAATGGATAGCTAGGGAGCACGCCAAGGAAATTGCTAACAACAAGCATAACTCGACTAACTCCAAACACAAAAATGGGGCAAAATTCAGTGGTACTGAAGTTTGTATGTATTCTTTTGTTAGCCTTGATCTCTTACTGGCTGATATTCATACCTTTTTACAGAAGGCAAAAGCCTGAAGCATTTCTACTTGGCTCTATGGAGAATGAAATGATATCTGATGGTGTTCTTGCACAAGACATAAACCAAGCATCATCTTTTTGGCTACTACGTGAGGCAATTGAATTAATATTGTTGAGAAGATATTATTCAAGAAGTGGTGGCTTTGTACGAGATGCATGTCTGTGGCGTTTTTACTGGTTGAGGAAACGGAAATGGGTAATCAATTGAGGGTTTCCGTTTAGGCAGTTTGGCTTCGGTAAGTTTCTAACCTTCCTCTTGTTCCTTTGACTTTTGTTCTCTTGCTTTTTATTTGCTGATATAATATAGAGAAGAGCACATTTTGATCTCTCACATGATATAAGTATATAAATATTTTAGCATGATAAGAAAAATATATAATATATTTTAGCCAAACTGAATAACAATATAATATGATTACTTTGAAATTATTCAAAAAAATAAATATCTTGTTTTCTTATCGGCATGATGAACAACTGTATAAATTGGGGGATAGCAATTAATTAATCATTAGTTATACCATGAAAAATAGTATTTTTATATTTTTACAATCTGTCTAATTGAGTTAATTAGTTAAGTTGAAGACTTGTATAAGATATGGTTAAGTTGAAAAATAGTACTTTTTGTTGAAGTGCATGAATTAATTTATAACAACATGAATAAATATCTTAAGTAATTAAATTAAATATGGGGGCCAGTTAGCAAAAGAGAATGAGGATGATGTAAGTAATTAAGTATCTTGTTTTTGATGATGACAAATGTTTTTTTCTTCTTTTTCTTAATTTGTAATGAGAAATTGTGTGTATGGCTTGATTAAAGTAGTTAAAAAAAGGGGAAAAGAAAACGGGAAGCACAAGTTAGCTTTGTTAGTTCTTGTTGATGGATGTGATTGATTGCGTGAATGGGCTAAGTACCTATTTTGAAATGAAATGATTAGGTATTGAGACAGGAGATTTAGAAAAAAAAAATGATTTGTTTCCACATATTCTAAGAGACGAGCCAGTGGCAAGGCTTTATGAGCTTGGGAAGTGGTTATTTGGAGAGGACATTCTTGAGTCCTGCATCCATGAGGGCAATCAATCTTATTCGTAAATGAATGGAGGATGCTGGTTTGAGAACTTGGGTGGACCAAATGGGAAATGTACATGGTCGTGTTGATGGAGCTAAAGCTTTATTGATTGGATCTCACATGGTACATGCATAGGCTAAAATCAAAAGATCTCTCAATATGCCACAATATGATCCTACTGGGATCTTGTATAATGAAGCCGAATGCTACAAACTGAAATGATGCTTGCGCTGTGACATGGCCCAACTTTACCGATGTATACCCTTTTGCACCGATTGACCAAAACTAAAGGTTATCAGGAAATGTTCAACAATTTGAGTGAACTGTTGCTGGACAAATTCTCCTTACATAGCCGACTGGTGGTTATTCGTGCACATTATTTAATTTGCCAATTGTAGATATCCTCATTTGTGCCATTTAGTGGAGTTTCAAGCTGAAGCTCTTGACCGATTGACAAGTGATGATCCTGGAGGAAAGGTATTTCAAGTTTATATGTTGTGCATTAAAATGAAAGAATGCACGTCAGAAGGAAAAAAAAAACTAGATTTATTTTATTCTATTATTCTTATGGGAAACAAGATCAAATTAATTAGGACCCAAACCTAAGTTTACTGCATCTTAGACTACTAGGAAAATAATTTATAATTTTCTGCAAATCCTTGTGGATTGTTTAAGCAAGAATATGATTTAATTATTCTTACTAATGTATGTAATGTTAGTACAATATATGTAAAAATAG
>TCONS_00001404|GLYMA01G10371.N39|"x":antisense|noncoding probabity:1
AATGACTGCTCCCTATTTCTCGTCTTTTCGTAGCTATTATACTCATGAACCCTAACTCTAAACCACCAAACTGCAGCCATGGATATGTCGCAATCATTGTGGGCTCTGTTCTCGGCTTGGCGTTGCTGCTGTTGCGTGTCTGAGGCGGCGGCGGAGACAGTCAGCAAAGCCGCGAAGCCAGTGGTGGCTGCGCTGGCGGAGGCGGGGACGTCATCGTCAAAGGAGGGACGGGAATCTAGTTCGTCGTTGTCGGTGTCACCGATTCTGGCATCGTTGCTGGGGCTGAACAGGATCAAGACGAGATCGGGGCCGCTGCCGCAGGAGAGCTTCTTCGGATTCAGGGGCGAGAAAGGGACGGCGGTGCTCGGCGGCAACAACCTCTCCCGGCCGGGTGTCGGTGCCCGCGCTGGCGGTGGGAAGAAGAAGTAGGTGGGGAACCAGAGCAGGGTGGGGTTTCATGAGGATTCCGTCGGCGGTGCCGCCGCCACCGGAGGTTGGGGCGATAAGGGGAGCAATTCCGATAGCGTGTCGACGTCAGGGAGCTTGCCATCGCGGGAGCAGAGTCCGGTTGTGTTGCCGCCATCGCGGTTGCAGAACGGAGAATCATCATCGGAAGCTGCAGGTATAATTGTAACTCTGTGTATGTGCGGATTTTGTAATGATTCTGATTGTGTTGTTTTGATTGGTTTTATAATTAGTTAAGTAAAGGATCATTGATTGAATAGTTTTATTAGGATTTTGGTGGAATAGTGTTATTAAGTGCCCATAAGGGCTAAGGCCATTGCTATACTTAAGACTATATTTATATGCTTTAGAAGAATGGCTTGGTGTCATTTTGTTTTAATTAGAAGTTTAAAGAATGAGGATGAGGGGTTCTGCTGAGTGTAGTTCTTATTTCAATTTTAGTACTGTCAGAATTGGAGTTGACTAAACTGTTATTCTCGTGTTTGGCATGAGTAAAGATCTGAGGGATAAAATTGTAATTGAATTTTAGTTTATAAGTATTAAGAATTCAAAACTATTATCAGTAATGTTTTCAATAGAGCTTGGGTGGGATATGCCTTTGGTGGTGATGAGGTACTGGCTAGATGTCAATACCTTATTTCTTGTATACCTTATTTAATGATTATGTTTCACCAAGGTTGACTACAGCTTGCAGTGAATTAGGTTATTGTTCATATGAAGCAGATGAGAATCGAGAATTCTTATTCAAACCCTTTGTAAATGTATATTTTGGTGCTGCTTATATTAAATGGCTGTCAAACTTTGAGAACAAGTAAGTCACGTGTACTTCACATGATGAATGTATACAATGTATATTTTGGTGCCGAAGCGGACCCTCCTCAAAACTCTATCACAAGGTGTCAAATTAAATAAATGATGGAATGAAATGTTCCGTGGTTCTGAGTAGAATTAAATATATTGAAATCAATGCTCTCTTTTGGTTATAATTGTTTATCTGCTTAGTTTCTTTGAAGAATAACTTATTCGTAAATGGATGGAGGAAATATGTTAAATTGCATTATTAAATCTTAATAAATTTAATTAGAACGGATTGACAATATAAACTATAAATATAAATAATTAAATCGATGATGACATATGTAAAATTACAGTATTGAATCTTTTATATACCATTTTTAATGAATTTAATTATAATAATATAAAAACAATTTATTATTATGCTATATAACATAGTAATAAATCTACACAATGGGGAGGACGCTTTTTGGTCTGTCAATACCCGCCAATTCAGAACGGTCATTGTCCTCAATGACAAGGAACATGCTGGAAGAGAAGGATCGGTATCCAACGGTGCACAAGTATTGTGGATTTTGGACGCTTGAGCTGATTGATGAGAATCGAAGAGGCCAGTGTGCGGACCAGCTGTGCAAGTGGGTTTGGAAGTTGTGTATATAGGTGACGTGGCTTGTGTTTAAGTGGCTTTGAAGGGCGGTGGTGGGCTCAATACTCCAAGTTGATGTTGGGAGGCACTCAGAAGCTAAAGTAGATGTTTCTTCTTCATTTGTAGTAAGCACACTTTCTTCAGCTACGCTCTCAGAAGAGAATGGGTGGTGGTCCGACATAACATCGTAGAAGGAAGACATGGAAAACGGGATGAATGCACGCGGAATCTGATTGAACCAATTCCAAGTGGAAATCTGCCTCCTGGTTTTGATCCAAGTACTTGCCGCAGTGTCCAAGGAAATTTGACCGTGAAGCTGATGAATGGATAGCTAGGGAGCACGCCAAGGAAATTGCTAACAACAAGCATAACTCGACTAACTCCAAACACAAAAATGGGGCAAAATTCAGGCATTGGTACTGAAGTTTGTATGTATTCTTTTGTTAGCCTTGATCTCTTACTGGCTGATATTCATACCTTTTTACAGAAGGCAAAAGCCTGAAGCATTTCTACTTGGCTCTATGGAGAATGAAATGATATCTGATGGTGTTCTTGCACAAGACATAAACCAAGCATCATCTTTTTGGCTACTACGTGAGGTTCACATTTTTCACTCCATGATTATCTTTTTTAGAAAAAAGTACTTTATCTCTTTTCAAAATTAAGCATATATCCCTGCCATGCTTTGATGTTTAGTTTTCATATTAGTGGTCTCATTACTCTTAGCTTGTTTTCTAATTTTGTAGTTAGTATTTTTACCTCTTCTGAATTCATACTTCAGTTTTTTAAAAATCAGCAAGCTTGACCAAGTTAGGTTGGCTATACACCTTGCATTTTGAATTTTTATACCAATGTCACATTGAAGTTATTGTTATCTACTTGCCCTTCTTATCCACTTGCTTGACTACTAAGGCTCTGGTGGCTGTTTCATCCCCAGAGAAGATTTTAATTCAAACTTTGTATATTGTTTCGTACTTTTACTCTTTACTTGGTATGAACTTCCTGCTAAATTGTTCATATTCTTATTTTTCATATTTATGAGCCAAGCTGATCATATTTACTCTGATTTCAGTTGTTGTCATTTGACTCTTGTGGATGCTTTTTTAGTGTAGACCCTTATTGACATGGACAAAATTAACTAAATGTTTGATCATTAATTGAACATATTGAGTGGCAGAATCAGTTATTGAGTTGTAGAATGTAAATTCATTTTGTTATTTTCATAGGAGTTATTCTTATGTTTATTGTTCAGCAATGGTTTGTCATCAGTAATTAACATTTCAGTTTAGTATGAAATTGAATTTGAGAATAGTAGAACCTTAGCACACTAAACAAATTGATCAAGTTGATAATACAATGATGAGATGCTGGATGATGGTAGCATCATGGAAGCTGAAAAGTGAAAAGCAAAAATGATAACTAGGTAGTACTTTTACATAATTGGTGTAATTGTCAAGTTTTTTTTTCTAATTTTTGTTACTTTTTGAAACTGAAGAATATTTAGGAGAGGAAAATAAAATGTTCTGTTCTAATCATAATATAATGAATAATAAAAGAAAACTGAAGAATTGGTGTACTTTTACAATTGATTTTTTAATTAATATTTTTAATATTTAATATAGAATTATTTAATATTTTAATAATATAAAAAAATAAAACATTAGTATAAAGATATTGTAATTTGGATTTAATTTGATTAAGGAAACAATAATTAAAATTAAAGAAATTAGTAAAGATTGATGGGTTGGAGCTAAATTATAACTACTCACTTTTAGATCTAATATAAGTCTTGTTTTTATAATTTTTCTGAAATTTGCAGTATTCTCACAATTTGTCAGTGTGACGATTTTTAAATTTTCAGAAATAGTTTTTAATTGTCATAAACTGCAGATTTTTTTTACCGTGAATATGATTCTTGTCTAGCACTATCTGACAAATGAACTCATTCAATTAATAGTGTTTTCTTTGAAAGGCAATTGAATTAATATTGTTGAGAAGATATTATTCAAGAAGTGGTGGCTTTGTACGAGATGCATGTCTGTGGCGTTTTTACTGGTTGAGGAAACGGAAATGGGTAATCAATTGAGGTAGGTATGATATCACTAATAGTTAGTCTCTCTGTTTCACGTGCTCGTGTTCCTATTTGGTACATGTATCCATTCAATGGAGCAACTTGTAGGGAATAATCTGTATGATTTTATTGATCGATTATGTTATTATGTTAACACTTTATTTATATTATTCATTACATGCTGTGTTAGATTCTCATTCTCGACTTGATTCTCATTATATGCTGTTGTTGATACTTGGCTCTCACAACTTCCTCTTAGTTTCTCATTCTCGACTTCCATTACTTTCTAGTGGCTTCCTCTGTTTGTATTTTAAACTCATCTATTTCCATTGCTTTGTGAATTCGTGCTACAGGGTTTCCGTTTAGGCAGTTTGGCTTCGGTAAGTTTCTAACCTTCCTCTTGTTCCTTTGACTTTTGTTCTCTTGCTTTTTATTTGCTGATATAATATAGAGAAGAGCACATTTTGATCTCTCACATGATATAAGTATATAAATATTTTAGCATGATAAGAAAAATATATAATATATTTTAGCCAAACTGAATAACAATATAATATGATTACTTTGAAATTATTCAAAAAAATAAATATCTTGTTTTCTTATCGGCATGATGAACAACTGTATAAATTGGGGGATAGCAATTAATTAATCATTAGTTATACCATGAAAAATAGTATTTTTATATTTTTACAATCTGTCTAATTGAGTTAATTAGTTAAGTTGAAGACTTGTATAAGATATGGTTAAGTTGAAAAATAGTACTTTTTGTTGAAGTGCATGAATTAATTTATAACAACATGAATAAATATCTTAAGTAATTAAATTAAATATGGGGGCCAGTTAGCAAAAGAGAATGAGGATGATGTAAGTAATTAAGTATCTTGTTTTTGATGATGACAAATGTTTTTTTCTTCTTTTTCTTAATTTGTAATGAGAAATTGTGTGTATGGCTTGATTAAAGTAGTTAAAAAAAGGGGAAAAGAAAACGGGAAGCACAAGTTAGCTTTGTTAGTTCTTGTTGATGGATGTGATTGATTGCGTGAATGGGCTAAGTACCTATTTTGAAATGAAATGATTAGGTATTGAGACAGGAGATTTAGAAAAAAAAAATGATTTGTTTCCACATATTCTAAGAGACGAGCCAGTGGCAAGGCTTTATGAGCTTGGGAAGTGGTTATTTGGAGAGGACATTCTTGAGTCCTGCATCCATGAGGGCAATCAATCTTATTCGTAAATGAATGGAGGATGCTGGTTTGAGAACTTGGGTGGACCAAATGGGAAATGTACATGGTCGTGTTGATGGAGCTAAAGCTTTATTGATTGGATCTCACATGGTACATGCATAGGCTAAAATCAAAAGATCTCTCAATATGCCACAATATGATCCTACTGGGATCTTGTATAATGAAGCCGAATGCTACAAACTGAAATGATGCTTGCGCTGTGACATGGCCCAACTTTACCGATGTATACCCTTTTGCACCGATTGACCAAAACTAAAGGTTATCAGGAAATGTTCAACAATTTGAGTGAACTGTTGCTGGACAAATTCTCCTTACATAGCCGACTGGTGGTTATTCGTGCACATTATTTAATTTGCCAATTGTAGATATCCTCATTTGTGCCATTTAGTGGAGTTTCAAGCTGAAGCTCTTGACCGATTGACAAGTGATGATCCTGGAGGAAAGGTATTTCAAGTTTATATGTTGTGCATTAAAATGAAAGAATGCACGTCAGAAGGAAAAAAAAAACTAGATTTATTTTATTCTATTATTCTTATGGGAAACAAGATCAAATTAATTAGGACCCAAACCTAAGTTTACTGCATCTTAGACTACTAGGAAAATAATTTATAATTTTCTGCAAATCCTTGTGGATTGTTTAAGCAAGAATATGATTTAATTATTCTTACTAATGTATGTAATGTTAGTACAATATATGTAAAAATAG
>TCONS_00001405|GLYMA01G10371.N40|"x":antisense|noncoding probabity:1
AATGACTGCTCCCTATTTCTCGTCTTTTCGTAGCTATTATACTCATGAACCCTAACTCTAAACCACCAAACTGCAGCCATGGATATGTCGCAATCATTGTGGGCTCTGTTCTCGGCTTGGCGTTGCTGCTGTTGCGTGTCTGAGGCGGCGGCGGAGACAGTCAGCAAAGCCGCGAAGCCAGTGGTGGCTGCGCTGGCGGAGGCGGGGACGTCATCGTCAAAGGAGGGACGGGAATCTAGTTCGTCGTTGTCGGTGTCACCGATTCTGGCATCGTTGCTGGGGCTGAACAGGATCAAGACGAGATCGGGGCCGCTGCCGCAGGAGAGCTTCTTCGGATTCAGGGGCGAGAAAGGGACGGCGGTGCTCGGCGGCAACAACCTCTCCCGGCCGGGTGTCGGTGCCCGCGCTGGCGGTGGGAAGAAGAAGTAGGTGGGGAACCAGAGCAGGGTGGGGTTTCATGAGGATTCCGTCGGCGGTGCCGCCGCCACCGGAGGTTGGGGCGATAAGGGGAGCAATTCCGATAGCGTGTCGACGTCAGGGAGCTTGCCATCGCGGGAGCAGAGTCCGGTTGTGTTGCCGCCATCGCGGTTGCAGAACGGAGAATCATCATCGGAAGCTGCAGGTATAATTGTAACTCTGTGTATGTGCGGATTTTGTAATGATTCTGATTGTGTTGTTTTGATTGGTTTTATAATTAGTTAAGTAAAGGATCATTGATTGAATAGTTTTATTAGGATTTTGGTGGAATAGTGTTATTAAGTGCCCATAAGGGCTAAGGCCATTGCTATACTTAAGACTATATTTATATGCTTTAGAAGAATGGCTTGGTGTCATTTTGTTTTAATTAGAAGTTTAAAGAATGAGGATGAGGGGTTCTGCTGAGTGTAGTTCTTATTTCAATTTTAGTACTGTCAGAATTGGAGTTGACTAAACTGTTATTCTCGTGTTTGGCATGAGTAAAGATCTGAGGGATAAAATTGTAATTGAATTTTAGTTTATAAGTATTAAGAATTCAAAACTATTATCAGTAATGTTTTCAATAGAGCTTGGGTGGGATATGCCTTTGGTGGTGATGAGGTACTGGCTAGATGTCAATACCTTATTTCTTGTATACCTTATTTAATGATTATGTTTCACCAAGGTTGACTACAGCTTGCAGTGAATTAGGTTATTGTTCATATGAAGCAGATGAGAATCGAGAATTCTTATTCAAACCCTTTGTAAATGTATATTTTGGTGCTGCTTATATTAAATGGCTGTCAAACTTTGAGAACAAGTAAGTCACGTGTACTTCACATGATGAATGTATACAATGTATATTTTGGTGCCGAAGCGGACCCTCCTCAAAACTCTATCACAAGGTGTCAAATTAAATAAATGATGGAATGAAATGTTCCGTGGTTCTGAGTAGAATTAAATATATTGAAATCAATGCTCTCTTTTGGTTATAATTGTTTATCTGCTTAGTTTCTTTGAAGAATAACTTATTCGTAAATGGATGGAGGAAATATGTTAAATTGCATTATTAAATCTTAATAAATTTAATTAGAACGGATTGACAATATAAACTATAAATATAAATAATTAAATCGATGATGACATATGTAAAATTACAGTATTGAATCTTTTATATACCATTTTTAATGAATTTAATTATAATAATATAAAAACAATTTATTATTATGCTATATAACATAGTAATAAATCTACACAATGGGGAGGACGCTTTTTGGTCTGTCAATACCCGCCAATTCAGAACGGTCATTGTCCTCAATGACAAGGAACATGCTGGAAGAGAAGGATCGGTATCCAACGGTGCACAAGTATTGTGGATTTTGGACGCTTGAGCTGATTGATGAGAATCGAAGAGGCCAGTGTGCGGACCAGCTGTGCAAGTGGGTTTGGAAGTTGTGTATATAGGTGACGTGGCTTGTGTTTAAGTGGCTTTGAAGGGCGGTGGTGGGCTCAATACTCCAAGTTGATGTTGGGAGGCACTCAGAAGCTAAAGTAGATGTTTCTTCTTCATTTGTAGTAAGCACACTTTCTTCAGCTACGCTCTCAGAAGAGAATGGGTGGTGGTCCGACATAACATCGTAGAAGGAAGACATGGAAAACGGGATGAATGCACGCGGAATCTGATTGAACCAATTCCAAGTGGAAATCTGCCTCCTGGTTTTGATCCAAGTACTTGCCGCAGTGTCCAAGGAAATTTGACCGTGAAGCTGATGAATGGATAGCTAGGGAGCACGCCAAGGAAATTGCTAACAACAAGTCTATGGACATTGTAGGCATCAGGGATACCGAGATACACAATTATCAGATAAACCTGAAAGGAAATGGTTCCTCTAGCATAACTCGACTAACTCCAAACACAAAAATGGGGCAAAATTCAGGCATTGGTACTGAAGTTTGTATGTATTCTTTTGTTAGCCTTGATCTCTTACTGGCTGATATTCATACCTTTTTACAGAAGGCAAAAGCCTGAAGCATTTCTACTTGGCTCTATGGAGAATGAAATGATATCTGATGGTGTTCTTGCACAAGACATAAACCAAGCATCATCTTTTTGGCTACTACGTGAGTGTTTTCTTTGAAAGGCAATTGAATTAATATTGTTGAGAAGATATTATTCAAGAAGTGGTGGCTTTGTACGAGATGCATGTCTGTGGCGTTTTTACTGGTTGAGGAAACGGAAATGGGTAATCAATTGAGGGTTTCCGTTTAGGCAGTTTGGCTTCGGTAAGTTTCTAACCTTCCTCTTGTTCCTTTGACTTTTGTTCTCTTGCTTTTTATTTGCTGATATAATATAGAGAAGAGCACATTTTGATCTCTCACATGATATAAGTATATAAATATTTTAGCATGATAAGAAAAATATATAATATATTTTAGCCAAACTGAATAACAATATAATATGATTACTTTGAAATTATTCAAAAAAATAAATATCTTGTTTTCTTATCGGCATGATGAACAACTGTATAAATTGGGGGATAGCAATTAATTAATCATTAGTTATACCATGAAAAATAGTATTTTTATATTTTTACAATCTGTCTAATTGAGTTAATTAGTTAAGTTGAAGACTTGTATAAGATATGGTTAAGTTGAAAAATAGTACTTTTTGTTGAAGTGCATGAATTAATTTATAACAACATGAATAAATATCTTAAGTAATTAAATTAAATATGGGGGCCAGTTAGCAAAAGAGAATGAGGATGATGTAAGTAATTAAGTATCTTGTTTTTGATGATGACAAATGTTTTTTTCTTCTTTTTCTTAATTTGTAATGAGAAATTGTGTGTATGGCTTGATTAAAGTAGTTAAAAAAAGGGGAAAAGAAAACGGGAAGCACAAGTTAGCTTTGTTAGTTCTTGTTGATGGATGTGATTGATTGCGTGAATGGGCTAAGTACCTATTTTGAAATGAAATGATTAGGTATTGAGACAGGAGATTTAGAAAAAAAAAATGATTTGTTTCCACATATTCTAAGAGACGAGCCAGTGGCAAGGCTTTATGAGCTTGGGAAGGTACTTAATCTAAACACAGCTTTACTTTTGTCTGATAATTTTTTATTTATAATAATATTTCTATTCATAGTCAAAATAGTTCGAATGAATCTCTGTTCTTGACCTGAATGATCCAAATCCTTCCAGGAAAATGCACATAACTTCATAGTCAAAATTCACTGTGCTTATTATTCTCATTCAGTGGCTGGTGGACCATGAATTGTTTATTGTTCTTGGAAGTTAATGTTGCTTTTTGGATATAATGCTAGTGGTTATTTGGAGAGGACATTCTTGAGTCCTGCATCCATGAGGGCAATCAATCTTATTCGTAAATGAATGGAGGATGCTGGTTTGAGAACTTGGGTGGACCAAATGGGAAATGTACATGGTCGTGTTGATGGAGCTAAAGCTTTATTGATTGGATCTCACATGGTACATGCATAGGCTAAAATCAAAAGATCTCTCAATATGCCACAATATGATCCTACTGGGATCTTGTATAATGAAGCCGAATGCTACAAACTGAAATGATGCTTGCGCTGTGACATGGCCCAACTTTACCGATGTATACCCTTTTGCACCGATTGACCAAAACTAAAGGTTATCAGGAAATGTTCAACAATTTGAGTGAACTGTTGCTGGACAAATTCTCCTTACATAGCCGACTGGTGGTTATTCGTGCACATTATTTAATTTGCCAATTGTAGATATCCTCATTTGTGCCATTTAGTGGAGTTTCAAGCTGAAGCTCTTGACCGATTGACAAGTGATGATCCTGGAGGAAAGGTATTTCAAGTTTATATGTTGTGCATTAAAATGAAAGAATGCACGTCAGAAGGAAAAAAAAAACTAGATTTATTTTATTCTATTATTCTTATGGGAAACAAGATCAAATTAATTAGGACCCAAACCTAAGTTTACTGCATCTTAGACTACTAGGAAAATAATTTATAATTTTCTGCAAATCCTTGTGGATTGTTTAAGCAAGAATATGATTTAATTATTCTTACTAATGTATGTAATGTTAGTACAATATATGTAAAAATAG
>TCONS_00001407|GLYMA01G10371.N42|"x":antisense|noncoding probabity:1
ATGACTGCTCCCTATTTCTCGTCTTTTCGTAGCTATTATACTCATGAACCCTAACTCTAAACCACCAAACTGCAGCCATGGATATGTCGCAATCATTGTGGGCTCTGTTCTCGGCTTGGCGTTGCTGCTGTTGCGTGTCTGAGGCGGCGGCGGAGACAGTCAGCAAAGCCGCGAAGCCAGTGGTGGCTGCGCTGGCGGAGGCGGGGACGTCATCGTCAAAGGAGGGACGGGAATCTAGTTCGTCGTTGTCGGTGTCACCGATTCTGGCATCGTTGCTGGGGCTGAACAGGATCAAGACGAGATCGGGGCCGCTGCCGCAGGAGAGCTTCTTCGGATTCAGGGGCGAGAAAGGGACGGCGGTGCTCGGCGGCAACAACCTCTCCCGGCCGGGTGTCGGTGCCCGCGCTGGCGGTGGGAAGAAGAAGTAGGTGGGGAACCAGAGCAGGGTGGGGTTTCATGAGGATTCCGTCGGCGGTGCCGCCGCCACCGGAGGTTGGGGCGATAAGGGGAGCAATTCCGATAGCGTGTCGACGTCAGGGAGCTTGCCATCGCGGGAGCAGAGTCCGGTTGTGTTGCCGCCATCGCGGTTGCAGAACGGAGAATCATCATCGGAAGCTGCAGGACGCTTTTTGGTCTGTCAATACCCGCCAATTCAGAACGGTCATTGTCCTCAATGACAAGGAACATGCTGGAAGAGAAGGATCGGTATCCAACGGTGCACAAGTATTGTGGATTTTGGACGCTTGAGCTGATTGATGAGAATCGAAGAGGCCAGTGTGCGGACCAGCTGTGCAAGTGGGTTTGGAAGTTGTGTATATAGGTGACGTGGCTTGTGTTTAAGTGGCTTTGAAGGGCGGTGGTGGGCTCAATACTCCAAGTTGATGTTGGGAGGCACTCAGAAGCTAAAGTAGATGTTTCTTCTTCATTTGTAGTAAGCACACTTTCTTCAGCTACGCTCTCAGAAGAGAATGGGTGGTGGTCCGACATAACATCGTAGAAGGAAGACATGGAAAACGGGATGAATGCACGCGGAATCTGATTGAACCAATTCCAAGTGGAAATCTGCCTCCTGGTTTTGATCCAAGTACTTGCCGCAGTGTGTGAGTGTTTGCCCAAACATTTTTTTTTTGCCTTTTACTCCTATTTTATCTCCCATTTTTTTGTTTGTTTCATGATTGTGATTGTGTGCAAGCCAAGGAAATTTGACCGTGAAGCTGATGAATGGATAGCTAGGGAGCACGCCAAGGAAATTGCTAACAACAAGTCTATGGACATTGTAGGCATCAGGGATACCGAGATACACAATTATCAGATAAACCTGAAAGGAAATGGTTCCTCTAGCATAACTCGACTAACTCCAAACACAAAAATGGGGCAAAATTCAGGCATTGGTACTGAAGTTTGTATGTATTCTTTTGTTAGCCTTGATCTCTTACTGGCTGATATTCATACCTTTTTACAGAAGGCAAAAGCCTGAAGCATTTCTACTTGGCTCTATGGAGAATGAAATGATATCTGATGGTGTTCTTGCACAAGACATAAACCAAGCATCATCTTTTTGGCTACTACGTGAGGTTCACATTTTTCACTCCATGATTATCTTTTTTAGAAAAAAGTACTTTATCTCTTTTCAAAATTAAGCATATATCCCTGCCATGCTTTGATGTTTAGTTTTCATATTAGTGGTCTCATTACTCTTAGCTTGTTTTCTAATTTTGTAGTTAGTATTTTTACCTCTTCTGAATTCATACTTCAGTTTTTTAAAAATCAGCAAGCTTGACCAAGTTAGGTTGGCTATACACCTTGCATTTTGAATTTTTATACCAATGTCACATTGAAGTTATTGTTATCTACTTGCCCTTCTTATCCACTTGCTTGACTACTAAGGCTCTGGTGGCTGTTTCATCCCCAGAGAAGATTTTAATTCAAACTTTGTATATTGTTTCGTACTTTTACTCTTTACTTGGTATGAACTTCCTGCTAAATTGTTCATATTCTTATTTTTCATATTTATGAGCCAAGCTGATCATATTTACTCTGATTTCAGTTGTTGTCATTTGACTCTTGTGGATGCTTTTTTAGTGTAGACCCTTATTGACATGGACAAAATTAACTAAATGTTTGATCATTAATTGAACATATTGAGTGGCAGAATCAGTTATTGAGTTGTAGAATGTAAATTCATTTTGTTATTTTCATAGGAGTTATTCTTATGTTTATTGTTCAGCAATGGTTTGTCATCAGTAATTAACATTTCAGTTTAGTATGAAATTGAATTTGAGAATAGTAGAACCTTAGCACACTAAACAAATTGATCAAGTTGATAATACAATGATGAGATGCTGGATGATGGTAGCATCATGGAAGCTGAAAAGTGAAAAGCAAAAATGATAACTAGGTAGTACTTTTACATAATTGGTGTAATTGTCAAGTTTTTTTTTCTAATTTTTGTTACTTTTTGAAACTGAAGAATATTTAGGAGAGGAAAATAAAATGTTCTGTTCTAATCATAATATAATGAATAATAAAAGAAAACTGAAGAATTGGTGTACTTTTACAATTGATTTTTTAATTAATATTTTTAATATTTAATATAGAATTATTTAATATTTTAATAATATAAAAAAATAAAACATTAGTATAAAGATATTGTAATTTGGATTTAATTTGATTAAGGAAACAATAATTAAAATTAAAGAAATTAGTAAAGATTGATGGGTTGGAGCTAAATTATAACTACTCACTTTTAGATCTAATATAAGTCTTGTTTTTATAATTTTTCTGAAATTTGCAGTATTCTCACAATTTGTCAGTGTGACGATTTTTAAATTTTCAGAAATAGTTTTTAATTGTCATAAACTGCAGATTTTTTTTACCGTGAATATGATTCTTGTCTAGCACTATCTGACAAATGAACTCATTCAATTAATAGTGTTTTCTTTGAAAGGCAATTGAATTAATATTGTTGAGAAGATATTATTCAAGAAGTGGTGGCTTTGTACGAGATGCATGTCTGTGGCGTTTTTACTGGTTGAGGAAACGGAAATGGGTAATCAATTGAGGTAGGTATGATATCACTAATAGTTAGTCTCTCTGTTTCACGTGCTCGTGTTCCTATTTGGTACATGTATCCATTCAATGGAGCAACTTGTAGGGAATAATCTGTATGATTTTATTGATCGATTATGTTATTATGTTAACACTTTATTTATATTATTCATTACATGCTGTGTTAGATTCTCATTCTCGACTTGATTCTCATTATATGCTGTTGTTGATACTTGGCTCTCACAACTTCCTCTTAGTTTCTCATTCTCGACTTCCATTACTTTCTAGTGGCTTCCTCTGTTTGTATTTTAAACTCATCTATTTCCATTGCTTTGTGAATTCGTGCTACAGGGTTTCCGTTTAGGCAGTTTGGCTTCGGTAAGTTTCTAACCTTCCTCTTGTTCCTTTGACTTTTGTTCTCTTGCTTTTTATTTGCTGATATAATATAGAGAAGAGCACATTTTGATCTCTCACATGATATAAGTATATAAATATTTTAGCATGATAAGAAAAATATATAATATATTTTAGCCAAACTGAATAACAATATAATATGATTACTTTGAAATTATTCAAAAAAATAAATATCTTGTTTTCTTATCGGCATGATGAACAACTGTATAAATTGGGGGATAGCAATTAATTAATCATTAGTTATACCATGAAAAATAGTATTTTTATATTTTTACAATCTGTCTAATTGAGTTAATTAGTTAAGTTGAAGACTTGTATAAGATATGGTTAAGTTGAAAAATAGTACTTTTTGTTGAAGTGCATGAATTAATTTATAACAACATGAATAAATATCTTAAGTAATTAAATTAAATATGGGGGCCAGTTAGCAAAAGAGAATGAGGATGATGTAAGTAATTAAGTATCTTGTTTTTGATGATGACAAATGTTTTTTTCTTCTTTTTCTTAATTTGTAATGAGAAATTGTGTGTATGGCTTGATTAAAGTAGTTAAAAAAAGGGGAAAAGAAAACGGGAAGCACAAGTTAGCTTTGTTAGTTCTTGTTGATGGATGTGATTGATTGCGTGAATGGGCTAAGTACCTATTTTGAAATGAAATGATTAGGTATTGAGACAGGAGATTTAGAAAAAAAAAATGATTTGTTTCCACATATTCTAAGAGACGAGCCAGTGGCAAGGCTTTATGAGCTTGGGAAGGTACTTAATCTAAACACAGCTTTACTTTTGTCTGATAATTTTTTATTTATAATAATATTTCTATTCATAGTCAAAATAGTTCGAATGAATCTCTGTTCTTGACCTGAATGATCCAAATCCTTCCAGGAAAATGCACATAACTTCATAGTCAAAATTCACTGTGCTTATTATTCTCATTCAGTGGCTGGTGGACCATGAATTGTTTATTGTTCTTGGAAGTTAATGTTGCTTTTTGGATATAATGCTAGTGGTTATTTGGAGAGGACATTCTTGAGTCCTGCATCCATGAGGGCAATCAATCTTATTCGTAAATGAATGGAGGATGCTGGTTTGAGAACTTGGGTGGACCAAATGGGAAATGTACATGGTCGTGTTGATGGAGCTAAAGCTTTATTGATTGGATCTCACATGGTACATGCATAGGCTAAAATCAAAAGATCTCTCAATATGCCACAATATGATCCTACTGGGATCTTGTATAATGAAGCCGAATGCTACAAACTGAAATGATGCTTGCGCTGTGACATGGCCCAACTTTACCGATGTATACCCTTTTGCACCGATTGACCAAAACTAAAGGTTATCAGGAAATGTTCAACAATTTGAGTGAACTGTTGCTGGACAAATTCTCCTTACATAGCCGACTGGTGGTTATTCGTGCACATTATTTAATTTGCCAATTGTAGATATCCTCATTTGTGCCATTTAGTGGAGTTTCAAGCTGAAGCTCTTGACCGATTGACAAGTGATGATCCTGGAGGAAAGGTATTTCAAGTTTATATGTTGTGCATTAAAATGAAAGAATGCACGTCAGAAGGAAAAAAAAAACTAGATTTATTTTATTCTATTATTCTTATGGGAAACAAGATCAAATTAATTAGGACCCAAACCTAAGTTTACTGCATCTTAGACTACTAGGAAAATAATTTATAATTTTCTGCAAATCCTTGTGGATTGTTTAAGCAAGAATATGATTTAATTATTCTTACTAATGTATGTAATGTTAGTACAATATATGTAAAAATAG
>TCONS_00001409|GLYMA01G10371.N44|"x":antisense|noncoding probabity:1
ATGACTGCTCCCTATTTCTCGTCTTTTCGTAGCTATTATACTCATGAACCCTAACTCTAAACCACCAAACTGCAGCCATGGATATGTCGCAATCATTGTGGGCTCTGTTCTCGGCTTGGCGTTGCTGCTGTTGCGTGTCTGAGGCGGCGGCGGAGACAGTCAGCAAAGCCGCGAAGCCAGTGGTGGCTGCGCTGGCGGAGGCGGGGACGTCATCGTCAAAGGAGGGACGGGAATCTAGTTCGTCGTTGTCGGTGTCACCGATTCTGGCATCGTTGCTGGGGCTGAACAGGATCAAGACGAGATCGGGGCCGCTGCCGCAGGAGAGCTTCTTCGGATTCAGGGGCGAGAAAGGGACGGCGGTGCTCGGCGGCAACAACCTCTCCCGGCCGGGTGTCGGTGCCCGCGCTGGCGGTGGGAAGAAGAAGTAGGTGGGGAACCAGAGCAGGGTGGGGTTTCATGAGGATTCCGTCGGCGGTGCCGCCGCCACCGGAGGTTGGGGCGATAAGGGGAGCAATTCCGATAGCGTGTCGACGTCAGGGAGCTTGCCATCGCGGGAGCAGAGTCCGGTTGTGTTGCCGCCATCGCGGTTGCAGAACGGAGAATCATCATCGGAAGCTGCAGGTATAATTGTAACTCTGTGTATGTGCGGATTTTGTAATGATTCTGATTGTGTTGTTTTGATTGGTTTTATAATTAGTTAAGTAAAGGATCATTGATTGAATAGTTTTATTAGGATTTTGGTGGAATAGTGTTATTAAGTGCCCATAAGGGCTAAGGCCATTGCTATACTTAAGACTATATTTATATGCTTTAGAAGAATGGCTTGGTGTCATTTTGTTTTAATTAGAAGTTTAAAGAATGAGGATGAGGGGTTCTGCTGAGTGTAGTTCTTATTTCAATTTTAGTACTGTCAGAATTGGAGTTGACTAAACTGTTATTCTCGTGTTTGGCATGAGTAAAGATCTGAGGGATAAAATTGTAATTGAATTTTAGTTTATAAGTATTAAGAATTCAAAACTATTATCAGTAATGTTTTCAATAGAGCTTGGGTGGGATATGCCTTTGGTGGTGATGAGGTACTGGCTAGATGTCAATACCTTATTTCTTGTATACCTTATTTAATGATTATGTTTCACCAAGGTTGACTACAGCTTGCAGTGAATTAGGTTATTGTTCATATGAAGCAGATGAGAATCGAGAATTCTTATTCAAACCCTTTGTAAATGTATATTTTGGTGCTGCTTATATTAAATGGCTGTCAAACTTTGAGAACAAGTAAGTCACGTGTACTTCACATGATGAATGTATACAATGTATATTTTGGTGCCGAAGCGGACCCTCCTCAAAACTCTATCACAAGGTGTCAAATTAAATAAATGATGGAATGAAATGTTCCGTGGTTCTGAGTAGAATTAAATATATTGAAATCAATGCTCTCTTTTGGTTATAATTGTTTATCTGCTTAGTTTCTTTGAAGAATAACTTATTCGTAAATGGATGGAGGAAATATGTTAAATTGCATTATTAAATCTTAATAAATTTAATTAGAACGGATTGACAATATAAACTATAAATATAAATAATTAAATCGATGATGACATATGTAAAATTACAGTATTGAATCTTTTATATACCATTTTTAATGAATTTAATTATAATAATATAAAAACAATTTATTATTATGCTATATAACATAGTAATAAATCTACACAATGGGGAGGACGCTTTTTGGTCTGTCAATACCCGCCAATTCAGAACGGTCATTGTCCTCAATGACAAGGAACATGCTGGAAGAGAAGGATCGGTATCCAACGGTGCACAAGTATTGTGGATTTTGGACGCTTGAGCTGATTGATGAGAATCGAAGAGGCCAGTGTGCGGACCAGCTGTGCAAGTGGGTTTGGAAGTTGTGTATATAGGTGACGTGGCTTGTGTTTAAGTGGCTTTGAAGGGCGGTGGTGGGCTCAATACTCCAAGTTGATGTTGGGAGGCACTCAGAAGCTAAAGTAGATGTTTCTTCTTCATTTGTAGTAAGCACACTTTCTTCAGCTACGCTCTCAGAAGAGAATGGGTGGTGGTCCGACATAACATCGTAGAAGGAAGACATGGAAAACGGGATGAATGCACGCGGAATCTGATTGAACCAATTCCAAGTGGAAATCTGCCTCCTGGTTTTGATCCAAGTACTTGCCGCAGTGTCCAAGGAAATTTGACCGTGAAGCTGATGAATGGATAGCTAGGGAGCACGCCAAGGAAATTGCTAACAACAAGTCTATGGACATTGTAGGCATCAGGGATACCGAGATACACAATTATCAGATAAACCTGAAAGGAAATGGTTCCTCTAGCATAACTCGACTAACTCCAAACACAAAAATGGGGCAAAATTCAGGCATTGGTACTGAAGTTTGTATGTATTCTTTTGTTAGCCTTGATCTCTTACTGGCTGATATTCATACCTTTTTACAGAAGGCAAAAGCCTGAAGCATTTCTACTTGGCTCTATGGAGAATGAAATGATATCTGATGGTGTTCTTGCACAAGACATAAACCAAGCATCATCTTTTTGGCTACTACGTGAGGTTCACATTTTTCACTCCATGATTATCTTTTTTAGAAAAAAGTACTTTATCTCTTTTCAAAATTAAGCATATATCCCTGCCATGCTTTGATGTTTAGTTTTCATATTAGTGGTCTCATTACTCTTAGCTTGTTTTCTAATTTTGTAGTTAGTATTTTTACCTCTTCTGAATTCATACTTCAGTTTTTTAAAAATCAGCAAGCTTGACCAAGTTAGGTTGGCTATACACCTTGCATTTTGAATTTTTATACCAATGTCACATTGAAGTTATTGTTATCTACTTGCCCTTCTTATCCACTTGCTTGACTACTAAGGCTCTGGTGGCTGTTTCATCCCCAGAGAAGATTTTAATTCAAACTTTGTATATTGTTTCGTACTTTTACTCTTTACTTGGTATGAACTTCCTGCTAAATTGTTCATATTCTTATTTTTCATATTTATGAGCCAAGCTGATCATATTTACTCTGATTTCAGTTGTTGTCATTTGACTCTTGTGGATGCTTTTTTAGTGTAGACCCTTATTGACATGGACAAAATTAACTAAATGTTTGATCATTAATTGAACATATTGAGTGGCAGAATCAGTTATTGAGTTGTAGAATGTAAATTCATTTTGTTATTTTCATAGGAGTTATTCTTATGTTTATTGTTCAGCAATGGTTTGTCATCAGTAATTAACATTTCAGTTTAGTATGAAATTGAATTTGAGAATAGTAGAACCTTAGCACACTAAACAAATTGATCAAGTTGATAATACAATGATGAGATGCTGGATGATGGTAGCATCATGGAAGCTGAAAAGTGAAAAGCAAAAATGATAACTAGGTAGTACTTTTACATAATTGGTGTAATTGTCAAGTTTTTTTTTCTAATTTTTGTTACTTTTTGAAACTGAAGAATATTTAGGAGAGGAAAATAAAATGTTCTGTTCTAATCATAATATAATGAATAATAAAAGAAAACTGAAGAATTGGTGTACTTTTACAATTGATTTTTTAATTAATATTTTTAATATTTAATATAGAATTATTTAATATTTTAATAATATAAAAAAATAAAACATTAGTATAAAGATATTGTAATTTGGATTTAATTTGATTAAGGAAACAATAATTAAAATTAAAGAAATTAGTAAAGATTGATGGGTTGGAGCTAAATTATAACTACTCACTTTTAGATCTAATATAAGTCTTGTTTTTATAATTTTTCTGAAATTTGCAGTATTCTCACAATTTGTCAGTGTGACGATTTTTAAATTTTCAGAAATAGTTTTTAATTGTCATAAACTGCAGATTTTTTTTACCGTGAATATGATTCTTGTCTAGCACTATCTGACAAATGAACTCATTCAATTAATAGTGTTTTCTTTGAAAGGCAATTGAATTAATATTGTTGAGAAGATATTATTCAAGAAGTGGTGGCTTTGTACGAGATGCATGTCTGTGGCGTTTTTACTGGTTGAGGAAACGGAAATGGGTAATCAATTGAGGGTTTCCGTTTAGGCAGTTTGGCTTCGGTAAGTTTCTAACCTTCCTCTTGTTCCTTTGACTTTTGTTCTCTTGCTTTTTATTTGCTGATATAATATAGAGAAGAGCACATTTTGATCTCTCACATGATATAAGTATATAAATATTTTAGCATGATAAGAAAAATATATAATATATTTTAGCCAAACTGAATAACAATATAATATGATTACTTTGAAATTATTCAAAAAAATAAATATCTTGTTTTCTTATCGGCATGATGAACAACTGTATAAATTGGGGGATAGCAATTAATTAATCATTAGTTATACCATGAAAAATAGTATTTTTATATTTTTACAATCTGTCTAATTGAGTTAATTAGTTAAGTTGAAGACTTGTATAAGATATGGTTAAGTTGAAAAATAGTACTTTTTGTTGAAGTGCATGAATTAATTTATAACAACATGAATAAATATCTTAAGTAATTAAATTAAATATGGGGGCCAGTTAGCAAAAGAGAATGAGGATGATGTAAGTAATTAAGTATCTTGTTTTTGATGATGACAAATGTTTTTTTCTTCTTTTTCTTAATTTGTAATGAGAAATTGTGTGTATGGCTTGATTAAAGTAGTTAAAAAAAGGGGAAAAGAAAACGGGAAGCACAAGTTAGCTTTGTTAGTTCTTGTTGATGGATGTGATTGATTGCGTGAATGGGCTAAGTACCTATTTTGAAATGAAATGATTAGGTATTGAGACAGGAGATTTAGAAAAAAAAAATGATTTGTTTCCACATATTCTAAGAGACGAGCCAGTGGCAAGGCTTTATGAGCTTGGGAAGGTACTTAATCTAAACACAGCTTTACTTTTGTCTGATAATTTTTTATTTATAATAATATTTCTATTCATAGTCAAAATAGTTCGAATGAATCTCTGTTCTTGACCTGAATGATCCAAATCCTTCCAGGAAAATGCACATAACTTCATAGTCAAAATTCACTGTGCTTATTATTCTCATTCAGTGGCTGGTGGACCATGAATTGTTTATTGTTCTTGGAAGTTAATGTTGCTTTTTGGATATAATGCTAGTGGTTATTTGGAGAGGACATTCTTGAGTCCTGCATCCATGAGGGCAATCAATCTTATTCGTAAATGAATGGAGGATGCTGGTTTGAGAACGTTAGCCTTCTAACTTGTTCAACTCTGAATAATTTTTCTGAGGACATGACAGATGCTTTTGTTGTTATTTGCAGTTGGGTGGACCAAATGGGAAATGTACATGGTCGTGTTGATGGAGCTAAAGCTTTATTGATTGGATCTCACATGGTACATGCATAGGCTAAAATCAAAAGATCTCTCAATATGCCACAATATGATCCTACTGGGATCTTGTATAATGAAGCCGAATGCTACAAACTGAAATGATGCTTGCGCTGTGACATGGCCCAACTTTACCGATGTATACCCTTTTGCACCGATTGACCAAAACTAAAGGTTATCAGGAAATGTTCAACAATTTGAGTGAACTGTTGCTGGACAAATTCTCCTTACATAGCCGACTGGTGGTTATTCGTGCACATTATTTAATTTGCCAATTGTAGATATCCTCATTTGTGCCATTTAGTGGAGTTTCAAGCTGAAGCTCTTGACCGATTGACAAGTGATGATCCTGGAGGAAAGGTATTTCAAGTTTATATGTTGTGCATTAAAATGAAAGAATGCACGTCAGAAGGAAAAAAAAAACTAGATTTATTTTATTCTATTATTCTTATGGGAAACAAGATCAAATTAATTAGGACCCAAACCTAAGTTTACTGCATCTTAGACTACTAGGAAAATAATTTATAATTTTCTGCAAATCCTTGTGGATTGTTTAAGCAAGAATATGATTTAATTATTCTTACTAATGTATGTAATGTTAGTACAATATATGTAAAAATAG
>TCONS_00001410|GLYMA01G10371.N45|"x":antisense|noncoding probabity:1
TGACTGCTCCCTATTTCTCGTCTTTTCGTAGCTATTATACTCATGAACCCTAACTCTAAACCACCAAACTGCAGCCATGGATATGTCGCAATCATTGTGGGCTCTGTTCTCGGCTTGGCGTTGCTGCTGTTGCGTGTCTGAGGCGGCGGCGGAGACAGTCAGCAAAGCCGCGAAGCCAGTGGTGGCTGCGCTGGCGGAGGCGGGGACGTCATCGTCAAAGGAGGGACGGGAATCTAGTTCGTCGTTGTCGGTGTCACCGATTCTGGCATCGTTGCTGGGGCTGAACAGGATCAAGACGAGATCGGGGCCGCTGCCGCAGGAGAGCTTCTTCGGATTCAGGGGCGAGAAAGGGACGGCGGTGCTCGGCGGCAACAACCTCTCCCGGCCGGGTGTCGGTGCCCGCGCTGGCGGTGGGAAGAAGAAGTAGGTGGGGAACCAGAGCAGGGTGGGGTTTCATGAGGATTCCGTCGGCGGTGCCGCCGCCACCGGAGGTTGGGGCGATAAGGGGAGCAATTCCGATAGCGTGTCGACGTCAGGGAGCTTGCCATCGCGGGAGCAGAGTCCGGTTGTGTTGCCGCCATCGCGGTTGCAGAACGGAGAATCATCATCGGAAGCTGCAGGTATAATTGTAACTCTGTGTATGTGCGGATTTTGTAATGATTCTGATTGTGTTGTTTTGATTGGTTTTATAATTAGTTAAGTAAAGGATCATTGATTGAATAGTTTTATTAGGATTTTGGTGGAATAGTGTTATTAAGTGCCCATAAGGGCTAAGGCCATTGCTATACTTAAGACTATATTTATATGCTTTAGAAGAATGGCTTGGTGTCATTTTGTTTTAATTAGAAGTTTAAAGAATGAGGATGAGGGGTTCTGCTGAGTGTAGTTCTTATTTCAATTTTAGTACTGTCAGAATTGGAGTTGACTAAACTGTTATTCTCGTGTTTGGCATGAGTAAAGATCTGAGGGATAAAATTGTAATTGAATTTTAGTTTATAAGTATTAAGAATTCAAAACTATTATCAGTAATGTTTTCAATAGAGCTTGGGTGGGATATGCCTTTGGTGGTGATGAGGTACTGGCTAGATGTCAATACCTTATTTCTTGTATACCTTATTTAATGATTATGTTTCACCAAGGTTGACTACAGCTTGCAGTGAATTAGGTTATTGTTCATATGAAGCAGATGAGAATCGAGAATTCTTATTCAAACCCTTTGTAAATGTATATTTTGGTGCTGCTTATATTAAATGGCTGTCAAACTTTGAGAACAAGTAAGTCACGTGTACTTCACATGATGAATGTATACAATGTATATTTTGGTGCCGAAGCGGACCCTCCTCAAAACTCTATCACAAGGTGTCAAATTAAATAAATGATGGAATGAAATGTTCCGTGGTTCTGAGTAGAATTAAATATATTGAAATCAATGCTCTCTTTTGGTTATAATTGTTTATCTGCTTAGTTTCTTTGAAGAATAACTTATTCGTAAATGGATGGAGGAAATATGTTAAATTGCATTATTAAATCTTAATAAATTTAATTAGAACGGATTGACAATATAAACTATAAATATAAATAATTAAATCGATGATGACATATGTAAAATTACAGTATTGAATCTTTTATATACCATTTTTAATGAATTTAATTATAATAATATAAAAACAATTTATTATTATGCTATATAACATAGTAATAAATCTACACAATGGGGAGGACGCTTTTTGGTCTGTCAATACCCGCCAATTCAGAACGGTCATTGTCCTCAATGACAAGGAACATGCTGGAAGAGAAGGATCGGTATCCAACGGTGCACAAGTATTGTGGATTTTGGACGCTTGAGCTGATTGATGAGAATCGAAGAGGCCAGTGTGCGGACCAGCTGTGCAAGTGGGTTTGGAAGTTGTGTATATAGGTGACGTGGCTTGTGTTTAAGTGGCTTTGAAGGGCGGTGGTGGGCTCAATACTCCAAGTTGATGTTGGGAGGCACTCAGAAGCTAAAGTAGATGTTTCTTCTTCATTTGTAGTAAGCACACTTTCTTCAGCTACGCTCTCAGAAGAGAATGGGTGGTGGTCCGACATAACATCGTAGAAGGAAGACATGGAAAACGGGATGAATGCACGCGGAATCTGATTGAACCAATTCCAAGTGGAAATCTGCCTCCTGGTTTTGATCCAAGTACTTGCCGCAGTGTCCAAGGAAATTTGACCGTGAAGCTGATGAATGGATAGCTAGGGAGCACGCCAAGGAAATTGCTAACAACAAGCATAACTCGACTAACTCCAAACACAAAAATGGGGCAAAATTCAGGCATTGGTACTGAAGTTTGTATGTATTCTTTTGTTAGCCTTGATCTCTTACTGGCTGATATTCATACCTTTTTACAGAAGGCAAAAGCCTGAAGCATTTCTACTTGGCTCTATGGAGAATGAAATGATATCTGATGGTGTTCTTGCACAAGACATAAACCAAGCATCATCTTTTTGGCTACTACGTGAGGCAATTGAATTAATATTGTTGAGAAGATATTATTCAAGAAGTGGTGGCTTTGTACGAGATGCATGTCTGTGGCGTTTTTACTGGTTGAGGAAACGGAAATGGGTAATCAATTGAGGGTTTCCGTTTAGGCAGTTTGGCTTCGGTAAGTTTCTAACCTTCCTCTTGTTCCTTTGACTTTTGTTCTCTTGCTTTTTATTTGCTGATATAATATAGAGAAGAGCACATTTTGATCTCTCACATGATATAAGTATATAAATATTTTAGCATGATAAGAAAAATATATAATATATTTTAGCCAAACTGAATAACAATATAATATGATTACTTTGAAATTATTCAAAAAAATAAATATCTTGTTTTCTTATCGGCATGATGAACAACTGTATAAATTGGGGGATAGCAATTAATTAATCATTAGTTATACCATGAAAAATAGTATTTTTATATTTTTACAATCTGTCTAATTGAGTTAATTAGTTAAGTTGAAGACTTGTATAAGATATGGTTAAGTTGAAAAATAGTACTTTTTGTTGAAGTGCATGAATTAATTTATAACAACATGAATAAATATCTTAAGTAATTAAATTAAATATGGGGGCCAGTTAGCAAAAGAGAATGAGGATGATGTAAGTAATTAAGTATCTTGTTTTTGATGATGACAAATGTTTTTTTCTTCTTTTTCTTAATTTGTAATGAGAAATTGTGTGTATGGCTTGATTAAAGTAGTTAAAAAAAGGGGAAAAGAAAACGGGAAGCACAAGTTAGCTTTGTTAGTTCTTGTTGATGGATGTGATTGATTGCGTGAATGGGCTAAGTACCTATTTTGAAATGAAATGATTAGGTATTGAGACAGGAGATTTAGAAAAAAAAAATGATTTGTTTCCACATATTCTAAGAGACGAGCCAGTGGCAAGGCTTTATGAGCTTGGGAAGTGGTTATTTGGAGAGGACATTCTTGAGTCCTGCATCCATGAGGGCAATCAATCTTATTCGTAAATGAATGGAGGATGCTGGTTTGAGAACTTGGGTGGACCAAATGGGAAATGTACATGGTCGTGTTGATGGAGCTAAAGCTTTATTGATTGGATCTCACATGGTACATGCATAGGCTAAAATCAAAAGATCTCTCAATATGCCACAATATGATCCTACTGGGATCTTGTATAATGAAGCCGAATGCTACAAACTGAAATGATGCTTGCGCTGTGACATGGCCCAACTTTACCGATGTATACCCTTTTGCACCGATTGACCAAAACTAAAGGTTATCAGGAAATGTTCAACAATTTGAGTGAACTGTTGCTGGACAAATTCTCCTTACATAGCCGACTGGTGGTTATTCGTGCACATTATTTAATTTGCCAATTGTAGATATCCTCATTTGTGCCATTTAGTGGAGTTTCAAGCTGAAGCTCTTGACCGATTGACAAGTGATGATCCTGGAGGAAAGGTATTTCAAGTTTATATGTTGTGCATTAAAATGAAAGAATGCACGTCAGAAGGAAAAAAAAAACTAGATTTATTTTATTCTATTATTCTTATGGGAAACAAGATCAAATTAATTAGGACCCAAACCTAAGTTTACTGCATCTTAGACTACTAGGAAAATAATTTATAATTTTCTGCAAATCCTTGTGGATTGTTTAAGCAAGAATATGATTTAATTATTCTTACTAATGTATGTAATGTTAGTACAATATATGTAAAAATAG
>TCONS_00001412|GLYMA01G10371.N47|"x":antisense|noncoding probabity:1
TGACTGCTCCCTATTTCTCGTCTTTTCGTAGCTATTATACTCATGAACCCTAACTCTAAACCACCAAACTGCAGCCATGGATATGTCGCAATCATTGTGGGCTCTGTTCTCGGCTTGGCGTTGCTGCTGTTGCGTGTCTGAGGCGGCGGCGGAGACAGTCAGCAAAGCCGCGAAGCCAGTGGTGGCTGCGCTGGCGGAGGCGGGGACGTCATCGTCAAAGGAGGGACGGGAATCTAGTTCGTCGTTGTCGGTGTCACCGATTCTGGCATCGTTGCTGGGGCTGAACAGGATCAAGACGAGATCGGGGCCGCTGCCGCAGGAGAGCTTCTTCGGATTCAGGGGCGAGAAAGGGACGGCGGTGCTCGGCGGCAACAACCTCTCCCGGCCGGGTGTCGGTGCCCGCGCTGGCGGTGGGAAGAAGAAGTAGGTGGGGAACCAGAGCAGGGTGGGGTTTCATGAGGATTCCGTCGGCGGTGCCGCCGCCACCGGAGGTTGGGGCGATAAGGGGAGCAATTCCGATAGCGTGTCGACGTCAGGGAGCTTGCCATCGCGGGAGCAGAGTCCGGTTGTGTTGCCGCCATCGCGGTTGCAGAACGGAGAATCATCATCGGAAGCTGCAGTAATAAATCTACACAATGGGGAGGACGCTTTTTGGTCTGTCAATACCCGCCAATTCAGAACGGTCATTGTCCTCAATGACAAGGAACATGCTGGAAGAGAAGGATCGGTATCCAACGGTGCACAAGTATTGTGGATTTTGGACGCTTGAGCTGATTGATGAGAATCGAAGAGGCCAGTGTGCGGACCAGCTGTGCAAGTGGGTTTGGAAGTTGTGTATATAGGTGACGTGGCTTGTGTTTAAGTGGCTTTGAAGGGCGGTGGTGGGCTCAATACTCCAAGTTGATGTTGGGAGGCACTCAGAAGCTAAAGTAGATGTTTCTTCTTCATTTGTAGTAAGCACACTTTCTTCAGCTACGCTCTCAGAAGAGAATGGGTGGTGGTCCGACATAACATCGTAGAAGGAAGACATGGAAAACGGGATGAATGCACGCGGAATCTGATTGAACCAATTCCAAGTGGAAATCTGCCTCCTGGTTTTGATCCAAGTACTTGCCGCAGTGTCCAAGGAAATTTGACCGTGAAGCTGATGAATGGATAGCTAGGGAGCACGCCAAGGAAATTGCTAACAACAAGTCTATGGACATTGTAGGCATCAGGGATACCGAGATACACAATTATCAGATAAACCTGAAAGGAAATGGTTCCTCTAGCATAACTCGACTAACTCCAAACACAAAAATGGGGCAAAATTCAGGCATTGGTACTGAAGTTTGTATGTATTCTTTTGTTAGCCTTGATCTCTTACTGGCTGATATTCATACCTTTTTACAGAAGGCAAAAGCCTGAAGCATTTCTACTTGGCTCTATGGAGAATGAAATGATATCTGATGGTGTTCTTGCACAAGACATAAACCAAGCATCATCTTTTTGGCTACTACGTGAGGCAATTGAATTAATATTGTTGAGAAGATATTATTCAAGAAGTGGTGGCTTTGTACGAGATGCATGTCTGTGGCGTTTTTACTGGTTGAGGAAACGGAAATGGGTAATCAATTGAGGTAGGTATGATATCACTAATAGTTAGTCTCTCTGTTTCACGTGCTCGTGTTCCTATTTGGTACATGTATCCATTCAATGGAGCAACTTGTAGGGAATAATCTGTATGATTTTATTGATCGATTATGTTATTATGTTAACACTTTATTTATATTATTCATTACATGCTGTGTTAGATTCTCATTCTCGACTTGATTCTCATTATATGCTGTTGTTGATACTTGGCTCTCACAACTTCCTCTTAGTTTCTCATTCTCGACTTCCATTACTTTCTAGTGGCTTCCTCTGTTTGTATTTTAAACTCATCTATTTCCATTGCTTTGTGAATTCGTGCTACAGGGTTTCCGTTTAGGCAGTTTGGCTTCGGTAAGTTTCTAACCTTCCTCTTGTTCCTTTGACTTTTGTTCTCTTGCTTTTTATTTGCTGATATAATATAGAGAAGAGCACATTTTGATCTCTCACATGATATAAGTATATAAATATTTTAGCATGATAAGAAAAATATATAATATATTTTAGCCAAACTGAATAACAATATAATATGATTACTTTGAAATTATTCAAAAAAATAAATATCTTGTTTTCTTATCGGCATGATGAACAACTGTATAAATTGGGGGATAGCAATTAATTAATCATTAGTTATACCATGAAAAATAGTATTTTTATATTTTTACAATCTGTCTAATTGAGTTAATTAGTTAAGTTGAAGACTTGTATAAGATATGGTTAAGTTGAAAAATAGTACTTTTTGTTGAAGTGCATGAATTAATTTATAACAACATGAATAAATATCTTAAGTAATTAAATTAAATATGGGGGCCAGTTAGCAAAAGAGAATGAGGATGATGTAAGTAATTAAGTATCTTGTTTTTGATGATGACAAATGTTTTTTTCTTCTTTTTCTTAATTTGTAATGAGAAATTGTGTGTATGGCTTGATTAAAGTAGTTAAAAAAAGGGGAAAAGAAAACGGGAAGCACAAGTTAGCTTTGTTAGTTCTTGTTGATGGATGTGATTGATTGCGTGAATGGGCTAAGTACCTATTTTGAAATGAAATGATTAGGTATTGAGACAGGAGATTTAGAAAAAAAAAATGATTTGTTTCCACATATTCTAAGAGACGAGCCAGTGGCAAGGCTTTATGAGCTTGGGAAGGTACTTAATCTAAACACAGCTTTACTTTTGTCTGATAATTTTTTATTTATAATAATATTTCTATTCATAGTCAAAATAGTTCGAATGAATCTCTGTTCTTGACCTGAATGATCCAAATCCTTCCAGGAAAATGCACATAACTTCATAGTCAAAATTCACTGTGCTTATTATTCTCATTCAGTGGCTGGTGGACCATGAATTGTTTATTGTTCTTGGAAGTTAATGTTGCTTTTTGGATATAATGCTAGTGGTTATTTGGAGAGGACATTCTTGAGTCCTGCATCCATGAGGGCAATCAATCTTATTCGTAAATGAATGGAGGATGCTGGTTTGAGAACTTGGGTGGACCAAATGGGAAATGTACATGGTCGTGTTGATGGAGCTAAAGCTTTATTGATTGGATCTCACATGGTACATGCATAGGCTAAAATCAAAAGATCTCTCAATATGCCACAATATGATCCTACTGGGATCTTGTATAATGAAGCCGAATGCTACAAACTGAAATGATGCTTGCGCTGTGACATGGCCCAACTTTACCGATGTATACCCTTTTGCACCGATTGACCAAAACTAAAGGTTATCAGCATATCTGGTATTAGGAAATGTTCAACAATTTGAGTGAACTGTTGCTGGACAAATTCTCCTTACATAGCCGACTGGTGGTTATTCGTGCACATTATTTAATTTGCCAATTGTAGATATCCTCATTTGTGCCATTTAGTGGAGTTTCAAGCTGAAGCTCTTGACCGATTGACAAGTGATGATCCTGGAGGAAAGGTATTTCAAGTTTATATGTTGTGCATTAAAATGAAAGAATGCACGTCAGAAGGAAAAAAAAAACTAGATTTATTTTATTCTATTATTCTTATGGGAAACAAGATCAAATTAATTAGGACCCAAACCTAAGTTTACTGCATCTTAGACTACTAGGAAAATAATTTATAATTTTCTGCAAATCCTTGTGGATTGTTTAAGCAAGAATATGATTTAATTATTCTTACTAATGTATGTAATGTTAGTACAATATATGTAAAAATAG
>TCONS_00001413|GLYMA01G10371.N48|"x":antisense|noncoding probabity:1
CTGCTCCCTATTTCTCGTCTTTTCGTAGCTATTATACTCATGAACCCTAACTCTAAACCACCAAACTGCAGCCATGGATATGTCGCAATCATTGTGGGCTCTGTTCTCGGCTTGGCGTTGCTGCTGTTGCGTGTCTGAGGCGGCGGCGGAGACAGTCAGCAAAGCCGCGAAGCCAGTGGTGGCTGCGCTGGCGGAGGCGGGGACGTCATCGTCAAAGGAGGGACGGGAATCTAGTTCGTCGTTGTCGGTGTCACCGATTCTGGCATCGTTGCTGGGGCTGAACAGGATCAAGACGAGATCGGGGCCGCTGCCGCAGGAGAGCTTCTTCGGATTCAGGGGCGAGAAAGGGACGGCGGTGCTCGGCGGCAACAACCTCTCCCGGCCGGGTGTCGGTGCCCGCGCTGGCGGTGGGAAGAAGAAGTAGGTGGGGAACCAGAGCAGGGTGGGGTTTCATGAGGATTCCGTCGGCGGTGCCGCCGCCACCGGAGGTTGGGGCGATAAGGGGAGCAATTCCGATAGCGTGTCGACGTCAGGGAGCTTGCCATCGCGGGAGCAGAGTCCGGTTGTGTTGCCGCCATCGCGGTTGCAGAACGGAGAATCATCATCGGAAGCTGCAGTAATAAATCTACACAATGGGGAGGACGCTTTTTGGTCTGTCAATACCCGCCAATTCAGAACGGTCATTGTCCTCAATGACAAGGAACATGCTGGAAGAGAAGGATCGGTATCCAACGGTGCACAAGTATTGTGGATTTTGGACGCTTGAGCTGATTGATGAGAATCGAAGAGGCCAGTGTGCGGACCAGCTGTGCAAGTGGGTTTGGAAGTTGTGTATATAGGTGACGTGGCTTGTGTTTAAGTGGCTTTGAAGGGCGGTGGTGGGCTCAATACTCCAAGTTGATGTTGGGAGGCACTCAGAAGCTAAAGTAGATGTTTCTTCTTCATTTGTAGTAAGCACACTTTCTTCAGCTACGCTCTCAGAAGAGAATGGGTGGTGGTCCGACATAACATCGTAGAAGGAAGACATGGAAAACGGGATGAATGCACGCGGAATCTGATTGAACCAATTCCAAGTGGAAATCTGCCTCCTGGTTTTGATCCAAGTACTTGCCGCAGTGTGTGAGTGTTTGCCCAAACATTTTTTTTTTGCCTTTTACTCCTATTTTATCTCCCATTTTTTTGTTTGTTTCATGATTGTGATTGTGTGCAAGCCAAGGAAATTTGACCGTGAAGCTGATGAATGGATAGCTAGGGAGCACGCCAAGGAAATTGCTAACAACAAGTCTATGGACATTGTAGGCATCAGGGATACCGAGATACACAATTATCAGATAAACCTGAAAGGAAATGGTTCCTCTAGCATAACTCGACTAACTCCAAACACAAAAATGGGGCAAAATTCAGGCATCCTTGATCTCTTACTGGCTGATATTCATACCTTTTTACAGAAGGCAAAAGCCTGAAGCATTTCTACTTGGCTCTATGGAGAATGAAATGATATCTGATGGTGTTCTTGCACAAGACATAAACCAAGCATCATCTTTTTGGCTACTACGTGAGGTTCACATTTTTCACTCCATGATTATCTTTTTTAGAAAAAAGTACTTTATCTCTTTTCAAAATTAAGCATATATCCCTGCCATGCTTTGATGTTTAGTTTTCATATTAGTGGTCTCATTACTCTTAGCTTGTTTTCTAATTTTGTAGTTAGTATTTTTACCTCTTCTGAATTCATACTTCAGTTTTTTAAAAATCAGCAAGCTTGACCAAGTTAGGTTGGCTATACACCTTGCATTTTGAATTTTTATACCAATGTCACATTGAAGTTATTGTTATCTACTTGCCCTTCTTATCCACTTGCTTGACTACTAAGGCTCTGGTGGCTGTTTCATCCCCAGAGAAGATTTTAATTCAAACTTTGTATATTGTTTCGTACTTTTACTCTTTACTTGGTATGAACTTCCTGCTAAATTGTTCATATTCTTATTTTTCATATTTATGAGCCAAGCTGATCATATTTACTCTGATTTCAGTTGTTGTCATTTGACTCTTGTGGATGCTTTTTTAGTGTAGACCCTTATTGACATGGACAAAATTAACTAAATGTTTGATCATTAATTGAACATATTGAGTGGCAGAATCAGTTATTGAGTTGTAGAATGTAAATTCATTTTGTTATTTTCATAGGAGTTATTCTTATGTTTATTGTTCAGCAATGGTTTGTCATCAGTAATTAACATTTCAGTTTAGTATGAAATTGAATTTGAGAATAGTAGAACCTTAGCACACTAAACAAATTGATCAAGTTGATAATACAATGATGAGATGCTGGATGATGGTAGCATCATGGAAGCTGAAAAGTGAAAAGCAAAAATGATAACTAGGTAGTACTTTTACATAATTGGTGTAATTGTCAAGTTTTTTTTTCTAATTTTTGTTACTTTTTGAAACTGAAGAATATTTAGGAGAGGAAAATAAAATGTTCTGTTCTAATCATAATATAATGAATAATAAAAGAAAACTGAAGAATTGGTGTACTTTTACAATTGATTTTTTAATTAATATTTTTAATATTTAATATAGAATTATTTAATATTTTAATAATATAAAAAAATAAAACATTAGTATAAAGATATTGTAATTTGGATTTAATTTGATTAAGGAAACAATAATTAAAATTAAAGAAATTAGTAAAGATTGATGGGTTGGAGCTAAATTATAACTACTCACTTTTAGATCTAATATAAGTCTTGTTTTTATAATTTTTCTGAAATTTGCAGTATTCTCACAATTTGTCAGTGTGACGATTTTTAAATTTTCAGAAATAGTTTTTAATTGTCATAAACTGCAGATTTTTTTTACCGTGAATATGATTCTTGTCTAGCACTATCTGACAAATGAACTCATTCAATTAATAGTGTTTTCTTTGAAAGGCAATTGAATTAATATTGTTGAGAAGATATTATTCAAGAAGTGGTGGCTTTGTACGAGATGCATGTCTGTGGCGTTTTTACTGGTTGAGGAAACGGAAATGGGTAATCAATTGAGGTAGGTATGATATCACTAATAGTTAGTCTCTCTGTTTCACGTGCTCGTGTTCCTATTTGGTACATGTATCCATTCAATGGAGCAACTTGTAGGGAATAATCTGTATGATTTTATTGATCGATTATGTTATTATGTTAACACTTTATTTATATTATTCATTACATGCTGTGTTAGATTCTCATTCTCGACTTGATTCTCATTATATGCTGTTGTTGATACTTGGCTCTCACAACTTCCTCTTAGTTTCTCATTCTCGACTTCCATTACTTTCTAGTGGCTTCCTCTGTTTGTATTTTAAACTCATCTATTTCCATTGCTTTGTGAATTCGTGCTACAGGGTTTCCGTTTAGGCAGTTTGGCTTCGGTAAGTTTCTAACCTTCCTCTTGTTCCTTTGACTTTTGTTCTCTTGCTTTTTATTTGCTGATATAATATAGAGAAGAGCACATTTTGATCTCTCACATGATATAAGTATATAAATATTTTAGCATGATAAGAAAAATATATAATATATTTTAGCCAAACTGAATAACAATATAATATGATTACTTTGAAATTATTCAAAAAAATAAATATCTTGTTTTCTTATCGGCATGATGAACAACTGTATAAATTGGGGGATAGCAATTAATTAATCATTAGTTATACCATGAAAAATAGTATTTTTATATTTTTACAATCTGTCTAATTGAGTTAATTAGTTAAGTTGAAGACTTGTATAAGATATGGTTAAGTTGAAAAATAGTACTTTTTGTTGAAGTGCATGAATTAATTTATAACAACATGAATAAATATCTTAAGTAATTAAATTAAATATGGGGGCCAGTTAGCAAAAGAGAATGAGGATGATGTAAGTAATTAAGTATCTTGTTTTTGATGATGACAAATGTTTTTTTCTTCTTTTTCTTAATTTGTAATGAGAAATTGTGTGTATGGCTTGATTAAAGTAGTTAAAAAAAGGGGAAAAGAAAACGGGAAGCACAAGTTAGCTTTGTTAGTTCTTGTTGATGGATGTGATTGATTGCGTGAATGGGCTAAGTACCTATTTTGAAATGAAATGATTAGGTATTGAGACAGGAGATTTAGAAAAAAAAAATGATTTGTTTCCACATATTCTAAGAGACGAGCCAGTGGCAAGGCTTTATGAGCTTGGGAAGGTACTTAATCTAAACACAGCTTTACTTTTGTCTGATAATTTTTTATTTATAATAATATTTCTATTCATAGTCAAAATAGTTCGAATGAATCTCTGTTCTTGACCTGAATGATCCAAATCCTTCCAGGAAAATGCACATAACTTCATAGTCAAAATTCACTGTGCTTATTATTCTCATTCAGTGGCTGGTGGACCATGAATTGTTTATTGTTCTTGGAAGTTAATGTTGCTTTTTGGATATAATGCTAGTGGTTATTTGGAGAGGACATTCTTGAGTCCTGCATCCATGAGGGCAATCAATCTTATTCGTAAATGAATGGAGGATGCTGGTTTGAGAACGTTAGCCTTCTAACTTGTTCAACTCTGAATAATTTTTCTGAGGACATGACAGATGCTTTTGTTGTTATTTGCAGTTGGGTGGACCAAATGGGAAATGTACATGGTCGTGTTGATGGAGCTAAAGCTTTATTGATTGGATCTCACATGGTACATGCATAGGCTAAAATCAAAAGATCTCTCAATATGCCACAATATGATCCTACTGGGATCTTGTATAATGAAGCCGAATGCTACAAACTGAAATGATGCTTGCGCTGTGACATGGCCCAACTTTACCGATGTATACCCTTTTGCACCGATTGACCAAAACTAAAGGTTATCAGCATATCTGGTATTAGGAAATGTTCAACAATTTGAGTGAACTGTTGCTGGACAAATTCTCCTTACATAGCCGACTGGTGGTTATTCGTGCACATTATTTAATTTGCCAATTGTAGATATCCTCATTTGTGCCATTTAGTGGAGTTTCAAGCTGAAGCTCTTGACCGATTGACAAGTGATGATCCTGGAGGAAAGGTCTATACTCTGGATATAACTTCCCTGCCTTGAATCGTATACCACAAGCATTGCACAGAGTATTTCGCCCAAAAGGACCGGTTCTCCATTGAGGAGTTTTTATGGCGTCACAATGACTACATCTTCTCTCCCAGATCCTAGCATCCTTGTGACCACATCTTTTCTCCCAGATCTTAGCATCCCTCCCACTCTGTGTCGAATTCAGAAAATCAATTTTGCACTTGGACAATGATCGAGCCGCTATGTTTTTTGTTTTCAAGATCTTAGTTTGAGACTTCTCAGCAGCTAAATTTGACTCGTCGTCTAGCCGCGTTAATAGAGACATATGATTAGCTTGGTTATTTGACACATCAGTGAATGATTTCCTCTCCGTTTTATCCTTTTCAGGTTGTTCCAATCTTTCCTTTTCACTCTCCCAAGGGGTAGAAAACAT
>TCONS_00001414|GLYMA01G10371.N49|"x":antisense|noncoding probabity:1
CTGCTCCCTATTTCTCGTCTTTTCGTAGCTATTATACTCATGAACCCTAACTCTAAACCACCAAACTGCAGCCATGGATATGTCGCAATCATTGTGGGCTCTGTTCTCGGCTTGGCGTTGCTGCTGTTGCGTGTCTGAGGCGGCGGCGGAGACAGTCAGCAAAGCCGCGAAGCCAGTGGTGGCTGCGCTGGCGGAGGCGGGGACGTCATCGTCAAAGGAGGGACGGGAATCTAGTTCGTCGTTGTCGGTGTCACCGATTCTGGCATCGTTGCTGGGGCTGAACAGGATCAAGACGAGATCGGGGCCGCTGCCGCAGGAGAGCTTCTTCGGATTCAGGGGCGAGAAAGGGACGGCGGTGCTCGGCGGCAACAACCTCTCCCGGCCGGGTGTCGGTGCCCGCGCTGGCGGTGGGAAGAAGAAGTAGGTGGGGAACCAGAGCAGGGTGGGGTTTCATGAGGATTCCGTCGGCGGTGCCGCCGCCACCGGAGGTTGGGGCGATAAGGGGAGCAATTCCGATAGCGTGTCGACGTCAGGGAGCTTGCCATCGCGGGAGCAGAGTCCGGTTGTGTTGCCGCCATCGCGGTTGCAGAACGGAGAATCATCATCGGAAGCTGCAGGAACATGCTGGAAGAGAAGGATCGGTATCCAACGGTGCACAAGTATTGTGGATTTTGGACGCTTGAGCTGATTGATGAGAATCGAAGAGGCCAGTGTGCGGACCAGCTGTGCAAGTGGGTTTGGAAGTTGTGTATATAGGTGACGTGGCTTGTGTTTAAGTGGCTTTGAAGGGCGGTGGTGGGCTCAATACTCCAAGTTGATGTTGGGAGGCACTCAGAAGCTAAAGTAGATGTTTCTTCTTCATTTGTAGTAAGCACACTTTCTTCAGCTACGCTCTCAGAAGAGAATGGGTGGTGGTCCGACATAACATCGTAGAAGGAAGACATGGAAAACGGGATGAATGCACGCGGAATCTGATTGAACCAATTCCAAGTGGAAATCTGCCTCCTGGTTTTGATCCAAGTACTTGCCGCAGTGTCCAAGGAAATTTGACCGTGAAGCTGATGAATGGATAGCTAGGGAGCACGCCAAGGAAATTGCTAACAACAAGCATAACTCGACTAACTCCAAACACAAAAATGGGGCAAAATTCAGGCATTGGTACTGAAGTTTGTATGTATTCTTTTGTTAGCCTTGATCTCTTACTGGCTGATATTCATACCTTTTTACAGAAGGCAAAAGCCTGAAGCATTTCTACTTGGCTCTATGGAGAATGAAATGATATCTGATGGTGTTCTTGCACAAGACATAAACCAAGCATCATCTTTTTGGCTACTACGTGAGGTTCACATTTTTCACTCCATGATTATCTTTTTTAGAAAAAAGTACTTTATCTCTTTTCAAAATTAAGCATATATCCCTGCCATGCTTTGATGTTTAGTTTTCATATTAGTGGTCTCATTACTCTTAGCTTGTTTTCTAATTTTGTAGTTAGTATTTTTACCTCTTCTGAATTCATACTTCAGTTTTTTAAAAATCAGCAAGCTTGACCAAGTTAGGTTGGCTATACACCTTGCATTTTGAATTTTTATACCAATGTCACATTGAAGTTATTGTTATCTACTTGCCCTTCTTATCCACTTGCTTGACTACTAAGGCTCTGGTGGCTGTTTCATCCCCAGAGAAGATTTTAATTCAAACTTTGTATATTGTTTCGTACTTTTACTCTTTACTTGGTATGAACTTCCTGCTAAATTGTTCATATTCTTATTTTTCATATTTATGAGCCAAGCTGATCATATTTACTCTGATTTCAGTTGTTGTCATTTGACTCTTGTGGATGCTTTTTTAGTGTAGACCCTTATTGACATGGACAAAATTAACTAAATGTTTGATCATTAATTGAACATATTGAGTGGCAGAATCAGTTATTGAGTTGTAGAATGTAAATTCATTTTGTTATTTTCATAGGAGTTATTCTTATGTTTATTGTTCAGCAATGGTTTGTCATCAGTAATTAACATTTCAGTTTAGTATGAAATTGAATTTGAGAATAGTAGAACCTTAGCACACTAAACAAATTGATCAAGTTGATAATACAATGATGAGATGCTGGATGATGGTAGCATCATGGAAGCTGAAAAGTGAAAAGCAAAAATGATAACTAGGTAGTACTTTTACATAATTGGTGTAATTGTCAAGTTTTTTTTTCTAATTTTTGTTACTTTTTGAAACTGAAGAATATTTAGGAGAGGAAAATAAAATGTTCTGTTCTAATCATAATATAATGAATAATAAAAGAAAACTGAAGAATTGGTGTACTTTTACAATTGATTTTTTAATTAATATTTTTAATATTTAATATAGAATTATTTAATATTTTAATAATATAAAAAAATAAAACATTAGTATAAAGATATTGTAATTTGGATTTAATTTGATTAAGGAAACAATAATTAAAATTAAAGAAATTAGTAAAGATTGATGGGTTGGAGCTAAATTATAACTACTCACTTTTAGATCTAATATAAGTCTTGTTTTTATAATTTTTCTGAAATTTGCAGTATTCTCACAATTTGTCAGTGTGACGATTTTTAAATTTTCAGAAATAGTTTTTAATTGTCATAAACTGCAGATTTTTTTTACCGTGAATATGATTCTTGTCTAGCACTATCTGACAAATGAACTCATTCAATTAATAGTGTTTTCTTTGAAAGGCAATTGAATTAATATTGTTGAGAAGATATTATTCAAGAAGTGGTGGCTTTGTACGAGATGCATGTCTGTGGCGTTTTTACTGGTTGAGGAAACGGAAATGGGTAATCAATTGAGGTAGGTATGATATCACTAATAGTTAGTCTCTCTGTTTCACGTGCTCGTGTTCCTATTTGGTACATGTATCCATTCAATGGAGCAACTTGTAGGGAATAATCTGTATGATTTTATTGATCGATTATGTTATTATGTTAACACTTTATTTATATTATTCATTACATGCTGTGTTAGATTCTCATTCTCGACTTGATTCTCATTATATGCTGTTGTTGATACTTGGCTCTCACAACTTCCTCTTAGTTTCTCATTCTCGACTTCCATTACTTTCTAGTGGCTTCCTCTGTTTGTATTTTAAACTCATCTATTTCCATTGCTTTGTGAATTCGTGCTACAGGGTTTCCGTTTAGGCAGTTTGGCTTCGGTAAGTTTCTAACCTTCCTCTTGTTCCTTTGACTTTTGTTCTCTTGCTTTTTATTTGCTGATATAATATAGAGAAGAGCACATTTTGATCTCTCACATGATATAAGTATATAAATATTTTAGCATGATAAGAAAAATATATAATATATTTTAGCCAAACTGAATAACAATATAATATGATTACTTTGAAATTATTCAAAAAAATAAATATCTTGTTTTCTTATCGGCATGATGAACAACTGTATAAATTGGGGGATAGCAATTAATTAATCATTAGTTATACCATGAAAAATAGTATTTTTATATTTTTACAATCTGTCTAATTGAGTTAATTAGTTAAGTTGAAGACTTGTATAAGATATGGTTAAGTTGAAAAATAGTACTTTTTGTTGAAGTGCATGAATTAATTTATAACAACATGAATAAATATCTTAAGTAATTAAATTAAATATGGGGGCCAGTTAGCAAAAGAGAATGAGGATGATGTAAGTAATTAAGTATCTTGTTTTTGATGATGACAAATGTTTTTTTCTTCTTTTTCTTAATTTGTAATGAGAAATTGTGTGTATGGCTTGATTAAAGTAGTTAAAAAAAGGGGAAAAGAAAACGGGAAGCACAAGTTAGCTTTGTTAGTTCTTGTTGATGGATGTGATTGATTGCGTGAATGGGCTAAGTACCTATTTTGAAATGAAATGATTAGGTATTGAGACAGGAGATTTAGAAAAAAAAAATGATTTGTTTCCACATATTCTAAGAGACGAGCCAGTGGCAAGGCTTTATGAGCTTGGGAAGGTACTTAATCTAAACACAGCTTTACTTTTGTCTGATAATTTTTTATTTATAATAATATTTCTATTCATAGTCAAAATAGTTCGAATGAATCTCTGTTCTTGACCTGAATGATCCAAATCCTTCCAGGAAAATGCACATAACTTCATAGTCAAAATTCACTGTGCTTATTATTCTCATTCAGTGGCTGGTGGACCATGAATTGTTTATTGTTCTTGGAAGTTAATGTTGCTTTTTGGATATAATGCTAGTGGTTATTTGGAGAGGACATTCTTGAGTCCTGCATCCATGAGGGCAATCAATCTTATTCGTAAATGAATGGAGGATGCTGGTTTGAGAACTTGGGTGGACCAAATGGGAAATGTACATGGTCGTGTTGATGGAGCTAAAGCTTTATTGATTGGATCTCACATGGTACATGCATAGGCTAAAATCAAAAGATCTCTCAATATGCCACAATATGATCCTACTGGGATCTTGTATAATGAAGCCGAATGCTACAAACTGAAATGATGCTTGCGCTGTGACATGGCCCAACTTTACCGATGTATACCCTTTTGCACCGATTGACCAAAACTAAAGGTTATCAGGAAATGTTCAACAATTTGAGTGAACTGTTGCTGGACAAATTCTCCTTACATAGCCGACTGGTGGTTATTCGTGCACATTATTTAATTTGCCAATTGTAGATATCCTCATTTGTGCCATTTAGTGGAGTTTCAAGCTGAAGCTCTTGACCGATTGACAAGTGATGATCCTGGAGGAAAGGTCTATACTCTGGATATAACTTCCCTGCCTTGAATCGTATACCACAAGCATTGCACAGAGTATTTCGCCCAAAAGGACCGGTTCTCCATTGAGGAGTTTTTATGGCGTCACAATGACTACATCTTCTCTCCCAGATCCTAGCATCCTTGTGACCACATCTTTTCTCCCAGATCTTAGCATCCCTCCCACTCTGTGTCGAATTCAGAAAATCAATTTTGCACTTGGACAATGATCGAGCCGCTATGTTTTTTGTTTTCAAGATCTTAGTTTGAGACTTCTCAGCAGCTAAATTTGACTCGTCGTCTAGCCGCGTTAATAGAGACATATGATTAGCTTGGTTATTTGACACATCAGTGAATGATTTCCTCTCCGTTTTATCCTTTTCAGGTTGTTCCAATCTTTCCTTTTCACTCTCCCAAGGGGTAGAAAACAT
>TCONS_00001415|No gene id, No trans_id|"-":intergenic|noncoding probabity:1
ACATAGTAATAAATCTACACAATGGGGAGGACGCTTTTTGGTCTGTCAATACCCGCCAATTCAGAACGGTCATTGTCCTCAATGACAAGGAACATGCTGGAAGAGAAGGATCGGTATCCAACGGTGCACAAGTATTGTGGATTTTGGACGCTTGAGCTGATTGATGAGAATCGAAGAGGCCAGTGTGCGGACCAGCTGTGCAAGTGGGTTTGGAAGTTGTGTATATAGGTGACGTGGCTTGTGTTTAAGTGGCTTTGAAGGGCGGTGGTGGGCTCAATACTCCAAGTTGATGTTGGGAGGCACTCAGAAGCTAAAGTAGATGTTTCTTCTTCATTTGTAGTAAGCACACTTTCTTCAGCTACGCTCTCAGAAGAGAATGGGTGGTGGTCCGACATAACATCGTAGAAGGAAGACATGGAAAACGGGATGAATGCACGCGGAATCTGATTGAACCAATTCCAAGTGGAAATCTGCCTCCTGGTTTTGATCCAAGTACTTGCCGCAGTGTGTGAGTGTTTGCCCAAACATTTTTTTTTTGCCTTTTACTCCTATTTTATCTCCCATTTTTTTGTTTGTTTCATGATTGTGATTGTGTGCAAGCCAAGGAAATTTGACCGTGAAGCTGATGAATGGATAGCTAGGGAGCACGCCAAGGAAATTGCTAACAACAAGCATAACTCGACTAACTCCAAACACAAAAATGGGGCAAAATTCAGTGGTACTGAAGTTTGTATGTATTCTTTTGTTAGCCTTGATCTCTTACTGGCTGATATTCATACCTTTTTACAGAAGGCAAAAGCCTGAAGCATTTCTACTTGGCTCTATGGAGAATGAAATGATATCTGATGGTGTTCTTGCACAAGACATAAACCAAGCATCATCTTTTTGGCTACTACGTGAGGTTCACATTTTTCACTCCATGATTATCTTTTTTAGAAAAAAGTACTTTATCTCTTTTCAAAATTAAGCATATATCCCTGCCATGCTTTGATGTTTAGTTTTCATATTAGTGGTCTCATTACTCTTAGCTTGTTTTCTAATTTTGTAGTTAGTATTTTTACCTCTTCTGAATTCATACTTCAGTTTTTTAAAAATCAGCAAGCTTGACCAAGTTAGGTTGGCTATACACCTTGCATTTTGAATTTTTATACCAATGTCACATTGAAGTTATTGTTATCTACTTGCCCTTCTTATCCACTTGCTTGACTACTAAGGCTCTGGTGGCTGTTTCATCCCCAGAGAAGATTTTAATTCAAACTTTGTATATTGTTTCGTACTTTTACTCTTTACTTGGTATGAACTTCCTGCTAAATTGTTCATATTCTTATTTTTCATATTTATGAGCCAAGCTGATCATATTTACTCTGATTTCAGTTGTTGTCATTTGACTCTTGTGGATGCTTTTTTAGTGTAGACCCTTATTGACATGGACAAAATTAACTAAATGTTTGATCATTAATTGAACATATTGAGTGGCAGAATCAGTTATTGAGTTGTAGAATGTAAATTCATTTTGTTATTTTCATAGGAGTTATTCTTATGTTTATTGTTCAGCAATGGTTTGTCATCAGTAATTAACATTTCAGTTTAGTATGAAATTGAATTTGAGAATAGTAGAACCTTAGCACACTAAACAAATTGATCAAGTTGATAATACAATGATGAGATGCTGGATGATGGTAGCATCATGGAAGCTGAAAAGTGAAAAGCAAAAATGATAACTAGGTAGTACTTTTACATAATTGGTGTAATTGTCAAGTTTTTTTTTCTAATTTTTGTTACTTTTTGAAACTGAAGAATATTTAGGAGAGGAAAATAAAATGTTCTGTTCTAATCATAATATAATGAATAATAAAAGAAAACTGAAGAATTGGTGTACTTTTACAATTGATTTTTTAATTAATATTTTTAATATTTAATATAGAATTATTTAATATTTTAATAATATAAAAAAATAAAACATTAGTATAAAGATATTGTAATTTGGATTTAATTTGATTAAGGAAACAATAATTAAAATTAAAGAAATTAGTAAAGATTGATGGGTTGGAGCTAAATTATAACTACTCACTTTTAGATCTAATATAAGTCTTGTTTTTATAATTTTTCTGAAATTTGCAGTATTCTCACAATTTGTCAGTGTGACGATTTTTAAATTTTCAGAAATAGTTTTTAATTGTCATAAACTGCAGATTTTTTTTACCGTGAATATGATTCTTGTCTAGCACTATCTGACAAATGAACTCATTCAATTAATAGTGTTTTCTTTGAAAGGCAATTGAATTAATATTGTTGAGAAGATATTATTCAAGAAGTGGTGGCTTTGTACGAGATGCATGTCTGTGGCGTTTTTACTGGTTGAGGAAACGGAAATGGGTAATCAATTGAGGGTTTCCGTTTAGGCAGTTTGGCTTCGGTAAGTTTCTAACCTTCCTCTTGTTCCTTTGACTTTTGTTCTCTTGCTTTTTATTTGCTGATATAATATAGAGAAGAGCACATTTTGATCTCTCACATGATATAAGTATATAAATATTTTAGCATGATAAGAAAAATATATAATATATTTTAGCCAAACTGAATAACAATATAATATGATTACTTTGAAATTATTCAAAAAAATAAATATCTTGTTTTCTTATCGGCATGATGAACAACTGTATAAATTGGGGGATAGCAATTAATTAATCATTAGTTATACCATGAAAAATAGTATTTTTATATTTTTACAATCTGTCTAATTGAGTTAATTAGTTAAGTTGAAGACTTGTATAAGATATGGTTAAGTTGAAAAATAGTACTTTTTGTTGAAGTGCATGAATTAATTTATAACAACATGAATAAATATCTTAAGTAATTAAATTAAATATGGGGGCCAGTTAGCAAAAGAGAATGAGGATGATGTAAGTAATTAAGTATCTTGTTTTTGATGATGACAAATGTTTTTTTCTTCTTTTTCTTAATTTGTAATGAGAAATTGTGTGTATGGCTTGATTAAAGTAGTTAAAAAAAGGGGAAAAGAAAACGGGAAGCACAAGTTAGCTTTGTTAGTTCTTGTTGATGGATGTGATTGATTGCGTGAATGGGCTAAGTACCTATTTTGAAATGAAATGATTAGGTATTGAGACAGGAGATTTAGAAAAAAAAAATGATTTGTTTCCACATATTCTAAGAGACGAGCCAGTGGCAAGGCTTTATGAGCTTGGGAAGGTACTTAATCTAAACACAGCTTTACTTTTGTCTGATAATTTTTTATTTATAATAATATTTCTATTCATAGTCAAAATAGTTCGAATGAATCTCTGTTCTTGACCTGAATGATCCAAATCCTTCCAGGAAAATGCACATAACTTCATAGTCAAAATTCACTGTGCTTATTATTCTCATTCAGTGGCTGGTGGACCATGAATTGTTTATTGTTCTTGGAAGTTAATGTTGCTTTTTGGATATAATGCTAGTGGTTATTTGGAGAGGACATTCTTGAGTCCTGCATCCATGAGGGCAATCAATCTTATTCGTAAATGAATGGAGGATGCTGGTTTGAGAACTTGGGTGGACCAAATGGGAAATGTACATGGTCGTGTTGATGGAGCTAAAGCTTTATTGATTGGATCTCACATGGTACATGCATAGGCTAAAATCAAAAGATCTCTCAATATGCCACAATATGATCCTACTGGGATCTTGTATAATGAAGCCGAATGCTACAAACTGAAATGATGCTTGCGCTGTGACATGGCCCAACTTTACCGATGTATACCCTTTTGCACCGATTGACCAAAACTAAAGGTTATCAGCATATCTGGTATTAGGAAATGTTCAACAATTTGAGTGAACTGTTGCTGGACAAATTCTCCTTACATAGCCGACTGGTGGTTATTCGTGCACATTATTTAATTTGCCAATTGTAGATATCCTCATTTGTGCCATTTAGTGGAGTTTCAAGCTGAAGCTCTTGACCGATTGACAAGTGATGATCCTGGAGGAAAGGTATTTCAAGTTTATATGTTGTGCATTAAAATGAAAGAATGCACGTCAGAAGGAAAAAAAAAACTAGATTTATTTTATTCTATTATTCTTATGGGAAACAAGATCAAATTAATTAGGACCCAAACCTAAGTTTACTGCATCTTAGACTACTAGGAAAATAATTTATAATTTTCTGCAAATCCTTGTGGATTGTTTAAGCAAGAATATGATTTAATTATTCTTACTAATGTATGTAATGTTAGTACAATATATGTAAAAATAG
>TCONS_00001421|GLYMA01G10850.N5|"j":new_splice_junction|noncoding probabity:0.992955
AAAAAATTAAAAAAAACTCCCAAGCTCCAAAGGAATATGAATGGTTCTTCTTCCCTAATTTAAATTTTAAACTACCGTAGTAGTGTTTGATTTTTCAAATTTTCCATTTTCCACTCTATTACATTATTACTACGGTAGACTCCTAGCACACTCCGCTTTTCAAGCACAAAACATCCATCGCGCTCCCCCGAGAGAGAATCGCTAAACCTCCGATTGGGCACAAAATAAAAAAAAAACAAAAAATCCAGAGAACGAACGAAACAAACAAAGAAACTAACAAAACGGCACGCCGCAAACACTTCCAAACCAAAAACACAAACAAGAAAGAAAGAAGAACAAGATTTTCAAACAAACCTGTAGTAGAATCGTTAGGGCCGGATATTCGAGTTTCTTTCCCTTATGTAATGCATCAGAAGAAATCAGAGGTTCAGATCGGGAAAGAAAGCGTAGGCGTCTCTTCCGATTTCAATCCGCAATTCCAAAAACACCCCTACCACCGCCACCAGCAATTCTACCCCCAAATCGAAATCGACATATCCCCCTCCCTCCCACCACAGCAACACAACACCGCGCCGCAGCGAACCACCCCCCCTTCTCTCTCCAAACAGAAGCATATTTTCAAGCCCCAGAATGCCGCCTTCTTCTCCGTCACCGTCGCCGCGAAGAGCGCCGCGTTCCGCATGCTGCGGCGCGTGAGGCGCCAGCGCGCGTTGCTCCTGCTCGCGATCCCGCTCCTCTATCTCTACTTCCTCGTCTCGCGCTCGTTCCTCCTCGACCTCCTCTCCGCCATCGCGTTCTCCGCCGCGCTCGTGTTCTCTCTTAACCTCGCTTTCCCTTTGCCGTTCCGCTCGATTCGCCTCAAGGCGGCCAAGAATTCTGCCTCCCGTCCCGCGGCGGCGCTGCCTGTGTTCTGGACGATCGGGTCGCGGCAGAAGACGGAGAAGCGCGCGGCAGCGTCGGGGTGCTGGGTGCAGGTGTTTGGGAACGGAGACGTTTACGAAGGGGAGTTTCACCGAGGGAAGTGTTCGGGGAGTGGGGTGTATTATTACAGCAGGAGCGGGAGGTACGAGGGTGATTGGGTAGATGGAAAGTACGATGGGTATGGGGTGGAAACGTGGGCGCGCGGGAGCCGCTACCGCGGGTGTTACTGGCAGGGGCTGAGGCACGGGTTTGGGGTGTATAGGTTTTACACCGGGGATGTGTATGCTGGAGAGTGGTCCAATGGACAGAGCCACGGGTGTGGGGTTCACACGTGCGAGGATGGGAGTCGGTATGTTGGGGAGTTTAAGTGGGGGGTTAAGCATGGCCATGGGCATTACCATTTCAGTGTATTGATAAAGGATTG
>TCONS_00001449|GLYMA01G12840.N11|"j":new_splice_junction|noncoding probabity:0.983032
TCACTTCCCAATTTTTTCTGACGGTGAAAACTCAAAAGAAACCACGTCATTCATTCCTCTCTTACGTTCTCTCAGTCTCGCGATTTCTCGTGAGTCCTCTCTCAGTCTAGCGATTCCTTTCTCGTTGTGGCACTTTCACCCTCATGTTCCTTGACATCTCTATCAATTTCTCTTCGATTTGATGTTGAATTCATCACTCTATCCAATGTGATTGTAGAGTTCAAGTTGAAGACTACTATGCAAAGGTTTTATTTGTGATAGAACTTTTTTTCTTTAATTAATATTTGATTTAATTGCTCTGTAATGGTGAAGTACCTATATGACTAATTCTATTTTTCCTGTTATGAGGAATTGAGCAATTCATCATATACAGACTCATTGTGACAGGGAGTAAACTTAAACCTATGTTTCTGAATCCTGTATTTGATTAATTCTGAATTTTGAATGATTACATTTAAGACTTTGAAGCTTTGTAGCCATAATACCTTTCAAATAGAACTTGTATGTCATTTCCTGATTGGTCTACGCCATTGATTTAATAATGATTTTACTCACAAAAGCAGTACTCTACAACTTAAACAAGCATTAAGATTTCCAATTTATTCTGAATGACTATACTAATAACTATTGATACCAATTATTTTTTATGAATTGGAGCACATATCAATTCTCACAAAGGAAATGTTGATGATTTGTTAATCATGAGATGTGATGGTGATACGATGTTTAAAATGTGTAGTAGTTATTGCCACTGTACCTATTATGTCTAGAACCTGGTTTTGTCTAGCACAATTACTAAGTTGATGTTAAAAGAAATAGAATGGATACTAGGGGATTAGTAGCTCGTACTAGTGATAAGGTAAGATGCAAGGAGAGAGTATCTTAGGTTTTTGAATGGTAAGTTGTAACCAATCACACTCATGGTAGGTGTGTAGGATTAGGAAGGCAAGGGAGGGAATTCGGTGGAATATAATAGGATATGAAACTGGAATTCACTTGTTTTTTTTTATATTGCTACCTATTTCTTATTTCTCACTTAAATTTCACTTTATTTTGGCTTTTGCTCTTTTTTGTTCTTCCAAATTCCAATTGTCATTTCTCATTCAAATTTTAATCATCTTACCATTTCAATTTGTTCTGTTTTATTCTAGGCTTTGTAATCCTTTGAATAATCAAATTATTTGATCATGTGAGTGCCTTGATTGATGTTTTTTTTTATAAAAAAAATGCTATGTTGTTTCCTCTCTGAATGTTAGCTAGCTCATGTAAAAATCTCTTGAGTTAACAGGTGAGAAAATGGAACAAGCGATATTGACCTAGGACCGTACAATAGGGAAAATGGAATACAAATTTAGAGCAGGTTCAAAATGATAAAAACTCTATTACAAGTTCAGAATCCACCTAATTTATATGTGCAACTGTGAAGTTATTCCTTAGCAGTTAAAAGATGATAGAGCTCAAAAGCTTGCTCTACAGCCCTAGCTTGAGGTGGTTAGTCAAACATGATTTCTCTAGTTCTTATTAGTTTTTTAGATTGGTCCACACATCTAAGGCACTTAACAGGACTCAGTTTTTTATTTCTCCAGGACTTTCTTGCAAAAGTCAATTTTAAGGAATGCCTCTTCTGCATTCTATTTTTTTTTATTAACTAACAAAGCACTGAGAAATTGCAAAGTGCATTAGAAGAACTTGTTTCGGTTTTGAAATTTAGTGTATCAAACTCTCTAATAATTACTTAACAACATTGCTACTTGATGATTCTCTCCTATATCATTTTGTTTATCAACCAAATTTTCTTCTAGTGTTCAGTCATATTTTGTTGCATGTAGATAATGATATGGTTAGGTCATTTCACCTGAAAAATTCAAGCTTCATTGACTTGAGAGAACTTGAGCACACAAGAAAGCTAGCTGTGGAACTTGAGCTTACAATCTTTTGCTTTCTAGTGGAGGAACTTTCAGAGGAACTAGTGTGCTAATGTGGGCAAATTTTGAAGCAGCTGAAGAACTTACTATCAGGAAGCAATTGTGGACATTATCAAAAAGAATGGGTGTTGGAATGACAAAATTTATTTGCCAGGTACCCATAATTTTTTCCACTTGTGGACTTGTTGACACCGTTCAAGAAGGGTATACTGGATTCCACATGGGAGCATTCAACGTAGAAGTAAGTGGAGTAGAAAAATAGTCTTGTATAATTTTGTTAAAGGAGTGAATCTGATAGAAATAGAATATAATTGGGGTCTTGTTTTTTATGCGGTGTGAAGTTGTTGATCCAGCTGATGTGGAAAAGTTAGTAACTACGGATCTTACTACCATCACTCAATTTAATGTTGGTTAGATCTTGTAGTTGTTAACATTTTAGTTTTTATTTGAATGCACACTCTTATTAAAATATGTTTTGGTTGCATTCTTATGTTTTATTTTTTCAGCTCTTGTTGCTAGTTGGTCAATTAAAATAATTTTCCCTTTTCACTGCTTCACCTCTTTATAAATTTTGTTAAATTTTAAATCTTGTAACACCTCCTTTTAAAAAATGTTGTATAAAAAATTAAACATCGTATGCTAAAATTTAAAGATAGGGGGAGGGAGCCTCAGCTATATAAGGTATGTTGTTTAATTAAGAGGTTGTGAAAGTGAAAATTTATGTATCCCTAGAAGCTAAAGCCAGCCTAGGAAAGACAAACATGTAGATACGAGGGATTACAATCTTATCAAATCTGAAACTAAATTATTCATTTTCAAATTGCTGGTATGTACGTATTTCAGCACACAAGGAAACAAATTATTCAGTTATTATCAAGCAAAAGGGACACAGTAGTGCACCTTAGCTCTAAGTAGTCTAATTTAGAAATTAAATATTGAAATCAGATTGGAGTAGTTGTAGCATCTAAGTAGTCTAATTTTTAAGCTTCAAGATAGGCCAAGTTAGTTGATTTGATTCACATACCTATGCAACTATAATTGAAAAGCTATCACATCTATTTGCATAAGATATTCATTTGTATATGTTAATATGTATTCCTTTATGTCATTGTAATGACTTACAACAATGAAGATAACCAAGTAATGGTTTTGAGGTAAAGACATTTTTTTCTTGTATATATGCTTGATCATTTTAAAAATTTGTTGCTAACTTAGTTTATGAATGTGCAGATCAGTGATTACTTGAATGTGACTATTTTGTTGGTTATTGTGAGTGCTGGATATCATCTCAGCTTGGCTAGGTGTTTTGGGACATAAATACTTTAGTTTATTTTTGTGATTATGTGATTTTACTTAGATGTGGTTATTGTAGATGCTAGATATCATCTCATCTTTGTTAGGTGTTTTGGGATACATAAATACTCTTATTTGTTTTTGTGATTAATGTGACTTCCCCGGGAAATGGACCTTTGTCCCCTTCATCCCTCAGAGAAAGAGGAGTTTTATTAGTCCATGTTTGTGAATTTTCAATGTTTGCTTTGACGTTTCAAAACTATTAGAACTTTTTTTAAAG
>TCONS_00001451|GLYMA01G12840.N13|"j":new_splice_junction|noncoding probabity:0.992814
TCACTTCCCAATTTTTTCTGACGGTGAAAACTCAAAAGAAACCACGTCATTCATTCCTCTCTTACGTTCTCTCAGTCTCGCGATTTCTCGTGAGTCCTCTCTCAGTCTAGCGATTCCTTTCTCGTTGTGGCACTTTCACCCTCATGTTCCTTGACATCTCTATCAATTTCTCTTCGATTTGATGTTGAATTCATCACTCTATCCAATGTGATTGTAGAGTTCAAGTTGAAGACTACTATGCAAAGGTTTTATTTGTGATAGAACTTTTTTTCTTTAATTAATATTTGATTTAATTGCTCTGTAATGGTGAAGTACCTATATGACTAATTCTATTTTTCCTGTTATGAGGAATTGAGCAATTCATCATATACAGACTCATTGTGACAGGGAGTAAACTTAAACCTATGTTTCTGAATCCTGTATTTGATTAATTCTGAATTTTGAATGATTACATTTAAGACTTTGAAGCTTTGTAGCCATAATACCTTTCAAATAGAACTTGTATGTCATTTCCTGATTGGTCTACGCCATTGATTTAATAATGATTTTACTCACAAAAGCAGTACTCTACAACTTAAACAAGCATTAAGATTTCCAATTTATTCTGAATGACTATACTAATAACTATTGATACCAATTATTTTTTATGAATTGGAGCACATATCAATTCTCACAAAGGAAATGTTGATGATTTGTTAATCATGAGATGTGATGGTGATACGATGTTTAAAATGTGTAGTAGTTATTGCCACTGTACCTATTATGTCTAGAACCTGGTTTTGTCTAGCACAATTACTAAGTTGATGTTAAAAGAAATAGAATGGATACTAGGGGATTAGTAGCTCGTACTAGTGATAAGGTAAGATGCAAGGAGAGAGTATCTTAGGTTTTTGAATGGTAAGTTGTAACCAATCACACTCATGGTAGGTGTGTAGGATTAGGAAGGCAAGGGAGGGAATTCGGTGGAATATAATAGGATATGAAACTGGAATTCACTTGTTTTTTTTTATATTGCTACCTATTTCTTATTTCTCACTTAAATTTCACTTTATTTTGGCTTTTGCTCTTTTTTGTTCTTCCAAATTCCAATTGTCATTTCTCATTCAAATTTTAATCATCTTACCATTTCAATTTGTTCTGTTTTATTCTAGGCTTTGTAATCCTTTGAATAATCAAATTATTTGATCATGTGAGTGCCTTGATTGATGTTTTTTTTTATAAAAAAAATGCTATGTTGTTTCCTCTCTGAATGTTAGCTAGCTCATGTAAAAATCTCTTGAGTTAACAGGTGAGAAAATGGAACAAGCGATATTGACCTAGGACCGTACAATAGGGAAAATGGAATACAAATTTAGAGCAGGTTCAAAATGATAAAAACTCTATTACAAGTTCAGAATCCACCTAATTTATATGTGCAACTGTGAAGTTATTCCTTAGCAGTTAAAAGATGATAGAGCTCAAAAGCTTGCTCTACAGCCCTAGCTTGAGATAATGATATGGTTAGGTCATTTCACCTGAAAAATTCAAGCTTCATTGACTTGAGAGAACTTGAGCACACAAGAAAGCTAGCTGTGGAACTTGAGCTTACAATCTTTTGCTTTCTAGTGGAGGAACTTTCAGAGGAACTAGTGTGCTAATGTGGGCAAATTTTGAAGCAGCTGAAGAACTTAGTATGACTATCAGGAAGCAATTGTGGACATTATCAAAAAGAATGGGTGTTGGAATGACAAAATTTATTTGCCAGGTACCCATAATTTTTTCCACTTGTGGACTTGTTGACACCGTTCAAGAAGGGTATACTGGATTCCACATGGGAGCATTCAACGTAGAAGTAAGTGGAGTAGAAAAATAGTCTTGTATAATTTTGTTAAAGGAGTGAATCTGATAGAAATAGAATATAATTGGGGTCTTGTTTTTTATGCGGTGTGAAGTTGTTGATCCAGCTGATGTGGAAAAGTTAGTAACTACGGATCTTACTACCATCACTCAATTTAATGTTGGTTAGATCTTGTAGTTGTTAACATTTTAGTTTTTATTTGAATGCACACTCTTATTAAAATATGTTTTGGTTGCATTCTTATGTTTTATTTTTTCAGCTCTTGTTGCTAGTTGGTCAATTAAAATAATTTTCCCTTTTCACTGCTTCACCTCTTTATAAATTTTGTTAAATTTTAAATCTTGTAACACCTCCTTTTAAAAAATGTTGTATAAAAAATTAAACATCGTATGCTAAAATTTAAAGATAGGGGGAGGGAGCCTCAGCTATATAAGGTATGTTGTTTAATTAAGAGGTTGTGAAAGTGAAAATTTATGTATCCCTAGAAGCTAAAGCCAGCCTAGGAAAGACAAACATGTAGATACGAGGGATTACAATCTTATCAAATCTGAAACTAAATTATTCATTTTCAAATTGCTGGTATGTACGTATTTCAGCACACAAGGAAACAAATTATTCAGTTATTATCAAGCAAAAGGGACACAGTAGTGCACCTTAGCTCTAAGTAGTCTAATTTAGAAATTAAATATTGAAATCAGATTGGAGTAGTTGTAGCATCTAAGTAGTCTAATTTTTAAGCTTCAAGATAGGCCAAGTTAGTTGATTTGATTCACATACCTATGCAACTATAATTGAAAAGCTATCACATCTATTTGCATAAGATATTCATTTGTATATGTTAATATGTATTCCTTTATGTCATTGTAATGACTTACAACAATGAAGATAACCAAGTAATGGTTTTGAGGTAAAGACATTTTTTTCTTGTATATATGCTTGATCATTTTAAAAATTTGTTGCTAACTTAGTTTATGAATGTGCAGATCAGTGATTACTTGAATGTGACTATTTTGTTGGTTATTGTGAGTGCTGGATATCATCTCAGCTTGGCTAGGTGTTTTGGGACATAAATACTTTAGTTTATTTTTGTGATTATGTGATTTTACTTAGATGTGGTTATTGTAGATGCTAGATATCATCTCATCTTTGTTAGGTGTTTTGGGATACATAAATACTCTTATTTGTTTTTGTGATTAATGTGACTTCCCCGGGAAATGGACCTTTGTCCCCTTCATCCCTCAGAGAAAGAGGAGTTTTATTAGTCCATGTTTGTGAATTTTCAATGTTTGCTTTGACGTTTCAAAACTATTAGAACTTTTTTTAAAG
>TCONS_00001455|GLYMA01G12840.N17|"j":new_splice_junction|noncoding probabity:1
[truncated: 32,652,522 more chars]
