# Supplementary material for: Transcriptome-wide functional characterization reveals novel relationships among differentially expressed transcripts in developing soybean embryos
Source: BMC Genomics. 2015 Nov 14;16:928. doi: 10.1186/s12864-015-2108-x (PMC4647491; doi:10.1186/s12864-015-2108-x)
Supplement: Additional file 8: Table S3. — Summary of all information relevant to 2,938 transcripts. This file contains the following information: gene and transcript IDs, k-means and super-cluster assignments, various transcript features related to sequence length, conserved domains, CPC and CodeWise results related to coding potential, and Mercator-based annotation. Most information in other supplemental Tables is derived from this file to facilitate further data mining. (XLSX 1589 kb) [file 12864_2015_2108_MOESM8_ESM.xlsx]

## Sheet: 2938Trns_domains_CodeWise
Transcript_ID	Gene_name	Transcript_Name	Arabidopsis Homolog(s)	*k-means Cluster_Number	Detailed Super Cluster	Super Cluster	Class_Code	Strand	TimeofDE	Sequence_Length(nc)	5'UTR_Length (nu)	Protein_Length (aa)	#domains	Domain_names(Seperated by ;)	Incomplete	Defenition	CPC_status	CPC_Score	CodeWise_Class	CodeWise Probability_Coding	CodeWise Probability_Noncoding	BiNCODE	BINNAME	Description	Type	BiNCODE	BINNAME	Description	Type	BiNCODE	BINNAME	Description	Type
TCONS_00001660	Glyma01g20790	Glyma01g20790.1	None Available	8	Down in Day 5 and DT	Down in Day 5 and DT	=	+	D55	1041	308	126	NO NCBI CDD results	-	-	-	coding	0.229502	coding	0.918408	0.0815916	'35.2'	'not assigned.unknown'	' no hits & (original description: Glyma01g20790.1)'	T
TCONS_00006627	Glyma01g26981	Glyma01g26981.1	AT2G37975,AT3G54085	8	Down in Day 5 and DT	Down in Day 5 and DT	=	-	D55	585	105	112	2 domains	Yos1;Yos1 superfamily	-;-	Yos1-like; In yeast, Yos1 is a subunit of the Yip1p-Yif1p complex and is required for transport between the endoplasmic reticulum and the Golgi complex. Yos1 appears to be conserved in eukaryotes.	coding	0.547627	coding	0.999883	0.000116807	'35.1'	'not assigned.no ontology'	'(at2g37975 : 90.1) Yos1-like protein; FUNCTIONS IN: molecular_function unknown; INVOLVED IN: biological_process unknown; LOCATED IN: endomembrane system; EXPRESSED IN: 22 plant structures; EXPRESSED DURING: 13 growth stages; CONTAINS InterPro DOMAIN/s: Yos1-like (InterPro:IPR013880); BEST Arabidopsis thaliana protein match is: Yos1-like protein (TAIR:AT3G54085.2); Has 211 Blast hits to 211 prote…	T
TCONS_00006877	Glyma01g31300	Glyma01g31300.N2	None Available	8	Down in Day 5 and DT	Down in Day 5 and DT	j	-	D10,D15,D45	826	151	100	NO NCBI CDD results	-	-	-	coding	3.87866	coding	0.534925	0.465075	'35.2'	'not assigned.unknown'	' no hits & (original description: Glyma01g31300.N2)'	T
TCONS_00007784	Glyma01g37760	Glyma01g37760.2	AT4G36520,AT4G12770	8	Down in Day 5 and DT	Down in Day 5 and DT	=	-	D45	4900	195	1469	21 domains	DnaJ;DnaJ superfamily;PTZ00121;PTZ00121;PTZ00121;PTZ00121;PTZ00121;PTZ00121;PTZ00121;PRK00409;DUF390;SMC_prok_B;SMC_N;tolA_full;SbcC;Caldesmon;DUF874;2A1904;COG4026;MDN1;2A1904	-;-;N;N;N;N;N;N;N;N;NC;C;NC;NC;N;C;NC;NC;N;N;N	DnaJ domain; DnaJ domains (J-domains) are associated with hsp70 heat-shock system and it is thought that this domain mediates the interaction. DnaJ-domain is therefore part of a chaperone (protein folding) system. The T-antigens, although not in Prosite are confirmed as DnaJ containing domains from literature.;DnaJ domain or J-domain. DnaJ/Hsp40 (heat shock protein 40) proteins are highly conserv…	coding	13.3338	coding	1	1e-07	'35.1'	'not assigned.no ontology'	'(at4g36520 : 236.0) Chaperone DnaJ-domain superfamily protein; FUNCTIONS IN: heat shock protein binding; CONTAINS InterPro DOMAIN/s: Heat shock protein DnaJ, N-terminal (InterPro:IPR001623); BEST Arabidopsis thaliana protein match is: Chaperone DnaJ-domain superfamily protein (TAIR:AT4G12770.2); Has 187564 Blast hits to 104912 proteins in 3501 species: Archae - 1251; Bacteria - 31029; Metazoa - …	T
TCONS_00007785	Glyma01g37760	Glyma01g37760.N5	None Available	8	Down in Day 5 and DT	Down in Day 5 and DT	j	-	D40,D45,D55	4017	47	78	NO NCBI CDD results	-	-	-	coding	10.5892	noncoding	0.00397192	0.996028	'35.2'	'not assigned.unknown'	' no hits & (original description: Glyma01g37760.N5)'	T
TCONS_00009681	Glyma02g01590	Glyma02g01590.1	AT5G10530,AT5G65600	8	Down in Day 5 and DT	Down in Day 5 and DT	=	+	D55	1258	138	285	1 Domains	lectin_L-type superfamily	-	legume lectins; The L-type (legume-type) lectins are a highly diverse family of carbohydrate binding proteins that generally display no enzymatic activity toward the sugars they bind. This family includes arcelin, concanavalinA, the lectin-like receptor kinases, the ERGIC-53/VIP36/EMP46 type1 transmembrane proteins, and an alpha-amylase inhibitor. L-type lectins have a dome-shaped beta-barrel car…	coding	4.13814	coding	0.998906	0.00109421	'26.16'	'misc.myrosinases-lectin-jacalin'	'(p05046|lec_soybn : 493.0) Lectin precursor (Agglutinin) (SBA) - Glycine max (Soybean) & (gnl|cdd|84552 : 215.0) no description available & (ipr013320 : 198.17314) Concanavalin A-like lectin/glucanase, subgroup & (loc_os08g03020.1 : 146.0) no description available & (at5g10530 : 111.0) Concanavalin A-like lectin protein kinase family protein; FUNCTIONS IN: kinase activity; INVOLVED IN: protein a…	T
TCONS_00011318	Glyma02g11820	Glyma02g11820.2	AT3G61580,AT2G46210	8	Down in Day 5 and DT	Down in Day 5 and DT	=	+	D45	2086	330	451	2 Domains	Membrane-FADS-like superfamily;Cyt-b5 superfamily	-;-	The membrane fatty acid desaturase (Membrane_FADS)-like CD includes membrane FADSs, alkane hydroxylases, beta carotene ketolases (CrtW-like), hydroxylases (CrtR-like), and other related proteins. They are present in all groups of organisms with the exception of archaea. Membrane FADSs are non-heme, iron-containing, oxygen-dependent enzymes involved in regioselective introduction of double bonds i…	coding	5.33545	coding	0.999836	0.000163753	'11.8.1'	'lipid metabolism.'exotics' (steroids, squalene etc).sphingolipids'	'(at2g46210 : 717.0) Fatty acid/sphingolipid desaturase; FUNCTIONS IN: oxidoreductase activity, oxidoreductase activity, acting on paired donors, with oxidation of a pair of donors resulting in the reduction of molecular oxygen to two molecules of water, iron ion binding, heme binding; INVOLVED IN: oxidation reduction, fatty acid biosynthetic process, lipid metabolic process; EXPRESSED IN: 23 pla…	T
TCONS_00012705	Glyma02g25290	Glyma02g25290.2	AT5G54800,AT1G61800	8	Down in Day 5 and DT	Down in Day 5 and DT	=	+	D45,D55	1856	226	395	2 Domains	TPT superfamily;EamA superfamily	-;-	Triose-phosphate Transporter family; This family includes transporters with a specificity for triose phosphate.;EamA-like transporter family; This family includes many hypothetical membrane proteins of unknown function. Many of the proteins contain two copies of the aligned region. The family used to be known as DUF6.	coding	5.7424	coding	1	1e-07	'34.8'	'transport.metabolite transporters at the envelope membrane'	'(at5g54800 : 497.0) Encodes glucose6-Phosphate/phosphate transporter 1. Essential for pollen maturation and embryo sac development.; glucose 6-phosphate/phosphate translocator 1 (GPT1); FUNCTIONS IN: antiporter activity, glucose-6-phosphate transmembrane transporter activity; INVOLVED IN: vacuole organization, pollen maturation, embryo sac development, response to nematode, lipid particle organi…	T
TCONS_00013284	Glyma02g36370	Glyma02g36370.1	AT1G74920,AT2G24270	8	Down in Day 5 and DT	Down in Day 5 and DT	=	+	D10,D55	2143	772	497	11 domains	ALDH_F11_NP-GAPDH;ALDH-SF superfamily;PLN02466;COG4230;PLN02419;PRK11904;PRK11905;putA;PaaN-DH;PRK11563;PRK13805	-;-;-;C;-;N;NC;NC;C;C;C	NADP+-dependent non-phosphorylating glyceraldehyde 3-phosphate dehydrogenase and ALDH family 11; NADP+-dependent non-phosphorylating glyceraldehyde 3-phosphate dehydrogenase (NP-GAPDH, EC=1.2.1.9) catalyzes the irreversible oxidation of glyceraldehyde 3-phosphate to 3-phosphoglycerate generating NADPH for biosynthetic reactions. This CD also includes the Arabidopsis thaliana osmotic-stress-induci…	coding	5.97759	coding	1	1e-07	'4.1.9'	'glycolysis.cytosolic branch.non-phosphorylating glyceraldehyde 3-phosphate dehydrogenase (NPGAP-DH)'	'(loc_os08g34210.1 : 558.0) no description available & (p81406|gapn_pea : 555.0) NADP-dependent glyceraldehyde-3-phosphate dehydrogenase (EC 1.2.1.9) (Non-phosphorylating glyceraldehyde 3-phosphate dehydrogenase) (Glyceraldehyde-3-phosphate dehydrogenase [NADP+]) (Triosephosphate dehydrogenase) - Pisum sativum (Garden & (at2g24270 : 543.0) Encodes a protein with non-phosphorylating NADP-dependent…	T
TCONS_00015485	Glyma02g01590	Glyma02g01590.N2	None Available	8	Down in Day 5 and DT	Down in Day 5 and DT	x	-	D10,D55	1000	505	72	NO NCBI CDD results	-	-	-	noncoding	-0.737411	noncoding	0.00348031	0.99652	'35.2'	'not assigned.unknown'	' no hits & (original description: Glyma02g01590.N2)'	T
TCONS_00025223	Glyma03g37080	Glyma03g37080.4	AT3G12290,AT4G00620	8	Down in Day 5 and DT	Down in Day 5 and DT	=	+	D55	1327	60	294	2 Domains	NAD_bind_amino_acid_DH superfamily;THF_DHG_CYH superfamily	-;-	NAD(P) binding domain of amino acid dehydrogenase-like proteins; Amino acid dehydrogenase(DH)-like NAD(P)-binding domains are members of the Rossmann fold superfamily and are found in glutamate, leucine, and phenylalanine DHs (DHs), methylene tetrahydrofolate DH, methylene-tetrahydromethanopterin DH, methylene-tetrahydropholate DH/cyclohydrolase, Shikimate DH-like proteins, malate oxidoreductases…	coding	6.07832	coding	1	1e-07	'25.5'	'C1-metabolism.Methylenetetrahydrofolate dehydrogenase & Methenyltetrahydrofolate cyclohydrolase'	'(at3g12290 : 467.0) Amino acid dehydrogenase family protein; FUNCTIONS IN: binding, catalytic activity; INVOLVED IN: folic acid and derivative biosynthetic process, metabolic process; LOCATED IN: chloroplast; EXPRESSED IN: 25 plant structures; EXPRESSED DURING: 14 growth stages; CONTAINS InterPro DOMAIN/s: Tetrahydrofolate dehydrogenase/cyclohydrolase, NAD(P)-binding domain (InterPro:IPR020631),…	T
TCONS_00025224	Glyma03g37080	Glyma03g37080.5	AT3G12290,AT4G00620	8	Down in Day 5 and DT	Down in Day 5 and DT	=	+	D45,D55	1399	60	294	2 Domains	NAD_bind_amino_acid_DH superfamily;THF_DHG_CYH superfamily	-;-	NAD(P) binding domain of amino acid dehydrogenase-like proteins; Amino acid dehydrogenase(DH)-like NAD(P)-binding domains are members of the Rossmann fold superfamily and are found in glutamate, leucine, and phenylalanine DHs (DHs), methylene tetrahydrofolate DH, methylene-tetrahydromethanopterin DH, methylene-tetrahydropholate DH/cyclohydrolase, Shikimate DH-like proteins, malate oxidoreductases…	coding	6.03231	coding	0.999711	0.000288726	'25.5'	'C1-metabolism.Methylenetetrahydrofolate dehydrogenase & Methenyltetrahydrofolate cyclohydrolase'	'(at3g12290 : 467.0) Amino acid dehydrogenase family protein; FUNCTIONS IN: binding, catalytic activity; INVOLVED IN: folic acid and derivative biosynthetic process, metabolic process; LOCATED IN: chloroplast; EXPRESSED IN: 25 plant structures; EXPRESSED DURING: 14 growth stages; CONTAINS InterPro DOMAIN/s: Tetrahydrofolate dehydrogenase/cyclohydrolase, NAD(P)-binding domain (InterPro:IPR020631),…	T
TCONS_00027400	Glyma03g10002	Glyma03g10002.N2	AT4G14130,AT3G23730	8	Down in Day 5 and DT	Down in Day 5 and DT	j	-	D15	3682	434	260	2 Domains	KOW superfamily;Glyco_hydrolase_16 superfamily	-;NC	KOW: an acronym for the authors&apos; surnames (Kyrpides, Ouzounis and Woese); KOW domain is known as an RNA-binding motif that is shared so far among some families of ribosomal proteins, the essential bacterial transcriptional elongation factor NusG, the eukaryotic chromatin elongation factor Spt5, the higher eukaryotic KIN17 proteins and Maturation Earlyr4. The KOW motif contains an invariants …	coding	2.06376	coding	0.9491	0.0508996	'10.7'	'cell wall.modification'	'(p35694|bru1_soybn : 144.0) Brassinosteroid-regulated protein BRU1 precursor - Glycine max (Soybean) & (at3g23730 : 130.0) xyloglucan endotransglucosylase/hydrolase 16 (XTH16); FUNCTIONS IN: hydrolase activity, acting on glycosyl bonds, hydrolase activity, hydrolyzing O-glycosyl compounds, xyloglucan:xyloglucosyl transferase activity; INVOLVED IN: carbohydrate metabolic process, cellular glucan …	T
TCONS_00041324	Glyma04g41020	Glyma04g41020.1	AT5G24380,AT5G53550	8	Down in Day 5 and DT	Down in Day 5 and DT	=	-	D10,D45,D55	3071	720	676	1 Domains	OPT superfamily	-	OPT oligopeptide transporter protein; The OPT family of oligopeptide transporters is distinct from the ABC pfam00005 and PTR pfam00854 transporter families. OPT transporters were first recognised in fungi (Candida albicans and Schizosaccharomyces pombe), but this alignment also includes orthologues from Arabidopsis thaliana. OPT transporters are thought to have 12-14 transmembrane domains and con…	coding	11.1519	coding	0.999998	1.93827e-06	'34.12'	'transport.metal'	'(at5g53550 : 1026.0) YELLOW STRIPE like 3 (YSL3); CONTAINS InterPro DOMAIN/s: Oligopeptide transporter OPT superfamily (InterPro:IPR004813); BEST Arabidopsis thaliana protein match is: YELLOW STRIPE like 2 (TAIR:AT5G24380.1). & (loc_os04g45860.2 : 932.0) no description available & (gnl|cdd|66819 : 346.0) no description available & (ipr004813 : 298.6942) Oligopeptide transporter OPT superfamily &…	T	'34.13'	'transport.peptides and oligopeptides'	'(at5g53550 : 1026.0) YELLOW STRIPE like 3 (YSL3); CONTAINS InterPro DOMAIN/s: Oligopeptide transporter OPT superfamily (InterPro:IPR004813); BEST Arabidopsis thaliana protein match is: YELLOW STRIPE like 2 (TAIR:AT5G24380.1). & (loc_os04g45860.2 : 932.0) no description available & (gnl|cdd|66819 : 346.0) no description available & (ipr004813 : 298.6942) Oligopeptide transporter OPT superfamily &…	T
TCONS_00050030	Glyma05g27840	Glyma05g27840.1	AT1G67550	8	Down in Day 5 and DT	Down in Day 5 and DT	=	-	D10,D15,D45	2938	229	839	4 Domains	metallo-dependent_hydrolases superfamily;Urease_beta superfamily;Urease_gamma superfamily;Urease_alpha superfamily	-;-;-;-	Superfamily of metallo-dependent hydrolases (also called amidohydrolase superfamily) is a large group of proteins that show conservation in their 3-dimensional fold (TIM barrel) and in details of their active site. The vast majority of the members have a conserved metal binding site, involving four histidines and one aspartic acid residue. In the common reaction mechanism, the metal ion (or ions)…	coding	15.1235	coding	1	1e-07	'13.2.2.3'	'amino acid metabolism.degradation.glutamate family.arginine'	'(at1g67550 : 1193.0) Encodes a nickel-containing urea hydrolase involved in nitrogen recycling. It requires three urease accessory proteins for its activation.; urease (URE); CONTAINS InterPro DOMAIN/s: Urease, alpha subunit (InterPro:IPR005848), Urease, alpha subunit, conserved site (InterPro:IPR017950), Amidohydrolase 1 (InterPro:IPR006680), Urease, alpha/gamma subunit (InterPro:IPR002026), Ur…	T
TCONS_00050033	Glyma05g27840	Glyma05g27840.N2	AT1G67550	8	Down in Day 5 and DT	Down in Day 5 and DT	j	-	D55	2913	204	839	4 Domains	metallo-dependent_hydrolases superfamily;Urease_beta superfamily;Urease_gamma superfamily;Urease_alpha superfamily	-;-;-;-	Superfamily of metallo-dependent hydrolases (also called amidohydrolase superfamily) is a large group of proteins that show conservation in their 3-dimensional fold (TIM barrel) and in details of their active site. The vast majority of the members have a conserved metal binding site, involving four histidines and one aspartic acid residue. In the common reaction mechanism, the metal ion (or ions)…	coding	14.5772	coding	1	1e-07	'13.2.2.3'	'amino acid metabolism.degradation.glutamate family.arginine'	'(at1g67550 : 1193.0) Encodes a nickel-containing urea hydrolase involved in nitrogen recycling. It requires three urease accessory proteins for its activation.; urease (URE); CONTAINS InterPro DOMAIN/s: Urease, alpha subunit (InterPro:IPR005848), Urease, alpha subunit, conserved site (InterPro:IPR017950), Amidohydrolase 1 (InterPro:IPR006680), Urease, alpha/gamma subunit (InterPro:IPR002026), Ur…	T
TCONS_00055609	Glyma06g13470	Glyma06g13470.1	AT3G49260,AT5G03040	8	Down in Day 5 and DT	Down in Day 5 and DT	=	+	D55	2008	280	446	1 Domains	DUF4005 superfamily	N	Protein of unknown function (DUF4005); This is a C-terminal region of plant IQ-containing putative calmodulin-binding proteins.	coding	3.93161	coding	0.999668	0.000332045	'30.3'	'signalling.calcium'	'(at3g49260 : 164.0) IQ-domain 21 (iqd21); FUNCTIONS IN: calmodulin binding; INVOLVED IN: biological_process unknown; LOCATED IN: cellular_component unknown; EXPRESSED IN: 19 plant structures; EXPRESSED DURING: 13 growth stages; CONTAINS InterPro DOMAIN/s: IQ calmodulin-binding region (InterPro:IPR000048); BEST Arabidopsis thaliana protein match is: IQ-domain 2 (TAIR:AT5G03040.3). & (reliability:…	T
TCONS_00056375	Glyma06g17050	Glyma06g17050.5	AT5G07350,AT5G61780	8	Down in Day 5 and DT	Down in Day 5 and DT	=	+	D55	3774	236	990	6 Domains	SNc superfamily;SNc superfamily;TUDOR superfamily;SNc superfamily;SNc superfamily;SNc superfamily	-;-;-;-;-;-	Staphylococcal nuclease homologues. SNase homologues are found in bacteria, archaea, and eukaryotes. They contain no disufide bonds.;Staphylococcal nuclease homologues. SNase homologues are found in bacteria, archaea, and eukaryotes. They contain no disufide bonds.;Tudor domains are found in many eukaryotic organisms and have been implicated in protein-protein interactions in which methylated pro…	coding	10.2022	coding	1	1e-07	'27.3.73'	'RNA.regulation of transcription.Zn-finger(CCHC)'	'(at5g07350 : 1402.0) RNA binding protein with nuclease activity essential for stress response. Involved in mechanisms acting on mRNAs entering the secretory pathway. Functionally redundant with TSN2.; TUDOR-SN protein 1 (Tudor1); CONTAINS InterPro DOMAIN/s: Staphylococcal nuclease (SNase-like) (InterPro:IPR006021), RNA-induced silencing complex, nuclease component Tudor-SN (InterPro:IPR016685), …	T
TCONS_00056381	Glyma06g17050	Glyma06g17050.3	AT5G07350,AT5G61780	8	Down in Day 5 and DT	Down in Day 5 and DT	=	+	D55	3496	236	990	6 Domains	SNc superfamily;SNc superfamily;TUDOR superfamily;SNc superfamily;SNc superfamily;SNc superfamily	-;-;-;-;-;-	Staphylococcal nuclease homologues. SNase homologues are found in bacteria, archaea, and eukaryotes. They contain no disufide bonds.;Staphylococcal nuclease homologues. SNase homologues are found in bacteria, archaea, and eukaryotes. They contain no disufide bonds.;Tudor domains are found in many eukaryotic organisms and have been implicated in protein-protein interactions in which methylated pro…	coding	10.2373	coding	1	1.39676e-07	'27.3.73'	'RNA.regulation of transcription.Zn-finger(CCHC)'	'(at5g07350 : 1402.0) RNA binding protein with nuclease activity essential for stress response. Involved in mechanisms acting on mRNAs entering the secretory pathway. Functionally redundant with TSN2.; TUDOR-SN protein 1 (Tudor1); CONTAINS InterPro DOMAIN/s: Staphylococcal nuclease (SNase-like) (InterPro:IPR006021), RNA-induced silencing complex, nuclease component Tudor-SN (InterPro:IPR016685), …	T
TCONS_00059459	Glyma06g01471	Glyma06g01471.1	AT4G39260,AT2G21660	8	Down in Day 5 and DT	Down in Day 5 and DT	=	-	D10,D15	967	107	182	1 Domains	RRM_SF superfamily	-	RNA recognition motif (RRM) superfamily; RRM, also known as RBD (RNA binding domain) or RNP (ribonucleoprotein domain), is a highly abundant domain in eukaryotes found in proteins involved in post-transcriptional gene expression processes including mRNA and rRNA processing, RNA export, and RNA stability. This domain is 90 amino acids in length and consists of a four-stranded beta-sheet packed aga…	coding	1.88726	coding	0.999999	1.01622e-06	'27.3.75'	'RNA.regulation of transcription.GRP'	'(p49311|grp2_sinal : 134.0) Glycine-rich RNA-binding protein GRP2A - Sinapis alba (White mustard) (Brassica hirta) & (loc_os12g43600.3 : 132.0) no description available & (at2g21660 : 131.0) Encodes a small glycine-rich RNA binding protein that is part of a negative-feedback loop through which AtGRP7 regulates the circadian oscillations of its own transcript. Gene expression is induced by cold. …	T	'27.4'	'RNA.RNA binding'	'(p49311|grp2_sinal : 134.0) Glycine-rich RNA-binding protein GRP2A - Sinapis alba (White mustard) (Brassica hirta) & (loc_os12g43600.3 : 132.0) no description available & (at2g21660 : 131.0) Encodes a small glycine-rich RNA binding protein that is part of a negative-feedback loop through which AtGRP7 regulates the circadian oscillations of its own transcript. Gene expression is induced by cold. …	T
TCONS_00059703	Glyma06g02800	Glyma06g02800.N4	AT1G47900,AT1G19835	8	Down in Day 5 and DT	Down in Day 5 and DT	j	-	D45,D55	3676	72	1080	NO NCBI CDD results	-	-	-	coding	14.5506	coding	1	1e-07	'35.2'	'not assigned.unknown'	'(at1g19835 : 679.0) Plant protein of unknown function (DUF869); FUNCTIONS IN: molecular_function unknown; INVOLVED IN: biological_process unknown; EXPRESSED IN: 22 plant structures; EXPRESSED DURING: 13 growth stages; CONTAINS InterPro DOMAIN/s: Protein of unknown function DUF869, plant (InterPro:IPR008587); BEST Arabidopsis thaliana protein match is: Plant protein of unknown function (DUF869) (…	T
TCONS_00059705	Glyma06g02800	Glyma06g02800.2	AT1G47900,AT1G19835	8	Down in Day 5 and DT	Down in Day 5 and DT	=	-	D45	3972	368	1080	NO NCBI CDD results	-	-	-	coding	14.7652	coding	1	1e-07	'35.2'	'not assigned.unknown'	'(at1g19835 : 679.0) Plant protein of unknown function (DUF869); FUNCTIONS IN: molecular_function unknown; INVOLVED IN: biological_process unknown; EXPRESSED IN: 22 plant structures; EXPRESSED DURING: 13 growth stages; CONTAINS InterPro DOMAIN/s: Protein of unknown function DUF869, plant (InterPro:IPR008587); BEST Arabidopsis thaliana protein match is: Plant protein of unknown function (DUF869) (…	T
TCONS_00066813	Glyma07g05580	Glyma07g05580.N5	None Available	8	Down in Day 5 and DT	Down in Day 5 and DT	j	+	D55	1533	438	46	NO NCBI CDD results	-	-	-	coding	4.80943	noncoding	8.84035e-06	0.999991	'35.2'	'not assigned.unknown'	' no hits & (original description: Glyma07g05580.N5)'	T
TCONS_00066827	Glyma07g05580	Glyma07g05580.4	AT1G32900,AT3G01180	8	Down in Day 5 and DT	Down in Day 5 and DT	=	+	D55	2436	178	619	2 Domains	Glycosyltransferase_GTB_type superfamily;Glyco_transf_5 superfamily	-;-	Glycosyltransferases catalyze the transfer of sugar moieties from activated donor molecules to specific acceptor molecules, forming glycosidic bonds. The acceptor molecule can be a lipid, a protein, a heterocyclic compound, or another carbohydrate residue. The structures of the formed glycoconjugates are extremely diverse, reflecting a wide range of biological functions. The members of this famil…	coding	7.25217	coding	0.999986	1.38128e-05	'2.1.2.2'	'major CHO metabolism.synthesis.starch.starch synthase'	'(q42857|ssg1_ipoba : 840.0) Granule-bound starch synthase 1, chloroplast precursor (EC 2.4.1.242) (Granule-bound starch synthase I) (GBSS-I) - Ipomoea batatas (Sweet potato) (Batate) & (at1g32900 : 810.0) UDP-Glycosyltransferase superfamily protein; FUNCTIONS IN: protein binding, transferase activity, transferring glycosyl groups; INVOLVED IN: biosynthetic process, glucan biosynthetic process; L…	T
TCONS_00069445	Glyma07g30410	Glyma07g30410.1	AT1G14870,AT5G35525	8	Down in Day 5 and DT	Down in Day 5 and DT	=	+	D10,D40,D45	1116	251	159	1 Domains	PLAC8 superfamily	-	PLAC8 family; This family includes the Placenta-specific gene 8 protein.	coding	0.65719	coding	0.966844	0.033156	'35.1'	'not assigned.no ontology'	'(at1g14870 : 117.0) PLANT CADMIUM RESISTANCE 2 (PCR2); FUNCTIONS IN: molecular_function unknown; INVOLVED IN: response to oxidative stress; LOCATED IN: plasma membrane; EXPRESSED IN: callus; CONTAINS InterPro DOMAIN/s: Protein of unknown function Cys-rich (InterPro:IPR006461); BEST Arabidopsis thaliana protein match is: PLAC8 family protein (TAIR:AT5G35525.1); Has 803 Blast hits to 802 proteins …	T
TCONS_00069446	Glyma07g30410	Glyma07g30410.2	AT1G14870,AT5G35525	8	Down in Day 5 and DT	Down in Day 5 and DT	=	+	D10,D45	553	121	143	1 Domains	PLAC8 superfamily	-	PLAC8 family; This family includes the Placenta-specific gene 8 protein.	coding	0.928051	coding	0.999833	0.000166515	'35.1'	'not assigned.no ontology'	'(at1g14870 : 132.0) PLANT CADMIUM RESISTANCE 2 (PCR2); FUNCTIONS IN: molecular_function unknown; INVOLVED IN: response to oxidative stress; LOCATED IN: plasma membrane; EXPRESSED IN: callus; CONTAINS InterPro DOMAIN/s: Protein of unknown function Cys-rich (InterPro:IPR006461); BEST Arabidopsis thaliana protein match is: PLAC8 family protein (TAIR:AT5G35525.1); Has 803 Blast hits to 802 proteins …	T
TCONS_00082928	Glyma08g38440	Glyma08g38440.1	AT2G22490,AT5G65420	8	Down in Day 5 and DT	Down in Day 5 and DT	=	+	D15,D25,D30,D45	1738	214	346	1 Domains	CYCLIN superfamily	-	Cyclin box fold. Protein binding domain functioning in cell-cycle and transcription control. Present in cyclins, TFIIB and Retinoblastoma (RB).The cyclins consist of 8 classes of cell cycle regulators that regulate cyclin dependent kinases (CDKs). TFIIB is a transcription factor that binds the TATA box. Cyclins, TFIIB and RB contain 2 copies of the domain.	coding	4.04739	coding	0.999647	0.000352772	'31.3'	'cell.cycle'	'(loc_os09g29100.1 : 244.0) no description available & (at2g22490 : 241.0) encodes a D-type cyclin whose transcription level is regulated by sucrose but not phytohormones or nitrate. Protein physically interacts with CDC2A. CycD2 kinase activity is regulated by sequestration of CycD2 protein in a form inaccessible to immunoprecipitation and probably not complexed to CDC2A.; Cyclin D2;1 (CYCD2;1);…	T
TCONS_00095708	Glyma09g33590	Glyma09g33590.1	AT5G10570,AT5G65640	8	Down in Day 5 and DT	Down in Day 5 and DT	=	+	D30,D35,D45	1520	182	333	2 Domains	HLH superfamily;ACT superfamily	-;C	Helix-loop-helix domain, found in specific DNA- binding proteins that act as transcription factors; 60-100 amino acids long. A DNA-binding basic region is followed by two alpha-helices separated by a variable loop region; HLH forms homo- and heterodimers, dimerization creates a parallel, left-handed, four helix bundle; the basic region N-terminal to the first amphipathic helix mediates high-affin…	coding	3.76459	coding	0.999482	0.000517755	'27.3.6'	'RNA.regulation of transcription.bHLH,Basic Helix-Loop-Helix family'	'(at5g65640 : 251.0) beta HLH protein 93 (bHLH093); FUNCTIONS IN: DNA binding, sequence-specific DNA binding transcription factor activity; INVOLVED IN: regulation of transcription; LOCATED IN: nucleus; EXPRESSED IN: 22 plant structures; EXPRESSED DURING: 13 growth stages; CONTAINS InterPro DOMAIN/s: Helix-loop-helix DNA-binding domain (InterPro:IPR001092), Helix-loop-helix DNA-binding (InterPro:…	T
TCONS_00096035	Glyma09g34940	Glyma09g34940.4	AT1G31420,AT2G35620	8	Down in Day 5 and DT	Down in Day 5 and DT	=	+	D45,D55	2826	479	595	5 Domains	PKc_like superfamily;PKc_like superfamily;LRRNT_2 superfamily;APH_ChoK_like superfamily;PRK14879 superfamily	-;N;-;-;NC	Protein Kinases, catalytic domain; The protein kinase superfamily is mainly composed of the catalytic domains of serine/threonine-specific and tyrosine-specific protein kinases. It also includes RIO kinases, which are atypical serine protein kinases, aminoglycoside phosphotransferases, and choline kinases. These proteins catalyze the transfer of the gamma-phosphoryl group from ATP to hydroxyl gro…	coding	4.82998	coding	1	1e-07	'30.2.13'	'signalling.receptor kinases.leucine rich repeat XIII'	'(at1g31420 : 915.0) Encodes a plasma membrane localized leucine-rich repeat receptor kinase that is involved in cell wall elongation. Loss of function mutations of FEI1 and FEI2 exhibit defects in root and hypocotyl cell elongation. Double mutants are defective in cell wall biosynthesis and have thick hypocotyls, and short, thick roots.; FEI 1 (FEI1); FUNCTIONS IN: protein serine/threonine kinas…	T
TCONS_00096037	Glyma09g34940	Glyma09g34940.6	AT1G31420,AT2G35620	8	Down in Day 5 and DT	Down in Day 5 and DT	=	+	D45,D55	2822	475	595	5 Domains	PKc_like superfamily;PKc_like superfamily;LRRNT_2 superfamily;APH_ChoK_like superfamily;PRK14879 superfamily	-;N;-;-;NC	Protein Kinases, catalytic domain; The protein kinase superfamily is mainly composed of the catalytic domains of serine/threonine-specific and tyrosine-specific protein kinases. It also includes RIO kinases, which are atypical serine protein kinases, aminoglycoside phosphotransferases, and choline kinases. These proteins catalyze the transfer of the gamma-phosphoryl group from ATP to hydroxyl gro…	coding	4.83119	coding	0.999976	2.42443e-05	'30.2.13'	'signalling.receptor kinases.leucine rich repeat XIII'	'(at1g31420 : 915.0) Encodes a plasma membrane localized leucine-rich repeat receptor kinase that is involved in cell wall elongation. Loss of function mutations of FEI1 and FEI2 exhibit defects in root and hypocotyl cell elongation. Double mutants are defective in cell wall biosynthesis and have thick hypocotyls, and short, thick roots.; FEI 1 (FEI1); FUNCTIONS IN: protein serine/threonine kinas…	T
TCONS_00096393	Glyma09g37000	Glyma09g37000.N2	AT3G29060,AT1G14040	8	Down in Day 5 and DT	Down in Day 5 and DT	j	+	D55	2892	74	759	5 Domains	EXS superfamily;SPX superfamily;SPX superfamily;COG5408 superfamily;COG5408 superfamily	-;C;N;C;N	EXS family; We have named this region the EXS family after (ERD1, XPR1, and SYG1). This family includes C-terminus portions from the SYG1 G-protein associated signal transduction protein from Saccharomyces cerevisiae, and sequences that are thought to be murine leukaemia virus (MLV) receptors (XPR1). N-terminus portions from these proteins are aligned in the SPX pfam03105 family. The previously n…	coding	8.081	coding	1	1e-07	'34.7'	'transport.phosphate'	'(at3g29060 : 777.0) EXS (ERD1/XPR1/SYG1) family protein; LOCATED IN: integral to membrane; EXPRESSED IN: 6 plant structures; EXPRESSED DURING: L mature pollen stage, M germinated pollen stage, 4 anthesis, petal differentiation and expansion stage; CONTAINS InterPro DOMAIN/s: EXS, C-terminal (InterPro:IPR004342), SPX, N-terminal (InterPro:IPR004331); BEST Arabidopsis thaliana protein match is: EX…	T
TCONS_00118436	Glyma11g15950	Glyma11g15950.2	AT3G45260,AT5G60470	8	Down in Day 5 and DT	Down in Day 5 and DT	=	+	D55	2533	518	574	NO NCBI CDD results	-	-	-	coding	6.67972	coding	0.999981	1.89227e-05	'27.3.11'	'RNA.regulation of transcription.C2H2 zinc finger family'	'(at3g45260 : 300.0) C2H2-like zinc finger protein; FUNCTIONS IN: sequence-specific DNA binding transcription factor activity, zinc ion binding, nucleic acid binding; INVOLVED IN: regulation of transcription; LOCATED IN: intracellular; EXPRESSED IN: 13 plant structures; EXPRESSED DURING: 9 growth stages; CONTAINS InterPro DOMAIN/s: Zinc finger, C2H2-like (InterPro:IPR015880), Zinc finger, C2H2-ty…	T
TCONS_00120866	Glyma11g00370	Glyma11g00370.1	AT2G14740,AT2G14720	8	Down in Day 5 and DT	Down in Day 5 and DT	=	-	D55	2531	262	628	2 Domains	PA superfamily;EGF_CA superfamily	-;C	PA: Protease-associated (PA) domain. The PA domain is an insert domain in a diverse fraction of proteases. The significance of the PA domain to many of the proteins in which it is inserted is undetermined. It may be a protein-protein interaction domain. At peptidase active sites, the PA domain may participate in substrate binding and/or promoting conformational changes, which influence the stabil…	coding	12.7863	coding	0.999998	2.40533e-06	'29.3.4.3'	'protein.targeting.secretory pathway.vacuole'	'(p93484|vsr1_pea : 1149.0) Vacuolar sorting receptor 1 precursor (BP-80) (80 kDa proaleurein-binding protein) - Pisum sativum (Garden pea) & (at2g14740 : 1097.0) Encodes a vacuolar sorting receptor that participates in vacuolar sorting in vegetative tissues and in seeds.; vaculolar sorting receptor 3 (VSR3); FUNCTIONS IN: calcium ion binding; INVOLVED IN: intracellular protein transport, protein…	T
TCONS_00127899	Glyma12g07890	Glyma12g07890.6	AT3G45780,AT5G58140	8	Down in Day 5 and DT	Down in Day 5 and DT	=	+	D45	4018	818	977	6 Domains	PKc_like superfamily;PAS superfamily;PAS superfamily;PAC superfamily;PAC superfamily;APH_ChoK_like superfamily	-;-;-;-;-;-	Protein Kinases, catalytic domain; The protein kinase superfamily is mainly composed of the catalytic domains of serine/threonine-specific and tyrosine-specific protein kinases. It also includes RIO kinases, which are atypical serine protein kinases, aminoglycoside phosphotransferases, and choline kinases. These proteins catalyze the transfer of the gamma-phosphoryl group from ATP to hydroxyl gro…	coding	9.12672	coding	1	1e-07	'30.11'	'signalling.light'	'(at3g45780 : 1227.0) Blue-light photoreceptor. Contains a light activated serine-threonine kinase domain and LOV1 and LOV2 repeats. Mutants are defective in blue-light response. Mediates blue light-induced growth enhancements. PHOT1 and PHOT2 mediate blue light-dependent activation of the plasma membrane H+-ATPase in guard cell protoplasts. PHOT1 undergoes blue-light-dependent autophosphorylatio…	T
TCONS_00127900	Glyma12g07890	Glyma12g07890.N7	AT3G45780,AT5G58140	8	Down in Day 5 and DT	Down in Day 5 and DT	j	+	D45	3255	55	977	6 Domains	PKc_like superfamily;PAS superfamily;PAS superfamily;PAC superfamily;PAC superfamily;APH_ChoK_like superfamily	-;-;-;-;-;-	Protein Kinases, catalytic domain; The protein kinase superfamily is mainly composed of the catalytic domains of serine/threonine-specific and tyrosine-specific protein kinases. It also includes RIO kinases, which are atypical serine protein kinases, aminoglycoside phosphotransferases, and choline kinases. These proteins catalyze the transfer of the gamma-phosphoryl group from ATP to hydroxyl gro…	coding	9.33256	coding	1	1e-07	'30.11'	'signalling.light'	'(at3g45780 : 1227.0) Blue-light photoreceptor. Contains a light activated serine-threonine kinase domain and LOV1 and LOV2 repeats. Mutants are defective in blue-light response. Mediates blue light-induced growth enhancements. PHOT1 and PHOT2 mediate blue light-dependent activation of the plasma membrane H+-ATPase in guard cell protoplasts. PHOT1 undergoes blue-light-dependent autophosphorylatio…	T
TCONS_00128133	Glyma12g08990	Glyma12g08990.N2	AT5G03760,AT5G22740	8	Down in Day 5 and DT	Down in Day 5 and DT	j	+	D10	1261	469	238	1 Domains	Glyco_tranf_GTA_type superfamily	C	Glycosyltransferase family A (GT-A) includes diverse families of glycosyl transferases with a common GT-A type structural fold; Glycosyltransferases (GTs) are enzymes that synthesize oligosaccharides, polysaccharides, and glycoconjugates by transferring the sugar moiety from an activated nucleotide-sugar donor to an acceptor molecule, which may be a growing oligosaccharide, a lipid, or a protein.…	coding	3.74307	coding	0.999637	0.00036287	'10.2'	'cell wall.cellulose synthesis'	'(at5g22740 : 378.0) encodes a beta-mannan synthase based on in vitro enzyme assays from heterologously expressed protein; cellulose synthase-like A02 (CSLA02); CONTAINS InterPro DOMAIN/s: Glycosyl transferase, family 2 (InterPro:IPR001173); BEST Arabidopsis thaliana protein match is: Nucleotide-diphospho-sugar transferases superfamily protein (TAIR:AT5G03760.1); Has 5133 Blast hits to 5129 prote…	T
TCONS_00128135	Glyma12g08990	Glyma12g08990.1	AT5G03760,AT5G22740	8	Down in Day 5 and DT	Down in Day 5 and DT	=	+	D10,D30,D40,D45,D55	2786	469	543	1 Domains	Glyco_tranf_GTA_type superfamily	-	Glycosyltransferase family A (GT-A) includes diverse families of glycosyl transferases with a common GT-A type structural fold; Glycosyltransferases (GTs) are enzymes that synthesize oligosaccharides, polysaccharides, and glycoconjugates by transferring the sugar moiety from an activated nucleotide-sugar donor to an acceptor molecule, which may be a growing oligosaccharide, a lipid, or a protein.…	coding	9.523	coding	0.999991	8.69781e-06	'10.2'	'cell wall.cellulose synthesis'	'(at5g22740 : 917.0) encodes a beta-mannan synthase based on in vitro enzyme assays from heterologously expressed protein; cellulose synthase-like A02 (CSLA02); CONTAINS InterPro DOMAIN/s: Glycosyl transferase, family 2 (InterPro:IPR001173); BEST Arabidopsis thaliana protein match is: Nucleotide-diphospho-sugar transferases superfamily protein (TAIR:AT5G03760.1); Has 5133 Blast hits to 5129 prote…	T
TCONS_00132456	Glyma12g08915	Glyma12g08915.N2	AT3G44830,AT5G13640	8	Down in Day 5 and DT	Down in Day 5 and DT	j	-	D10,D15,D45	2419	239	624	1 Domains	PLN02517 superfamily	-	phosphatidylcholine-sterol O-acyltransferase	coding	8.50009	coding	1	1e-07	'11.8.10'	'lipid metabolism.'exotics' (steroids, squalene etc).phosphatidylcholinesterol O-acyltransferase'	'(at3g44830 : 749.0) Lecithin:cholesterol acyltransferase family protein; FUNCTIONS IN: phosphatidylcholine-sterol O-acyltransferase activity; INVOLVED IN: lipid metabolic process; LOCATED IN: cellular_component unknown; CONTAINS InterPro DOMAIN/s: Lecithin:cholesterol acyltransferase (InterPro:IPR003386); BEST Arabidopsis thaliana protein match is: phospholipid:diacylglycerol acyltransferase (TA…	T
TCONS_00136124	Glyma13g04540	Glyma13g04540.N3	None Available	8	Down in Day 5 and DT	Down in Day 5 and DT	j	+	D55	1204	1025	41	NO NCBI CDD results	-	-	-	coding	2.84104	noncoding	3.86681e-06	0.999996	'35.2'	'not assigned.unknown'	' no hits & (original description: Glyma13g04540.N3)'	T
TCONS_00138950	Glyma13g24810	Glyma13g24810.1	AT2G33770,AT2G16920	8	Down in Day 5 and DT	Down in Day 5 and DT	=	+	D40,D55	4779	1575	933	1 Domains	UBCc superfamily	-	Ubiquitin-conjugating enzyme E2, catalytic (UBCc) domain. This is part of the ubiquitin-mediated protein degradation pathway in which a thiol-ester linkage forms between a conserved cysteine and the C-terminus of ubiquitin and complexes with ubiquitin protein ligase enzymes, E3. This pathway regulates many fundamental cellular processes. There are also other E2s which form thiol-ester linkages wi…	coding	9.75612	coding	1	1e-07	'29.5.11.3'	'protein.degradation.ubiquitin.E2'	'(at2g33770 : 823.0) Encodes a ubiquitin-conjugating E2 enzyme. UBC24 mRNA accumulation is suppressed by miR399f, miR399b and miR399c. Involved in phosphate starvation response.; phosphate 2 (PHO2); CONTAINS InterPro DOMAIN/s: Ubiquitin-conjugating enzyme/RWD-like (InterPro:IPR016135), Ubiquitin-conjugating enzyme, E2 (InterPro:IPR000608); BEST Arabidopsis thaliana protein match is: ubiquitin-con…	T
TCONS_00146536	Glyma13g24810	Glyma13g24810.N2	None Available	8	Down in Day 5 and DT	Down in Day 5 and DT	x	-	D55	1585	1130	73	NO NCBI CDD results	-	-	-	noncoding	-1.05212	noncoding	3.52935e-08	1	'35.2'	'not assigned.unknown'	' no hits & (original description: Glyma13g24810.N2)'	T
TCONS_00158435	Glyma14g37350	Glyma14g37350.1	AT5G05580,AT3G11170	8	Down in Day 5 and DT	Down in Day 5 and DT	=	-	D45	1466	96	376	2 Domains	Membrane-FADS-like superfamily;DUF3474 superfamily	-;N	The membrane fatty acid desaturase (Membrane_FADS)-like CD includes membrane FADSs, alkane hydroxylases, beta carotene ketolases (CrtW-like), hydroxylases (CrtR-like), and other related proteins. They are present in all groups of organisms with the exception of archaea. Membrane FADSs are non-heme, iron-containing, oxygen-dependent enzymes involved in regioselective introduction of double bonds i…	coding	4.84947	coding	0.999837	0.000163271	'11.2.3'	'lipid metabolism.FA desaturation.omega 3 desaturase'	'(p48625|fad3e_soybn : 676.0) Omega-3 fatty acid desaturase, endoplasmic reticulum (EC 1.14.19.-) - Glycine max (Soybean) & (at5g05580 : 549.0) Encodes a temperature sensitive plastidic fatty acid desaturase.; fatty acid desaturase 8 (FAD8); CONTAINS InterPro DOMAIN/s: Protein of unknown function DUF3474 (InterPro:IPR021863), Fatty acid desaturase, type 1 (InterPro:IPR005804); BEST Arabidopsis th…	T
TCONS_00158438	Glyma14g37350	Glyma14g37350.N3	None Available	8	Down in Day 5 and DT	Down in Day 5 and DT	j	-	D15,D45,D55	1079	156	50	NO NCBI CDD results	-	-	-	coding	4.02386	noncoding	3.72011e-06	0.999996	'35.2'	'not assigned.unknown'	' no hits & (original description: Glyma14g37350.N3)'	T
TCONS_00170447	Glyma16g02110	Glyma16g02110.4	AT1G32900,AT3G01180	8	Down in Day 5 and DT	Down in Day 5 and DT	=	+	D55	2485	225	619	2 Domains	Glycosyltransferase_GTB_type superfamily;Glyco_transf_5 superfamily	-;-	Glycosyltransferases catalyze the transfer of sugar moieties from activated donor molecules to specific acceptor molecules, forming glycosidic bonds. The acceptor molecule can be a lipid, a protein, a heterocyclic compound, or another carbohydrate residue. The structures of the formed glycoconjugates are extremely diverse, reflecting a wide range of biological functions. The members of this famil…	coding	7.51368	coding	0.999988	1.19447e-05	'2.1.2.2'	'major CHO metabolism.synthesis.starch.starch synthase'	'(q42857|ssg1_ipoba : 837.0) Granule-bound starch synthase 1, chloroplast precursor (EC 2.4.1.242) (Granule-bound starch synthase I) (GBSS-I) - Ipomoea batatas (Sweet potato) (Batate) & (at1g32900 : 814.0) UDP-Glycosyltransferase superfamily protein; FUNCTIONS IN: protein binding, transferase activity, transferring glycosyl groups; INVOLVED IN: biosynthetic process, glucan biosynthetic process; L…	T
TCONS_00170448	Glyma16g02110	Glyma16g02110.3	AT1G32900,AT3G01180	8	Down in Day 5 and DT	Down in Day 5 and DT	=	+	D55	2336	132	619	2 Domains	Glycosyltransferase_GTB_type superfamily;Glyco_transf_5 superfamily	-;-	Glycosyltransferases catalyze the transfer of sugar moieties from activated donor molecules to specific acceptor molecules, forming glycosidic bonds. The acceptor molecule can be a lipid, a protein, a heterocyclic compound, or another carbohydrate residue. The structures of the formed glycoconjugates are extremely diverse, reflecting a wide range of biological functions. The members of this famil…	coding	7.57428	coding	1	1e-07	'2.1.2.2'	'major CHO metabolism.synthesis.starch.starch synthase'	'(q42857|ssg1_ipoba : 837.0) Granule-bound starch synthase 1, chloroplast precursor (EC 2.4.1.242) (Granule-bound starch synthase I) (GBSS-I) - Ipomoea batatas (Sweet potato) (Batate) & (at1g32900 : 814.0) UDP-Glycosyltransferase superfamily protein; FUNCTIONS IN: protein binding, transferase activity, transferring glycosyl groups; INVOLVED IN: biosynthetic process, glucan biosynthetic process; L…	T
TCONS_00173029	Glyma16g27521	Glyma16g27521.1	AT5G36930,AT5G17680	8	Down in Day 5 and DT	Down in Day 5 and DT	=	+	D15,D55	4384	684	1149	1 Domains	TIR_2 superfamily	-	TIR domain; This is a family of bacterial Toll-like receptors.	coding	11.3803	coding	1	1e-07	'20.1'	'stress.biotic'	'(at5g36930 : 471.0) Disease resistance protein (TIR-NBS-LRR class) family; FUNCTIONS IN: transmembrane receptor activity, ATP binding; INVOLVED IN: signal transduction, defense response, apoptosis, innate immune response; LOCATED IN: intrinsic to membrane; EXPRESSED IN: 19 plant structures; EXPRESSED DURING: 13 growth stages; CONTAINS InterPro DOMAIN/s: NB-ARC (InterPro:IPR002182), Toll-Interleu…	T	'20.1.7'	'stress.biotic.PR-proteins'	'(at5g36930 : 471.0) Disease resistance protein (TIR-NBS-LRR class) family; FUNCTIONS IN: transmembrane receptor activity, ATP binding; INVOLVED IN: signal transduction, defense response, apoptosis, innate immune response; LOCATED IN: intrinsic to membrane; EXPRESSED IN: 19 plant structures; EXPRESSED DURING: 13 growth stages; CONTAINS InterPro DOMAIN/s: NB-ARC (InterPro:IPR002182), Toll-Interleu…	T
TCONS_00176873	Glyma16g26140	Glyma16g26140.2	AT3G26935,AT5G41060	8	Down in Day 5 and DT	Down in Day 5 and DT	=	-	D45,D55	1927	333	438	1 Domains	zf-DHHC superfamily	-	DHHC palmitoyltransferase; This family includes the well known DHHC zinc binding domain as well as three of the four conserved transmembrane regions found in this family of palmitoyltransferase enzymes.	coding	3.18809	coding	1	1e-07	'27.3.99'	'RNA.regulation of transcription.unclassified'	'(at3g26935 : 712.0) DHHC-type zinc finger family protein; FUNCTIONS IN: zinc ion binding; INVOLVED IN: biological_process unknown; LOCATED IN: plasma membrane; EXPRESSED IN: 24 plant structures; EXPRESSED DURING: 12 growth stages; CONTAINS InterPro DOMAIN/s: Zinc finger, DHHC-type (InterPro:IPR001594); BEST Arabidopsis thaliana protein match is: DHHC-type zinc finger family protein (TAIR:AT5G410…	T
TCONS_00182837	Glyma17g35530	Glyma17g35530.1	None Available	8	Down in Day 5 and DT	Down in Day 5 and DT	=	+	D10,D45,D55	917	239	88	1 Domains	GASA superfamily	-	Gibberellin regulated protein; This is the GASA gibberellin regulated cysteine rich protein family. The expression of these proteins is up-regulated by the plant hormone gibberellin, most of these proteins have some role in plant development. There are 12 cysteine residues conserved within the alignment giving the potential for these proteins to posses 6 disulphide bonds.	coding	0.430641	coding	0.835416	0.164584	'35.2'	'not assigned.unknown'	' no hits & (original description: Glyma17g35530.1)'	T
TCONS_00192324	Glyma18g42940	Glyma18g42940.2	AT1G32780,AT1G64710	8	Down in Day 5 and DT	Down in Day 5 and DT	=	+	D45	1338	162	367	2 Domains	MDR superfamily;ADH_N superfamily	-;-	Medium chain reductase/dehydrogenase (MDR)/zinc-dependent alcohol dehydrogenase-like family; The medium chain reductase/dehydrogenases (MDR)/zinc-dependent alcohol dehydrogenase-like family, which contains the zinc-dependent alcohol dehydrogenase (ADH-Zn) and related proteins, is a diverse group of proteins related to the first identified member, class I mammalian ADH. MDRs display a broad range …	coding	4.66419	coding	1	1e-07	'26.11'	'misc.alcohol dehydrogenases'	'(gnl|cdd|35245 : 470.0) no description available & (at1g32780 : 419.0) GroES-like zinc-binding dehydrogenase family protein; FUNCTIONS IN: oxidoreductase activity, zinc ion binding; INVOLVED IN: oxidation reduction; EXPRESSED IN: 12 plant structures; EXPRESSED DURING: LP.04 four leaves visible, 4 anthesis, LP.02 two leaves visible, petal differentiation and expansion stage, D bilateral stage; CO…	T
TCONS_00192329	Glyma18g42940	Glyma18g42940.1	AT1G32780,AT1G64710	8	Down in Day 5 and DT	Down in Day 5 and DT	=	+	D45	2176	162	397	2 Domains	MDR superfamily;ADH_N superfamily	-;-	Medium chain reductase/dehydrogenase (MDR)/zinc-dependent alcohol dehydrogenase-like family; The medium chain reductase/dehydrogenases (MDR)/zinc-dependent alcohol dehydrogenase-like family, which contains the zinc-dependent alcohol dehydrogenase (ADH-Zn) and related proteins, is a diverse group of proteins related to the first identified member, class I mammalian ADH. MDRs display a broad range …	coding	5.23383	coding	0.999741	0.000258658	'26.11'	'misc.alcohol dehydrogenases'	'(gnl|cdd|35245 : 526.0) no description available & (at1g32780 : 464.0) GroES-like zinc-binding dehydrogenase family protein; FUNCTIONS IN: oxidoreductase activity, zinc ion binding; INVOLVED IN: oxidation reduction; EXPRESSED IN: 12 plant structures; EXPRESSED DURING: LP.04 four leaves visible, 4 anthesis, LP.02 two leaves visible, petal differentiation and expansion stage, D bilateral stage; CO…	T
TCONS_00192580	Glyma18g44580	Glyma18g44580.N2	None Available	8	Down in Day 5 and DT	Down in Day 5 and DT	j	+	D45	1777	1113	57	NO NCBI CDD results	-	-	-	coding	11.8127	noncoding	0.292936	0.707064	'35.2'	'not assigned.unknown'	' no hits & (original description: Glyma18g44580.N2)'	T
TCONS_00198447	Glyma18g48580	Glyma18g48580.1	AT5G59810,AT2G04160	8	Down in Day 5 and DT	Down in Day 5 and DT	=	-	D10,D15	2175	833	640	10 domains	Peptidases_S8_3;Peptidases_S8_S53 superfamily;PA_subtilisin_like;Peptidases_S8_S53 superfamily;Peptidase_S8;AprE;T7SS_mycosin;T7SS_mycosin;AprE;protease_PatA	-;-;-;-;N;N;N;C;NC;C	Peptidase S8 family domain, uncharacterized subfamily 3; This family is a member of the Peptidases S8 or Subtilases serine endo- and exo-peptidase clan. They have an Asp/His/Ser catalytic triad similar to that found in trypsin-like proteases, but do not share their three-dimensional structure and are not homologous to trypsin. The stability of subtilases may be enhanced by calcium, some members h…	coding	5.59806	coding	1	1e-07	'29.5.1'	'protein.degradation.subtilases'	'(at2g04160 : 317.0) isolated from differential screening of a cDNA library from auxin-treated root culture. encodes a protein similar to subtilisin-like serine protease which is believed to be active outside the plant cell.; AUXIN-INDUCED IN ROOT CULTURES 3 (AIR3); FUNCTIONS IN: serine-type endopeptidase activity; INVOLVED IN: proteolysis, response to auxin stimulus, lateral root morphogenesis; …	T
TCONS_00199244	Glyma18g53545	Glyma18g53545.N3	AT1G67140	8	Down in Day 5 and DT	Down in Day 5 and DT	j	-	D55	4630	188	1418	NO NCBI CDD results	-	-	-	coding	11.4749	coding	1	1e-07	'35.2'	'not assigned.unknown'	'(at1g67140 : 1099.0) SWEETIE (SWEETIE); FUNCTIONS IN: binding; INVOLVED IN: trehalose metabolic process, carbohydrate metabolic process, starch metabolic process; LOCATED IN: cytosol; EXPRESSED IN: 25 plant structures; EXPRESSED DURING: 13 growth stages; CONTAINS InterPro DOMAIN/s: Armadillo-type fold (InterPro:IPR016024). & (loc_os06g30894.1 : 482.0) no description available & (gnl|cdd|37033 : …	T
TCONS_00212755	Glyma20g28750	Glyma20g28750.N5	AT3G22790,AT4G14760	8	Down in Day 5 and DT	Down in Day 5 and DT	j	+	D45	6918	223	1811	1 Domains	KIP1 superfamily	-	KIP1-like protein; This is a family of sequences found exclusively in plants. They are similar to kinase interacting protein 1 (KIP1), which has been found to interact with the kinase domain of PRK1, a receptor-like kinase. This particular region contains two coiled-coils, which are described as motifs involved in protein-protein interactions. It has also been suggested that the protein&apos;s co…	coding	19.2319	coding	1	1e-07	'28.1'	'DNA.synthesis/chromatin structure'	'(at3g22790 : 983.0) Kinase interacting (KIP1-like) family protein; FUNCTIONS IN: molecular_function unknown; INVOLVED IN: biological_process unknown; LOCATED IN: plasma membrane; EXPRESSED IN: 20 plant structures; EXPRESSED DURING: 13 growth stages; CONTAINS InterPro DOMAIN/s: KIP1-like (InterPro:IPR011684); BEST Arabidopsis thaliana protein match is: kinase interacting (KIP1-like) family protei…	T	'29.4'	'protein.postranslational modification'	'(at3g22790 : 983.0) Kinase interacting (KIP1-like) family protein; FUNCTIONS IN: molecular_function unknown; INVOLVED IN: biological_process unknown; LOCATED IN: plasma membrane; EXPRESSED IN: 20 plant structures; EXPRESSED DURING: 13 growth stages; CONTAINS InterPro DOMAIN/s: KIP1-like (InterPro:IPR011684); BEST Arabidopsis thaliana protein match is: kinase interacting (KIP1-like) family protei…	T
TCONS_00213993	Glyma20g34280	Glyma20g34280.N3	AT2G33360,AT1G04490	8	Down in Day 5 and DT	Down in Day 5 and DT	j	+	D45	2736	159	624	1 Domains	DUF3527 superfamily	-	Domain of unknown function (DUF3527); This presumed domain is functionally uncharacterized. This domain is found in eukaryotes. This domain is about 120 amino acids in length. This domain has a conserved CDCGGWD sequence motif.	coding	3.83132	coding	1	1e-07	'35.2'	'not assigned.unknown'	'(at2g33360 : 278.0) Protein of unknown function (DUF3527); FUNCTIONS IN: molecular_function unknown; INVOLVED IN: biological_process unknown; EXPRESSED IN: 22 plant structures; EXPRESSED DURING: 12 growth stages; CONTAINS InterPro DOMAIN/s: Protein of unknown function DUF3527 (InterPro:IPR021916); BEST Arabidopsis thaliana protein match is: Protein of unknown function (DUF3527) (TAIR:AT1G04490.2…	T
TCONS_00219355	Glyma20g36630	Glyma20g36630.4	AT5G28910,AT5G28960	8	Down in Day 5 and DT	Down in Day 5 and DT	=	-	D10	2710	746	591	1 Domains	O-FucT_like superfamily	N	GDP-fucose protein O-fucosyltransferase and related proteins; O-fucosyltransferase-like proteins are GDP-fucose dependent enzymes with similarities to the family 1 glycosyltransferases (GT1). They are soluble ER proteins that may be proteolytically cleaved from a membrane-associated preprotein, and are involved in the O-fucosylation of protein substrates, the core fucosylation of growth factor re…	coding	12.5025	coding	1	1e-07	'35.2'	'not assigned.unknown'	'(at5g28910 : 679.0) unknown protein; FUNCTIONS IN: molecular_function unknown; INVOLVED IN: biological_process unknown; BEST Arabidopsis thaliana protein match is: unknown protein (TAIR:AT5G28960.1); Has 82 Blast hits to 80 proteins in 14 species: Archae - 0; Bacteria - 0; Metazoa - 1; Fungi - 0; Plants - 78; Viruses - 0; Other Eukaryotes - 3 (source: NCBI BLink). & (loc_os02g56500.1 : 630.0) no…	T
TCONS_00003151	Glyma01g38340	Glyma01g38340.N3	AT2G18540,AT4G36700	3	Mat Late	DT	j	+	D10,D15	1978	62	614	2 Domains	Cupin_2 superfamily;Cupin_2 superfamily	-;N	Cupin domain; This family represents the conserved barrel domain of the &apos;cupin&apos; superfamily (&apos;cupa&apos; is the Latin term for a small barrel).;Cupin domain; This family represents the conserved barrel domain of the &apos;cupin&apos; superfamily (&apos;cupa&apos; is the Latin term for a small barrel).	coding	7.92617	coding	1	1e-07	'35.1'	'not assigned.no ontology'	'(at2g18540 : 327.0) RmlC-like cupins superfamily protein; FUNCTIONS IN: nutrient reservoir activity; INVOLVED IN: biological_process unknown; LOCATED IN: endomembrane system; CONTAINS InterPro DOMAIN/s: Cupin, RmlC-type (InterPro:IPR011051), Cupin 1 (InterPro:IPR006045), RmlC-like jelly roll fold (InterPro:IPR014710); BEST Arabidopsis thaliana protein match is: RmlC-like cupins superfamily prote…	T
TCONS_00004400	Glyma01g45191	Glyma01g45191.N4	None Available	3	Mat Late	DT	j	+	D25,D55	2173	643	318	NO NCBI CDD results	-	-	-	coding	5.5196	coding	0.999999	1.40985e-06	'35.2'	'not assigned.unknown'	' no hits & (original description: Glyma01g45191.N4)'	T
TCONS_00007566	Glyma01g36860	Glyma01g36860.1	AT2G17780,AT4G35920	3	Mat Late	DT	=	-	D25	2103	443	415	1 Domains	PLAC8 superfamily	-	PLAC8 family; This family includes the Placenta-specific gene 8 protein.	coding	5.09494	coding	0.999785	0.000215497	'35.2'	'not assigned.unknown'	'(loc_os03g06120.2 : 548.0) no description available & (at4g35920 : 513.0) Encodes an integral plasma membrane protein. Functionally complements the yeast mid1 mutant, a deficiency of Ca2+ influx. Involved in Ca2+ influx and mechanical sensing in roots. An over-expression line showed increased Ca2+ uptake than the wild type plant. The primary root of a knock-out mutant failed to penetrate a harde…	T
TCONS_00009002	Glyma01g44321	Glyma01g44321.3	AT5G09380,AT4G25180	3	Mat Late	DT	=	-	D30	4616	429	285	1 Domains	RNA_pol_Rpc4 superfamily	-	RNA polymerase III RPC4; Specific subunit for Pol III, the tRNA specific polymerase.	coding	1.63811	coding	1	1e-07	'27.3.50'	'RNA.regulation of transcription.General Transcription'	'(at5g09380 : 116.0) RNA polymerase III RPC4; FUNCTIONS IN: DNA-directed RNA polymerase activity, DNA binding; INVOLVED IN: transcription from RNA polymerase III promoter; LOCATED IN: DNA-directed RNA polymerase III complex; EXPRESSED IN: 22 plant structures; EXPRESSED DURING: 13 growth stages; CONTAINS InterPro DOMAIN/s: RNA polymerase III Rpc4 (InterPro:IPR007811); BEST Arabidopsis thaliana pro…	T
TCONS_00009155	Glyma01g44910	Glyma01g44910.N2	AT2G32120,AT3G12580	3	Mat Late	DT	j	-	D25	2028	94	571	1 Domains	NBD_sugar-kinase_HSP70_actin superfamily	-	Nucleotide-Binding Domain of the sugar kinase/HSP70/actin superfamily; This superfamily includes the actin family, the HSP70 family of molecular chaperones and nucleotide exchange factors, the ROK (repressor, ORF, kinase) family, the hexokinase family, the FGGY family (which includes glycerol kinase and similar carbohydrate kinases such as rhamnulokinase and xylulokinase), the exopolyphosphatase/…	coding	4.317	coding	1	1e-07	'20.2.1'	'stress.abiotic.heat'	'(at2g32120 : 863.0) heat-shock protein 70T-2 (HSP70T-2); FUNCTIONS IN: ATP binding; INVOLVED IN: protein folding, response to high light intensity, response to hydrogen peroxide, response to heat; LOCATED IN: cellular_component unknown; EXPRESSED IN: 23 plant structures; EXPRESSED DURING: 12 growth stages; CONTAINS InterPro DOMAIN/s: Heat shock protein 70, conserved site (InterPro:IPR018181), He…	T
TCONS_00009857	Glyma02g02340	Glyma02g02340.1	AT2G02800,AT1G14370	3	Mat Late	DT	=	+	D25	1966	315	411	1 Domains	PKc_like superfamily	-	Protein Kinases, catalytic domain; The protein kinase superfamily is mainly composed of the catalytic domains of serine/threonine-specific and tyrosine-specific protein kinases. It also includes RIO kinases, which are atypical serine protein kinases, aminoglycoside phosphotransferases, and choline kinases. These proteins catalyze the transfer of the gamma-phosphoryl group from ATP to hydroxyl gro…	coding	5.72142	coding	1	3.7215e-07	'29.4.1.57'	'protein.postranslational modification.kinase.receptor like cytoplasmatic kinase VII'	(at2g02800 : 599.0) Encodes protein kinase APK2b.; protein kinase 2B (APK2B); FUNCTIONS IN: protein serine/threonine kinase activity, protein kinase activity, kinase activity, ATP binding; INVOLVED IN: protein amino acid phosphorylation; LOCATED IN: nucleus, plasma membrane, cytoplasm; EXPRESSED IN: 23 plant structures; EXPRESSED DURING: 13 growth stages; CONTAINS InterPro DOMAIN/s: Protein kinas…	T
TCONS_00016469	Glyma02g07920	Glyma02g07920.N3	AT3G13460,AT1G55500	3	Mat Late	DT	j	-	D25	3278	1422	353	1 Domains	YTH superfamily	C	YT521-B-like domain; A protein of the YTH family has been shown to selectively remove transcripts of meiosis-specific genes expressed in mitotic cells. It has been speculated that in higher eukaryotic YTH-family members may be involved in similar mechanisms to suppress gene regulation during gametogenesis or general silencing. The rat protein YT521-B is a tyrosine-phosphorylated nuclear protein, …	coding	6.31362	coding	1	4.17635e-07	'30.3'	'signalling.calcium'	'(loc_os03g53670.1 : 128.0) no description available & (at3g13460 : 117.0) Physically interacts with CIPK1.; evolutionarily conserved C-terminal region 2 (ECT2); FUNCTIONS IN: protein binding; LOCATED IN: nucleus, cytoplasm; EXPRESSED IN: 24 plant structures; EXPRESSED DURING: 15 growth stages; CONTAINS InterPro DOMAIN/s: YTH domain (InterPro:IPR007275); BEST Arabidopsis thaliana protein match is…	T
TCONS_00016470	Glyma02g07920	Glyma02g07920.N4	AT3G13460,AT1G55500	3	Mat Late	DT	j	-	D25	2368	213	628	1 Domains	YTH superfamily	-	YT521-B-like domain; A protein of the YTH family has been shown to selectively remove transcripts of meiosis-specific genes expressed in mitotic cells. It has been speculated that in higher eukaryotic YTH-family members may be involved in similar mechanisms to suppress gene regulation during gametogenesis or general silencing. The rat protein YT521-B is a tyrosine-phosphorylated nuclear protein, …	coding	8.17384	coding	1	1e-07	'30.3'	'signalling.calcium'	'(loc_os03g53670.1 : 330.0) no description available & (at3g13460 : 323.0) Physically interacts with CIPK1.; evolutionarily conserved C-terminal region 2 (ECT2); FUNCTIONS IN: protein binding; LOCATED IN: nucleus, cytoplasm; EXPRESSED IN: 24 plant structures; EXPRESSED DURING: 15 growth stages; CONTAINS InterPro DOMAIN/s: YTH domain (InterPro:IPR007275); BEST Arabidopsis thaliana protein match is…	T
TCONS_00018338	Glyma02g26480	Glyma02g26480.N2	AT1G01720,AT1G77450	3	Mat Late	DT	j	-	D25	1637	875	123	NO NCBI CDD results	-	-	-	coding	1.7701	noncoding	0.455209	0.544791	'33.99'	'development.unspecified'	'(at1g01720 : 123.0) Belongs to a large family of putative transcriptional activators with NAC domain. Transcript level increases in response to wounding and abscisic acid. ATAF1 attentuates ABA signaling and sythesis. Mutants are hyposensitive to ABA.; ATAF1; CONTAINS InterPro DOMAIN/s: No apical meristem (NAM) protein (InterPro:IPR003441); BEST Arabidopsis thaliana protein match is: NAC domain …	T
TCONS_00018339	Glyma02g26480	Glyma02g26480.1	AT1G01720,AT1G77450	3	Mat Late	DT	=	-	D10,D25,D30,D35,D40	1248	201	268	2 domains	NAM;NAM superfamily	-;-	No apical meristem (NAM) protein; This is a family of no apical meristem (NAM) proteins these are plant development proteins. Mutations in NAM result in the failure to develop a shoot apical meristem in petunia embryos. NAM is indicated as having a role in determining positions of meristems and primordial. One member of this family NAP (NAC-like, activated by AP3/PI) is encoded by the target gene…	coding	1.93489	coding	1	1e-07	'33.99'	'development.unspecified'	'(at1g01720 : 265.0) Belongs to a large family of putative transcriptional activators with NAC domain. Transcript level increases in response to wounding and abscisic acid. ATAF1 attentuates ABA signaling and sythesis. Mutants are hyposensitive to ABA.; ATAF1; CONTAINS InterPro DOMAIN/s: No apical meristem (NAM) protein (InterPro:IPR003441); BEST Arabidopsis thaliana protein match is: NAC domain …	T
TCONS_00019659	Glyma02g40300	Glyma02g40300.3	AT5G58320,AT2G30500	3	Mat Late	DT	=	-	D25,D30	2705	425	621	1 Domains	KIP1 superfamily	-	KIP1-like protein; This is a family of sequences found exclusively in plants. They are similar to kinase interacting protein 1 (KIP1), which has been found to interact with the kinase domain of PRK1, a receptor-like kinase. This particular region contains two coiled-coils, which are described as motifs involved in protein-protein interactions. It has also been suggested that the protein&apos;s co…	coding	7.29294	coding	1	1e-07	'29.4'	'protein.postranslational modification'	'(at5g58320 : 333.0) Kinase interacting (KIP1-like) family protein; INVOLVED IN: biological_process unknown; CONTAINS InterPro DOMAIN/s: KIP1-like (InterPro:IPR011684); BEST Arabidopsis thaliana protein match is: Kinase interacting (KIP1-like) family protein (TAIR:AT2G30500.2); Has 42357 Blast hits to 25393 proteins in 1812 species: Archae - 756; Bacteria - 4857; Metazoa - 21184; Fungi - 4124; Pl…	T
TCONS_00025643	Glyma03g39200	Glyma03g39200.1	AT1G71000,AT1G56300	3	Mat Late	DT	=	+	D10,D20,D25,D40	1169	388	163	1 Domains	DnaJ superfamily	-	DnaJ domain or J-domain. DnaJ/Hsp40 (heat shock protein 40) proteins are highly conserved and play crucial roles in protein translation, folding, unfolding, translocation, and degradation. They act primarily by stimulating the ATPase activity of Hsp70s, an important chaperonine family. Hsp40 proteins are characterized by the presence of a J domain, which mediates the interaction with Hsp70. They …	coding	1.04456	coding	0.974228	0.0257717	'20.2.1'	'stress.abiotic.heat'	'(at1g56300 : 166.0) Chaperone DnaJ-domain superfamily protein; FUNCTIONS IN: heat shock protein binding; INVOLVED IN: protein folding, response to cyclopentenone; LOCATED IN: cellular_component unknown; EXPRESSED IN: 23 plant structures; EXPRESSED DURING: 15 growth stages; CONTAINS InterPro DOMAIN/s: Molecular chaperone, heat shock protein, Hsp40, DnaJ (InterPro:IPR015609), Heat shock protein Dn…	T
TCONS_00025907	Glyma03g40840	Glyma03g40840.1	AT3G04610,AT4G26000	3	Mat Late	DT	=	+	D55	1744	775	443	9 domains	PCBP_like_KH;KH-I superfamily;PCBP_like_KH;KH-I superfamily;KH-I;KH-I superfamily;PRK11824;Pnp;arCOG00543	-;-;-;-;-;-;N;N;C	K homology RNA-binding domain, PCBP_like. Members of this group possess KH domains in a tandem arrangement. Most members, similar to the poly(C) binding proteins (PCBPs) and Nova, containing three KH domains, with the first and second domains, which are represented here, in tandem arrangement, followed by a large spacer region, with the third domain near the C-terminal end of the protein. The pol…	coding	3.7023	coding	1	1e-07	'27.4'	'RNA.RNA binding'	'(at3g04610 : 177.0) flowering locus KH domain (FLK); FUNCTIONS IN: RNA binding, nucleic acid binding; INVOLVED IN: positive regulation of flower development; LOCATED IN: nucleus; EXPRESSED IN: 23 plant structures; EXPRESSED DURING: 13 growth stages; CONTAINS InterPro DOMAIN/s: K Homology, type 1, subgroup (InterPro:IPR018111), K Homology (InterPro:IPR004087), K Homology, type 1 (InterPro:IPR0040…	T
TCONS_00026454	Glyma03g00900	Glyma03g00900.N3	AT3G59760,AT3G03630	3	Mat Late	DT	j	-	D25,D35,D40	1190	76	353	3 Domains	Trp-synth-beta_II superfamily;PRK06381 superfamily;PRK07409 superfamily	-;C;C	Tryptophan synthase beta superfamily (fold type II); this family of pyridoxal phosphate (PLP)-dependent enzymes catalyzes beta-replacement and beta-elimination reactions. This CD corresponds to aminocyclopropane-1-carboxylate deaminase (ACCD), tryptophan synthase beta chain (Trp-synth_B), cystathionine beta-synthase (CBS), O-acetylserine sulfhydrylase (CS), serine dehydratase (Ser-dehyd), threoni…	coding	6.04412	coding	1	1e-07	'13.1.5.3.1'	'amino acid metabolism.synthesis.serine-glycine-cysteine group.cysteine.OASTL'	'(at3g03630 : 418.0) Encodes a protein that possesses S-sulfocysteine synthase activity and lacks O-acetylserien(thiol)lyase activity.; cysteine synthase 26 (CS26); FUNCTIONS IN: cysteine synthase activity; INVOLVED IN: regulation of hydrogen peroxide metabolic process, cysteine biosynthetic process, regulation of superoxide metabolic process, photosynthesis; LOCATED IN: chloroplast; EXPRESSED IN…	T
TCONS_00026555	Glyma03g01364	Glyma03g01364.N7	None Available	3	Mat Late	DT	j	-	D25,D30,D35	15005	1153	175	NO NCBI CDD results	-	-	-	coding	3.22296	noncoding	3e-14	1	'35.2'	'not assigned.unknown'	' no hits & (original description: Glyma03g01364.N7)'	T
TCONS_00032079	Glyma04g03560	Glyma04g03560.1	AT1G03840,AT5G44160	3	Mat Late	DT	=	+	D25,D30,D35,D55	2147	318	473	NO NCBI CDD results	-	-	-	coding	4.95077	coding	0.999852	0.000147721	'27.3.11'	'RNA.regulation of transcription.C2H2 zinc finger family'	'(loc_os01g14010.1 : 294.0) no description available & (at1g03840 : 289.0) MGP is a nuclear-localized putative transcription factor with three zinc finger domains. MGP can interact with three proteins implicated in root patterning: SCR, SHR, and JKD in Y2H assays, and these interactions depend on the first zinc finger in MGP. MGP appears to be a direct transcriptional target of SHR and SCR, based…	T	'27.3.99'	'RNA.regulation of transcription.unclassified'	'(loc_os01g14010.1 : 294.0) no description available & (at1g03840 : 289.0) MGP is a nuclear-localized putative transcription factor with three zinc finger domains. MGP can interact with three proteins implicated in root patterning: SCR, SHR, and JKD in Y2H assays, and these interactions depend on the first zinc finger in MGP. MGP appears to be a direct transcriptional target of SHR and SCR, based…	T
TCONS_00032681	Glyma04g06380	Glyma04g06380.2	AT2G25070,AT4G31860	3	Mat Late	DT	=	+	D35	1170	138	343	1 Domains	PP2Cc superfamily	-	Serine/threonine phosphatases, family 2C, catalytic domain; The protein architecture and deduced catalytic mechanism of PP2C phosphatases are similar to the PP1, PP2A, PP2B family of protein Ser/Thr phosphatases, with which PP2C shares no sequence similarity.	coding	3.88797	coding	1	1e-07	'29.4'	'protein.postranslational modification'	'(at4g31860 : 485.0) Protein phosphatase 2C family protein; FUNCTIONS IN: protein serine/threonine phosphatase activity, catalytic activity; INVOLVED IN: protein amino acid dephosphorylation; LOCATED IN: plasma membrane; EXPRESSED IN: 24 plant structures; EXPRESSED DURING: 15 growth stages; CONTAINS InterPro DOMAIN/s: Protein phosphatase 2C, manganese/magnesium aspartate binding site (InterPro:IP…	T
TCONS_00037085	Glyma04g01181	Glyma04g01181.N2	None Available	3	Mat Late	DT	j	-	D10	709	167	102	NO NCBI CDD results	-	-	-	coding	0.730646	noncoding	0.362068	0.637932	'35.2'	'not assigned.unknown'	' no hits & (original description: Glyma04g01181.N2)'	T
TCONS_00037086	Glyma04g01181	Glyma04g01181.1	None Available	3	Mat Late	DT	=	-	D10	501	160	166	3 domains	Dehydrin;Dehydrin superfamily;Thioredoxin_like superfamily	N;N;NC	Dehydrin; Dehydrin.; Dehydrin.	coding	1.15136	coding	1	1e-07	'35.2'	'not assigned.unknown'	' no hits & (original description: Glyma04g01181.1)'	T
TCONS_00037087	Glyma04g01181	Glyma04g01181.N3	None Available	3	Mat Late	DT	j	-	D10	334	71	16	NO NCBI CDD results	-	-	-	coding	0.583443	noncoding	8.09626e-07	0.999999	No Mercator Mapping
TCONS_00041744	Glyma04g42800	Glyma04g42800.1	AT1G01720,AT1G77450	3	Mat Late	DT	=	-	D10,D25,D40	2879	1376	300	1 Domains	NAM superfamily	-	No apical meristem (NAM) protein; This is a family of no apical meristem (NAM) proteins these are plant development proteins. Mutations in NAM result in the failure to develop a shoot apical meristem in petunia embryos. NAM is indicated as having a role in determining positions of meristems and primordial. One member of this family NAP (NAC-like, activated by AP3/PI) is encoded by the target gene…	coding	2.86076	coding	0.999475	0.00052481	'33.99'	'development.unspecified'	'(at1g01720 : 386.0) Belongs to a large family of putative transcriptional activators with NAC domain. Transcript level increases in response to wounding and abscisic acid. ATAF1 attentuates ABA signaling and sythesis. Mutants are hyposensitive to ABA.; ATAF1; CONTAINS InterPro DOMAIN/s: No apical meristem (NAM) protein (InterPro:IPR003441); BEST Arabidopsis thaliana protein match is: NAC domain …	T
TCONS_00042662	Glyma05g02910	Glyma05g02910.1	AT3G48390,AT5G63190	3	Mat Late	DT	=	+	D25,D30,D35	2787	314	701	4 Domains	MA3 superfamily;MA3 superfamily;MA3 superfamily;MA3 superfamily	-;-;-;-	MA3 domain; Domain in DAP-5, eIF4G, MA-3 and other proteins. Highly alpha-helical. May contain repeats and/or regions similar to MIF4G domains.;MA3 domain; Domain in DAP-5, eIF4G, MA-3 and other proteins. Highly alpha-helical. May contain repeats and/or regions similar to MIF4G domains.;MA3 domain; Domain in DAP-5, eIF4G, MA-3 and other proteins. Highly alpha-helical. May contain repeats and/or r…	coding	9.44221	coding	0.999997	2.59217e-06	'28.99'	'DNA.unspecified'	'(at5g63190 : 948.0) MA3 domain-containing protein; CONTAINS InterPro DOMAIN/s: Initiation factor eIF-4 gamma, MA3 (InterPro:IPR003891); BEST Arabidopsis thaliana protein match is: MA3 domain-containing protein (TAIR:AT3G48390.1); Has 30201 Blast hits to 17322 proteins in 780 species: Archae - 12; Bacteria - 1396; Metazoa - 17338; Fungi - 3422; Plants - 5037; Viruses - 0; Other Eukaryotes - 2996 …	T
TCONS_00042792	Glyma05g03520	Glyma05g03520.N5	AT5G52060,AT5G07220	3	Mat Late	DT	j	+	D25,D35	2067	952	218	2 Domains	UBQ superfamily;BAG superfamily	N;N	Ubiquitin-like proteins; Ubiquitin homologs; Includes ubiquitin and ubiquitin-like proteins. Ubiquitin-mediated proteolysis is part of the regulated turnover of proteins required for controlling cell cycle progression. Other family members are protein modifiers that perform a wide range of functions. Ubiquitination usually results in a covalent bond between the C-terminus of ubiquitin and the eps…	coding	2.77284	coding	0.999027	0.000973313	'20.2'	'stress.abiotic'	'(at5g52060 : 137.0) A member of Arabidopsis BAG (Bcl-2-associated athanogene) proteins, plant homologs of mammalian regulators of apoptosis. Plant BAG proteins are multi-functional and remarkably similar to their animal counterparts, as they regulate apoptotic-like processes ranging from pathogen attack, to abiotic stress, to plant development.; BCL-2-associated athanogene 1 (BAG1); INVOLVED IN:…	T	'31'	'cell'	'(at5g52060 : 137.0) A member of Arabidopsis BAG (Bcl-2-associated athanogene) proteins, plant homologs of mammalian regulators of apoptosis. Plant BAG proteins are multi-functional and remarkably similar to their animal counterparts, as they regulate apoptotic-like processes ranging from pathogen attack, to abiotic stress, to plant development.; BCL-2-associated athanogene 1 (BAG1); INVOLVED IN:…	T
TCONS_00042798	Glyma05g03520	Glyma05g03520.3	AT5G52060,AT5G07220	3	Mat Late	DT	=	+	D25,D30,D35,D40,D55	1370	249	275	2 Domains	UBQ superfamily;BAG superfamily	-;N	Ubiquitin-like proteins; Ubiquitin homologs; Includes ubiquitin and ubiquitin-like proteins. Ubiquitin-mediated proteolysis is part of the regulated turnover of proteins required for controlling cell cycle progression. Other family members are protein modifiers that perform a wide range of functions. Ubiquitination usually results in a covalent bond between the C-terminus of ubiquitin and the eps…	coding	3.00538	coding	0.999197	0.000803465	'20.2'	'stress.abiotic'	'(loc_os09g35630.1 : 186.0) no description available & (at5g52060 : 181.0) A member of Arabidopsis BAG (Bcl-2-associated athanogene) proteins, plant homologs of mammalian regulators of apoptosis. Plant BAG proteins are multi-functional and remarkably similar to their animal counterparts, as they regulate apoptotic-like processes ranging from pathogen attack, to abiotic stress, to plant developmen…	T	'31'	'cell'	'(loc_os09g35630.1 : 186.0) no description available & (at5g52060 : 181.0) A member of Arabidopsis BAG (Bcl-2-associated athanogene) proteins, plant homologs of mammalian regulators of apoptosis. Plant BAG proteins are multi-functional and remarkably similar to their animal counterparts, as they regulate apoptotic-like processes ranging from pathogen attack, to abiotic stress, to plant developmen…	T
TCONS_00042887	Glyma05g04113	Glyma05g04113.N2	AT1G12450,AT4G22850	3	Mat Late	DT	j	+	D25,D40	3481	579	243	1 Domains	SNARE_assoc superfamily	-	SNARE associated Golgi protein; This is a family of SNARE associated Golgi proteins. The yeast member of this family localises with the t-SNARE Tlg2.	coding	4.6048	coding	0.964744	0.0352557	'35.2'	'not assigned.unknown'	'(at1g12450 : 255.0) SNARE associated Golgi protein family; CONTAINS InterPro DOMAIN/s: SNARE associated Golgi protein (InterPro:IPR015414); BEST Arabidopsis thaliana protein match is: SNARE associated Golgi protein family (TAIR:AT4G22850.1); Has 1732 Blast hits to 1729 proteins in 535 species: Archae - 6; Bacteria - 860; Metazoa - 122; Fungi - 106; Plants - 250; Viruses - 0; Other Eukaryotes - 3…	T
TCONS_00046463	Glyma05g35120	Glyma05g35120.N5	None Available	3	Mat Late	DT	j	+	D10,D25,D30,D35	1356	375	175	NO NCBI CDD results	-	-	-	coding	0.722173	coding	0.918056	0.0819436	'35.2'	'not assigned.unknown'	' no hits & (original description: Glyma05g35120.N5)'	T
TCONS_00046508	Glyma05g35250	Glyma05g35250.1	AT1G73920,AT1G18460	3	Mat Late	DT	=	+	D10	2585	203	681	1 Domains	Abhydro_lipase superfamily	-	Partial alpha/beta-hydrolase lipase region; This family corresponds to a N-terminal part of an alpha/beta hydrolase domain.	coding	4.83611	coding	0.999985	1.49153e-05	'11.9.2'	'lipid metabolism.lipid degradation.lipases'	'(at1g73920 : 915.0) alpha/beta-Hydrolases superfamily protein; FUNCTIONS IN: lipase activity; INVOLVED IN: lipid metabolic process; LOCATED IN: cellular_component unknown; EXPRESSED IN: 24 plant structures; EXPRESSED DURING: 15 growth stages; CONTAINS InterPro DOMAIN/s: AB-hydrolase-associated lipase region (InterPro:IPR006693); BEST Arabidopsis thaliana protein match is: alpha/beta-Hydrolases s…	T	'11.9.2.1'	'lipid metabolism.lipid degradation.lipases.triacylglycerol lipase'	'(at1g73920 : 915.0) alpha/beta-Hydrolases superfamily protein; FUNCTIONS IN: lipase activity; INVOLVED IN: lipid metabolic process; LOCATED IN: cellular_component unknown; EXPRESSED IN: 24 plant structures; EXPRESSED DURING: 15 growth stages; CONTAINS InterPro DOMAIN/s: AB-hydrolase-associated lipase region (InterPro:IPR006693); BEST Arabidopsis thaliana protein match is: alpha/beta-Hydrolases s…	T
TCONS_00046509	Glyma05g35250	Glyma05g35250.2	AT1G73920,AT1G18460	3	Mat Late	DT	=	+	D10	2398	223	612	1 Domains	Abhydro_lipase superfamily	-	Partial alpha/beta-hydrolase lipase region; This family corresponds to a N-terminal part of an alpha/beta hydrolase domain.	coding	4.62702	coding	1	1e-07	'11.9.2'	'lipid metabolism.lipid degradation.lipases'	'(at1g73920 : 796.0) alpha/beta-Hydrolases superfamily protein; FUNCTIONS IN: lipase activity; INVOLVED IN: lipid metabolic process; LOCATED IN: cellular_component unknown; EXPRESSED IN: 24 plant structures; EXPRESSED DURING: 15 growth stages; CONTAINS InterPro DOMAIN/s: AB-hydrolase-associated lipase region (InterPro:IPR006693); BEST Arabidopsis thaliana protein match is: alpha/beta-Hydrolases s…	T	'11.9.2.1'	'lipid metabolism.lipid degradation.lipases.triacylglycerol lipase'	'(at1g73920 : 796.0) alpha/beta-Hydrolases superfamily protein; FUNCTIONS IN: lipase activity; INVOLVED IN: lipid metabolic process; LOCATED IN: cellular_component unknown; EXPRESSED IN: 24 plant structures; EXPRESSED DURING: 15 growth stages; CONTAINS InterPro DOMAIN/s: AB-hydrolase-associated lipase region (InterPro:IPR006693); BEST Arabidopsis thaliana protein match is: alpha/beta-Hydrolases s…	T
TCONS_00047118	Glyma05g38251	Glyma05g38251.N4	None Available	3	Mat Late	DT	j	+	D10	999	86	101	NO NCBI CDD results	-	-	-	coding	1.73856	coding	0.543002	0.456998	'35.2'	'not assigned.unknown'	' no hits & (original description: Glyma05g38251.N4)'	T
TCONS_00049045	Glyma05g20340	Glyma05g20340.N2	AT1G45207,AT4G36970	3	Mat Late	DT	j	-	D25,D30,D35	2011	415	414	1 Domains	Remorin_C superfamily	-	Remorin, C-terminal region; Remorins are plant-specific plasma membrane-associated proteins. In tobacco remorin co-purifies with lipid rafts. Most remorins have a variable, proline-rich C-half and a more conserved N-half that is predicted to form coiled coils. Consistent with this, circular dichroism studies have demonstrated that much of the protein is alpha-helical. Remorins exist in plasma mem…	coding	3.24023	coding	1	1e-07	'27.3.99'	'RNA.regulation of transcription.unclassified'	'(loc_os02g52810.1 : 196.0) no description available & (at1g45207 : 165.0) Remorin family protein; FUNCTIONS IN: molecular_function unknown; INVOLVED IN: biological_process unknown; LOCATED IN: plasma membrane; CONTAINS InterPro DOMAIN/s: Remorin, C-terminal (InterPro:IPR005516); BEST Arabidopsis thaliana protein match is: Remorin family protein (TAIR:AT4G36970.1); Has 35333 Blast hits to 34131 p…	T
TCONS_00051565	Glyma05g34450	Glyma05g34450.1	AT4G17750,AT1G67970	3	Mat Late	DT	=	-	D25	1429	64	358	2 domains	HSF_DNA-bind;HSF_DNA-bind superfamily	-;-	HSF-type DNA-binding; HSF-type DNA-binding.	coding	4.03191	coding	1	1e-07	'27.3.23'	'RNA.regulation of transcription.HSF,Heat-shock transcription factor family'	'(at1g67970 : 241.0) member of Heat Stress Transcription Factor (Hsf) family; heat shock transcription factor A8 (HSFA8); FUNCTIONS IN: DNA binding, sequence-specific DNA binding transcription factor activity; INVOLVED IN: regulation of transcription, DNA-dependent; LOCATED IN: nucleus; EXPRESSED IN: 24 plant structures; EXPRESSED DURING: 14 growth stages; CONTAINS InterPro DOMAIN/s: Winged helix…	T
TCONS_00052426	Glyma05g38251	Glyma05g38251.N6	None Available	3	Mat Late	DT	s	-	D10	2333	647	69	NO NCBI CDD results	-	-	-	noncoding	-1.26799	noncoding	1.13522e-08	1	'35.2'	'not assigned.unknown'	' no hits & (original description: Glyma05g38251.N6)'	T
TCONS_00053124	Glyma06g03300	Glyma06g03300.N2	AT4G39170,AT2G21520	3	Mat Late	DT	j	+	D25	2033	37	591	2 Domains	SEC14 superfamily;CRAL_TRIO_N superfamily	-;-	Sec14p-like lipid-binding domain. Found in secretory proteins, such as S. cerevisiae phosphatidylinositol transfer protein (Sec14p), and in lipid regulated proteins such as RhoGAPs, RhoGEFs and neurofibromin (NF1). SEC14 domain of Dbl is known to associate with G protein beta/gamma subunits.;CRAL/TRIO, N-terminal domain; This all-alpha domain is found to the N-terminus of pfam00650.	coding	7.5374	coding	1	1e-07	'28.99'	'DNA.unspecified'	'(at2g21520 : 641.0) Sec14p-like phosphatidylinositol transfer family protein; FUNCTIONS IN: transporter activity; INVOLVED IN: transport; LOCATED IN: intracellular; EXPRESSED IN: 23 plant structures; EXPRESSED DURING: 15 growth stages; CONTAINS InterPro DOMAIN/s: Cellular retinaldehyde-binding/triple function, C-terminal (InterPro:IPR001251), Cellular retinaldehyde-binding/triple function, N-ter…	T	'29.3.4.99'	'protein.targeting.secretory pathway.unspecified'	'(at2g21520 : 641.0) Sec14p-like phosphatidylinositol transfer family protein; FUNCTIONS IN: transporter activity; INVOLVED IN: transport; LOCATED IN: intracellular; EXPRESSED IN: 23 plant structures; EXPRESSED DURING: 15 growth stages; CONTAINS InterPro DOMAIN/s: Cellular retinaldehyde-binding/triple function, C-terminal (InterPro:IPR001251), Cellular retinaldehyde-binding/triple function, N-ter…	T	'34.99'	'transport.misc'	'(at2g21520 : 641.0) Sec14p-like phosphatidylinositol transfer family protein; FUNCTIONS IN: transporter activity; INVOLVED IN: transport; LOCATED IN: intracellular; EXPRESSED IN: 23 plant structures; EXPRESSED DURING: 15 growth stages; CONTAINS InterPro DOMAIN/s: Cellular retinaldehyde-binding/triple function, C-terminal (InterPro:IPR001251), Cellular retinaldehyde-binding/triple function, N-ter…	T
TCONS_00053214	Glyma06g03630	Glyma06g03630.2	AT3G50700,AT5G66730	3	Mat Late	DT	=	+	D25	2106	264	469	NO NCBI CDD results	-	-	-	coding	5.22412	coding	0.999867	0.000133398	'27.3.11'	'RNA.regulation of transcription.C2H2 zinc finger family'	'(at3g50700 : 326.0) zinc finger protein, similar to maize Indeterminate1 (ID1); indeterminate(ID)-domain 2 (IDD2); FUNCTIONS IN: sequence-specific DNA binding transcription factor activity, zinc ion binding, nucleic acid binding; INVOLVED IN: regulation of transcription; LOCATED IN: intracellular, chloroplast; EXPRESSED IN: 22 plant structures; EXPRESSED DURING: 13 growth stages; CONTAINS InterP…	T
TCONS_00055210	Glyma06g11970	Glyma06g11970.N2	AT1G01720,AT1G77450	3	Mat Late	DT	j	+	D25	2452	444	153	1 Domains	NAM superfamily	-	No apical meristem (NAM) protein; This is a family of no apical meristem (NAM) proteins these are plant development proteins. Mutations in NAM result in the failure to develop a shoot apical meristem in petunia embryos. NAM is indicated as having a role in determining positions of meristems and primordial. One member of this family NAP (NAC-like, activated by AP3/PI) is encoded by the target gene…	coding	2.34634	noncoding	0.174168	0.825832	'33.99'	'development.unspecified'	'(at1g01720 : 270.0) Belongs to a large family of putative transcriptional activators with NAC domain. Transcript level increases in response to wounding and abscisic acid. ATAF1 attentuates ABA signaling and sythesis. Mutants are hyposensitive to ABA.; ATAF1; CONTAINS InterPro DOMAIN/s: No apical meristem (NAM) protein (InterPro:IPR003441); BEST Arabidopsis thaliana protein match is: NAC domain …	T
TCONS_00055211	Glyma06g11970	Glyma06g11970.1	AT1G01720,AT1G77450	3	Mat Late	DT	=	+	D10,D25,D30,D35,D40	1801	216	299	1 Domains	NAM superfamily	-	No apical meristem (NAM) protein; This is a family of no apical meristem (NAM) proteins these are plant development proteins. Mutations in NAM result in the failure to develop a shoot apical meristem in petunia embryos. NAM is indicated as having a role in determining positions of meristems and primordial. One member of this family NAP (NAC-like, activated by AP3/PI) is encoded by the target gene…	coding	3.13329	coding	0.998467	0.00153276	'33.99'	'development.unspecified'	'(at1g01720 : 390.0) Belongs to a large family of putative transcriptional activators with NAC domain. Transcript level increases in response to wounding and abscisic acid. ATAF1 attentuates ABA signaling and sythesis. Mutants are hyposensitive to ABA.; ATAF1; CONTAINS InterPro DOMAIN/s: No apical meristem (NAM) protein (InterPro:IPR003441); BEST Arabidopsis thaliana protein match is: NAC domain …	T
TCONS_00057632	Glyma06g33380	Glyma06g33380.N2	None Available	3	Mat Late	DT	j	+	D25	2282	1207	42	NO NCBI CDD results	-	-	-	coding	7.73933	noncoding	0.00655087	0.993449	'35.2'	'not assigned.unknown'	' no hits & (original description: Glyma06g33380.N2)'	T
TCONS_00058178	Glyma06g40590	Glyma06g40590.N3	None Available	3	Mat Late	DT	j	+	D35	876	115	38	NO NCBI CDD results	-	-	-	coding	0.492982	coding	0.775633	0.224367	'35.2'	'not assigned.unknown'	' no hits & (original description: Glyma06g40590.N3)'	T
TCONS_00059189	Glyma06g48426	Glyma06g48426.N3	None Available	3	Mat Late	DT	x	+	D25	2702	79	48	NO NCBI CDD results	-	-	-	noncoding	-0.956791	noncoding	1.36842e-10	1	'35.2'	'not assigned.unknown'	' no hits & (original description: Glyma06g48426.N3)'	T
TCONS_00065002	Glyma06g44420	Glyma06g44420.N4	AT4G28430,AT2G20590	3	Mat Late	DT	j	-	D35	1320	102	248	1 Domains	Reticulon superfamily	-	Reticulon; Reticulon, also know as neuroendocrine-specific protein (NSP), is a protein of unknown function which associates with the endoplasmic reticulum. This family represents the C-terminal domain of the three reticulon isoforms and their homologues.	coding	3.82555	coding	0.999959	4.11466e-05	'35.1'	'not assigned.no ontology'	'(at2g20590 : 277.0) Reticulon family protein; INVOLVED IN: biological_process unknown; LOCATED IN: endoplasmic reticulum, chloroplast; CONTAINS InterPro DOMAIN/s: Reticulon (InterPro:IPR003388); BEST Arabidopsis thaliana protein match is: Reticulon family protein (TAIR:AT4G28430.1); Has 35333 Blast hits to 34131 proteins in 2444 species: Archae - 798; Bacteria - 22429; Metazoa - 974; Fungi - 991…	T
TCONS_00065632	Glyma06g48426	Glyma06g48426.N2	None Available	3	Mat Late	DT	j	-	D20,D25	6825	4769	118	1 Domains	Ribosomal_L22 superfamily	C	Ribosomal protein L22/L17e. L22 (L17 in eukaryotes) is a core protein of the large ribosomal subunit. It is the only ribosomal protein that interacts with all six domains of 23S rRNA, and is one of the proteins important for directing the proper folding and stabilizing the conformation of 23S rRNA. L22 is the largest protein contributor to the surface of the polypeptide exit channel, the tunnel t…	coding	2.4565	coding	0.9999	0.000100323	'35.2'	'not assigned.unknown'	' no hits & (original description: Glyma06g48426.N2)'	T
TCONS_00068574	Glyma07g16760	Glyma07g16760.N2	None Available	3	Mat Late	DT	j	+	D25,D30	868	397	145	NO NCBI CDD results	-	-	-	coding	0.616452	coding	0.937477	0.0625233	'35.2'	'not assigned.unknown'	' no hits & (original description: Glyma07g16760.N2)'	T
TCONS_00069593	Glyma07g31510	Glyma07g31510.1	AT5G58787,AT3G47160	3	Mat Late	DT	=	+	D10	1522	243	247	1 Domains	RING superfamily	-	RING-finger (Really Interesting New Gene) domain, a specialized type of Zn-finger of 40 to 60 residues that binds two atoms of zinc; defined by the &apos;cross-brace&apos; motif C-X2-C-X(9-39)-C-X(1-3)- H-X(2-3)-(N/C/H)-X2-C-X(4-48)C-X2-C; probably involved in mediating protein-protein interactions; identified in a proteins with a wide range of functions such as viral replication, signal transduc…	coding	4.87251	coding	0.99852	0.00148024	'29.5.11.4.2'	'protein.degradation.ubiquitin.E3.RING'	'(loc_os10g35670.1 : 366.0) no description available & (at3g47160 : 311.0) RING/U-box superfamily protein; FUNCTIONS IN: zinc ion binding; EXPRESSED IN: 23 plant structures; EXPRESSED DURING: 13 growth stages; CONTAINS InterPro DOMAIN/s: Zinc finger, RING-type, conserved site (InterPro:IPR017907), Zinc finger, RING-type (InterPro:IPR001841); BEST Arabidopsis thaliana protein match is: RING/U-box …	T
TCONS_00069952	Glyma07g33840	Glyma07g33840.N5	None Available	3	Mat Late	DT	j	+	D25	2942	399	84	NO NCBI CDD results	-	-	-	coding	7.60866	noncoding	4.74937e-07	1	'35.2'	'not assigned.unknown'	' no hits & (original description: Glyma07g33840.N5)'	T
TCONS_00069958	Glyma07g33840	Glyma07g33840.3	AT4G32670,AT4G34100	3	Mat Late	DT	=	+	D25,D30,D35	4019	185	1124	1 Domains	RINGv superfamily	-	RING-variant domain; RING-variant domain.	coding	7.24411	coding	1	3.17887e-07	'29.5.11.4.2'	'protein.degradation.ubiquitin.E3.RING'	'(at4g34100 : 1640.0) RING/U-box superfamily protein; FUNCTIONS IN: zinc ion binding; LOCATED IN: chloroplast; EXPRESSED IN: 24 plant structures; EXPRESSED DURING: 15 growth stages; CONTAINS InterPro DOMAIN/s: Zinc finger, C3HC4 RING-type (InterPro:IPR018957), Zinc finger, RING-CH-type (InterPro:IPR011016); BEST Arabidopsis thaliana protein match is: RING/FYVE/PHD zinc finger superfamily protein …	T
TCONS_00074544	Glyma07g26980	Glyma07g26980.N3	AT1G68020,AT4G17770	3	Mat Late	DT	j	-	D25,D40	4010	838	853	3 Domains	Glycosyltransferase_GTB_type superfamily;PRK10117 superfamily;PRK10187 superfamily	-;-;-	Glycosyltransferases catalyze the transfer of sugar moieties from activated donor molecules to specific acceptor molecules, forming glycosidic bonds. The acceptor molecule can be a lipid, a protein, a heterocyclic compound, or another carbohydrate residue. The structures of the formed glycoconjugates are extremely diverse, reflecting a wide range of biological functions. The members of this famil…	coding	7.95586	coding	1	1e-07	'3.2.3'	'minor CHO metabolism.trehalose.potential TPS/TPP'	'(at1g68020 : 1399.0) Encodes an enzyme putatively involved in trehalose biosynthesis. The protein has a trehalose synthase (TPS)-like domain and a trehalose phosphatase (TPP)-like domain. It can complement a yeast mutant lacking both of these activities suggesting that this is a bifunctional enzyme.; ATTPS6; CONTAINS InterPro DOMAIN/s: HAD-superfamily hydrolase, subfamily IIB (InterPro:IPR006379…	T
TCONS_00075329	Glyma07g33570	Glyma07g33570.1	AT2G15620,AT5G04590	3	Mat Late	DT	=	-	D20,D25,D30,D35,D40,D55	2331	240	588	2 Domains	NIR_SIR_ferr superfamily;NIR_SIR_ferr superfamily	-;-	Nitrite/Sulfite reductase ferredoxin-like half domain; Sulfite and Nitrite reductases are key to both biosynthetic assimilation of sulfur and nitrogen and dissimilation of oxidized anions for energy transduction. Two copies of this repeat are found in Nitrite and Sulfite reductases and form a single structural domain.;Nitrite/Sulfite reductase ferredoxin-like half domain; Sulfite and Nitrite redu…	coding	7.57682	coding	0.999973	2.68088e-05	'12.1.2'	'N-metabolism.nitrate metabolism.nitrite reductase'	'(p38500|nir_betve : 1005.0) Ferredoxin--nitrite reductase, chloroplast precursor (EC 1.7.7.1) - Betula verrucosa (White birch) (Betula pendula) & (at2g15620 : 959.0) Involved in the second step of nitrate assimilation. Its expression is induced by nitrate.; nitrite reductase 1 (NIR1); FUNCTIONS IN: ferredoxin-nitrate reductase activity, nitrite reductase (NO-forming) activity; INVOLVED IN: respo…	T
TCONS_00076378	Glyma07g39240	Glyma07g39240.N4	AT1G11910,AT1G62290	3	Mat Late	DT	j	-	D25,D30,D35	2634	1215	298	4 Domains	pepsin_retropepsin_like superfamily;pepsin_retropepsin_like superfamily;SapB_1 superfamily;SapB_2 superfamily	NC;N;-;-	Cellular and retroviral pepsin-like aspartate proteases; This family includes both cellular and retroviral pepsin-like aspartate proteases. The cellular pepsin and pepsin-like enzymes are twice as long as their retroviral counterparts. The cellular pepsin-like aspartic proteases are found in mammals, plants, fungi and bacteria. These well known and extensively characterized enzymes include pepsin…	coding	5.78509	coding	0.999998	1.6448e-06	'29.5.4'	'protein.degradation.aspartate protease'	'(at1g11910 : 492.0) Encodes an aspartic proteinase that forms a heterodimer and is stable over a broad pH range (ph 3-8).; aspartic proteinase A1 (APA1); FUNCTIONS IN: endopeptidase activity; INVOLVED IN: proteolysis, response to salt stress; LOCATED IN: vacuole; EXPRESSED IN: 25 plant structures; EXPRESSED DURING: 16 growth stages; CONTAINS InterPro DOMAIN/s: Saposin-like (InterPro:IPR011001), …	T
TCONS_00081321	Glyma08g22630	Glyma08g22630.2	AT1G52560,AT4G27670	3	Mat Late	DT	=	+	D25,D30,D35,D40	1280	458	225	1 Domains	alpha-crystallin-Hsps_p23-like superfamily	-	alpha-crystallin domain (ACD) found in alpha-crystallin-type small heat shock proteins, and a similar domain found in p23 (a cochaperone for Hsp90) and in other p23-like proteins.; The alpha-crystallin-Hsps_p23-like superfamily includes the alpha-crystallin domain (ACD) of alpha-crystallin-type small heat shock proteins (sHsps) and a similar domain found in p23-like proteins. sHsps are small stre…	coding	1.91809	coding	0.996046	0.00395387	'20.2.1'	'stress.abiotic.heat'	'(at1g52560 : 197.0) HSP20-like chaperones superfamily protein; FUNCTIONS IN: molecular_function unknown; INVOLVED IN: response to high light intensity, response to hydrogen peroxide, response to heat; LOCATED IN: mitochondrion; EXPRESSED IN: 6 plant structures; EXPRESSED DURING: 4 anthesis, petal differentiation and expansion stage; CONTAINS InterPro DOMAIN/s: Heat shock protein Hsp20 (InterPro:…	T
TCONS_00081653	Glyma08g23960	Glyma08g23960.N2	None Available	3	Mat Late	DT	j	+	D15,D20,D35	749	25	134	NO NCBI CDD results	-	-	-	noncoding	-0.499817	coding	0.88479	0.11521	'35.2'	'not assigned.unknown'	' no hits & (original description: Glyma08g23960.N2)'	T
TCONS_00085123	Glyma08g02840	Glyma08g02840.3	AT3G27090,AT5G42050	3	Mat Late	DT	=	-	D25	1132	255	241	1 Domains	Dev_Cell_Death superfamily	C	Development and cell death domain; The DCD domain is found in plant proteins involved in development and cell death. The DCD domain is an approximately 130 amino acid long stretch that contains several mostly invariable motifs. These include a FGLP and a LFL motif at the N-terminus and a PAQV and a PLxE motif towards the C-terminus of the domain. The DCD domain is present in proteins with differe…	coding	3.47183	coding	1	2.11731e-07	'20.2.4'	'stress.abiotic.touch/wounding'	'(p37707|b2_dauca : 152.0) B2 protein - Daucus carota (Carrot) & (at5g42050 : 148.0) DCD (Development and Cell Death) domain protein; CONTAINS InterPro DOMAIN/s: Development/cell death domain (InterPro:IPR013989), Kelch related (InterPro:IPR013089); BEST Arabidopsis thaliana protein match is: DCD (Development and Cell Death) domain protein (TAIR:AT3G27090.1); Has 30201 Blast hits to 17322 protein…	T
TCONS_00086673	Glyma08g10890	Glyma08g10890.N6	AT1G27420,AT1G67480	3	Mat Late	DT	j	-	D25	1793	547	341	4 Domains	Kelch_3 superfamily;Kelch_3 superfamily;Kelch_3 superfamily;F-box-like superfamily	-;-;-;-	Galactose oxidase, central domain; Galactose oxidase, central domain.;Galactose oxidase, central domain; Galactose oxidase, central domain.;Galactose oxidase, central domain; Galactose oxidase, central domain.;F-box-like; This is an F-box-like family.	coding	2.24121	coding	1	2.02701e-07	'29.5.11.4.3.2'	'protein.degradation.ubiquitin.E3.SCF.FBOX'	'(loc_os02g30210.2 : 442.0) no description available & (at1g67480 : 422.0) Galactose oxidase/kelch repeat superfamily protein; FUNCTIONS IN: molecular_function unknown; INVOLVED IN: biological_process unknown; LOCATED IN: cellular_component unknown; EXPRESSED IN: 23 plant structures; EXPRESSED DURING: 15 growth stages; CONTAINS InterPro DOMAIN/s: F-box domain, cyclin-like (InterPro:IPR001810), Ga…	T
TCONS_00088503	Glyma08g19410	Glyma08g19410.N3	AT1G13110,AT3G26210	3	Mat Late	DT	j	-	D25	1632	75	312	5 Domains	p450 superfamily;PLN02394 superfamily;PLN03018 superfamily;PLN02655 superfamily;PLN00168 superfamily	C;C;C;C;C	Cytochrome P450; Cytochrome P450s are haem-thiolate proteins involved in the oxidative degradation of various compounds. They are particularly well known for their role in the degradation of environmental toxins and mutagens. They can be divided into 4 classes, according to the method by which electrons from NAD(P)H are delivered to the catalytic site. Sequence conservation is relatively low with…	coding	6.05709	coding	0.999999	1.32541e-06	'16.5.1.1.4.1'	'secondary metabolism.sulfur-containing.glucosinolates.synthesis.shared.CYP83B1 phenylacetaldoxime monooxygenase'	'(o48923|c71da_soybn : 520.0) Cytochrome P450 71D10 (EC 1.14.-.-) - Glycine max (Soybean) & (gnl|cdd|35378 : 232.0) no description available & (loc_os06g43350.1 : 216.0) no description available & (at1g13110 : 174.0) member of CYP71B; "cytochrome P450, family 71 subfamily B, polypeptide 7" (CYP71B7); FUNCTIONS IN: electron carrier activity, monooxygenase activity, iron ion binding, oxygen binding…	T	'26.10'	'misc.cytochrome P450'	'(o48923|c71da_soybn : 520.0) Cytochrome P450 71D10 (EC 1.14.-.-) - Glycine max (Soybean) & (gnl|cdd|35378 : 232.0) no description available & (loc_os06g43350.1 : 216.0) no description available & (at1g13110 : 174.0) member of CYP71B; "cytochrome P450, family 71 subfamily B, polypeptide 7" (CYP71B7); FUNCTIONS IN: electron carrier activity, monooxygenase activity, iron ion binding, oxygen binding…	T
TCONS_00089599	Glyma08g26110	Glyma08g26110.1	AT1G35460,AT4G09180	3	Mat Late	DT	=	-	D20,D25,D30,D35,D40	910	78	157	1 Domains	HLH superfamily	-	Helix-loop-helix domain, found in specific DNA- binding proteins that act as transcription factors; 60-100 amino acids long. A DNA-binding basic region is followed by two alpha-helices separated by a variable loop region; HLH forms homo- and heterodimers, dimerization creates a parallel, left-handed, four helix bundle; the basic region N-terminal to the first amphipathic helix mediates high-affin…	coding	1.57115	coding	0.995134	0.00486631	'27.3.6'	'RNA.regulation of transcription.bHLH,Basic Helix-Loop-Helix family'	'(at1g35460 : 124.0) basic helix-loop-helix (bHLH) DNA-binding superfamily protein; FUNCTIONS IN: DNA binding, sequence-specific DNA binding transcription factor activity; INVOLVED IN: regulation of transcription; LOCATED IN: nucleus; CONTAINS InterPro DOMAIN/s: Helix-loop-helix DNA-binding domain (InterPro:IPR001092), Helix-loop-helix DNA-binding (InterPro:IPR011598); BEST Arabidopsis thaliana p…	T
TCONS_00089600	Glyma08g26110	Glyma08g26110.N2	None Available	3	Mat Late	DT	j	-	D25,D35	439	78	119	NO NCBI CDD results	-	-	-	coding	0.806671	coding	0.952399	0.0476014	'35.2'	'not assigned.unknown'	' no hits & (original description: Glyma08g26110.N2)'	T
TCONS_00091304	Glyma08g44310	Glyma08g44310.1	AT4G24000,AT1G55850	3	Mat Late	DT	=	-	D20,D25,D35,D40	2497	31	738	2 Domains	PLN02893 superfamily;Glyco_tranf_GTA_type superfamily	-;N	Cellulose synthase-like protein;Glycosyltransferase family A (GT-A) includes diverse families of glycosyl transferases with a common GT-A type structural fold; Glycosyltransferases (GTs) are enzymes that synthesize oligosaccharides, polysaccharides, and glycoconjugates by transferring the sugar moiety from an activated nucleotide-sugar donor to an acceptor molecule, which may be a growing oligosa…	coding	9.62603	coding	0.999998	1.75729e-06	'10.2.1'	'cell wall.cellulose synthesis.cellulose synthase'	'(at1g55850 : 826.0) encodes a protein similar to cellulose synthase; cellulose synthase like E1 (CSLE1); FUNCTIONS IN: cellulose synthase activity, transferase activity, transferring glycosyl groups; INVOLVED IN: plant-type cell wall biogenesis, cellulose biosynthetic process, polysaccharide biosynthetic process; LOCATED IN: endoplasmic reticulum, plasma membrane; EXPRESSED IN: 24 plant structur…	T
TCONS_00091308	Glyma08g44310	Glyma08g44310.N2	AT4G24000,AT1G55850	3	Mat Late	DT	j	-	D25	751	64	193	2 Domains	PLN02893 superfamily;Glyco_tranf_GTA_type superfamily	C;C	Cellulose synthase-like protein;Glycosyltransferase family A (GT-A) includes diverse families of glycosyl transferases with a common GT-A type structural fold; Glycosyltransferases (GTs) are enzymes that synthesize oligosaccharides, polysaccharides, and glycoconjugates by transferring the sugar moiety from an activated nucleotide-sugar donor to an acceptor molecule, which may be a growing oligosa…	coding	2.98924	coding	0.999717	0.000282723	'10.2.1'	'cell wall.cellulose synthesis.cellulose synthase'	'(loc_os02g49332.1 : 222.0) no description available & (at1g55850 : 216.0) encodes a protein similar to cellulose synthase; cellulose synthase like E1 (CSLE1); FUNCTIONS IN: cellulose synthase activity, transferase activity, transferring glycosyl groups; INVOLVED IN: plant-type cell wall biogenesis, cellulose biosynthetic process, polysaccharide biosynthetic process; LOCATED IN: endoplasmic retic…	T
TCONS_00091429	Glyma08g45210	Glyma08g45210.1	AT3G46970,AT3G29320	3	Mat Late	DT	=	-	D25,D35	3513	584	846	2 Domains	Glycosyltransferase_GTB_type superfamily;Phosphorylase superfamily	-;-	Glycosyltransferases catalyze the transfer of sugar moieties from activated donor molecules to specific acceptor molecules, forming glycosidic bonds. The acceptor molecule can be a lipid, a protein, a heterocyclic compound, or another carbohydrate residue. The structures of the formed glycoconjugates are extremely diverse, reflecting a wide range of biological functions. The members of this famil…	coding	13.2804	coding	1	1.95397e-07	'2.2.2.2'	'major CHO metabolism.degradation.starch.starch phosphorylase'	'(p53537|phsh_vicfa : 1549.0) Alpha-glucan phosphorylase, H isozyme (EC 2.4.1.1) (Starch phosphorylase H) - Vicia faba (Broad bean) & (ipr000811 : 1500.0) Glycosyl transferase, family 35 & (at3g46970 : 1417.0) Encodes a cytosolic alpha-glucan phosphorylase. In vitro, the enzyme has a preference for branched polysaccharides, such as glycogen.; alpha-glucan phosphorylase 2 (PHS2); FUNCTIONS IN: pho…	T
TCONS_00092519	Glyma09g02490	Glyma09g02490.1	AT3G13870,AT5G45160	3	Mat Late	DT	=	+	D55	3081	274	829	1 Domains	Ras_like_GTPase superfamily	-	Rat sarcoma (Ras)-like superfamily of small guanosine triphosphatases (GTPases); Ras-like GTPase superfamily. The Ras-like superfamily of small GTPases consists of several families with an extremely high degree of structural and functional similarity. The Ras superfamily is divided into at least four families in eukaryotes: the Ras, Rho, Rab, and Sar1/Arf families. This superfamily also includes …	coding	7.86861	coding	0.999998	1.68257e-06	'33.99'	'development.unspecified'	'(at5g45160 : 1125.0) Root hair defective 3 GTP-binding protein (RHD3); FUNCTIONS IN: GTP binding; LOCATED IN: endoplasmic reticulum; EXPRESSED IN: 24 plant structures; EXPRESSED DURING: 13 growth stages; CONTAINS InterPro DOMAIN/s: Root hair defective 3 GTP-binding (InterPro:IPR008803); BEST Arabidopsis thaliana protein match is: Root hair defective 3 GTP-binding protein (RHD3) (TAIR:AT3G13870.1…	T
TCONS_00098832	Glyma09g07670	Glyma09g07670.N3	AT4G29820,AT4G25550	3	Mat Late	DT	j	-	D25	3923	2342	150	2 Domains	NUDIX_2 superfamily;Nudix_Hydrolase superfamily	N;C	Nucleotide hydrolase; Nudix hydrolases are found in all classes of organism and hydrolyse a wide range of organic pyrophosphates, including nucleoside di- and triphosphates, di-nucleoside and diphospho-inositol polyphosphates, nucleotide sugars and RNA caps, with varying degrees of substrate specificity.;Nudix hydrolase is a superfamily of enzymes found in all three kingdoms of life, and it catal…	coding	2.06309	coding	0.995346	0.00465448	'27.1.3.13'	'RNA.processing.3' end processing.CFIm25'	'(at4g29820 : 239.0) Encodes a homolog of the protein CFI-25, a polyadenylation factor subunit.; homolog of CFIM-25 (CFIM-25); CONTAINS InterPro DOMAIN/s: Cleavage/polyadenylation specificity factor, 25kDa subunit (InterPro:IPR016706); BEST Arabidopsis thaliana protein match is: Cleavage/polyadenylation specificity factor, 25kDa subunit (TAIR:AT4G25550.1); Has 30201 Blast hits to 17322 proteins i…	T
TCONS_00098834	Glyma09g07670	Glyma09g07670.2	AT4G29820,AT4G25550	3	Mat Late	DT	=	-	D25	1341	257	221	2 Domains	NUDIX_2 superfamily;Nudix_Hydrolase superfamily	-;C	Nucleotide hydrolase; Nudix hydrolases are found in all classes of organism and hydrolyse a wide range of organic pyrophosphates, including nucleoside di- and triphosphates, di-nucleoside and diphospho-inositol polyphosphates, nucleotide sugars and RNA caps, with varying degrees of substrate specificity.;Nudix hydrolase is a superfamily of enzymes found in all three kingdoms of life, and it catal…	coding	3.44217	coding	0.997666	0.00233446	'27.1.3.13'	'RNA.processing.3' end processing.CFIm25'	'(at4g29820 : 315.0) Encodes a homolog of the protein CFI-25, a polyadenylation factor subunit.; homolog of CFIM-25 (CFIM-25); CONTAINS InterPro DOMAIN/s: Cleavage/polyadenylation specificity factor, 25kDa subunit (InterPro:IPR016706); BEST Arabidopsis thaliana protein match is: Cleavage/polyadenylation specificity factor, 25kDa subunit (TAIR:AT4G25550.1); Has 30201 Blast hits to 17322 proteins i…	T
TCONS_00098931	Glyma09g08221	Glyma09g08221.1	AT1G23070,AT4G38360	3	Mat Late	DT	=	-	D25	1441	115	440	1 Domains	Solute_trans_a superfamily	-	Organic solute transporter Ostalpha; This family is a transmembrane organic solute transport protein. In vertebrates these proteins form a complex with Ostbeta, and function as bile transporters. In plants they may transport brassinosteroid-like compounds and act as regulators of cell death.	coding	6.4177	coding	1	1e-07	'35.2'	'not assigned.unknown'	'(at1g23070 : 496.0) Protein of unknown function (DUF300); CONTAINS InterPro DOMAIN/s: Protein of unknown function DUF300 (InterPro:IPR005178); BEST Arabidopsis thaliana protein match is: Protein of unknown function (DUF300) (TAIR:AT4G38360.2); Has 840 Blast hits to 837 proteins in 189 species: Archae - 0; Bacteria - 0; Metazoa - 286; Fungi - 190; Plants - 245; Viruses - 0; Other Eukaryotes - 119…	T
TCONS_00099444	Glyma09g14870	Glyma09g14870.1	AT5G58070	3	Mat Late	DT	=	-	D15,D20,D25,D35,D40	1010	137	184	2 Domains	Lipocalin_2 superfamily;Lipocalin superfamily	-;-	Lipocalin-like domain; Lipocalins are transporters for small hydrophobic molecules, such as lipids, steroid hormones, bilins, and retinoids. The structure is an eight-stranded beta barrel.;Lipocalin / cytosolic fatty-acid binding protein family; Lipocalins are transporters for small hydrophobic molecules, such as lipids, steroid hormones, bilins, and retinoids. The family also encompasses the enz…	coding	2.92964	coding	0.995954	0.00404624	'34.99'	'transport.misc'	'(loc_os08g34150.1 : 233.0) no description available & (at5g58070 : 232.0) Encodes a temperature-induced lipocalin TIL1. Involved in thermotolerance. Peripherally associated with plasma membrane.; temperature-induced lipocalin (TIL); FUNCTIONS IN: binding, transporter activity; INVOLVED IN: transport, response to cold, response to light stimulus, response to heat; LOCATED IN: mitochondrion, endop…	T
TCONS_00099445	Glyma09g14870	Glyma09g14870.N2	None Available	3	Mat Late	DT	j	-	D25,D35	543	240	62	NO NCBI CDD results	-	-	-	coding	2.0318	noncoding	0.0336233	0.966377	'35.2'	'not assigned.unknown'	' no hits & (original description: Glyma09g14870.N2)'	T
TCONS_00112673	Glyma10g33100	Glyma10g33100.5	AT5G60340	3	Mat Late	DT	=	-	D25,D35	1263	378	128	NO NCBI CDD results	-	-	-	coding	2.04612	coding	0.963816	0.0361835	'20.2'	'stress.abiotic'	'(loc_os07g22950.1 : 178.0) no description available & (at5g60340 : 155.0) P-loop containing nucleoside triphosphate hydrolases superfamily protein; FUNCTIONS IN: oxidoreductase activity, ATP binding; INVOLVED IN: metabolic process; LOCATED IN: mitochondrion; EXPRESSED IN: 7 plant structures; EXPRESSED DURING: LP.04 four leaves visible, C globular stage, petal differentiation and expansion stage,…	T	'29.2.2.3.99'	'protein.synthesis.ribosome biogenesis.Pre-rRNA processing and modifications.misc'	'(loc_os07g22950.1 : 178.0) no description available & (at5g60340 : 155.0) P-loop containing nucleoside triphosphate hydrolases superfamily protein; FUNCTIONS IN: oxidoreductase activity, ATP binding; INVOLVED IN: metabolic process; LOCATED IN: mitochondrion; EXPRESSED IN: 7 plant structures; EXPRESSED DURING: LP.04 four leaves visible, C globular stage, petal differentiation and expansion stage,…	T
TCONS_00112674	Glyma10g33100	Glyma10g33100.N6	AT5G60340	3	Mat Late	DT	j	-	D25	4704	3819	128	NO NCBI CDD results	-	-	-	coding	1.76891	coding	0.999935	6.54436e-05	'20.2'	'stress.abiotic'	'(loc_os07g22950.1 : 178.0) no description available & (at5g60340 : 155.0) P-loop containing nucleoside triphosphate hydrolases superfamily protein; FUNCTIONS IN: oxidoreductase activity, ATP binding; INVOLVED IN: metabolic process; LOCATED IN: mitochondrion; EXPRESSED IN: 7 plant structures; EXPRESSED DURING: LP.04 four leaves visible, C globular stage, petal differentiation and expansion stage,…	T	'29.2.2.3.99'	'protein.synthesis.ribosome biogenesis.Pre-rRNA processing and modifications.misc'	'(loc_os07g22950.1 : 178.0) no description available & (at5g60340 : 155.0) P-loop containing nucleoside triphosphate hydrolases superfamily protein; FUNCTIONS IN: oxidoreductase activity, ATP binding; INVOLVED IN: metabolic process; LOCATED IN: mitochondrion; EXPRESSED IN: 7 plant structures; EXPRESSED DURING: LP.04 four leaves visible, C globular stage, petal differentiation and expansion stage,…	T
TCONS_00113638	Glyma10g37770	Glyma10g37770.N2	AT5G23920,AT5G52420	3	Mat Late	DT	o	-	D25	970	387	183	NO NCBI CDD results	-	-	-	coding	2.30883	coding	0.914828	0.0851716	'35.2'	'not assigned.unknown'	'(at5g52420 : 179.0) unknown protein; FUNCTIONS IN: molecular_function unknown; INVOLVED IN: biological_process unknown; LOCATED IN: endoplasmic reticulum; EXPRESSED IN: 24 plant structures; EXPRESSED DURING: 13 growth stages; BEST Arabidopsis thaliana protein match is: unknown protein (TAIR:AT5G23920.1); Has 30201 Blast hits to 17322 proteins in 780 species: Archae - 12; Bacteria - 1396; Metazoa…	T
TCONS_00115942	Glyma11g03250	Glyma11g03250.1	AT4G12130	3	Mat Late	DT	=	+	D10,D25	2025	408	410	2 Domains	ygfZ_signature superfamily;GCV_T_C superfamily	-;-	folate-binding protein YgfZ; YgfZ is a protein from Escherichia coli, homologous to the glycine cleavage system T protein, or aminomethyltransferase, GcvT (TIGR00528). Homologs of YgfZ other than members of the GcvT family share a well-conserved signature region that includes the motif, KGCYxGQE. Elsewhere, sequence diverge and length variation are substantial. Members of this family are mostly b…	coding	2.53103	coding	0.99936	0.000639742	'35.1'	'not assigned.no ontology'	'(at4g12130 : 468.0) Glycine cleavage T-protein family; FUNCTIONS IN: aminomethyltransferase activity; INVOLVED IN: glycine catabolic process; LOCATED IN: cytoplasm; EXPRESSED IN: 23 plant structures; EXPRESSED DURING: 13 growth stages; CONTAINS InterPro DOMAIN/s: Folate-binding, YgfZ (InterPro:IPR017703), Glycine cleavage T-protein, N-terminal (InterPro:IPR006222), Glycine cleavage T-protein, C-…	T
TCONS_00116544	Glyma11g06290	Glyma11g06290.2	AT4G37160,AT5G66920	3	Mat Late	DT	=	+	D25,D30,D35	2013	116	537	3 Domains	Cu-oxidase_3 superfamily;Cu-oxidase superfamily;Cu-oxidase_2 superfamily	-;-;-	Multicopper oxidase; This entry contains many divergent copper oxidase-like domains that are not recognised by the pfam00394 model.;Multicopper oxidase; Many of the proteins in this family contain multiple similar copies of this plastocyanin-like domain.;Multicopper oxidase; This entry contains many divergent copper oxidase-like domains that are not recognised by the pfam00394 model.	coding	5.66689	coding	1	1e-07	'26.7'	'misc.oxidases - copper, flavone etc'	'(at5g66920 : 786.0) SKU5 similar 17 (sks17); FUNCTIONS IN: oxidoreductase activity, copper ion binding; INVOLVED IN: response to karrikin; LOCATED IN: cell wall, plant-type cell wall; EXPRESSED IN: 21 plant structures; EXPRESSED DURING: 13 growth stages; CONTAINS InterPro DOMAIN/s: Multicopper oxidase, type 3 (InterPro:IPR011707), Cupredoxin (InterPro:IPR008972), Multicopper oxidase, type 2 (Int…	T
TCONS_00118121	Glyma11g14250	Glyma11g14250.1	AT1G59860,AT1G07400	3	Mat Late	DT	=	+	D25,D30,D35,D55	1049	129	148	1 Domains	alpha-crystallin-Hsps_p23-like superfamily	-	alpha-crystallin domain (ACD) found in alpha-crystallin-type small heat shock proteins, and a similar domain found in p23 (a cochaperone for Hsp90) and in other p23-like proteins.; The alpha-crystallin-Hsps_p23-like superfamily includes the alpha-crystallin domain (ACD) of alpha-crystallin-type small heat shock proteins (sHsps) and a similar domain found in p23-like proteins. sHsps are small stre…	coding	1.25015	coding	0.98909	0.0109098	'20.2.1'	'stress.abiotic.heat'	'(p04793|hsp13_soybn : 94.4) 17.5 kDa class I heat shock protein (HSP 17.5-M) - Glycine max (Soybean) & (at1g07400 : 84.3) HSP20-like chaperones superfamily protein; CONTAINS InterPro DOMAIN/s: Heat shock protein Hsp20 (InterPro:IPR002068), HSP20-like chaperone (InterPro:IPR008978); BEST Arabidopsis thaliana protein match is: HSP20-like chaperones superfamily protein (TAIR:AT1G59860.1); Has 7238 …	T
TCONS_00118122	Glyma11g14250	Glyma11g14250.N2	None Available	3	Mat Late	DT	o	+	D25,D30,D35,D55	571	157	39	NO NCBI CDD results	-	-	-	coding	1.09894	noncoding	1.36439e-05	0.999986	'35.2'	'not assigned.unknown'	' no hits & (original description: Glyma11g14250.N2)'	T
TCONS_00120089	Glyma11g34250	Glyma11g34250.N2	None Available	3	Mat Late	DT	x	+	D25	6392	4988	168	NO NCBI CDD results	-	-	-	noncoding	-0.919394	coding	0.999977	2.3221e-05	'35.2'	'not assigned.unknown'	' no hits & (original description: Glyma11g34250.N2)'	T
TCONS_00125361	Glyma11g34250	Glyma11g34250.N3	AT3G55560,AT4G14465	3	Mat Late	DT	j	-	D25	5640	1217	289	1 Domains	DUF296 superfamily	-	Domain of unknown function found in archaea, bacteria, and plants; This domain is found in proteins that contain AT-hook motifs, which suggests a role in DNA-binding for the proteins as a whole. Three conserved histidine residues appear to form a zinc-binding site, and the domain has been observed to form homotrimers. It co-occurs with a thioredoxin-like domain in uncharacterized cyanobacterial p…	coding	2.70141	coding	0.91684	0.0831597	'17.6.3'	'hormone metabolism.gibberelin.induced-regulated-responsive-activated'	'(at3g55560 : 173.0) AT-hook protein of GA feedback 2 (AGF2); INVOLVED IN: biological_process unknown; LOCATED IN: chloroplast; EXPRESSED IN: 19 plant structures; EXPRESSED DURING: 6 growth stages; CONTAINS InterPro DOMAIN/s: Protein of unknown function DUF296 (InterPro:IPR005175), Predicted AT-hook DNA-binding (InterPro:IPR014476); BEST Arabidopsis thaliana protein match is: AT-hook motif nuclea…	T
TCONS_00135325	Glyma12g36260	Glyma12g36260.3	AT1G78600,AT1G06040	3	Mat Late	DT	=	-	D25,D35	1966	61	285	2 Domains	BBOX superfamily;BBOX superfamily	-;-	B-Box-type zinc finger; zinc binding domain (CHC3H2); often present in combination with other motifs, like RING zinc finger, NHL motif, coiled-coil or RFP domain in functionally unrelated proteins, most likely mediating protein-protein interaction.;B-Box-type zinc finger; zinc binding domain (CHC3H2); often present in combination with other motifs, like RING zinc finger, NHL motif, coiled-coil or…	coding	3.44554	coding	1	1e-07	'27.3.7'	'RNA.regulation of transcription.C2C2(Zn) CO-like, Constans-like zinc finger family'	'(at1g78600 : 230.0) light-regulated zinc finger protein 1 (LZF1); CONTAINS InterPro DOMAIN/s: Zinc finger, B-box (InterPro:IPR000315); BEST Arabidopsis thaliana protein match is: B-box zinc finger family protein (TAIR:AT1G06040.1). & (loc_os06g05890.1 : 177.0) no description available & (reliability: 460.0) & (original description: Glyma12g36260.3)'	T
TCONS_00136714	Glyma13g08120	Glyma13g08120.1	AT1G01360,AT5G53160	3	Mat Late	DT	=	+	D35	1609	536	191	2 domains	PYR_PYL_RCAR_like;SRPBCC superfamily	-;-	Pyrabactin resistance 1 (PYR1), PYR1-like (PYL), regulatory component of abscisic acid receptors (RCARs), and related proteins; The PYR/PYL/RCAR-like family belongs to the SRPBCC (START/RHO_alpha_C/PITP/Bet_v1/CoxG/CalC) domain superfamily of proteins that bind hydrophobic ligands. SRPBCC domains have a deep hydrophobic ligand-binding pocket. PYR/PYL/RCAR plant proteins are receptors involved in …	coding	2.14197	coding	1	1e-07	'35.2'	'not assigned.unknown'	'(loc_os02g15640.1 : 120.0) no description available & (at5g53160 : 109.0) Encodes RCAR3, a regulatory component of ABA receptor. Interacts with protein phosphatase 2Cs ABI1 and ABI2. Stimulates ABA signaling.; regulatory components of ABA receptor 3 (RCAR3); CONTAINS InterPro DOMAIN/s: Polyketide cyclase/dehydrase (InterPro:IPR019587); BEST Arabidopsis thaliana protein match is: regulatory compo…	T
TCONS_00137122	Glyma13g11700	Glyma13g11700.2	AT2G04350,AT1G77590	3	Mat Late	DT	=	+	D25	2779	1323	725	110 domains	LC-FACS_euk;AFD_class_I superfamily;PLN02387;PLN02736;FAA1;PTZ00216;PLN02861;PLN02430;PLN02614;AMP-binding;CaiC;PRK06187;PTZ00342;PRK03640;PRK07656;AA-adenyl-dom;menE;Acs;EntF;PRK08633;PRK05677;PRK05605;PRK06087;PRK06710;ligase_PEP_1;PRK06155;PRK08315;PRK12492;PRK12583;PLN02574;pimA;PRK08751;PRK06178;PRK06839;PRK05852;PRK07768;PRK13295;PRK08316;PRK06188;PRK07514;PLN02860;PTZ00297;PLN02246;PRK0831…	-;-;-;-;-;-;-;-;-;-;-;-;-;-;-;-;-;-;N;N;-;N;-;-;-;-;-;N;-;N;-;-;-;-;-;N;-;-;C;C;-;NC;-;-;-;C;N;C;-;-;-;N;N;C;-;N;-;N;-;NC;N;N;-;C;N;-;-;N;N;-;-;NC;-;C;-;NC;N;-;C;N;-;NC;N;C;-;C;C;-;N;N;NC;C;NC;NC;C;N;N;C;NC;N;N;-;C;C;NC;-;N;C;C;NC	Eukaryotic long-chain fatty acid CoA synthetase (LC-FACS); The members of this family are eukaryotic fatty acid CoA synthetases that activate fatty acids with chain lengths of 12 to 20. LC-FACS catalyzes the formation of fatty acyl-CoA in a two-step reaction: the formation of a fatty acyl-AMP molecule as an intermediate, and the formation of a fatty acyl-CoA. This is a required step before free f…	coding	7.54094	coding	1	1e-07	'11.1.9'	'lipid metabolism.FA synthesis and FA elongation.long chain fatty acid CoA ligase'	'(loc_os05g25310.2 : 642.0) no description available & (at2g04350 : 631.0) long-chain acyl-CoA synthetase 8 (LACS8); FUNCTIONS IN: long-chain fatty acid-CoA ligase activity, catalytic activity; INVOLVED IN: fatty acid biosynthetic process, metabolic process; LOCATED IN: endoplasmic reticulum; EXPRESSED IN: 23 plant structures; EXPRESSED DURING: 13 growth stages; CONTAINS InterPro DOMAIN/s: AMP-bi…	T
TCONS_00137126	Glyma13g11700	Glyma13g11700.N3	AT2G04350,AT1G77590	3	Mat Late	DT	j	+	D25	2455	999	390	1 Domains	AFD_class_I superfamily	N	Adenylate forming domain, Class I; This family includes acyl- and aryl-CoA ligases, as well as the adenylation domain of nonribosomal peptide synthetases and firefly luciferases. The adenylate-forming enzymes catalyze an ATP-dependent two-step reaction to first activate a carboxylate substrate as an adenylate and then transfer the carboxylate to the pantetheine group of either coenzyme A or an ac…	coding	7.68004	coding	1	1e-07	'11.1.9'	'lipid metabolism.FA synthesis and FA elongation.long chain fatty acid CoA ligase'	'(loc_os05g25310.2 : 642.0) no description available & (at2g04350 : 631.0) long-chain acyl-CoA synthetase 8 (LACS8); FUNCTIONS IN: long-chain fatty acid-CoA ligase activity, catalytic activity; INVOLVED IN: fatty acid biosynthetic process, metabolic process; LOCATED IN: endoplasmic reticulum; EXPRESSED IN: 23 plant structures; EXPRESSED DURING: 13 growth stages; CONTAINS InterPro DOMAIN/s: AMP-bi…	T
TCONS_00138877	Glyma13g24420	Glyma13g24420.N3	None Available	3	Mat Late	DT	j	+	D25,D40	2868	1867	170	1 Domains	Di19 superfamily	N	Drought induced 19 protein (Di19); This family consists of several drought induced 19 (Di19) like proteins. Di19 has been found to be strongly expressed in both the roots and leaves of Arabidopsis thaliana during progressive drought. The precise function of Di19 is unknown.	coding	1.44861	coding	0.997729	0.00227114	'20.2.3'	'stress.abiotic.drought/salt'	'(loc_os05g48800.2 : 128.0) no description available & (gnl|cdd|69144 : 107.0) no description available & (ipr008598 : 95.545425) Drought induced 19/ RING finger protein 114 & (reliability: 167.2045) & (original description: Glyma13g24420.N3)'	T
TCONS_00140462	Glyma13g32580	Glyma13g32580.1	AT2G14520,AT4G33700	3	Mat Late	DT	=	+	D30,D35,D55	1991	336	423	2 Domains	CBS_pair superfamily;DUF21 superfamily	-;-	The CBS domain, named after human CBS, is a small domain originally identified in cystathionine beta-synthase and is subsequently found in a wide range of different proteins. CBS domains usually occur in tandem repeats. They associate to form a so-called Bateman domain or a CBS pair based on crystallographic studies in bacteria. The CBS pair was used as a basis for this cd hierarchy since the hum…	coding	5.60727	coding	0.999809	0.000191001	'35.1'	'not assigned.no ontology'	'(at4g33700 : 605.0) FUNCTIONS IN: molecular_function unknown; INVOLVED IN: biological_process unknown; LOCATED IN: plasma membrane; EXPRESSED IN: 22 plant structures; EXPRESSED DURING: 13 growth stages; CONTAINS InterPro DOMAIN/s: Protein of unknown function DUF21 (InterPro:IPR002550), Cystathionine beta-synthase, core (InterPro:IPR000644); BEST Arabidopsis thaliana protein match is: CBS domain-…	T
TCONS_00145247	Glyma13g18220	Glyma13g18220.N4	AT2G42450,AT3G14075	3	Mat Late	DT	j	-	D25,D30,D35	2273	455	475	1 Domains	Lipase superfamily	-	Lipase. Lipases are esterases that can hydrolyze long-chain acyl-triglycerides into di- and monoglycerides, glycerol, and free fatty acids at a water/lipid interface. A typical feature of lipases is &quot;interfacial activation&quot;, the process of becoming active at the lipid/water interface, although several examples of lipases have been identified that do not undergo interfacial activation . …	coding	2.88427	coding	1	1e-07	'11.9.2.1'	'lipid metabolism.lipid degradation.lipases.triacylglycerol lipase'	'(at2g42450 : 578.0) alpha/beta-Hydrolases superfamily protein; FUNCTIONS IN: triglyceride lipase activity; INVOLVED IN: lipid metabolic process; LOCATED IN: mitochondrion; EXPRESSED IN: 21 plant structures; EXPRESSED DURING: 13 growth stages; CONTAINS InterPro DOMAIN/s: Lipase, class 3 (InterPro:IPR002921); BEST Arabidopsis thaliana protein match is: Mono-/di-acylglycerol lipase, N-terminal;Lipa…	T
TCONS_00145258	Glyma13g18220	Glyma13g18220.2	AT2G42450,AT3G14075	3	Mat Late	DT	=	-	D35	1704	672	567	4 domains	Lipase_3;Esterase_lipase superfamily;PLN02847;Abhydrolase_6	-;-;NC;C	Lipase (class 3). Lipases are esterases that can hydrolyze long-chain acyl-triglycerides into di- and monoglycerides, glycerol, and free fatty acids at a water/lipid interface. A typical feature of lipases is &quot;interfacial activation,&quot; covers the active site, making it inaccessible to solvent and substrates. The lid opens during the process of interfacial activation, allowing the lipid s…	coding	5.39614	coding	1	1e-07	'11.9.2.1'	'lipid metabolism.lipid degradation.lipases.triacylglycerol lipase'	'(at2g42450 : 461.0) alpha/beta-Hydrolases superfamily protein; FUNCTIONS IN: triglyceride lipase activity; INVOLVED IN: lipid metabolic process; LOCATED IN: mitochondrion; EXPRESSED IN: 21 plant structures; EXPRESSED DURING: 13 growth stages; CONTAINS InterPro DOMAIN/s: Lipase, class 3 (InterPro:IPR002921); BEST Arabidopsis thaliana protein match is: Mono-/di-acylglycerol lipase, N-terminal;Lipa…	T
TCONS_00150040	Glyma13g44261	Glyma13g44261.1	AT1G15330,AT1G80090	3	Mat Late	DT	=	-	D10	1463	16	417	2 Domains	CBS_pair superfamily;CBS_pair superfamily	-;-	The CBS domain, named after human CBS, is a small domain originally identified in cystathionine beta-synthase and is subsequently found in a wide range of different proteins. CBS domains usually occur in tandem repeats. They associate to form a so-called Bateman domain or a CBS pair based on crystallographic studies in bacteria. The CBS pair was used as a basis for this cd hierarchy since the hum…	coding	8.7022	coding	0.999936	6.44064e-05	'35.1'	'not assigned.no ontology'	'(at1g15330 : 382.0) Cystathionine beta-synthase (CBS) protein; CONTAINS InterPro DOMAIN/s: Cystathionine beta-synthase, core (InterPro:IPR000644); BEST Arabidopsis thaliana protein match is: Cystathionine beta-synthase (CBS) family protein (TAIR:AT1G80090.1); Has 526 Blast hits to 526 proteins in 132 species: Archae - 6; Bacteria - 4; Metazoa - 257; Fungi - 91; Plants - 124; Viruses - 0; Other E…	T
TCONS_00151838	Glyma14g07830	Glyma14g07830.N2	AT1G19660,AT1G75380	3	Mat Late	DT	j	+	D20	1565	252	250	1 Domains	DNase-RNase superfamily	-	Bifunctional nuclease; This family is a bifunctional nuclease, with both DNase and RNase activity. It forms a wedge-shaped dimer, with each monomer being triangular in shape. A large groove at the thick end of the wedge contains a possible active site.	coding	6.22344	coding	0.999939	6.07024e-05	'20.2.4'	'stress.abiotic.touch/wounding'	'(at1g75380 : 362.0) Encodes a nucleases AtBBD1 involved in ABA-mediated callose deposition.; bifunctional nuclease in basal defense response 1 (BBD1); CONTAINS InterPro DOMAIN/s: Protein of unknown function DUF151 (InterPro:IPR003729), UvrB/UvrC protein (InterPro:IPR001943); BEST Arabidopsis thaliana protein match is: Wound-responsive family protein (TAIR:AT1G19660.2); Has 843 Blast hits to 843 …	T
TCONS_00152382	Glyma14g11730	Glyma14g11730.1	AT5G25080	3	Mat Late	DT	=	+	D55	1067	84	181	1 Domains	Sas10_Utp3 superfamily	N	Sas10/Utp3/C1D family; This family contains Utp3 and LCP5 which are components of the U3 ribonucleoprotein complex. It also includes the human C1D protein and Saccharomyces cerevisiae YHR081W (rrp47), an exosome-associated protein required for the 3&apos; processing of stable RNAs, and Sas10 which has been identified as a regulator of chromatin silencing. This family also includes the human prote…	coding	1.78783	coding	0.995772	0.00422814	'35.2'	'not assigned.unknown'	'(at5g25080 : 95.9) Sas10/Utp3/C1D family; CONTAINS InterPro DOMAIN/s: Sas10/Utp3/C1D (InterPro:IPR007146), Exosome-associated factor Rrp47/DNA strand repair C1D (InterPro:IPR011082); Has 1807 Blast hits to 1807 proteins in 277 species: Archae - 0; Bacteria - 0; Metazoa - 736; Fungi - 347; Plants - 385; Viruses - 0; Other Eukaryotes - 339 (source: NCBI BLink). & (reliability: 191.8) & (original d…	T
TCONS_00153379	Glyma14g27290	Glyma14g27290.N2	AT1G21450,AT5G48150	3	Mat Late	DT	j	+	D40	3907	1863	325	1 Domains	GRAS superfamily	C	GRAS family transcription factor; Sequence analysis of the products of the GRAS (GAI, RGA, SCR) gene family indicates that they share a variable amino-terminus and a highly conserved carboxyl-terminus that contains five recognisable motifs. Proteins in the GRAS family are transcription factors that seem to be involved in development and other processes. Mutation of the SCARECROW (SCR) gene result…	coding	4.74877	coding	0.999999	1.15213e-06	'33.99'	'development.unspecified'	'(at1g21450 : 195.0) Encodes a scarecrow-like protein (SCL1). Member of GRAS gene family.; SCARECROW-like 1 (SCL1); FUNCTIONS IN: sequence-specific DNA binding transcription factor activity; INVOLVED IN: regulation of transcription; EXPRESSED IN: 22 plant structures; EXPRESSED DURING: 14 growth stages; CONTAINS InterPro DOMAIN/s: Transcription factor GRAS (InterPro:IPR005202); BEST Arabidopsis th…	T
TCONS_00155194	Glyma14g03470	Glyma14g03470.N2	None Available	3	Mat Late	DT	x	-	D40	1590	885	81	NO NCBI CDD results	-	-	-	noncoding	-1.11037	noncoding	1.8098e-07	1	'35.2'	'not assigned.unknown'	' no hits & (original description: Glyma14g03470.N2)'	T
TCONS_00158694	Glyma14g38840	Glyma14g38840.5	AT1G47271,AT5G10860	3	Mat Late	DT	=	-	D30,D35	1046	169	205	1 Domains	CBS_pair superfamily	-	The CBS domain, named after human CBS, is a small domain originally identified in cystathionine beta-synthase and is subsequently found in a wide range of different proteins. CBS domains usually occur in tandem repeats. They associate to form a so-called Bateman domain or a CBS pair based on crystallographic studies in bacteria. The CBS pair was used as a basis for this cd hierarchy since the hum…	coding	2.36493	coding	1	4.62731e-07	'35.1'	'not assigned.no ontology'	'(at5g10860 : 308.0) Cystathionine beta-synthase (CBS) family protein; FUNCTIONS IN: cobalt ion binding; INVOLVED IN: response to salt stress; LOCATED IN: mitochondrion; EXPRESSED IN: 24 plant structures; EXPRESSED DURING: 15 growth stages; CONTAINS InterPro DOMAIN/s: Cystathionine beta-synthase, core (InterPro:IPR000644); BEST Arabidopsis thaliana protein match is: Cystathionine beta-synthase (C…	T
TCONS_00158695	Glyma14g38840	Glyma14g38840.6	AT1G47271,AT5G10860	3	Mat Late	DT	=	-	D30,D35	1042	165	205	1 Domains	CBS_pair superfamily	-	The CBS domain, named after human CBS, is a small domain originally identified in cystathionine beta-synthase and is subsequently found in a wide range of different proteins. CBS domains usually occur in tandem repeats. They associate to form a so-called Bateman domain or a CBS pair based on crystallographic studies in bacteria. The CBS pair was used as a basis for this cd hierarchy since the hum…	coding	2.36917	coding	0.999793	0.000207433	'35.1'	'not assigned.no ontology'	'(at5g10860 : 308.0) Cystathionine beta-synthase (CBS) family protein; FUNCTIONS IN: cobalt ion binding; INVOLVED IN: response to salt stress; LOCATED IN: mitochondrion; EXPRESSED IN: 24 plant structures; EXPRESSED DURING: 15 growth stages; CONTAINS InterPro DOMAIN/s: Cystathionine beta-synthase, core (InterPro:IPR000644); BEST Arabidopsis thaliana protein match is: Cystathionine beta-synthase (C…	T
TCONS_00159291	Glyma15g01000	Glyma15g01000.1	AT1G15330,AT1G80090	3	Mat Late	DT	=	+	D15,D20,D25	1949	129	413	2 Domains	CBS_pair superfamily;CBS_pair superfamily	-;-	The CBS domain, named after human CBS, is a small domain originally identified in cystathionine beta-synthase and is subsequently found in a wide range of different proteins. CBS domains usually occur in tandem repeats. They associate to form a so-called Bateman domain or a CBS pair based on crystallographic studies in bacteria. The CBS pair was used as a basis for this cd hierarchy since the hum…	coding	8.83672	coding	0.999867	0.000133054	'35.1'	'not assigned.no ontology'	'(at1g15330 : 385.0) Cystathionine beta-synthase (CBS) protein; CONTAINS InterPro DOMAIN/s: Cystathionine beta-synthase, core (InterPro:IPR000644); BEST Arabidopsis thaliana protein match is: Cystathionine beta-synthase (CBS) family protein (TAIR:AT1G80090.1); Has 526 Blast hits to 526 proteins in 132 species: Archae - 6; Bacteria - 4; Metazoa - 257; Fungi - 91; Plants - 124; Viruses - 0; Other E…	T
TCONS_00164723	Glyma15g01370	Glyma15g01370.N2	AT5G11420,AT5G25460	3	Mat Late	DT	j	-	D30	3399	1977	127	NO NCBI CDD results	-	-	-	coding	5.97991	coding	0.913039	0.0869613	'35.2'	'not assigned.unknown'	'(gnl|cdd|68437 : 178.0) no description available & (loc_os01g42520.1 : 173.0) no description available & (at5g25460 : 170.0) Protein of unknown function, DUF642; FUNCTIONS IN: molecular_function unknown; INVOLVED IN: response to karrikin; LOCATED IN: plant-type cell wall; EXPRESSED IN: 22 plant structures; EXPRESSED DURING: 13 growth stages; CONTAINS InterPro DOMAIN/s: Protein of unknown functio…	T
TCONS_00165912	Glyma15g06750	Glyma15g06750.1	AT2G14520,AT4G33700	3	Mat Late	DT	=	-	D30,D35	1575	755	423	10 domains	CBS_pair_CorC_HlyC_assoc;CBS_pair superfamily;DUF21;DUF21 superfamily;TlyC;CorB;GldE;CorC;PRK15094;PRK11573	-;-;-;-;C;C;C;C;C;C	This cd contains two tandem repeats of the cystathionine beta-synthase (CBS pair) domains associated with the CorC_HlyC domain. CorC_HlyC is a transporter associated domain. This small domain is found in Na+/H+ antiporters, in proteins involved in magnesium and cobalt efflux, and in association with some proteins of unknown function. The function of the CorC_HlyC domain is uncertain but it might …	coding	4.2308	coding	1	1e-07	'35.1'	'not assigned.no ontology'	'(at4g33700 : 254.0) FUNCTIONS IN: molecular_function unknown; INVOLVED IN: biological_process unknown; LOCATED IN: plasma membrane; EXPRESSED IN: 22 plant structures; EXPRESSED DURING: 13 growth stages; CONTAINS InterPro DOMAIN/s: Protein of unknown function DUF21 (InterPro:IPR002550), Cystathionine beta-synthase, core (InterPro:IPR000644); BEST Arabidopsis thaliana protein match is: CBS domain-…	T
TCONS_00168357	Glyma15g23750	Glyma15g23750.1	AT5G25280,AT5G11090	3	Mat Late	DT	=	-	D40	1476	194	190	NO NCBI CDD results	-	-	-	coding	0.564208	coding	0.999824	0.000175923	'35.1'	'not assigned.no ontology'	'(at5g25280 : 92.8) serine-rich protein-related; BEST Arabidopsis thaliana protein match is: serine-rich protein-related (TAIR:AT5G11090.1); Has 1807 Blast hits to 1807 proteins in 277 species: Archae - 0; Bacteria - 0; Metazoa - 736; Fungi - 347; Plants - 385; Viruses - 0; Other Eukaryotes - 339 (source: NCBI BLink). & (reliability: 185.6) & (original description: Glyma15g23750.1)'	T
TCONS_00170821	Glyma16g04180	Glyma16g04180.N2	AT2G21720,AT5G23390	3	Mat Late	DT	j	+	D10,D15,D25,D35	3659	1510	300	1 Domains	DUF639 superfamily	NC	Plant protein of unknown function (DUF639); Plant protein of unknown function.	coding	4.03034	coding	0.999987	1.30896e-05	'35.2'	'not assigned.unknown'	'(at2g21720 : 369.0) Plant protein of unknown function (DUF639); CONTAINS InterPro DOMAIN/s: Protein of unknown function DUF639 (InterPro:IPR006927); BEST Arabidopsis thaliana protein match is: Plant protein of unknown function (DUF639) (TAIR:AT5G23390.1); Has 146 Blast hits to 143 proteins in 14 species: Archae - 0; Bacteria - 4; Metazoa - 0; Fungi - 0; Plants - 142; Viruses - 0; Other Eukaryote…	T
TCONS_00170834	Glyma16g04180	Glyma16g04180.1	AT2G21720,AT5G23390	3	Mat Late	DT	=	+	D10,D15,D25	2293	99	672	1 Domains	DUF639 superfamily	-	Plant protein of unknown function (DUF639); Plant protein of unknown function.	coding	7.72853	coding	0.999995	5.44995e-06	'35.2'	'not assigned.unknown'	'(at2g21720 : 766.0) Plant protein of unknown function (DUF639); CONTAINS InterPro DOMAIN/s: Protein of unknown function DUF639 (InterPro:IPR006927); BEST Arabidopsis thaliana protein match is: Plant protein of unknown function (DUF639) (TAIR:AT5G23390.1); Has 146 Blast hits to 143 proteins in 14 species: Archae - 0; Bacteria - 4; Metazoa - 0; Fungi - 0; Plants - 142; Viruses - 0; Other Eukaryote…	T
TCONS_00177620	Glyma16g32340	Glyma16g32340.N3	AT5G62130,AT1G16560	3	Mat Late	DT	j	-	D40	2002	298	292	1 Domains	Per1 superfamily	C	Per1-like; PER1 is required for GPI-phospholipase A2 activity and is involved in lipid remodelling of GPI-anchored proteins.	coding	2.96421	coding	0.999893	0.000106557	'20.2'	'stress.abiotic'	'(at5g62130 : 352.0) Per1-like family protein; FUNCTIONS IN: molecular_function unknown; INVOLVED IN: biological_process unknown; LOCATED IN: endomembrane system; EXPRESSED IN: 22 plant structures; EXPRESSED DURING: 13 growth stages; CONTAINS InterPro DOMAIN/s: Per1-like (InterPro:IPR007217); BEST Arabidopsis thaliana protein match is: Per1-like family protein (TAIR:AT1G16560.3). & (loc_os05g1333…	T
TCONS_00178245	Glyma17g00990	Glyma17g00990.N2	None Available	3	Mat Late	DT	j	+	D35	754	318	57	NO NCBI CDD results	-	-	-	coding	1.88742	noncoding	0.0289272	0.971073	'35.2'	'not assigned.unknown'	' no hits & (original description: Glyma17g00990.N2)'	T
TCONS_00178247	Glyma17g00990	Glyma17g00990.1	AT5G21170,AT4G16360	3	Mat Late	DT	=	+	D25,D30,D35	1293	257	269	4 domains	E_set_AMPKbeta_like_N;E_set superfamily;AMPKBI;AMPKBI superfamily	-;-;-;-	N-terminal Early set domain, a glycogen binding domain, associated with the catalytic domain of AMP-activated protein kinase beta subunit; E or &quot;early&quot; set domains are associated with the catalytic domain of AMP-activated protein kinase beta subunit glycogen binding domain at the N-terminal end. AMPK is a metabolic stress sensing protein that senses AMP/ATP and has recently been found t…	coding	2.04463	coding	1	1e-07	'30.1'	'signalling.in sugar and nutrient physiology'	'(at4g16360 : 185.0) 5'-AMP-activated protein kinase beta-2 subunit protein; FUNCTIONS IN: AMP-activated protein kinase activity; LOCATED IN: chloroplast; EXPRESSED IN: 22 plant structures; EXPRESSED DURING: 13 growth stages; CONTAINS InterPro DOMAIN/s: 5-AMP-activated protein kinase, beta subunit, interaction domain (InterPro:IPR006828); BEST Arabidopsis thaliana protein match is: 5'-AMP-activat…	T
TCONS_00182668	Glyma17g34770	Glyma17g34770.N2	AT5G26040,AT5G63110	3	Mat Late	DT	j	+	D25,D30	3678	239	234	1 Domains	Arginase_HDAC superfamily	C	Arginase-like and histone-like hydrolases; Arginase-like/histone-like hydrolase superfamily includes metal-dependent enzymes that belong to Arginase-like amidino hydrolase family and histone/histone-like deacetylase class I, II, IV family, respectively. These enzymes catalyze hydrolysis of amide bond. Arginases are known to be involved in control of cellular levels of arginine and ornithine, in h…	coding	3.07451	coding	0.763813	0.236187	'27.3.55'	'RNA.regulation of transcription.HDA'	'(at5g26040 : 374.0) Class III RPD3 type protein. Encodes HDA2, a member of the histone deacetylase family proteins.; histone deacetylase 2 (HDA2); CONTAINS InterPro DOMAIN/s: Histone deacetylase superfamily (InterPro:IPR000286); BEST Arabidopsis thaliana protein match is: histone deacetylase 6 (TAIR:AT5G63110.1); Has 8459 Blast hits to 8281 proteins in 1419 species: Archae - 213; Bacteria - 3093…	T
TCONS_00182672	Glyma17g34770	Glyma17g34770.1	AT5G26040,AT5G63110	3	Mat Late	DT	=	+	D25,D35	1569	239	348	1 Domains	Arginase_HDAC superfamily	-	Arginase-like and histone-like hydrolases; Arginase-like/histone-like hydrolase superfamily includes metal-dependent enzymes that belong to Arginase-like amidino hydrolase family and histone/histone-like deacetylase class I, II, IV family, respectively. These enzymes catalyze hydrolysis of amide bond. Arginases are known to be involved in control of cellular levels of arginine and ornithine, in h…	coding	3.63877	coding	0.999739	0.000260819	'27.3.55'	'RNA.regulation of transcription.HDA'	'(at5g26040 : 557.0) Class III RPD3 type protein. Encodes HDA2, a member of the histone deacetylase family proteins.; histone deacetylase 2 (HDA2); CONTAINS InterPro DOMAIN/s: Histone deacetylase superfamily (InterPro:IPR000286); BEST Arabidopsis thaliana protein match is: histone deacetylase 6 (TAIR:AT5G63110.1); Has 8459 Blast hits to 8281 proteins in 1419 species: Archae - 213; Bacteria - 3093…	T
TCONS_00188869	Glyma18g00700	Glyma18g00700.N2	AT3G23670,AT4G14150	3	Mat Late	DT	j	+	D40	4697	2313	738	1 Domains	Kinesin-relat_1 superfamily	-	Kinesin motor; This family is closely related to Kinesin-related, pfam06548.	coding	10.4493	coding	1	1e-07	'31.1'	'cell.organisation'	'(at3g23670 : 572.0) Microtubule motor kinesin PAKRP1L/Kinesin-12B. Together with PAKRP1/Kinesin-12A, serve as linkers of the plus ends of antiparallel microtubules in the phragmoplast.; KINESIN-12B; FUNCTIONS IN: microtubule motor activity, plus-end-directed microtubule motor activity; INVOLVED IN: phragmoplast assembly, microgametogenesis; LOCATED IN: chloroplast; EXPRESSED IN: 16 plant structu…	T
TCONS_00197251	Glyma18g39933	Glyma18g39933.1	AT5G02240,AT2G37660	3	Mat Late	DT	=	-	D25,D55	1454	268	255	1 Domains	NADB_Rossmann superfamily	-	Rossmann-fold NAD(P)(+)-binding proteins; A large family of proteins that share a Rossmann-fold NAD(P)H/NAD(P)(+) binding (NADB) domain. The NADB domain is found in numerous dehydrogenases of metabolic pathways such as glycolysis, and many other redox enzymes. NAD binding involves numerous hydrogen-bonds and van der Waals contacts, in particular H-bonding of residues in a turn between the first s…	coding	2.86833	coding	0.997897	0.00210311	'29.5'	'protein.degradation'	'(at2g37660 : 422.0) NAD(P)-binding Rossmann-fold superfamily protein; FUNCTIONS IN: copper ion binding; INVOLVED IN: defense response to bacterium; LOCATED IN: thylakoid, apoplast, chloroplast stroma, chloroplast; EXPRESSED IN: 24 plant structures; EXPRESSED DURING: 15 growth stages; CONTAINS InterPro DOMAIN/s: 3-beta hydroxysteroid dehydrogenase/isomerase (InterPro:IPR002225), NAD(P)-binding do…	T
TCONS_00199446	Glyma19g00400	Glyma19g00400.N2	None Available	3	Mat Late	DT	o	+	D15,D25	872	103	189	1 Domains	Oleosin superfamily	N	Oleosin; Oleosin.	coding	0.151113	coding	0.996455	0.00354463	'35.2'	'not assigned.unknown'	'(gnl|cdd|65100 : 114.0) no description available & (ipr000136 : 81.72991) Oleosin & (reliability: 100.0) & (original description: Glyma19g00400.N2)'	T
TCONS_00202451	Glyma19g34320	Glyma19g34320.3	AT2G38820,AT3G22970	3	Mat Late	DT	=	+	D10,D20,D25,D30,D35	2004	585	361	1 Domains	DUF506 superfamily	-	Protein of unknown function (DUF506); Family of uncharacterized plant proteins.	coding	3.30118	coding	0.998484	0.0015161	'35.2'	'not assigned.unknown'	'(at2g38820 : 288.0) Protein of unknown function (DUF506) ; CONTAINS InterPro DOMAIN/s: Protein of unknown function DUF506, plant (InterPro:IPR006502); BEST Arabidopsis thaliana protein match is: Protein of unknown function (DUF506) (TAIR:AT3G22970.1); Has 35333 Blast hits to 34131 proteins in 2444 species: Archae - 798; Bacteria - 22429; Metazoa - 974; Fungi - 991; Plants - 531; Viruses - 0; Oth…	T
TCONS_00202452	Glyma19g34320	Glyma19g34320.2	AT2G38820,AT3G22970	3	Mat Late	DT	=	+	D25,D55	1694	275	361	1 Domains	DUF506 superfamily	-	Protein of unknown function (DUF506); Family of uncharacterized plant proteins.	coding	3.37491	coding	1	1e-07	'35.2'	'not assigned.unknown'	'(at2g38820 : 288.0) Protein of unknown function (DUF506) ; CONTAINS InterPro DOMAIN/s: Protein of unknown function DUF506, plant (InterPro:IPR006502); BEST Arabidopsis thaliana protein match is: Protein of unknown function (DUF506) (TAIR:AT3G22970.1); Has 35333 Blast hits to 34131 proteins in 2444 species: Archae - 798; Bacteria - 22429; Metazoa - 974; Fungi - 991; Plants - 531; Viruses - 0; Oth…	T
TCONS_00203197	Glyma19g37910	Glyma19g37910.1	AT2G36270,AT1G49720	3	Mat Late	DT	=	+	D20,D25,D55	1861	207	387	2 Domains	B_zip1 superfamily;ATP-synt_B superfamily	-;C	basic leucine zipper DNA-binding and multimerization region of GCN4 and related proteins; Basic leucine zipper (bZIP) transcription factors act in networks of homo- and hetero-dimers in the regulation in a diverse set of cellular pathways. Classical leucine zippers have alpha helices with leucine residues 7 amino acids apart, which stabilize dimerization with a parallel leucine zipper domain. Dim…	coding	3.83136	coding	0.999645	0.000355005	'27.3.35'	'RNA.regulation of transcription.bZIP transcription factor family'	'(at2g36270 : 202.0) Encodes a member of the basic leucine zipper transcription factor family, involved in ABA signalling during seed maturation and germination. The Arabidopsis abscisic acid (ABA)-insensitive abi5 mutants have pleiotropic defects in ABA response, including decreased sensitivity to ABA inhibition of germination and altered expression of some ABA-regulated genes. Comparison of see…	T
TCONS_00212914	Glyma20g29590	Glyma20g29590.1	AT5G07270,AT5G57740	3	Mat Late	DT	=	+	D15	2498	372	512	3 Domains	ANK superfamily;ANK superfamily;RING superfamily	-;-;-	ankyrin repeats; ankyrin repeats mediate protein-protein interactions in very diverse families of proteins. The number of ANK repeats in a protein can range from 2 to over 20 (ankyrins, for example). ANK repeats may occur in combinations with other types of domains. The structural repeat unit contains two antiparallel helices and a beta-hairpin, repeats are stacked in a superhelical arrangement; …	coding	2.5534	coding	0.999858	0.000141894	'31.1'	'cell.organisation'	'(at5g07270 : 717.0) XB3 ortholog 3 in Arabidopsis thaliana (XBAT33); FUNCTIONS IN: ubiquitin-protein ligase activity; INVOLVED IN: N-terminal protein myristoylation; EXPRESSED IN: 23 plant structures; EXPRESSED DURING: 15 growth stages; CONTAINS InterPro DOMAIN/s: Zinc finger, RING-type, conserved site (InterPro:IPR017907), Zinc finger, RING-type (InterPro:IPR001841), Ankyrin repeat-containing d…	T
TCONS_00213128	Glyma20g30640	Glyma20g30640.1	AT1G76880,AT1G76890	3	Mat Late	DT	=	+	D10,D25	2782	30	705	4 Domains	GT1 superfamily;GT1 superfamily;MADF_DNA_bdg superfamily;MADF_DNA_bdg superfamily	-;-;-;-	GT1, myb-like, SANT family; GT-1, a myb-like protein, is one of the GT trihelix transcription factors. GT-1 binds the GT cis-element of rbcS-3A, a light-induced gene, as a dimer. Arabidopsis GT-1 is a trans-activator and acts in the stabilization of components of the transcrtiption pre-initiation complex comprised of TFIIA-TBP-TATA. The isolated GT-1 DNA-binding domain is sufficient to bind DNA. …	coding	6.6161	coding	0.999995	4.56063e-06	'27.3.30'	'RNA.regulation of transcription.Trihelix, Triple-Helix transcription factor family'	'(loc_os03g02240.1 : 202.0) no description available & (at1g76880 : 171.0) Duplicated homeodomain-like superfamily protein; CONTAINS InterPro DOMAIN/s: SANT, DNA-binding (InterPro:IPR001005), MYB-like (InterPro:IPR017877); BEST Arabidopsis thaliana protein match is: Duplicated homeodomain-like superfamily protein (TAIR:AT1G76890.2); Has 4096 Blast hits to 3293 proteins in 319 species: Archae - 0;…	T
TCONS_00213129	Glyma20g30640	Glyma20g30640.N2	None Available	3	Mat Late	DT	j	+	D25,D30	1930	472	87	NO NCBI CDD results	-	-	-	coding	4.55231	noncoding	5.28712e-06	0.999995	'35.2'	'not assigned.unknown'	' no hits & (original description: Glyma20g30640.N2)'	T
TCONS_00217227	Glyma20g26370	Glyma20g26370.1	AT4G34190	3	Mat Late	DT	=	-	D25	928	170	142	2 Domains	PLN00014 superfamily;PLN00084 superfamily	NC;N	light-harvesting-like protein 3; Provisional;photosystem II subunit S (PsbS); Provisional	coding	0.346021	coding	0.979352	0.0206482	'20'	'stress'	'(at4g34190 : 107.0) Encodes a stress enhanced protein that localizes to the thylakoid membrane and whose mRNA is upregulated in response to high light intensity. It may be involved in chlorophyll binding.; stress enhanced protein 1 (SEP1); Has 30201 Blast hits to 17322 proteins in 780 species: Archae - 12; Bacteria - 1396; Metazoa - 17338; Fungi - 3422; Plants - 5037; Viruses - 0; Other Eukaryot…	T
TCONS_00217268	Glyma20g26700	Glyma20g26700.2	AT4G29940,AT3G19510	3	Mat Late	DT	=	-	D25	3292	275	820	6 domains	homeodomain;homeodomain superfamily;PHD;ADDz superfamily;COG5576;COG5141	-;-;-;-;-;NC	Homeodomain; DNA binding domains involved in the transcriptional regulation of key eukaryotic developmental processes; may bind to DNA as monomers or as homo- and/or heterodimers, in a sequence-specific manner.;Homeodomain;ADDz for ATRX, Dnmt3 and Dnmt3l PHD-like zinc finger domain; The ADDz zinc finger domain is present in the chromatin-associated proteins cytosine-5-methyltransferase 3 (Dnmt3) …	coding	9.68497	coding	1	1e-07	'27.3.22'	'RNA.regulation of transcription.HB,Homeobox transcription factor family'	'(at3g19510 : 270.0) Encodes a member of the PHD-finger homeodomain protein family. The HAT3.1 homeodomain is highly divergent in sequence even at positions that are almost invariable among homeodomains. HAT3.1 shows a preference for the sequence T(A/G)(A/C)ACCA, different from those bound by other homeodomains.; HAT3.1; FUNCTIONS IN: sequence-specific DNA binding, DNA binding, transcription acti…	T
TCONS_00218399	Glyma20g32390	Glyma20g32390.1	AT3G10370	3	Mat Late	DT	=	-	D25	2262	118	628	NO NCBI CDD results	-	-	-	coding	6.69306	coding	0.999963	3.72961e-05	'11.5.3'	'lipid metabolism.glyceral metabolism.FAD-dependent glycerol-3-phosphate dehydrogenase'	'(at3g10370 : 992.0) mitochondrial FAD-dependent glycerol-3-phosphate dehydrogenase. possibly involved in storage lipid catabolism and glycerol assimilation, and in glycerol-3-phosphate shuttle which transports reducing power from cytosol to mitochondrion.; SUGAR-DEPENDENT 6 (SDP6); FUNCTIONS IN: glycerol-3-phosphate dehydrogenase activity; INVOLVED IN: glycerophosphate shuttle, glycerol metaboli…	T
TCONS_00000196	Glyma01g01060	Glyma01g01060.4	AT4G29130,AT2G19860	7	DT Late D55	DT	=	+	D55	2296	253	496	2 Domains	NBD_sugar-kinase_HSP70_actin superfamily;Hexokinase_2 superfamily	C;-	Nucleotide-Binding Domain of the sugar kinase/HSP70/actin superfamily; This superfamily includes the actin family, the HSP70 family of molecular chaperones and nucleotide exchange factors, the ROK (repressor, ORF, kinase) family, the hexokinase family, the FGGY family (which includes glycerol kinase and similar carbohydrate kinases such as rhamnulokinase and xylulokinase), the exopolyphosphatase/…	coding	6.90935	coding	1	1e-07	'2.2.1.4'	'major CHO metabolism.degradation.sucrose.hexokinase'	'(at4g29130 : 728.0) Encodes a hexokinase (HXK1) in the plant glucose-signaling network. Functions as a glucose sensor to interrelate nutrient, light, and hormone signaling networks for controlling growth and development in response to the changing environment.; hexokinase 1 (HXK1); FUNCTIONS IN: fructokinase activity, hexokinase activity, glucokinase activity, zinc ion binding, ATP binding; INVO…	T
TCONS_00000458	Glyma01g02800	Glyma01g02800.1	AT5G65490	7	DT Late D55	DT	=	+	D40	2572	752	439	NO NCBI CDD results	-	-	-	coding	6.72788	coding	1	1e-07	'35.2'	'not assigned.unknown'	'(at5g65490 : 445.0) FUNCTIONS IN: molecular_function unknown; INVOLVED IN: biological_process unknown; LOCATED IN: chloroplast; EXPRESSED IN: 22 plant structures; EXPRESSED DURING: 13 growth stages; CONTAINS InterPro DOMAIN/s: SGT1 (InterPro:IPR010770); Has 1807 Blast hits to 1807 proteins in 277 species: Archae - 0; Bacteria - 0; Metazoa - 736; Fungi - 347; Plants - 385; Viruses - 0; Other Euka…	T
TCONS_00000624	Glyma01g03850	Glyma01g03850.N3	AT5G14880,AT1G70300	7	DT Late D55	DT	j	+	D45,D55	3728	2423	375	1 Domains	K_trans superfamily	N	K+ potassium transporter; This is a family of K+ potassium transporters that are conserved across phyla, having both bacterial (KUP), yeast (HAK), and plant (AtKT) sequences as members.	coding	6.07606	coding	1	1e-07	'34.15'	'transport.potassium'	'(at1g70300 : 462.0) potassium transporter; K+ uptake permease 6 (KUP6); FUNCTIONS IN: potassium ion transmembrane transporter activity; INVOLVED IN: potassium ion transport; LOCATED IN: plasma membrane; EXPRESSED IN: 22 plant structures; EXPRESSED DURING: 14 growth stages; CONTAINS InterPro DOMAIN/s: Potassium uptake protein, kup (InterPro:IPR018519), K+ potassium transporter (InterPro:IPR003855…	T
TCONS_00000627	Glyma01g03850	Glyma01g03850.2	AT5G14880,AT1G70300	7	DT Late D55	DT	=	+	D55	3507	1551	592	1 Domains	K_trans superfamily	N	K+ potassium transporter; This is a family of K+ potassium transporters that are conserved across phyla, having both bacterial (KUP), yeast (HAK), and plant (AtKT) sequences as members.	coding	6.73994	coding	1	1e-07	'34.15'	'transport.potassium'	'(at1g70300 : 827.0) potassium transporter; K+ uptake permease 6 (KUP6); FUNCTIONS IN: potassium ion transmembrane transporter activity; INVOLVED IN: potassium ion transport; LOCATED IN: plasma membrane; EXPRESSED IN: 22 plant structures; EXPRESSED DURING: 14 growth stages; CONTAINS InterPro DOMAIN/s: Potassium uptake protein, kup (InterPro:IPR018519), K+ potassium transporter (InterPro:IPR003855…	T
TCONS_00000635	Glyma01g03870	Glyma01g03870.N4	AT1G23870,AT1G70290	7	DT Late D55	DT	j	+	D55	4441	1448	860	3 Domains	Glycosyltransferase_GTB_type superfamily;PRK10117 superfamily;PRK10187 superfamily	-;-;-	Glycosyltransferases catalyze the transfer of sugar moieties from activated donor molecules to specific acceptor molecules, forming glycosidic bonds. The acceptor molecule can be a lipid, a protein, a heterocyclic compound, or another carbohydrate residue. The structures of the formed glycoconjugates are extremely diverse, reflecting a wide range of biological functions. The members of this famil…	coding	7.0239	coding	1	1e-07	'3.2.3'	'minor CHO metabolism.trehalose.potential TPS/TPP'	'(at1g23870 : 1358.0) Encodes an enzyme putatively involved in trehalose biosynthesis. The protein has a trehalose synthase (TPS)-like domain that may or may not be active as well as a trehalose phosphatase (TPP)-like domain.; trehalose-phosphatase/synthase 9 (TPS9); FUNCTIONS IN: transferase activity, transferring glycosyl groups, trehalose-phosphatase activity; INVOLVED IN: trehalose biosynthet…	T
TCONS_00002168	Glyma01g30670	Glyma01g30670.N2	AT5G01300	7	DT Late D55	DT	j	+	D15,D20,D25,D30,D35,D40,D45,D55	906	75	170	1 Domains	PEBP superfamily	-	PhosphatidylEthanolamine-Binding Protein (PEBP) domain; PhosphatidylEthanolamine-Binding Proteins (PEBPs) are represented in all three major phylogenetic divisions (eukaryotes, bacteria, archaea). A number of biological roles for members of the PEBP family include serine protease inhibition, membrane biogenesis, regulation of flowering plant stem architecture, and Raf-1 kinase inhibition. Althoug…	coding	1.68551	coding	0.997793	0.002207	'35.1'	'not assigned.no ontology'	'(loc_os05g39250.1 : 220.0) no description available & (at5g01300 : 203.0) PEBP (phosphatidylethanolamine-binding protein) family protein; FUNCTIONS IN: phosphatidylethanolamine binding; INVOLVED IN: biological_process unknown; LOCATED IN: cellular_component unknown; EXPRESSED IN: 7 plant structures; EXPRESSED DURING: LP.04 four leaves visible, 4 anthesis, 4 leaf senescence stage, petal different…	T
TCONS_00003038	Glyma01g37870	Glyma01g37870.2	AT2G18250	7	DT Late D55	DT	=	+	D55	724	86	146	2 domains	nt_trans superfamily;PRK01170	N;C	nucleotidyl transferase superfamily;-phosphopantetheine to form 3&apos	coding	1.59821	coding	1	1e-07	'18.4.8'	'Co-factor and vitamine metabolism.pantothenate.pantetheine-phosphate adenylyltransferase (PPAT)'	'(at2g18250 : 148.0) At2g18250 encodes pantetheine-phosphate adenylyltransferase catalyzing the formation of dephospho-CoA from pantetheine 4'-phosphate. The enzyme is involved in coenzyme A biosynthesis.; 4-phosphopantetheine adenylyltransferase (COAD); CONTAINS InterPro DOMAIN/s: Rossmann-like alpha/beta/alpha sandwich fold (InterPro:IPR014729), Cytidyltransferase-related (InterPro:IPR004821), …	T	'20.2.3'	'stress.abiotic.drought/salt'	'(at2g18250 : 148.0) At2g18250 encodes pantetheine-phosphate adenylyltransferase catalyzing the formation of dephospho-CoA from pantetheine 4'-phosphate. The enzyme is involved in coenzyme A biosynthesis.; 4-phosphopantetheine adenylyltransferase (COAD); CONTAINS InterPro DOMAIN/s: Rossmann-like alpha/beta/alpha sandwich fold (InterPro:IPR014729), Cytidyltransferase-related (InterPro:IPR004821), …	T	'33.99'	'development.unspecified'	'(at2g18250 : 148.0) At2g18250 encodes pantetheine-phosphate adenylyltransferase catalyzing the formation of dephospho-CoA from pantetheine 4'-phosphate. The enzyme is involved in coenzyme A biosynthesis.; 4-phosphopantetheine adenylyltransferase (COAD); CONTAINS InterPro DOMAIN/s: Rossmann-like alpha/beta/alpha sandwich fold (InterPro:IPR014729), Cytidyltransferase-related (InterPro:IPR004821), …	T
TCONS_00003227	Glyma01g38990	Glyma01g38990.N5	None Available	7	DT Late D55	DT	j	+	D40,D45	783	449	58	1 Domains	Reticulon superfamily	N	Reticulon; Reticulon, also know as neuroendocrine-specific protein (NSP), is a protein of unknown function which associates with the endoplasmic reticulum. This family represents the C-terminal domain of the three reticulon isoforms and their homologues.	coding	1.81095	noncoding	0.0860883	0.913912	'35.2'	'not assigned.unknown'	' no hits & (original description: Glyma01g38990.N5)'	T
TCONS_00003246	Glyma01g39030	Glyma01g39030.1	AT3G19080,AT1G49520	7	DT Late D55	DT	=	+	D55	1539	179	337	3 Domains	SWIB superfamily;SWIB superfamily;DEK_C superfamily	-;-;-	SWIB/MDM2 domain; This family includes the SWIB domain and the MDM2 domain. The p53-associated protein (MDM2) is an inhibitor of the p53 tumour suppressor gene binding the transactivation domain and down regulating the ability of p53 to activate transcription. This family contains the p53 binding domain of MDM2.;SWIB/MDM2 domain; This family includes the SWIB domain and the MDM2 domain. The p53-a…	coding	4.14985	coding	0.999685	0.000314816	'35.1'	'not assigned.no ontology'	'(loc_os03g55570.1 : 310.0) no description available & (at3g19080 : 219.0) SWIB complex BAF60b domain-containing protein; CONTAINS InterPro DOMAIN/s: SWIB/MDM2 domain (InterPro:IPR003121), SWIB domain (InterPro:IPR019835), DEK, C-terminal (InterPro:IPR014876); BEST Arabidopsis thaliana protein match is: SWIB complex BAF60b domain-containing protein (TAIR:AT1G49520.1); Has 4780 Blast hits to 2475 …	T
TCONS_00003330	Glyma01g39540	Glyma01g39540.N2	None Available	7	DT Late D55	DT	x	+	D35,D55	935	717	56	NO NCBI CDD results	-	-	-	noncoding	-1.04422	noncoding	9.48136e-08	1	'35.2'	'not assigned.unknown'	' no hits & (original description: Glyma01g39540.N2)'	T
TCONS_00003625	Glyma01g41534	Glyma01g41534.N3	None Available	7	DT Late D55	DT	j	+	D55	4762	2222	177	1 Domains	UBN2 superfamily	C	gag-polypeptide of LTR copia-type; This family is found in Plants and fungi, and contains LTR-polyproteins, or retrotransposons of the copia-type.	coding	3.33638	coding	0.985057	0.0149435	'35.2'	'not assigned.unknown'	'(loc_os02g33340.1 : 108.0) no description available & (reliability: 100.0) & (original description: Glyma01g41534.N3)'	T
TCONS_00003631	Glyma01g41534	Glyma01g41534.N2	AT5G47650,AT5G47240	7	DT Late D55	DT	j	+	D45	1671	288	140	NO NCBI CDD results	-	-	-	coding	1.16861	coding	0.54697	0.45303	'23.3.3'	'nucleotide metabolism.salvage.NUDIX hydrolases'	'(at5g47240 : 86.7) nudix hydrolase homolog 8 (NUDT8); FUNCTIONS IN: hydrolase activity; INVOLVED IN: response to wounding; LOCATED IN: cytosol; EXPRESSED IN: 22 plant structures; EXPRESSED DURING: 13 growth stages; CONTAINS InterPro DOMAIN/s: NUDIX hydrolase domain-like (InterPro:IPR015797), NUDIX hydrolase, conserved site (InterPro:IPR020084), Nudix hydrolase 6-like (InterPro:IPR003293), NUDIX …	T
TCONS_00003970	Glyma01g42900	Glyma01g42900.N3	AT4G23100	7	DT Late D55	DT	j	+	D45	833	109	240	1 Domains	GCS2 superfamily	C	Glutamate-cysteine ligase family 2(GCS2); Also known as gamma-glutamylcysteine synthetase and gamma-ECS (EC:6.3.2.2). This enzyme catalyzes the first and rate limiting step in de novo glutathione biosynthesis. Members of this family are found in archaea, bacteria and plants. May and Leaver discuss the possible evolutionary origins of glutamate-cysteine ligase enzymes in different organisms and su…	coding	3.58762	coding	0.999982	1.84718e-05	'21.2.2'	'redox.ascorbate and glutathione.glutathione'	'(q9znx6|gsh1_medtr : 281.0) Glutamate--cysteine ligase, chloroplast precursor (EC 6.3.2.2) (Gamma-glutamylcysteine synthetase) (Gamma-ECS) (GCS) - Medicago truncatula (Barrel medic) & (loc_os05g03820.3 : 276.0) no description available & (at4g23100 : 275.0) Encodes the enzyme glutamate-cysteine ligase catalyzing the first, and rate-limiting, step of glutathione biosynthesis. Required for cell pr…	T
TCONS_00003975	Glyma01g42900	Glyma01g42900.2	AT4G23100	7	DT Late D55	DT	=	+	D40,D45,D55	1833	100	506	1 Domains	GCS2 superfamily	-	Glutamate-cysteine ligase family 2(GCS2); Also known as gamma-glutamylcysteine synthetase and gamma-ECS (EC:6.3.2.2). This enzyme catalyzes the first and rate limiting step in de novo glutathione biosynthesis. Members of this family are found in archaea, bacteria and plants. May and Leaver discuss the possible evolutionary origins of glutamate-cysteine ligase enzymes in different organisms and su…	coding	9.1535	coding	0.999983	1.66862e-05	'21.2.2'	'redox.ascorbate and glutathione.glutathione'	'(o23736|gsh1_braju : 677.0) Glutamate--cysteine ligase, chloroplast precursor (EC 6.3.2.2) (Gamma-glutamylcysteine synthetase) (Gamma-ECS) (GCS) - Brassica juncea (Leaf mustard) (Indian mustard) & (at4g23100 : 675.0) Encodes the enzyme glutamate-cysteine ligase catalyzing the first, and rate-limiting, step of glutathione biosynthesis. Required for cell proliferation at the root tip. Involved in …	T
TCONS_00004403	Glyma01g45191	Glyma01g45191.N5	None Available	7	DT Late D55	DT	o	+	D55	2965	321	161	NO NCBI CDD results	-	-	-	coding	4.82433	noncoding	0.411765	0.588235	'35.2'	'not assigned.unknown'	' no hits & (original description: Glyma01g45191.N5)'	T
TCONS_00005257	Glyma01g03710	Glyma01g03710.1	AT4G16144,AT1G10600	7	DT Late D55	DT	=	-	D30,D35,D55	1643	298	291	1 Domains	MPN superfamily	-	Mpr1p, Pad1p N-terminal (MPN) domains; MPN (also known as Mov34, PAD-1, JAMM, JAB, MPN+) domains are found in the N-terminal termini of proteins with a variety of functions; they are components of the proteasome regulatory subunits, the signalosome (CSN), eukaryotic translation initiation factor 3 (eIF3) complexes, and regulators of transcription factors. These domains are isopeptidases that rele…	coding	3.52416	coding	0.998473	0.0015274	'35.1'	'not assigned.no ontology'	'(at1g10600 : 302.0) associated molecule with the SH3 domain of STAM 2 (AMSH2); FUNCTIONS IN: molecular_function unknown; INVOLVED IN: ubiquitin-dependent protein catabolic process; LOCATED IN: chloroplast; EXPRESSED IN: cultured cell; CONTAINS InterPro DOMAIN/s: Mov34/MPN/PAD-1 (InterPro:IPR000555); BEST Arabidopsis thaliana protein match is: associated molecule with the SH3 domain of STAM 3 (TA…	T
TCONS_00005479	Glyma01g04980	Glyma01g04980.1	AT1G27000,AT2G02730	7	DT Late D55	DT	=	-	D55	1396	113	339	2 Domains	DUF1664 superfamily;DUF713 superfamily	-;C	Protein of unknown function (DUF1664); The members of this family are hypothetical plant proteins of unknown function. The region featured in this family is approximately 100 amino acids long.;Protein of unknown function (DUF713); This family contains several proteins of unknown function from C.elegans. The GO annotation suggests that this protein is involved in nematode development and has a pos…	coding	4.54668	coding	0.999733	0.000267143	'27.3.35'	'RNA.regulation of transcription.bZIP transcription factor family'	'(at1g27000 : 231.0) Protein of unknown function (DUF1664); CONTAINS InterPro DOMAIN/s: Protein of unknown function DUF1664 (InterPro:IPR012458); BEST Arabidopsis thaliana protein match is: Protein of unknown function (DUF1664) (TAIR:AT2G02730.2); Has 199 Blast hits to 190 proteins in 29 species: Archae - 0; Bacteria - 14; Metazoa - 2; Fungi - 2; Plants - 161; Viruses - 0; Other Eukaryotes - 20 (…	T
TCONS_00005818	Glyma01g07040	Glyma01g07040.N2	AT1G26500,AT3G62470	7	DT Late D55	DT	o	-	D55	2901	153	437	3 Domains	PPR superfamily;PPR superfamily;PPR superfamily	-;-;-	PPR repeat; This repeat has no known function. It is about 35 amino acids long and found in up to 18 copies in some proteins. This family appears to be greatly expanded in plants. This repeat occurs in PET309, which may be involved in RNA stabilisation. This domain occurs in crp1 that is involved in RNA processing. This repeat is associated with a predicted plant protein that has a domain organis…	coding	2.1902	coding	1	1e-07	'35.1.5'	'not assigned.no ontology.pentatricopeptide (PPR) repeat-containing protein'	'(at1g26500 : 531.0) Pentatricopeptide repeat (PPR) superfamily protein; CONTAINS InterPro DOMAIN/s: Pentatricopeptide repeat (InterPro:IPR002885); BEST Arabidopsis thaliana protein match is: Pentatricopeptide repeat (PPR) superfamily protein (TAIR:AT3G62470.1); Has 19147 Blast hits to 7603 proteins in 190 species: Archae - 0; Bacteria - 0; Metazoa - 20; Fungi - 126; Plants - 18834; Viruses - 0; …	T
TCONS_00008098	Glyma01g39540	Glyma01g39540.1	AT5G67190,AT3G50260	7	DT Late D55	DT	=	-	D55	1593	463	168	1 Domains	AP2 superfamily	-	DNA-binding domain found in transcription regulators in plants such as APETALA2 and EREBP (ethylene responsive element binding protein). In EREBPs the domain specifically binds to the 11bp GCC box of the ethylene response element (ERE), a promotor element essential for ethylene responsiveness. EREBPs and the C-repeat binding factor CBF1, which is involved in stress response, contain a single copy…	coding	0.981939	coding	0.973477	0.0265232	'17.5.2'	'hormone metabolism.ethylene.signal transduction'	'(at3g50260 : 156.0) Encodes a member of the DREB subfamily A-5 of ERF/AP2 transcription factor family. The protein contains one AP2 domain. Involved in defense and freezing stress responses. There are 16 members in this subfamily including RAP2.1, RAP2.9 and RAP2.10.; cooperatively regulated by ethylene and jasmonate 1 (CEJ1); CONTAINS InterPro DOMAIN/s: DNA-binding, integrase-type (InterPro:IPR…	T	'27.3.3'	'RNA.regulation of transcription.AP2/EREBP, APETALA2/Ethylene-responsive element binding protein family'	'(at3g50260 : 156.0) Encodes a member of the DREB subfamily A-5 of ERF/AP2 transcription factor family. The protein contains one AP2 domain. Involved in defense and freezing stress responses. There are 16 members in this subfamily including RAP2.1, RAP2.9 and RAP2.10.; cooperatively regulated by ethylene and jasmonate 1 (CEJ1); CONTAINS InterPro DOMAIN/s: DNA-binding, integrase-type (InterPro:IPR…	T
TCONS_00008635	Glyma01g42390	Glyma01g42390.1	AT4G11910,AT4G22920	7	DT Late D55	DT	=	-	D25,D30,D35,D45,D55	1391	238	271	1 Domains	Staygreen superfamily	-	Staygreen protein; This family of proteins have been implicated in chlorophyll degradation. Intriguingly members of this family are also found in non-photosynthetic bacteria.	coding	3.7083	coding	0.996921	0.0030795	'35.2'	'not assigned.unknown'	'(at4g22920 : 329.0) Similar to the tomato senescence-inducible chloroplast stay-green protein 1. It is upregulated during maximal senescence in the Arabidopsis life cycle, especially in senescent leaves.; NON-YELLOWING 1 (NYE1); FUNCTIONS IN: molecular_function unknown; INVOLVED IN: chlorophyll catabolic process; LOCATED IN: chloroplast; EXPRESSED IN: 22 plant structures; EXPRESSED DURING: 14 gr…	T
TCONS_00008694	Glyma01g42720	Glyma01g42720.1	AT1G63410,AT3G14260	7	DT Late D55	DT	=	-	D45,D55	903	74	194	1 Domains	Tub_2 superfamily	-	Tubby C 2; The structure of this family has been solved. It comprises a 12-stranded beta barrel with a central C-terminal alpha helix. This helix is thought to be a transmembrane helix. It is structurally similar to the C-terminal domain of the Tubby protein. In plants it plays a role in defense against pathogens.	coding	1.29338	coding	0.995049	0.00495094	'35.2'	'not assigned.unknown'	'(at1g63410 : 145.0) Protein of unknown function (DUF567); CONTAINS InterPro DOMAIN/s: Protein of unknown function DUF567 (InterPro:IPR007612); BEST Arabidopsis thaliana protein match is: Protein of unknown function (DUF567) (TAIR:AT3G14260.1); Has 268 Blast hits to 267 proteins in 12 species: Archae - 0; Bacteria - 0; Metazoa - 0; Fungi - 0; Plants - 268; Viruses - 0; Other Eukaryotes - 0 (sourc…	T
TCONS_00008695	Glyma01g42720	Glyma01g42720.N2	None Available	7	DT Late D55	DT	j	-	D25	544	204	76	NO NCBI CDD results	-	-	-	coding	0.389402	noncoding	0.0231962	0.976804	'35.2'	'not assigned.unknown'	' no hits & (original description: Glyma01g42720.N2)'	T
TCONS_00009051	Glyma01g44430	Glyma01g44430.1	AT4G17900,AT1G32700	7	DT Late D55	DT	=	-	D25,D55	1540	294	234	1 Domains	PLATZ superfamily	-	PLATZ transcription factor; Plant AT-rich sequence and zinc-binding proteins (PLATZ) are zinc dependant DNA binding proteins. They bind to AT rich sequences and functions in transcriptional repression.	coding	3.33695	coding	0.997125	0.00287481	'27.3.99'	'RNA.regulation of transcription.unclassified'	'(loc_os04g50120.1 : 280.0) no description available & (at4g17900 : 271.0) PLATZ transcription factor family protein; FUNCTIONS IN: binding; INVOLVED IN: biological_process unknown; CONTAINS InterPro DOMAIN/s: Protein of unknown function DUF597 (InterPro:IPR006734); BEST Arabidopsis thaliana protein match is: PLATZ transcription factor family protein (TAIR:AT1G32700.1); Has 399 Blast hits to 399 …	T
TCONS_00009875	Glyma02g02560	Glyma02g02560.N2	AT1G07040,AT1G27030	7	DT Late D55	DT	j	+	D35,D45,D55	928	290	204	1 Domains	DUF1338 superfamily	C	Domain of unknown function (DUF1338); This domain is found in a variety of bacterial and fungal hypothetical proteins of unknown function. The structure of this domain has been solved by structural genomics. The structure implies a zinc-binding function, so it is a putative metal hydrolase (information derived from TOPSAN for PDB:3iuz).	coding	1.63694	coding	0.997183	0.00281663	'35.2'	'not assigned.unknown'	'(at1g07040 : 184.0) unknown protein; INVOLVED IN: biological_process unknown; LOCATED IN: chloroplast; EXPRESSED IN: 24 plant structures; EXPRESSED DURING: 14 growth stages; BEST Arabidopsis thaliana protein match is: unknown protein (TAIR:AT1G27030.1); Has 540 Blast hits to 538 proteins in 187 species: Archae - 0; Bacteria - 333; Metazoa - 0; Fungi - 0; Plants - 67; Viruses - 0; Other Eukaryote…	T
TCONS_00009880	Glyma02g02560	Glyma02g02560.1	AT1G07040,AT1G27030	7	DT Late D55	DT	=	+	D25,D35,D40,D45,D55	1741	199	375	1 Domains	DUF1338 superfamily	-	Domain of unknown function (DUF1338); This domain is found in a variety of bacterial and fungal hypothetical proteins of unknown function. The structure of this domain has been solved by structural genomics. The structure implies a zinc-binding function, so it is a putative metal hydrolase (information derived from TOPSAN for PDB:3iuz).	coding	3.71386	coding	0.999497	0.000503495	'35.2'	'not assigned.unknown'	'(at1g07040 : 459.0) unknown protein; INVOLVED IN: biological_process unknown; LOCATED IN: chloroplast; EXPRESSED IN: 24 plant structures; EXPRESSED DURING: 14 growth stages; BEST Arabidopsis thaliana protein match is: unknown protein (TAIR:AT1G27030.1); Has 540 Blast hits to 538 proteins in 187 species: Archae - 0; Bacteria - 333; Metazoa - 0; Fungi - 0; Plants - 67; Viruses - 0; Other Eukaryote…	T
TCONS_00011223	Glyma02g10920	Glyma02g10920.N3	AT1G29700	7	DT Late D55	DT	j	+	D55	644	57	183	1 Domains	Lactamase_B superfamily	C	Metallo-beta-lactamase superfamily; Metallo-beta-lactamase superfamily.	coding	2.12305	coding	0.997834	0.0021664	'35.2'	'not assigned.unknown'	'(at1g29700 : 181.0) Metallo-hydrolase/oxidoreductase superfamily protein; FUNCTIONS IN: molecular_function unknown; INVOLVED IN: biological_process unknown; LOCATED IN: chloroplast; EXPRESSED IN: 22 plant structures; EXPRESSED DURING: 13 growth stages; Has 404 Blast hits to 404 proteins in 124 species: Archae - 0; Bacteria - 197; Metazoa - 0; Fungi - 2; Plants - 43; Viruses - 0; Other Eukaryotes…	T
TCONS_00011229	Glyma02g10920	Glyma02g10920.1	AT1G29700	7	DT Late D55	DT	=	+	D55	1454	57	338	2 Domains	Lactamase_B superfamily;Lactamase_B superfamily	-;N	Metallo-beta-lactamase superfamily; Metallo-beta-lactamase superfamily.;Metallo-beta-lactamase superfamily; Metallo-beta-lactamase superfamily.	coding	3.243	coding	0.999511	0.000488928	'35.2'	'not assigned.unknown'	'(at1g29700 : 410.0) Metallo-hydrolase/oxidoreductase superfamily protein; FUNCTIONS IN: molecular_function unknown; INVOLVED IN: biological_process unknown; LOCATED IN: chloroplast; EXPRESSED IN: 22 plant structures; EXPRESSED DURING: 13 growth stages; Has 404 Blast hits to 404 proteins in 124 species: Archae - 0; Bacteria - 197; Metazoa - 0; Fungi - 2; Plants - 43; Viruses - 0; Other Eukaryotes…	T
TCONS_00011546	Glyma02g13120	Glyma02g13120.1	AT1G13740,AT1G69260	7	DT Late D55	DT	=	+	D55	2248	644	411	2 Domains	DUF1675 superfamily;DUF1675 superfamily	N;C	Protein of unknown function (DUF1675); The members of this family are sequences derived from hypothetical plant proteins of unknown function. One member of this family is annotated as a putative RNA-binding protein, but no evidence was found to support this.;Protein of unknown function (DUF1675); The members of this family are sequences derived from hypothetical plant proteins of unknown function…	coding	3.92977	coding	0.999547	0.000453161	'35.2'	'not assigned.unknown'	'(gnl|cdd|71335 : 227.0) no description available & (at1g13740 : 147.0) Encodes a member of a small plant-specific gene family whose members interact with ABI5 and appear to be involved in mediating stress responses. AFP2 mutants affect a number of ABA mediated processes such as germination and response to osmotic and sugar stress. AFP2 nuclear localization is stress dependent.; ABI five binding …	T
TCONS_00011819	Glyma02g14110	Glyma02g14110.3	AT1G73980,AT1G26190	7	DT Late D55	DT	=	+	D55	2960	344	664	3 Domains	NK superfamily;CYTH-like_Pase superfamily;Fer4_NifH superfamily	-;-;C	Nucleoside/nucleotide kinase (NK) is a protein superfamily consisting of multiple families of enzymes that share structural similarity and are functionally related to the catalysis of the reversible phosphate group transfer from nucleoside triphosphates to nucleosides/nucleotides, nucleoside monophosphates, or sugars. Members of this family play a wide variety of essential roles in nucleotide met…	coding	4.53677	coding	1	1e-07	'23.3.2.2'	'nucleotide metabolism.salvage.nucleoside kinases.uridine kinase'	'(at1g26190 : 964.0) Phosphoribulokinase / Uridine kinase family; FUNCTIONS IN: adenylate cyclase activity, kinase activity, phosphotransferase activity, alcohol group as acceptor, ATP binding; INVOLVED IN: biosynthetic process, cAMP biosynthetic process, metabolic process; LOCATED IN: cellular_component unknown; EXPRESSED IN: 23 plant structures; EXPRESSED DURING: 12 growth stages; CONTAINS Inte…	T
TCONS_00012211	Glyma02g16320	Glyma02g16320.N3	AT1G03070,AT4G02690	7	DT Late D55	DT	j	+	D55	2193	160	133	1 Domains	BI-1-like superfamily	C	BAX inhibitor (BI)-1/YccA-like protein family; Mammalian members of the BAX inhibitor (BI)-1 like family of small transmembrane proteins have been shown to have an antiapoptotic effect either by stimulating the antiapoptotic function of Bcl-2, a well-characterized oncogene, or by inhibiting the proapoptotic effect of Bax, another member of the Bcl-2 family. Their broad tissue distribution and hig…	coding	2.2482	noncoding	0.151928	0.848072	'35.1'	'not assigned.no ontology'	'(at1g03070 : 159.0) Bax inhibitor-1 family protein; FUNCTIONS IN: glutamate binding; INVOLVED IN: biological_process unknown; LOCATED IN: cellular_component unknown; EXPRESSED IN: 24 plant structures; EXPRESSED DURING: 15 growth stages; CONTAINS InterPro DOMAIN/s: Inhibitor of apoptosis-promoting Bax1 related (InterPro:IPR006214); BEST Arabidopsis thaliana protein match is: Bax inhibitor-1 famil…	T
TCONS_00012479	Glyma02g17470	Glyma02g17470.N7	AT5G49050,AT2G47710	7	DT Late D55	DT	j	+	D55	1508	467	162	1 Domains	AANH_like superfamily	-	Adenine nucleotide alpha hydrolases superfamily including N type ATP PPases, ATP sulphurylases Universal Stress Response protein and electron transfer flavoprotein (ETF). The domain forms a apha/beta/apha fold which binds to Adenosine nucleotide.	coding	1.79881	coding	0.981898	0.0181022	'20.2.99'	'stress.abiotic.unspecified'	'(at2g47710 : 181.0) Adenine nucleotide alpha hydrolases-like superfamily protein; FUNCTIONS IN: molecular_function unknown; INVOLVED IN: response to stress; LOCATED IN: vacuole; EXPRESSED IN: 23 plant structures; EXPRESSED DURING: 13 growth stages; CONTAINS InterPro DOMAIN/s: UspA (InterPro:IPR006016), Rossmann-like alpha/beta/alpha sandwich fold (InterPro:IPR014729), Universal stress protein A …	T
TCONS_00013813	Glyma02g39680	Glyma02g39680.1	AT2G30140,AT2G30150	7	DT Late D55	DT	=	+	D55	2909	66	469	9 Domains	PLN02534 superfamily;PLN02863 superfamily;PLN02554 superfamily;PLN02167 superfamily;PLN02207 superfamily;PLN00164 superfamily;PLN03004 superfamily;PLN03015 superfamily;Glycosyltransferase_GTB_type superfamily	-;-;-;-;N;-;-;N;-	UDP-glycosyltransferase;UDP-glucoronosyl/UDP-glucosyl transferase family protein;UDP-glycosyltransferase family protein;UDP-glycosyltransferase family protein;UDP-glycosyltransferase;glucosyltransferase; Provisional;UDP-glycosyltransferase;UDP-glucosyl transferase;Glycosyltransferases catalyze the transfer of sugar moieties from activated donor molecules to specific acceptor molecules, forming gl…	coding	3.2875	coding	0.999948	5.17297e-05	'26.2'	'misc.UDP glucosyl and glucoronyl transferases'	'(at2g30150 : 473.0) UDP-Glycosyltransferase superfamily protein; FUNCTIONS IN: transferase activity, transferring hexosyl groups, UDP-glycosyltransferase activity, transferase activity, transferring glycosyl groups; INVOLVED IN: metabolic process; EXPRESSED IN: 22 plant structures; EXPRESSED DURING: 13 growth stages; CONTAINS InterPro DOMAIN/s: UDP-glucuronosyl/UDP-glucosyltransferase (InterPro:…	T
TCONS_00014653	Glyma02g45200	Glyma02g45200.N3	AT5G43920,AT5G08560	7	DT Late D55	DT	j	+	D55	2198	227	573	2 Domains	WD40 superfamily;CTLH superfamily	-;-	WD40 domain, found in a number of eukaryotic proteins that cover a wide variety of functions including adaptor/regulatory modules in signal transduction, pre-mRNA processing and cytoskeleton assembly; typically contains a GH dipeptide 11-24 residues from its N-terminus and the WD dipeptide at its C-terminus and is 40 residues long, hence the name WD40; between GH and WD lies a conserved core; ser…	coding	3.5255	coding	1	1e-07	'33.99'	'development.unspecified'	'(loc_os02g19210.1 : 707.0) no description available & (at5g08560 : 702.0) transducin family protein / WD-40 repeat family protein; FUNCTIONS IN: nucleotide binding; LOCATED IN: cellular_component unknown; EXPRESSED IN: 24 plant structures; EXPRESSED DURING: 15 growth stages; CONTAINS InterPro DOMAIN/s: WD40 repeat 2 (InterPro:IPR019782), WD40 repeat, conserved site (InterPro:IPR019775), WD40 rep…	T
TCONS_00014840	Glyma02g45930	Glyma02g45930.N2	None Available	7	DT Late D55	DT	j	+	D55	1830	909	84	NO NCBI CDD results	-	-	-	coding	10.9806	noncoding	0.271258	0.728742	'35.2'	'not assigned.unknown'	' no hits & (original description: Glyma02g45930.N2)'	T
TCONS_00014844	Glyma02g45930	Glyma02g45930.N3	AT5G54870,AT4G27020	7	DT Late D55	DT	j	+	D55	1558	53	346	NO NCBI CDD results	-	-	-	coding	10.0763	coding	1	1e-07	'35.2'	'not assigned.unknown'	'(at4g27020 : 561.0) unknown protein; FUNCTIONS IN: molecular_function unknown; LOCATED IN: vacuole; BEST Arabidopsis thaliana protein match is: unknown protein (TAIR:AT5G54870.1); Has 1807 Blast hits to 1807 proteins in 277 species: Archae - 0; Bacteria - 0; Metazoa - 736; Fungi - 347; Plants - 385; Viruses - 0; Other Eukaryotes - 339 (source: NCBI BLink). & (loc_os01g58114.1 : 551.0) no descrip…	T
TCONS_00014868	Glyma02g46140	Glyma02g46140.N2	AT4G26980	7	DT Late D55	DT	j	+	D55	1697	257	142	NO NCBI CDD results	-	-	-	coding	6.04515	coding	0.765449	0.234551	'35.2'	'not assigned.unknown'	'(at4g26980 : 95.5) RNI-like superfamily protein; Has 687 Blast hits to 557 proteins in 86 species: Archae - 0; Bacteria - 0; Metazoa - 376; Fungi - 15; Plants - 236; Viruses - 0; Other Eukaryotes - 60 (source: NCBI BLink). & (loc_os06g46590.1 : 84.7) no description available & (reliability: 191.0) & (original description: Glyma02g46140.N2)'	T
TCONS_00014869	Glyma02g46140	Glyma02g46140.1	AT4G26980	7	DT Late D55	DT	=	+	D40,D55	1728	257	351	1 Domains	AMN1 superfamily	NC	Antagonist of mitotic exit network protein 1; Amn1 has been functionally characterized in Saccharomyces cerevisiae as a component of the Antagonist of MEN pathway (AMEN). The AMEN network is activated by MEN (mitotic exit network) via an active Cdc14, and in turn switches off MEN. Amn1 constitutes one of the alternative mechanisms by which MEN may be disrupted. Specifically, Amn1 binds Tem1 (Term…	coding	6.95585	coding	0.999382	0.000618483	'35.2'	'not assigned.unknown'	'(at4g26980 : 332.0) RNI-like superfamily protein; Has 687 Blast hits to 557 proteins in 86 species: Archae - 0; Bacteria - 0; Metazoa - 376; Fungi - 15; Plants - 236; Viruses - 0; Other Eukaryotes - 60 (source: NCBI BLink). & (loc_os06g46590.1 : 286.0) no description available & (reliability: 664.0) & (original description: Glyma02g46140.1)'	T
TCONS_00015119	Glyma02g47640	Glyma02g47640.N5	AT2G04890,AT5G48150	7	DT Late D55	DT	j	+	D55	3186	1251	541	1 Domains	GRAS superfamily	-	GRAS family transcription factor; Sequence analysis of the products of the GRAS (GAI, RGA, SCR) gene family indicates that they share a variable amino-terminus and a highly conserved carboxyl-terminus that contains five recognisable motifs. Proteins in the GRAS family are transcription factors that seem to be involved in development and other processes. Mutation of the SCARECROW (SCR) gene result…	coding	5.32868	coding	1	1e-07	'27.3.21'	'RNA.regulation of transcription.GRAS transcription factor family'	'(at5g48150 : 675.0) Member of GRAS gene family. Semi-dominant mutant has a reduced response to far-red light and appears to act early in the phytochrome A signaling pathway.; phytochrome a signal transduction 1 (PAT1); CONTAINS InterPro DOMAIN/s: Transcription factor GRAS (InterPro:IPR005202); BEST Arabidopsis thaliana protein match is: SCARECROW-like 21 (TAIR:AT2G04890.1); Has 35333 Blast hits …	T
TCONS_00015261	Glyma02g00220	Glyma02g00220.3	AT1G77840,AT1G36730	7	DT Late D55	DT	=	-	D25,D55	2462	544	442	2 Domains	W2 superfamily;eIF-5_eIF-2B superfamily	N;-	C-terminal domain of eIF4-gamma/eIF5/eIF2b-epsilon; This domain is found at the C-terminus of several translation initiation factors, including the epsilon chain of eIF2b, where it has been found to catalyze the conversion of eIF2.GDP to its active eIF2.GTP form. The structure of the domain resembles that of a set of concatenated HEAT repeats.;Domain found in IF2B/IF5; This family includes the N …	coding	7.75832	coding	0.999965	3.54463e-05	'29.2.3'	'protein.synthesis.initiation'	'(p48724|if5_phavu : 597.0) Eukaryotic translation initiation factor 5 (eIF-5) - Phaseolus vulgaris (Kidney bean) (French bean) & (loc_os09g15770.1 : 443.0) no description available & (at1g77840 : 411.0) Translation initiation factor IF2/IF5; FUNCTIONS IN: binding, translation initiation factor activity; INVOLVED IN: translational initiation, regulation of translational initiation; LOCATED IN: nu…	T
TCONS_00017576	Glyma02g13860	Glyma02g13860.N3	AT1G26260,AT1G68920	7	DT Late D55	DT	j	-	D55	3370	1048	551	1 Domains	HLH superfamily	-	Helix-loop-helix domain, found in specific DNA- binding proteins that act as transcription factors; 60-100 amino acids long. A DNA-binding basic region is followed by two alpha-helices separated by a variable loop region; HLH forms homo- and heterodimers, dimerization creates a parallel, left-handed, four helix bundle; the basic region N-terminal to the first amphipathic helix mediates high-affin…	coding	5.05706	coding	1	1e-07	'27.3.6'	'RNA.regulation of transcription.bHLH,Basic Helix-Loop-Helix family'	'(at1g68920 : 294.0) basic helix-loop-helix (bHLH) DNA-binding superfamily protein; FUNCTIONS IN: sequence-specific DNA binding transcription factor activity; INVOLVED IN: regulation of transcription; LOCATED IN: nucleus; EXPRESSED IN: 22 plant structures; EXPRESSED DURING: 13 growth stages; CONTAINS InterPro DOMAIN/s: Helix-loop-helix DNA-binding domain (InterPro:IPR001092), Helix-loop-helix DNA…	T
TCONS_00019178	Glyma02g37570	Glyma02g37570.2	AT2G33735,AT5G16650	7	DT Late D55	DT	=	-	D55	840	130	155	1 Domains	DnaJ superfamily	-	DnaJ domain or J-domain. DnaJ/Hsp40 (heat shock protein 40) proteins are highly conserved and play crucial roles in protein translation, folding, unfolding, translocation, and degradation. They act primarily by stimulating the ATPase activity of Hsp70s, an important chaperonine family. Hsp40 proteins are characterized by the presence of a J domain, which mediates the interaction with Hsp70. They …	noncoding	-0.135573	coding	0.941043	0.0589566	'20.2.1'	'stress.abiotic.heat'	'(loc_os02g52270.1 : 167.0) no description available & (at2g33735 : 137.0) Chaperone DnaJ-domain superfamily protein; FUNCTIONS IN: unfolded protein binding, heat shock protein binding; INVOLVED IN: protein folding; LOCATED IN: cellular_component unknown; EXPRESSED IN: 20 plant structures; EXPRESSED DURING: 13 growth stages; CONTAINS InterPro DOMAIN/s: Molecular chaperone, heat shock protein, Hsp…	T
TCONS_00019214	Glyma02g37800	Glyma02g37800.N2	None Available	7	DT Late D55	DT	x	-	D55	2170	346	69	NO NCBI CDD results	-	-	-	noncoding	-0.912318	noncoding	2.85833e-10	1	'35.2'	'not assigned.unknown'	' no hits & (original description: Glyma02g37800.N2)'	T
TCONS_00019322	Glyma02g38210	Glyma02g38210.9	AT5G64460,AT1G58280	7	DT Late D55	DT	=	-	D55	1428	90	274	1 Domains	HP superfamily	C	Histidine phosphatase domain found in a functionally diverse set of proteins, mostly phosphatases; contains a His residue which is phosphorylated during the reaction; Catalytic domain of a functionally diverse set of proteins, most of which are phosphatases. The conserved catalytic core of this domain contains a His residue which is phosphorylated in the reaction. This set of proteins includes co…	coding	5.23122	coding	1	1e-07	'4.1.12'	'glycolysis.cytosolic branch.phosphoglycerate mutase'	'(at5g64460 : 405.0) Phosphoglycerate mutase family protein; FUNCTIONS IN: molecular_function unknown; INVOLVED IN: biological_process unknown; LOCATED IN: cellular_component unknown; EXPRESSED IN: 22 plant structures; EXPRESSED DURING: 13 growth stages; CONTAINS InterPro DOMAIN/s: Histidine phosphatase superfamily, clade-1 (InterPro:IPR013078); BEST Arabidopsis thaliana protein match is: Phospho…	T
TCONS_00022092	Glyma03g03630	Glyma03g03630.1	AT4G31500,AT4G13770	7	DT Late D55	DT	=	+	D30,D35,D45	1918	127	502	7 Domains	p450 superfamily;PLN02394 superfamily;PLN02655 superfamily;PLN00168 superfamily;PLN03018 superfamily;PLN02169 superfamily;PLN02426 superfamily	-;-;-;-;-;N;N	Cytochrome P450; Cytochrome P450s are haem-thiolate proteins involved in the oxidative degradation of various compounds. They are particularly well known for their role in the degradation of environmental toxins and mutagens. They can be divided into 4 classes, according to the method by which electrons from NAD(P)H are delivered to the catalytic site. Sequence conservation is relatively low with…	coding	6.34846	coding	0.999962	3.75754e-05	'16.5.1.1.4.1'	'secondary metabolism.sulfur-containing.glucosinolates.synthesis.shared.CYP83B1 phenylacetaldoxime monooxygenase'	'(gnl|cdd|35378 : 513.0) no description available & (at4g31500 : 374.0) Encodes an oxime-metabolizing enzyme in the biosynthetic pathway of glucosinolates. Is required for phytochrome signal transduction in red light. Mutation confers auxin overproduction.; "cytochrome P450, family 83, subfamily B, polypeptide 1" (CYP83B1); FUNCTIONS IN: oxidoreductase activity, acting on paired donors, with inco…	T	'26.10'	'misc.cytochrome P450'	'(gnl|cdd|35378 : 513.0) no description available & (at4g31500 : 374.0) Encodes an oxime-metabolizing enzyme in the biosynthetic pathway of glucosinolates. Is required for phytochrome signal transduction in red light. Mutation confers auxin overproduction.; "cytochrome P450, family 83, subfamily B, polypeptide 1" (CYP83B1); FUNCTIONS IN: oxidoreductase activity, acting on paired donors, with inco…	T
TCONS_00022430	Glyma03g08250	Glyma03g08250.1	AT5G01520,AT3G47160	7	DT Late D55	DT	=	+	D25,D55	1410	243	251	1 Domains	RING superfamily	-	RING-finger (Really Interesting New Gene) domain, a specialized type of Zn-finger of 40 to 60 residues that binds two atoms of zinc; defined by the &apos;cross-brace&apos; motif C-X2-C-X(9-39)-C-X(1-3)- H-X(2-3)-(N/C/H)-X2-C-X(4-48)C-X2-C; probably involved in mediating protein-protein interactions; identified in a proteins with a wide range of functions such as viral replication, signal transduc…	coding	5.23099	coding	0.998765	0.00123538	'29.5.11.4.2'	'protein.degradation.ubiquitin.E3.RING'	'(at5g01520 : 369.0) RING/U-box superfamily protein; CONTAINS InterPro DOMAIN/s: Zinc finger, RING-type, conserved site (InterPro:IPR017907); BEST Arabidopsis thaliana protein match is: RING/U-box superfamily protein (TAIR:AT3G47160.1); Has 35333 Blast hits to 34131 proteins in 2444 species: Archae - 798; Bacteria - 22429; Metazoa - 974; Fungi - 991; Plants - 531; Viruses - 0; Other Eukaryotes - …	T
TCONS_00022774	Glyma03g17950	Glyma03g17950.1	AT1G55510,AT3G13450	7	DT Late D55	DT	=	+	D55	1778	345	358	2 Domains	TPP_enzyme_PYR superfamily;Transketolase_C superfamily	-;-	Pyrimidine (PYR) binding domain of thiamine pyrophosphate (TPP)-dependent enzymes; Thiamine pyrophosphate (TPP) family, pyrimidine (PYR) binding domain; found in many key metabolic enzymes which use TPP (also known as thiamine diphosphate) as a cofactor. TPP binds in the cleft formed by a PYR domain and a PP domain. The PYR domain, binds the aminopyrimidine ring of TPP, the PP domain binds the di…	coding	6.13741	coding	0.999662	0.000338107	'13.2.4.1'	'amino acid metabolism.degradation.branched chain group.shared'	'(at1g55510 : 632.0) branched-chain alpha-keto acid decarboxylase E1 beta; branched-chain alpha-keto acid decarboxylase E1 beta subunit (BCDH BETA1); FUNCTIONS IN: 3-methyl-2-oxobutanoate dehydrogenase (2-methylpropanoyl-transferring) activity, catalytic activity; INVOLVED IN: metabolic process; EXPRESSED IN: 24 plant structures; EXPRESSED DURING: 14 growth stages; CONTAINS InterPro DOMAIN/s: Tra…	T
TCONS_00023921	Glyma03g30190	Glyma03g30190.N2	AT2G42030,AT3G58030	7	DT Late D55	DT	o	+	D55	2584	766	442	4 Domains	RING superfamily;FANCL_C superfamily;U-box superfamily;Baculo_IE-1 superfamily	-;-;-;N	RING-finger (Really Interesting New Gene) domain, a specialized type of Zn-finger of 40 to 60 residues that binds two atoms of zinc; defined by the &apos;cross-brace&apos; motif C-X2-C-X(9-39)-C-X(1-3)- H-X(2-3)-(N/C/H)-X2-C-X(4-48)C-X2-C; probably involved in mediating protein-protein interactions; identified in a proteins with a wide range of functions such as viral replication, signal transduc…	coding	2.77971	coding	1	1e-07	'29.5.11.4.2'	'protein.degradation.ubiquitin.E3.RING'	'(at3g58030 : 323.0) RING/U-box superfamily protein; FUNCTIONS IN: zinc ion binding; CONTAINS InterPro DOMAIN/s: Zinc finger, RING-type, conserved site (InterPro:IPR017907), Zinc finger, RING-type (InterPro:IPR001841), Zinc finger, C3HC4 RING-type (InterPro:IPR018957); BEST Arabidopsis thaliana protein match is: RING/U-box superfamily protein (TAIR:AT2G42030.1). & (gnl|cdd|36041 : 154.0) no descr…	T
TCONS_00024011	Glyma03g30910	Glyma03g30910.N2	AT3G06080,AT5G19160	7	DT Late D55	DT	j	+	D55	3890	388	222	2 Domains	PMR5N superfamily;SGNH_hydrolase superfamily	-;C	PMR5 N terminal Domain; The plant family with PMR5, ESK1, TBL3 etc have a N-terminal C rich predicted sugar binding domain followed by the PC-Esterase (acyl esterase) domain.;SGNH_hydrolase, or GDSL_hydrolase, is a diverse family of lipases and esterases. The tertiary fold of the enzyme is substantially different from that of the alpha/beta hydrolase family and unique among all known hydrolases; …	coding	3.61741	coding	0.538979	0.461021	'35.2'	'not assigned.unknown'	'(at3g06080 : 211.0) Encodes a member of the TBL (TRICHOME BIREFRINGENCE-LIKE) gene family containing a plant-specific DUF231 (domain of unknown function) domain. TBL gene family has 46 members, two of which (TBR/AT5G06700 and TBL3/AT5G01360) have been shown to be involved in the synthesis and deposition of secondary wall cellulose, presumably by influencing the esterification state of pectic pol…	T
TCONS_00024012	Glyma03g30910	Glyma03g30910.1	AT3G06080,AT5G19160	7	DT Late D55	DT	=	+	D55	2426	388	470	2 Domains	SGNH_hydrolase superfamily;PMR5N superfamily	-;-	SGNH_hydrolase, or GDSL_hydrolase, is a diverse family of lipases and esterases. The tertiary fold of the enzyme is substantially different from that of the alpha/beta hydrolase family and unique among all known hydrolases; its active site closely resembles the typical Ser-His-Asp(Glu) triad from other serine hydrolases, but may lack the carboxlic acid.;PMR5 N terminal Domain; The plant family wi…	coding	5.4698	coding	0.999869	0.000131419	'35.2'	'not assigned.unknown'	'(at3g06080 : 549.0) Encodes a member of the TBL (TRICHOME BIREFRINGENCE-LIKE) gene family containing a plant-specific DUF231 (domain of unknown function) domain. TBL gene family has 46 members, two of which (TBR/AT5G06700 and TBL3/AT5G01360) have been shown to be involved in the synthesis and deposition of secondary wall cellulose, presumably by influencing the esterification state of pectic pol…	T
TCONS_00024179	Glyma03g31800	Glyma03g31800.1	AT3G58180,AT3G62530	7	DT Late D55	DT	=	+	D55	1467	201	302	4 Domains	EZ_HEAT superfamily;EZ_HEAT superfamily;EZ_HEAT superfamily;HEAT_PBS superfamily	-;-;-;-	E-Z type HEAT repeats; Present in subunits of cyanobacterial phycocyanin lyase, and other proteins. Probable scaffolding role.;E-Z type HEAT repeats; Present in subunits of cyanobacterial phycocyanin lyase, and other proteins. Probable scaffolding role.;E-Z type HEAT repeats; Present in subunits of cyanobacterial phycocyanin lyase, and other proteins. Probable scaffolding role.;PBS lyase HEAT-lik…	coding	4.06828	coding	0.998574	0.00142623	'35.1'	'not assigned.no ontology'	'(at3g58180 : 422.0) ARM repeat superfamily protein; FUNCTIONS IN: lyase activity, binding; INVOLVED IN: biological_process unknown; LOCATED IN: phycobilisome; EXPRESSED IN: 22 plant structures; EXPRESSED DURING: 13 growth stages; CONTAINS InterPro DOMAIN/s: Armadillo-like helical (InterPro:IPR011989), Armadillo-type fold (InterPro:IPR016024), PBS lyase HEAT-like repeat (InterPro:IPR004155); BEST…	T
TCONS_00024395	Glyma03g32680	Glyma03g32680.N3	None Available	7	DT Late D55	DT	j	+	D55	2598	1646	85	NO NCBI CDD results	-	-	-	coding	7.81409	coding	0.512611	0.487389	'35.2'	'not assigned.unknown'	' no hits & (original description: Glyma03g32680.N3)'	T
TCONS_00024434	Glyma03g32747	Glyma03g32747.N7	None Available	7	DT Late D55	DT	j	+	D55	6055	851	277	NO NCBI CDD results	-	-	-	coding	1.36383	noncoding	0.207577	0.792423	'35.2'	'not assigned.unknown'	' no hits & (original description: Glyma03g32747.N7)'	T
TCONS_00025898	Glyma03g40840	Glyma03g40840.N2	AT3G04610,AT4G26000	7	DT Late D55	DT	j	+	D55	1315	574	240	1 Domains	KH-I superfamily	-	K homology RNA-binding domain, type I. KH binds single-stranded RNA or DNA. It is found in a wide variety of proteins including ribosomal proteins, transcription factors and post-transcriptional modifiers of mRNA. There are two different KH domains that belong to different protein folds, but they share a single KH motif. The KH motif is folded into a beta alpha alpha beta unit. In addition to the…	coding	2.25511	coding	0.99989	0.000109937	'27.4'	'RNA.RNA binding'	'(at3g04610 : 213.0) flowering locus KH domain (FLK); FUNCTIONS IN: RNA binding, nucleic acid binding; INVOLVED IN: positive regulation of flower development; LOCATED IN: nucleus; EXPRESSED IN: 23 plant structures; EXPRESSED DURING: 13 growth stages; CONTAINS InterPro DOMAIN/s: K Homology, type 1, subgroup (InterPro:IPR018111), K Homology (InterPro:IPR004087), K Homology, type 1 (InterPro:IPR0040…	T
TCONS_00026585	Glyma03g01670	Glyma03g01670.2	AT3G61220,AT1G01800	7	DT Late D55	DT	=	-	D55	1943	141	325	2 Domains	NADB_Rossmann superfamily;RhoGAP superfamily	-;NC	Rossmann-fold NAD(P)(+)-binding proteins; A large family of proteins that share a Rossmann-fold NAD(P)H/NAD(P)(+) binding (NADB) domain. The NADB domain is found in numerous dehydrogenases of metabolic pathways such as glycolysis, and many other redox enzymes. NAD binding involves numerous hydrogen-bonds and van der Waals contacts, in particular H-bonding of residues in a turn between the first s…	coding	3.34873	coding	0.999417	0.000582988	'26.22'	'misc.short chain dehydrogenase/reductase (SDR)'	'(at1g01800 : 316.0) NAD(P)-binding Rossmann-fold superfamily protein; FUNCTIONS IN: oxidoreductase activity, binding, catalytic activity; INVOLVED IN: oxidation reduction, metabolic process; LOCATED IN: plant-type cell wall; EXPRESSED IN: 22 plant structures; EXPRESSED DURING: 13 growth stages; CONTAINS InterPro DOMAIN/s: NAD(P)-binding domain (InterPro:IPR016040), Glucose/ribitol dehydrogenase …	T
TCONS_00026586	Glyma03g01670	Glyma03g01670.N3	AT3G61220,AT1G01800	7	DT Late D55	DT	j	-	D55	2585	1254	168	2 Domains	NADB_Rossmann superfamily;RhoGAP superfamily	N;NC	Rossmann-fold NAD(P)(+)-binding proteins; A large family of proteins that share a Rossmann-fold NAD(P)H/NAD(P)(+) binding (NADB) domain. The NADB domain is found in numerous dehydrogenases of metabolic pathways such as glycolysis, and many other redox enzymes. NAD binding involves numerous hydrogen-bonds and van der Waals contacts, in particular H-bonding of residues in a turn between the first s…	coding	2.38489	coding	0.966367	0.0336334	'26.22'	'misc.short chain dehydrogenase/reductase (SDR)'	'(at1g01800 : 208.0) NAD(P)-binding Rossmann-fold superfamily protein; FUNCTIONS IN: oxidoreductase activity, binding, catalytic activity; INVOLVED IN: oxidation reduction, metabolic process; LOCATED IN: plant-type cell wall; EXPRESSED IN: 22 plant structures; EXPRESSED DURING: 13 growth stages; CONTAINS InterPro DOMAIN/s: NAD(P)-binding domain (InterPro:IPR016040), Glucose/ribitol dehydrogenase …	T
TCONS_00026587	Glyma03g01670	Glyma03g01670.N4	AT3G61220,AT2G24190	7	DT Late D55	DT	j	-	D55	2315	293	203	1 Domains	NADB_Rossmann superfamily	C	Rossmann-fold NAD(P)(+)-binding proteins; A large family of proteins that share a Rossmann-fold NAD(P)H/NAD(P)(+) binding (NADB) domain. The NADB domain is found in numerous dehydrogenases of metabolic pathways such as glycolysis, and many other redox enzymes. NAD binding involves numerous hydrogen-bonds and van der Waals contacts, in particular H-bonding of residues in a turn between the first s…	coding	2.50092	coding	0.999703	0.000297188	'26.22'	'misc.short chain dehydrogenase/reductase (SDR)'	'(at3g61220 : 172.0) NAD(P)-binding Rossmann-fold superfamily protein; CONTAINS InterPro DOMAIN/s: NAD(P)-binding domain (InterPro:IPR016040), Glucose/ribitol dehydrogenase (InterPro:IPR002347), Short-chain dehydrogenase/reductase SDR (InterPro:IPR002198); BEST Arabidopsis thaliana protein match is: NAD(P)-binding Rossmann-fold superfamily protein (TAIR:AT2G24190.2). & (loc_os04g44980.1 : 147.0) …	T
TCONS_00027075	Glyma03g04410	Glyma03g04410.1	AT5G01850,AT3G27560	7	DT Late D55	DT	=	-	D25	2230	760	371	4 Domains	PKc_like superfamily;PRK14879 superfamily;APH_ChoK_like superfamily;RIO superfamily	-;C;-;-	Protein Kinases, catalytic domain; The protein kinase superfamily is mainly composed of the catalytic domains of serine/threonine-specific and tyrosine-specific protein kinases. It also includes RIO kinases, which are atypical serine protein kinases, aminoglycoside phosphotransferases, and choline kinases. These proteins catalyze the transfer of the gamma-phosphoryl group from ATP to hydroxyl gro…	coding	2.64062	coding	0.999669	0.000331231	'29.4'	'protein.postranslational modification'	'(at5g01850 : 502.0) Protein kinase superfamily protein; FUNCTIONS IN: protein serine/threonine/tyrosine kinase activity, kinase activity; INVOLVED IN: protein amino acid phosphorylation; EXPRESSED IN: 22 plant structures; EXPRESSED DURING: 13 growth stages; CONTAINS InterPro DOMAIN/s: Protein kinase, ATP binding site (InterPro:IPR017441), Serine/threonine-protein kinase domain (InterPro:IPR00229…	T
TCONS_00028223	Glyma03g27195	Glyma03g27195.2	AT1G27370,AT1G27360	7	DT Late D55	DT	=	-	D55	3206	424	249	1 Domains	SBP superfamily	-	SBP domain; SBP domains (for SQUAMOSA-pROMOTER BINDING PROTEIN) are found in plant proteins. It is a sequence specific DNA-binding domain. Members of family probably function as transcription factors involved in the control of early flower development. The domain contains 10 conserved cysteine and histidine residues that probably are zinc ligands.	coding	1.94927	coding	1	1e-07	'33.3'	'development.squamosa promoter binding like (SPL)'	'(loc_os04g46580.1 : 137.0) no description available & (gnl|cdd|66763 : 131.0) no description available & (at1g27370 : 124.0) In conjunction with SPL11 and SPL2, SPL10 redundantly controls proper development of lateral organs in association with shoot maturation in the reproductive phase. SPL10 also controls lamina shape during vegetative development.; squamosa promoter binding protein-like 10 (S…	T
TCONS_00028739	Glyma03g29930	Glyma03g29930.N2	AT2G41060,AT3G15010	7	DT Late D55	DT	j	-	D55	1373	470	223	2 Domains	RRM_SF superfamily;RRM_SF superfamily	-;N	RNA recognition motif (RRM) superfamily; RRM, also known as RBD (RNA binding domain) or RNP (ribonucleoprotein domain), is a highly abundant domain in eukaryotes found in proteins involved in post-transcriptional gene expression processes including mRNA and rRNA processing, RNA export, and RNA stability. This domain is 90 amino acids in length and consists of a four-stranded beta-sheet packed aga…	coding	1.80329	coding	1	1.88528e-07	'27.4'	'RNA.RNA binding'	'(at3g15010 : 88.2) RNA-binding (RRM/RBD/RNP motifs) family protein; FUNCTIONS IN: RNA binding, nucleotide binding, nucleic acid binding; INVOLVED IN: leaf senescence, cell death, ethylene biosynthetic process, defense response; LOCATED IN: nucleolus, nucleus; EXPRESSED IN: 24 plant structures; EXPRESSED DURING: 13 growth stages; CONTAINS InterPro DOMAIN/s: RNA recognition motif, RNP-1 (InterPro:…	T
TCONS_00030407	Glyma03g38910	Glyma03g38910.N2	AT1G56600,AT1G09350	7	DT Late D55	DT	j	-	D55	2080	1204	212	1 Domains	Glyco_tranf_GTA_type superfamily	N	Glycosyltransferase family A (GT-A) includes diverse families of glycosyl transferases with a common GT-A type structural fold; Glycosyltransferases (GTs) are enzymes that synthesize oligosaccharides, polysaccharides, and glycoconjugates by transferring the sugar moiety from an activated nucleotide-sugar donor to an acceptor molecule, which may be a growing oligosaccharide, a lipid, or a protein.…	coding	6.27428	coding	0.999876	0.00012369	'3.1.1.1'	'minor CHO metabolism.raffinose family.galactinol synthases.known'	'(at1g56600 : 355.0) galactinol synthase 2 (GolS2); CONTAINS InterPro DOMAIN/s: Glycosyl transferase, family 8 (InterPro:IPR002495); BEST Arabidopsis thaliana protein match is: galactinol synthase 3 (TAIR:AT1G09350.1); Has 1296 Blast hits to 1295 proteins in 304 species: Archae - 0; Bacteria - 134; Metazoa - 258; Fungi - 290; Plants - 471; Viruses - 73; Other Eukaryotes - 70 (source: NCBI BLink).…	T
TCONS_00030685	Glyma03g39950	Glyma03g39950.N4	None Available	7	DT Late D55	DT	j	-	D40,D55	1558	243	387	NO NCBI CDD results	-	-	-	coding	4.12985	coding	1	1e-07	'35.2'	'not assigned.unknown'	' no hits & (original description: Glyma03g39950.N4)'	T
TCONS_00030686	Glyma03g39950	Glyma03g39950.3	AT3G05220	7	DT Late D55	DT	=	-	D40,D55	1926	371	467	1 Domains	HMA superfamily	-	Heavy-metal-associated domain (HMA) is a conserved domain of approximately 30 amino acid residues found in a number of proteins that transport or detoxify heavy metals, for example, the CPx-type heavy metal ATPases and copper chaperones. HMA domain contains two cysteine residues that are important in binding and transfer of metal ions, such as copper, cadmium, cobalt and zinc. In the case of copp…	coding	4.70461	coding	1	1e-07	'34.12'	'transport.metal'	'(at3g05220 : 103.0) Heavy metal transport/detoxification superfamily protein ; Has 35333 Blast hits to 34131 proteins in 2444 species: Archae - 798; Bacteria - 22429; Metazoa - 974; Fungi - 991; Plants - 531; Viruses - 0; Other Eukaryotes - 9610 (source: NCBI BLink). & (loc_os12g05040.3 : 102.0) no description available & (reliability: 206.0) & (original description: Glyma03g39950.3)'	T
TCONS_00032511	Glyma04g05490	Glyma04g05490.N3	None Available	7	DT Late D55	DT	x	+	D55	854	201	24	NO NCBI CDD results	-	-	-	noncoding	-0.229792	noncoding	3.89136e-09	1	No Mercator Mapping
TCONS_00032677	Glyma04g06380	Glyma04g06380.8	AT2G25070,AT4G31860	7	DT Late D55	DT	=	+	D55	934	344	193	1 Domains	PP2Cc superfamily	C	Serine/threonine phosphatases, family 2C, catalytic domain; The protein architecture and deduced catalytic mechanism of PP2C phosphatases are similar to the PP1, PP2A, PP2B family of protein Ser/Thr phosphatases, with which PP2C shares no sequence similarity.	coding	2.40693	coding	0.999927	7.26266e-05	'29.4'	'protein.postranslational modification'	'(at4g31860 : 323.0) Protein phosphatase 2C family protein; FUNCTIONS IN: protein serine/threonine phosphatase activity, catalytic activity; INVOLVED IN: protein amino acid dephosphorylation; LOCATED IN: plasma membrane; EXPRESSED IN: 24 plant structures; EXPRESSED DURING: 15 growth stages; CONTAINS InterPro DOMAIN/s: Protein phosphatase 2C, manganese/magnesium aspartate binding site (InterPro:IP…	T
TCONS_00034872	Glyma04g34600	Glyma04g34600.1	AT1G74790,AT5G62630	7	DT Late D55	DT	=	+	D55	3027	691	693	1 Domains	non_repeat_PQQ superfamily	C	dehydrogenase, PQQ-dependent, s-GDH family; PQQ, or pyrroloquinoline-quinone, serves as a cofactor for a number of sugar and alcohol dehydrogenases in a limited number of bacterial species. Most characterized PQQ-dependent enzymes have multiple repeats of a sequence region described by pfam01011 (PQQ enzyme repeat), but this protein family in unusual in lacking that repeat. Below the noise cutoff…	coding	6.03915	coding	0.999993	6.56224e-06	'31.1'	'cell.organisation'	'(at1g74790 : 889.0) catalytics; FUNCTIONS IN: catalytic activity; INVOLVED IN: biological_process unknown; LOCATED IN: anchored to plasma membrane, plasma membrane, anchored to membrane; EXPRESSED IN: 23 plant structures; EXPRESSED DURING: 13 growth stages; CONTAINS InterPro DOMAIN/s: Soluble quinoprotein glucose/sorbosone dehydrogenase (InterPro:IPR011041), Six-bladed beta-propeller, TolB-like …	T
TCONS_00035154	Glyma04g36180	Glyma04g36180.N3	AT1G03370,AT5G50170	7	DT Late D55	DT	j	+	D45	4358	1550	846	2 Domains	PH-like superfamily;C2 superfamily	-;-	Pleckstrin homology-like domain; The PH-like family includes the PH domain, both the Shc-like and IRS-like PTB domains, the ran-binding domain, the EVH1 domain, a domain in neurobeachin and the third domain of FERM. All of these domains have a PH fold, but lack significant sequence similarity. They are generally involved in targeting to protein to the appropriate cellular location or interacting …	coding	14.3018	coding	1	1e-07	'35.1.19'	'not assigned.no ontology.C2 domain-containing protein'	'(at5g50170 : 1020.0) C2 calcium/lipid-binding and GRAM domain containing protein; CONTAINS InterPro DOMAIN/s: C2 membrane targeting protein (InterPro:IPR018029), C2 calcium/lipid-binding domain, CaLB (InterPro:IPR008973), GRAM (InterPro:IPR004182), C2 calcium-dependent membrane targeting (InterPro:IPR000008); BEST Arabidopsis thaliana protein match is: C2 calcium/lipid-binding and GRAM domain co…	T
TCONS_00035220	Glyma04g36410	Glyma04g36410.1	AT3G57520,AT1G55740	7	DT Late D55	DT	=	+	D15,D30,D35,D45,D55	2624	169	749	2 domains	AmyAc_family superfamily;GalA	-;NC	Alpha amylase catalytic domain family;--&gt	coding	10.061	coding	1	1e-07	'3.1.2.2'	'minor CHO metabolism.raffinose family.raffinose synthases.putative'	'(loc_os04g40520.1 : 805.0) no description available & (at3g57520 : 744.0) seed imbibition 2 (SIP2); CONTAINS InterPro DOMAIN/s: Glycoside hydrolase, catalytic core (InterPro:IPR017853), Raffinose synthase (InterPro:IPR008811); BEST Arabidopsis thaliana protein match is: seed imbibition 1 (TAIR:AT1G55740.1); Has 35333 Blast hits to 34131 proteins in 2444 species: Archae - 798; Bacteria - 22429; M…	T
TCONS_00035221	Glyma04g36410	Glyma04g36410.2	AT3G57520,AT1G55740	7	DT Late D55	DT	=	+	D55	2580	169	587	6 Domains	PLN02219 superfamily;Raffinose_syn superfamily;PLN02355 superfamily;PLN02684 superfamily;PLN02711 superfamily;PLN02982 superfamily	C;C;C;C;C;NC	probable galactinol--sucrose galactosyltransferase 2;Raffinose synthase or seed inhibition protein Sip1; This family consists of several raffinose synthase proteins, also known as seed inhibition (Sip1) proteins. Raffinose (O-alpha- D-galactopyranosyl- (1--&gt;6)- O-alpha- D-glucopyranosyl-(1&lt;--&gt;2)- O-beta- D-fructofuranoside) is a widespread oligosaccharide in plant seeds and other tissues…	coding	10.2925	coding	1	1e-07	'3.1.2.2'	'minor CHO metabolism.raffinose family.raffinose synthases.putative'	'(loc_os04g40520.1 : 716.0) no description available & (at3g57520 : 674.0) seed imbibition 2 (SIP2); CONTAINS InterPro DOMAIN/s: Glycoside hydrolase, catalytic core (InterPro:IPR017853), Raffinose synthase (InterPro:IPR008811); BEST Arabidopsis thaliana protein match is: seed imbibition 1 (TAIR:AT1G55740.1); Has 35333 Blast hits to 34131 proteins in 2444 species: Archae - 798; Bacteria - 22429; M…	T
TCONS_00035477	Glyma04g37440	Glyma04g37440.N3	AT4G24960,AT5G50720	7	DT Late D55	DT	j	+	D30,D35,D55	1278	359	146	1 Domains	TB2_DP1_HVA22 superfamily	-	TB2/DP1, HVA22 family; This family includes members from a wide variety of eukaryotes. It includes the TB2/DP1 (deleted in polyposis) protein, which in humans is deleted in severe forms of familial adenomatous polyposis, an autosomal dominant oncological inherited disease. The family also includes the plant protein of known similarity to TB2/DP1, the HVA22 abscisic acid-induced protein, which is …	coding	1.20204	coding	0.725251	0.274749	'17.1.3'	'hormone metabolism.abscisic acid.induced-regulated-responsive-activated'	'(q07764|hva22_horvu : 153.0) Protein HVA22 - Hordeum vulgare (Barley) & (at4g24960 : 149.0) Homologous to a eukaryote specific ABA- and stress-inducible gene first isolated from barley. Groups in one subfamily with ATHVA22E. Along with other members of the ATHVA22 family, it may be involved in regulation of autophagy during development.; HVA22 homologue D (HVA22D); FUNCTIONS IN: molecular_functi…	T
TCONS_00035479	Glyma04g37440	Glyma04g37440.2	AT4G24960,AT5G50720	7	DT Late D55	DT	=	+	D30,D35,D55	956	168	144	1 Domains	TB2_DP1_HVA22 superfamily	-	TB2/DP1, HVA22 family; This family includes members from a wide variety of eukaryotes. It includes the TB2/DP1 (deleted in polyposis) protein, which in humans is deleted in severe forms of familial adenomatous polyposis, an autosomal dominant oncological inherited disease. The family also includes the plant protein of known similarity to TB2/DP1, the HVA22 abscisic acid-induced protein, which is …	coding	1.27628	coding	0.984156	0.0158438	'17.1.3'	'hormone metabolism.abscisic acid.induced-regulated-responsive-activated'	'(q07764|hva22_horvu : 152.0) Protein HVA22 - Hordeum vulgare (Barley) & (loc_os08g36440.1 : 149.0) no description available & (at4g24960 : 148.0) Homologous to a eukaryote specific ABA- and stress-inducible gene first isolated from barley. Groups in one subfamily with ATHVA22E. Along with other members of the ATHVA22 family, it may be involved in regulation of autophagy during development.; HVA2…	T
TCONS_00035693	Glyma04g38270	Glyma04g38270.N2	None Available	7	DT Late D55	DT	j	+	D55	1094	28	28	NO NCBI CDD results	-	-	-	coding	3.02994	noncoding	0.0430011	0.956999	No Mercator Mapping
TCONS_00035695	Glyma04g38270	Glyma04g38270.1	AT1G60940,AT1G10940	7	DT Late D55	DT	=	+	D25,D30,D35,D40,D55	1763	396	349	1 Domains	PKc_like superfamily	-	Protein Kinases, catalytic domain; The protein kinase superfamily is mainly composed of the catalytic domains of serine/threonine-specific and tyrosine-specific protein kinases. It also includes RIO kinases, which are atypical serine protein kinases, aminoglycoside phosphotransferases, and choline kinases. These proteins catalyze the transfer of the gamma-phosphoryl group from ATP to hydroxyl gro…	coding	4.49896	coding	1	1e-07	'29.4'	'protein.postranslational modification'	'(at1g10940 : 574.0) Encodes a plant protein kinase similar to the calcium/calmodulin-dependent protein kinase subfamily and the SNF1 kinase subfamily (SnRK2) whose activity is activated by ionic (salt) and non-ionic (mannitol) osmotic stress. Kinase activity of its homolog in tobacco is induced by hyperosmotic condition within 1 minute.; Protein kinase superfamily protein; CONTAINS InterPro DOMA…	T
TCONS_00036377	Glyma04g41290	Glyma04g41290.1	AT5G53080	7	DT Late D55	DT	=	+	D55	2164	35	577	NO NCBI CDD results	-	-	-	coding	3.89031	coding	0.999981	1.91941e-05	'31.1'	'cell.organisation'	'(at5g53080 : 470.0) Tetratricopeptide repeat (TPR)-like superfamily protein; FUNCTIONS IN: binding; LOCATED IN: chloroplast; EXPRESSED IN: 12 plant structures; EXPRESSED DURING: 7 growth stages; CONTAINS InterPro DOMAIN/s: Tetratricopeptide-like helical (InterPro:IPR011990), Tetratricopeptide repeat-containing (InterPro:IPR013026), Tetratricopeptide repeat (InterPro:IPR019734); Has 30201 Blast h…	T
TCONS_00036670	Glyma04g42850	Glyma04g42850.1	AT1G21790	7	DT Late D55	DT	=	+	D55	1364	113	288	1 Domains	TRAM_LAG1_CLN8 superfamily	N	TLC domain; TLC domain.	coding	5.69006	coding	0.999152	0.000847652	'35.2'	'not assigned.unknown'	'(at1g21790 : 292.0) TRAM, LAG1 and CLN8 (TLC) lipid-sensing domain containing protein; FUNCTIONS IN: molecular_function unknown; INVOLVED IN: biological_process unknown; LOCATED IN: integral to membrane; EXPRESSED IN: 23 plant structures; EXPRESSED DURING: 15 growth stages; CONTAINS InterPro DOMAIN/s: TRAM/LAG1/CLN8 homology domain (InterPro:IPR006634); Has 174 Blast hits to 174 proteins in 42 s…	T
TCONS_00037083	Glyma04g01170	Glyma04g01170.2	AT3G02870,AT4G39120	7	DT Late D55	DT	=	-	D55	1421	510	207	1 Domains	FIG superfamily	N	FIG, FBPase/IMPase/glpX-like domain. A superfamily of metal-dependent phosphatases with various substrates. Fructose-1,6-bisphospatase (both the major and the glpX-encoded variant) hydrolyze fructose-1,6,-bisphosphate to fructose-6-phosphate in gluconeogenesis. Inositol-monophosphatases and inositol polyphosphatases play vital roles in eukaryotic signalling, as they participate in metabolizing th…	coding	2.99563	coding	0.999998	1.57022e-06	'3.4.5'	'minor CHO metabolism.myo-inositol.inositol phosphatase'	'(at4g39120 : 293.0) Encodes a chloroplast-localized member of the myo-inositol monophosphatase family, IMPL2 (myo-Inositol monophosphatase like 2) that seems to have multiple enzymatic activities. It contributes to histidine biosynthesis based on it histidinol-phosphate phosphatase activity. In addition, the protein can act as an inositol monophosphatase and an L-galactose-1-phosphate phosphatas…	T
TCONS_00037815	Glyma04g05490	Glyma04g05490.1	AT5G11930,AT4G33040	7	DT Late D55	DT	=	-	D55	1352	344	136	1 Domains	Thioredoxin_like superfamily	-	Protein Disulfide Oxidoreductases and Other Proteins with a Thioredoxin fold; The thioredoxin (TRX)-like superfamily is a large, diverse group of proteins containing a TRX fold. Many members contain a classic TRX domain with a redox active CXXC motif. They function as protein disulfide oxidoreductases (PDOs), altering the redox state of target proteins via the reversible oxidation of their active…	coding	0.851194	coding	0.970535	0.0294645	'21.4'	'redox.glutaredoxins'	'(at4g33040 : 140.0) Thioredoxin superfamily protein; FUNCTIONS IN: electron carrier activity, protein disulfide oxidoreductase activity; INVOLVED IN: cell redox homeostasis; LOCATED IN: cellular_component unknown; EXPRESSED IN: 23 plant structures; EXPRESSED DURING: 13 growth stages; CONTAINS InterPro DOMAIN/s: Glutaredoxin-like, plant II (InterPro:IPR011905), Thioredoxin fold (InterPro:IPR01233…	T
TCONS_00037816	Glyma04g05490	Glyma04g05490.2	AT5G11930,AT4G33040	7	DT Late D55	DT	=	-	D55	1360	344	136	1 Domains	Thioredoxin_like superfamily	-	Protein Disulfide Oxidoreductases and Other Proteins with a Thioredoxin fold; The thioredoxin (TRX)-like superfamily is a large, diverse group of proteins containing a TRX fold. Many members contain a classic TRX domain with a redox active CXXC motif. They function as protein disulfide oxidoreductases (PDOs), altering the redox state of target proteins via the reversible oxidation of their active…	coding	0.845696	coding	0.999257	0.00074307	'21.4'	'redox.glutaredoxins'	'(at4g33040 : 140.0) Thioredoxin superfamily protein; FUNCTIONS IN: electron carrier activity, protein disulfide oxidoreductase activity; INVOLVED IN: cell redox homeostasis; LOCATED IN: cellular_component unknown; EXPRESSED IN: 23 plant structures; EXPRESSED DURING: 13 growth stages; CONTAINS InterPro DOMAIN/s: Glutaredoxin-like, plant II (InterPro:IPR011905), Thioredoxin fold (InterPro:IPR01233…	T
TCONS_00038553	Glyma04g09210	Glyma04g09210.N2	None Available	7	DT Late D55	DT	j	-	D55	1028	132	92	1 Domains	Ig superfamily	-	Immunoglobulin domain; Ig: immunoglobulin (Ig) domain found in the Ig superfamily. The Ig superfamily is a heterogenous group of proteins, built on a common fold comprised of a sandwich of two beta sheets. Members of this group are components of immunoglobulin, neuroglia, cell surface glycoproteins, such as, T-cell receptors, CD2, CD4, CD8, and membrane glycoproteins, such as, butyrophilin and ch…	coding	3.96244	noncoding	0.318191	0.681809	'35.2'	'not assigned.unknown'	' no hits & (original description: Glyma04g09210.N2)'	T
TCONS_00039049	Glyma04g12630	Glyma04g12630.2	AT5G56210,AT4G26455	7	DT Late D55	DT	=	-	D55	1728	372	575	11 domains	DUF515 superfamily;DUF874;SMC_prok_A;type_I_hlyD;DUF812;SMC_prok_A;Smc;SMC_prok_B;SbcC;SMC_prok_B;Smc	N;C;NC;NC;NC;N;NC;N;NC;NC;NC	Protein of unknown function (DUF515); Family of hypothetical Archaeal proteins.;Helicobacter pylori protein of unknown function (DUF874); This family consists of several hypothetical proteins specific to Helicobacter pylori. The function of this family is unknown.;chromosome segregation protein SMC, primarily archaeal type; SMC (structural maintenance of chromosomes) proteins bind DNA and act in …	coding	2.8899	coding	1	1e-07	'35.2'	'not assigned.unknown'	'(at5g56210 : 95.9) WPP domain interacting protein 2 (WIP2); BEST Arabidopsis thaliana protein match is: WPP domain interacting protein 1 (TAIR:AT4G26455.1); Has 1807 Blast hits to 1807 proteins in 277 species: Archae - 0; Bacteria - 0; Metazoa - 736; Fungi - 347; Plants - 385; Viruses - 0; Other Eukaryotes - 339 (source: NCBI BLink). & (reliability: 191.8) & (original description: Glyma04g12630.…	T
TCONS_00039050	Glyma04g12630	Glyma04g12630.N3	None Available	7	DT Late D55	DT	j	-	D55	1214	166	288	NO NCBI CDD results	-	-	-	coding	0.752734	coding	0.999998	1.6239e-06	'35.2'	'not assigned.unknown'	' no hits & (original description: Glyma04g12630.N3)'	T
TCONS_00039738	Glyma04g27810	Glyma04g27810.1	AT3G54570,AT2G38800	7	DT Late D55	DT	=	-	D55	3215	335	794	2 Domains	CaM_binding superfamily;DUF3244 superfamily	N;-	Plant calmodulin-binding domain; The sequences featured in this family are found repeated in a number of plant calmodulin-binding proteins, and are thought to constitute the calmodulin-binding domains. Binding of the proteins to calmodulin depends on the presence of calcium ions. These proteins are thought to be involved in various processes, such as plant defence responses and stolonisation or t…	coding	9.17747	coding	0.999999	8.9802e-07	'30.3'	'signalling.calcium'	'(gnl|cdd|71278 : 119.0) no description available & (at2g38800 : 105.0) Plant calmodulin-binding protein-related; CONTAINS InterPro DOMAIN/s: Calmodulin-binding protein, plant (InterPro:IPR012417); BEST Arabidopsis thaliana protein match is: Plant calmodulin-binding protein-related (TAIR:AT3G54570.1); Has 4321 Blast hits to 2381 proteins in 392 species: Archae - 26; Bacteria - 2334; Metazoa - 540…	T
TCONS_00040427	Glyma04g36500	Glyma04g36500.N4	AT5G63160,AT3G48360	7	DT Late D55	DT	j	-	D55	2715	207	288	2 Domains	zf-TAZ superfamily;BTB superfamily	-;-	TAZ zinc finger; The TAZ2 domain of CBP binds to other transcription factors such as the p53 tumour suppressor protein, E1A oncoprotein, MyoD, and GATA-1. The zinc coordinating motif that is necessary for binding to target DNA sequences consists of HCCC.;BTB/POZ domain; The BTB (for BR-C, ttk and bab) or POZ (for Pox virus and Zinc finger) domain is present near the N-terminus of a fraction of zi…	coding	3.10355	coding	0.999673	0.000326618	'29.5.11.4.5.2'	'protein.degradation.ubiquitin.E3.BTB/POZ Cullin3.BTB/POZ'	'(at5g63160 : 308.0) BTB and TAZ domain protein. Short-lived nuclear-cytoplasmic protein targeted for degradation by the 26S proteosome pathway. Acts redundantly with BT2 and BT3 during female gametophyte development.; BTB and TAZ domain protein 1 (BT1); CONTAINS InterPro DOMAIN/s: BTB/POZ (InterPro:IPR013069), Zinc finger, TAZ-type (InterPro:IPR000197), BTB/POZ fold (InterPro:IPR011333), Kelch r…	T
TCONS_00040429	Glyma04g36500	Glyma04g36500.2	AT5G63160,AT3G48360	7	DT Late D55	DT	=	-	D25,D30,D40,D55	1489	207	327	2 Domains	zf-TAZ superfamily;BTB superfamily	-;-	TAZ zinc finger; The TAZ2 domain of CBP binds to other transcription factors such as the p53 tumour suppressor protein, E1A oncoprotein, MyoD, and GATA-1. The zinc coordinating motif that is necessary for binding to target DNA sequences consists of HCCC.;BTB/POZ domain; The BTB (for BR-C, ttk and bab) or POZ (for Pox virus and Zinc finger) domain is present near the N-terminus of a fraction of zi…	coding	3.88044	coding	0.999148	0.000852143	'29.5.11.4.5.2'	'protein.degradation.ubiquitin.E3.BTB/POZ Cullin3.BTB/POZ'	'(at3g48360 : 323.0) encodes a protein (BT2) that is an essential component of the TAC1-mediated telomerase activation pathway. Acts redundantly with BT3 and BT1 during female gametophyte development and with BT3 during male gametophyte development. BT2 also mediates multiple responses to nutrients, stresses, and hormones.; BTB and TAZ domain protein 2 (BT2); CONTAINS InterPro DOMAIN/s: BTB/POZ (…	T
TCONS_00040430	Glyma04g36500	Glyma04g36500.N3	None Available	7	DT Late D55	DT	j	-	D40,D55	745	124	73	NO NCBI CDD results	-	-	-	coding	1.66718	noncoding	0.00658621	0.993414	'35.2'	'not assigned.unknown'	' no hits & (original description: Glyma04g36500.N3)'	T
TCONS_00040805	Glyma04g38560	Glyma04g38560.N2	AT5G08790,AT5G63790	7	DT Late D55	DT	j	-	D55	1865	239	155	1 Domains	NAM superfamily	-	No apical meristem (NAM) protein; This is a family of no apical meristem (NAM) proteins these are plant development proteins. Mutations in NAM result in the failure to develop a shoot apical meristem in petunia embryos. NAM is indicated as having a role in determining positions of meristems and primordial. One member of this family NAP (NAC-like, activated by AP3/PI) is encoded by the target gene…	coding	2.64517	coding	0.898696	0.101304	'33.99'	'development.unspecified'	'(at5g63790 : 266.0) Encodes a member of the NAC family of transcription factors. ANAC102 appears to have a role in mediating response to low oxygen stress (hypoxia) in germinating seedlings.; NAC domain containing protein 102 (NAC102); CONTAINS InterPro DOMAIN/s: No apical meristem (NAM) protein (InterPro:IPR003441); BEST Arabidopsis thaliana protein match is: NAC (No Apical Meristem) domain tra…	T
TCONS_00042888	Glyma05g04113	Glyma05g04113.1	AT1G12450,AT4G22850	7	DT Late D55	DT	=	+	D25,D55	1892	579	302	1 Domains	SNARE_assoc superfamily	-	SNARE associated Golgi protein; This is a family of SNARE associated Golgi proteins. The yeast member of this family localises with the t-SNARE Tlg2.	coding	5.42252	coding	0.998848	0.00115208	'35.2'	'not assigned.unknown'	'(at1g12450 : 301.0) SNARE associated Golgi protein family; CONTAINS InterPro DOMAIN/s: SNARE associated Golgi protein (InterPro:IPR015414); BEST Arabidopsis thaliana protein match is: SNARE associated Golgi protein family (TAIR:AT4G22850.1); Has 1732 Blast hits to 1729 proteins in 535 species: Archae - 6; Bacteria - 860; Metazoa - 122; Fungi - 106; Plants - 250; Viruses - 0; Other Eukaryotes - 3…	T
TCONS_00043181	Glyma05g05760	Glyma05g05760.2	AT1G32730	7	DT Late D55	DT	=	+	D55	1700	107	363	1 Domains	put_zinc_LRP1 superfamily	C	putative zinc finger domain, LRP1 type; This model represents a putative zinc finger domain found in plants. Arabidopsis thaliana has at least 10 distinct members. Proteins containing this domain, including LRP1, generally share the same size, about 300 amino acids, and architecture. This 43-residue domain, and a more C-terminal companion domain of similar size, appear as tightly conserved island…	coding	4.30509	coding	1	1e-07	'35.2'	'not assigned.unknown'	'(at1g32730 : 243.0) unknown protein; LOCATED IN: chloroplast; EXPRESSED IN: 12 plant structures; EXPRESSED DURING: 6 growth stages; CONTAINS InterPro DOMAIN/s: Protein of unknown function DUF702 (InterPro:IPR007818); Has 120 Blast hits to 118 proteins in 39 species: Archae - 0; Bacteria - 8; Metazoa - 63; Fungi - 4; Plants - 33; Viruses - 0; Other Eukaryotes - 12 (source: NCBI BLink). & (loc_os0…	T
TCONS_00044859	Glyma05g26840	Glyma05g26840.N2	None Available	7	DT Late D55	DT	j	+	D55	1750	795	95	NO NCBI CDD results	-	-	-	coding	3.62541	noncoding	0.0271921	0.972808	'35.2'	'not assigned.unknown'	' no hits & (original description: Glyma05g26840.N2)'	T
TCONS_00044860	Glyma05g26840	Glyma05g26840.N3	None Available	7	DT Late D55	DT	j	+	D55	1691	795	95	NO NCBI CDD results	-	-	-	coding	3.63886	noncoding	0.0321174	0.967883	'35.2'	'not assigned.unknown'	' no hits & (original description: Glyma05g26840.N3)'	T
TCONS_00045470	Glyma05g30490	Glyma05g30490.1	AT4G20380,AT1G32540	7	DT Late D55	DT	=	+	D55	1318	352	177	3 Domains	zf-LSD1 superfamily;zf-LSD1 superfamily;zf-LSD1 superfamily	-;-;-	LSD1 zinc finger; This family consists of several plant specific LSD1 zinc finger domains. Arabidopsis lsd1 mutants are hyper-responsive to cell death initiators and fail to limit the extent of cell death. Superoxide is a necessary and sufficient signal for cell death propagation. LSD1 monitors a superoxide-dependent signal and negatively regulates a plant cell death pathway. LSD1 protein contain…	coding	1.19798	coding	0.989461	0.0105395	'27.3.99'	'RNA.regulation of transcription.unclassified'	'(at4g20380 : 183.0) LSD1 monitors a superoxide-dependent signal and negatively regulates a plant cell death pathway. contains zinc-finger motifs. LSD1 negatively regulates a basal defense pathway that can act upstream or independently of both NIM1/NPR1 function and SA accumulation following avirulent or virulent pathogen challenge; LSD1 zinc finger family protein; FUNCTIONS IN: sequence-specific…	T
TCONS_00045815	Glyma05g32360	Glyma05g32360.1	AT1G77160,AT1G77145	7	DT Late D55	DT	=	+	D40,D55	1207	48	272	1 Domains	DUF506 superfamily	-	Protein of unknown function (DUF506); Family of uncharacterized plant proteins.	coding	1.72913	coding	0.998781	0.00121931	'35.2'	'not assigned.unknown'	'(gnl|cdd|68298 : 151.0) no description available & (loc_os01g65740.1 : 135.0) no description available & (at1g77160 : 127.0) Protein of unknown function (DUF506) ; CONTAINS InterPro DOMAIN/s: Protein of unknown function DUF506, plant (InterPro:IPR006502); BEST Arabidopsis thaliana protein match is: Protein of unknown function (DUF506) (TAIR:AT1G77145.1); Has 394 Blast hits to 392 proteins in 24 …	T
TCONS_00046450	Glyma05g35040	Glyma05g35040.N2	AT2G21150	7	DT Late D55	DT	j	+	D55	1429	125	218	1 Domains	XAP5 superfamily	C	XAP5, circadian clock regulator; This protein is found in a wide range of eukaryotes. It is a nuclear protein and is suggested to be DNA binding. In plants, this family is essential for correct circadian clock functioning by acting as a light-quality regulator coordinating the activities of blue and red light signalling pathways during plant growth - inhibiting growth in red light but promoting g…	coding	4.14249	coding	0.999816	0.000184266	'30.11'	'signalling.light'	'(at2g21150 : 170.0) XAP5 family protein involved in light regulation of the circadian clock and photomorphogenesis. Nuclear localized.; XAP5 CIRCADIAN TIMEKEEPER (XCT); FUNCTIONS IN: molecular_function unknown; INVOLVED IN: regulation of circadian rhythm, response to blue light, response to red light, regulation of photomorphogenesis; LOCATED IN: nucleus; EXPRESSED IN: 8 plant structures; CONTAI…	T	'33.99'	'development.unspecified'	'(at2g21150 : 170.0) XAP5 family protein involved in light regulation of the circadian clock and photomorphogenesis. Nuclear localized.; XAP5 CIRCADIAN TIMEKEEPER (XCT); FUNCTIONS IN: molecular_function unknown; INVOLVED IN: regulation of circadian rhythm, response to blue light, response to red light, regulation of photomorphogenesis; LOCATED IN: nucleus; EXPRESSED IN: 8 plant structures; CONTAI…	T
TCONS_00046870	Glyma05g37290	Glyma05g37290.N2	AT1G64110,AT4G28000	7	DT Late D55	DT	j	+	D30,D35,D55	3688	1324	612	5 Domains	AAA superfamily;Mg_chelatase superfamily;AAA_17 superfamily;RecA-like_NTPases superfamily;RNA_helicase superfamily	-;C;-;C;C	The AAA+ (ATPases Associated with a wide variety of cellular Activities) superfamily represents an ancient group of ATPases belonging to the ASCE (for additional strand, catalytic E) division of the P-loop NTPase fold. The ASCE division also includes ABC, RecA-like, VirD4-like, PilT-like, and SF1/2 helicases. Members of the AAA+ ATPases function as molecular chaperons, ATPase subunits of protease…	coding	7.96411	coding	1	1e-07	'29.5.9'	'protein.degradation.AAA type'	'(at1g64110 : 805.0) P-loop containing nucleoside triphosphate hydrolases superfamily protein; FUNCTIONS IN: nucleoside-triphosphatase activity, ATPase activity, nucleotide binding, ATP binding; LOCATED IN: endomembrane system; EXPRESSED IN: 8 plant structures; EXPRESSED DURING: L mature pollen stage, M germinated pollen stage, LP.04 four leaves visible, 4 anthesis, petal differentiation and expa…	T
TCONS_00046877	Glyma05g37290	Glyma05g37290.1	AT1G64110,AT4G28000	7	DT Late D55	DT	=	+	D30,D35,D45,D55	3342	294	853	53 domains	AAA;ABC_ATPase superfamily;Parvo_NS1 superfamily;ABC_ATPase superfamily;AAA;SpoVK;RPT1;PRK03992;26Sp45;CDC48;CDC48;FtsH_fam;ftsH;PTZ00454;hflB;COG1223;HflB;PTZ00361;SpoVK;pup_AAA;ycf46;PRK13342;COG0714;MGS1;PRK04195;TIP49;T7SS_EccA;ruvB;clpX;RuvB;AcoR;AtoC;PspF;clpA;Lon;rfc;ruvB;44;clpC;lon;DnaC;ClpX;PRK08116;clpA;PRK13765;PRK10865;clpX;PRK06835;ClpA;PRK13341;COG0606;hslU;COG1373	-;-;NC;C;-;N;N;N;N;N;NC;C;NC;N;NC;N;NC;N;C;NC;N;C;C;C;C;C;N;C;NC;C;N;NC;NC;NC;NC;C;C;C;NC;NC;NC;NC;NC;NC;C;NC;NC;NC;NC;C;NC;C;C	The AAA+ (ATPases Associated with a wide variety of cellular Activities) superfamily represents an ancient group of ATPases belonging to the ASCE (for additional strand, catalytic E) division of the P-loop NTPase fold. The ASCE division also includes ABC, RecA-like, VirD4-like, PilT-like, and SF1/2 helicases. Members of the AAA+ ATPases function as molecular chaperons, ATPase subunits of protease…	coding	9.26371	coding	1	1e-07	'29.5.9'	'protein.degradation.AAA type'	'(at1g64110 : 1033.0) P-loop containing nucleoside triphosphate hydrolases superfamily protein; FUNCTIONS IN: nucleoside-triphosphatase activity, ATPase activity, nucleotide binding, ATP binding; LOCATED IN: endomembrane system; EXPRESSED IN: 8 plant structures; EXPRESSED DURING: L mature pollen stage, M germinated pollen stage, LP.04 four leaves visible, 4 anthesis, petal differentiation and exp…	T
TCONS_00047830	Glyma05g03940	Glyma05g03940.1	AT4G22740,AT2G45380	7	DT Late D55	DT	=	-	D55	1704	261	345	NO NCBI CDD results	-	-	-	coding	3.69638	coding	0.998543	0.00145728	'35.1.40'	'not assigned.no ontology.glycine rich proteins'	'(loc_os08g02460.1 : 184.0) no description available & (at4g22740 : 157.0) glycine-rich protein; FUNCTIONS IN: molecular_function unknown; LOCATED IN: plasma membrane; EXPRESSED IN: 25 plant structures; EXPRESSED DURING: 15 growth stages; CONTAINS InterPro DOMAIN/s: Myelodysplasia-myeloid leukemia factor 1-interacting protein (InterPro:IPR019376); BEST Arabidopsis thaliana protein match is: unkno…	T
TCONS_00047831	Glyma05g03940	Glyma05g03940.N2	AT4G22740,AT2G45380	7	DT Late D55	DT	j	-	D55	1173	261	286	1 Domains	Mlf1IP superfamily	N	Myelodysplasia-myeloid leukemia factor 1-interacting protein; This entry is the conserved central region of a group of proteins that are putative transcriptional repressors. The structure contains a putative 14-3-3 binding motif involved in the subcellular localisation of various regulatory molecules, and it may be that interaction with the transcription factor DREF could be regulated through thi…	coding	3.6307	coding	0.999997	3.13312e-06	'35.1.40'	'not assigned.no ontology.glycine rich proteins'	'(loc_os08g02460.1 : 189.0) no description available & (at4g22740 : 164.0) glycine-rich protein; FUNCTIONS IN: molecular_function unknown; LOCATED IN: plasma membrane; EXPRESSED IN: 25 plant structures; EXPRESSED DURING: 15 growth stages; CONTAINS InterPro DOMAIN/s: Myelodysplasia-myeloid leukemia factor 1-interacting protein (InterPro:IPR019376); BEST Arabidopsis thaliana protein match is: unkno…	T
TCONS_00047935	Glyma05g04650	Glyma05g04650.N3	None Available	7	DT Late D55	DT	j	-	D55	911	175	41	NO NCBI CDD results	-	-	-	coding	5.08057	noncoding	0.00814853	0.991851	'35.2'	'not assigned.unknown'	' no hits & (original description: Glyma05g04650.N3)'	T
TCONS_00047938	Glyma05g04650	Glyma05g04650.1	AT3G03490,AT5G17550	7	DT Late D55	DT	=	-	D55	1148	126	243	1 Domains	Pex19 superfamily	N	Pex19 protein family; Pex19 protein family.	coding	4.91008	coding	0.998455	0.00154452	'31.1'	'cell.organisation'	'(at5g17550 : 236.0) peroxin 19-2 (PEX19-2); CONTAINS InterPro DOMAIN/s: Pex19 protein (InterPro:IPR006708); BEST Arabidopsis thaliana protein match is: peroxin 19-1 (TAIR:AT3G03490.1); Has 30201 Blast hits to 17322 proteins in 780 species: Archae - 12; Bacteria - 1396; Metazoa - 17338; Fungi - 3422; Plants - 5037; Viruses - 0; Other Eukaryotes - 2996 (source: NCBI BLink). & (loc_os02g44220.1 : 1…	T
TCONS_00048022	Glyma05g04940	Glyma05g04940.1	AT2G35690,AT4G16760	7	DT Late D55	DT	=	-	D55	2422	194	665	3 Domains	ACAD superfamily;ACOX superfamily;Acyl-CoA_dh_M superfamily	-;-;-	Acyl-CoA dehydrogenase; Both mitochondrial acyl-CoA dehydrogenases (ACAD) and peroxisomal acyl-CoA oxidases (AXO) catalyze the alpha,beta dehydrogenation of the corresponding trans-enoyl-CoA by FAD, which becomes reduced. The reduced form of ACAD is reoxidized in the oxidative half-reaction by electron-transferring flavoprotein (ETF), from which the electrons are transferred to the mitochondrial …	coding	8.30612	coding	0.999996	3.97444e-06	'11.9.4.2'	'lipid metabolism.lipid degradation.beta-oxidation.acyl CoA DH'	'(at4g16760 : 1144.0) Encodes a medium to long-chain acyl-CoA oxidase. Catalyzes the first step of fatty acid beta-oxidation. Involved in jasmonate biosynthesis. Gene expression is induced by wounding, drought stress, abscisic acid, and jasmonate.; acyl-CoA oxidase 1 (ACX1); CONTAINS InterPro DOMAIN/s: Acyl-CoA oxidase/dehydrogenase, type1/2, C-terminal (InterPro:IPR013764), Acyl-CoA dehydrogenas…	T
TCONS_00048385	Glyma05g08001	Glyma05g08001.1	None Available	7	DT Late D55	DT	=	-	D55	570	160	96	NO NCBI CDD results	-	-	-	noncoding	-0.244751	coding	0.594204	0.405796	'35.2'	'not assigned.unknown'	' no hits & (original description: Glyma05g08001.1)'	T
TCONS_00048989	Glyma05g17470	Glyma05g17470.1	AT5G66900,AT5G66910	7	DT Late D55	DT	=	-	D55	4033	1226	687	NO NCBI CDD results	-	-	-	coding	5.98942	coding	1	1e-07	'20.1'	'stress.biotic'	'(at5g66900 : 457.0) Disease resistance protein (CC-NBS-LRR class) family; FUNCTIONS IN: ATP binding; INVOLVED IN: apoptosis, defense response; CONTAINS InterPro DOMAIN/s: NB-ARC (InterPro:IPR002182), Powdery mildew resistance protein, RPW8 domain (InterPro:IPR008808), Disease resistance protein (InterPro:IPR000767); BEST Arabidopsis thaliana protein match is: Disease resistance protein (CC-NBS-L…	T	'20.1.7'	'stress.biotic.PR-proteins'	'(at5g66900 : 457.0) Disease resistance protein (CC-NBS-LRR class) family; FUNCTIONS IN: ATP binding; INVOLVED IN: apoptosis, defense response; CONTAINS InterPro DOMAIN/s: NB-ARC (InterPro:IPR002182), Powdery mildew resistance protein, RPW8 domain (InterPro:IPR008808), Disease resistance protein (InterPro:IPR000767); BEST Arabidopsis thaliana protein match is: Disease resistance protein (CC-NBS-L…	T
TCONS_00049424	Glyma05g24230	Glyma05g24230.6	AT3G01650,AT5G14420	7	DT Late D55	DT	=	-	D55	1944	282	491	2 Domains	RING superfamily;vWFA superfamily	-;-	RING-finger (Really Interesting New Gene) domain, a specialized type of Zn-finger of 40 to 60 residues that binds two atoms of zinc; defined by the &apos;cross-brace&apos; motif C-X2-C-X(9-39)-C-X(1-3)- H-X(2-3)-(N/C/H)-X2-C-X(4-48)C-X2-C; probably involved in mediating protein-protein interactions; identified in a proteins with a wide range of functions such as viral replication, signal transduc…	coding	6.7071	coding	1	1e-07	'29.5.11.4.2'	'protein.degradation.ubiquitin.E3.RING'	'(loc_os01g68060.2 : 563.0) no description available & (at5g14420 : 559.0) RING domain ligase2 (RGLG2); CONTAINS InterPro DOMAIN/s: Zinc finger, RING-type (InterPro:IPR001841), Copine (InterPro:IPR010734), von Willebrand factor, type A (InterPro:IPR002035); BEST Arabidopsis thaliana protein match is: RING domain ligase1 (TAIR:AT3G01650.1); Has 35333 Blast hits to 34131 proteins in 2444 species: A…	T
TCONS_00050296	Glyma05g28900	Glyma05g28900.1	AT4G25650,AT3G44880	7	DT Late D55	DT	=	-	D45,D55	2145	260	529	8 domains	Rieske_RO_Alpha_PaO;Rieske superfamily;PaO;SRPBCC superfamily;PLN02518;HcaE;PLN02281;PLN00095	-;-;-;-;-;-;N;N	Rieske non-heme iron oxygenase (RO) family, Pheophorbide a oxygenase (PaO) subfamily, N-terminal Rieske domain of the oxygenase alpha subunit; composed of the oxygenase alpha subunits of a small subfamily of enzymes found in plants as well as oxygenic cyanobacterial photosynthesizers including LLS1 (lethal leaf spot 1, also known as PaO) and ACD1 (accelerated cell death 1). ROs comprise a large c…	coding	5.35348	coding	1	1e-07	'26.30'	'misc. other Ferredoxins and Rieske domain'	'(at4g25650 : 459.0) Similar to ACD1. Leaves of antisense ACD1-like plants turn yellow in darkness like wild-type whereas antisense ACD1 plants remain dark after five days of dark treatment.; ACD1-like (ACD1-LIKE); FUNCTIONS IN: electron carrier activity, oxidoreductase activity, 2 iron, 2 sulfur cluster binding, chlorophyllide a oxygenase [overall] activity; INVOLVED IN: oxidation reduction; LOC…	T
TCONS_00050582	Glyma05g30190	Glyma05g30190.N2	AT4G35790,AT2G42010	7	DT Late D55	DT	j	-	D55	4819	935	362	2 Domains	C2 superfamily;PLDc_SF superfamily	-;C	C2 domain; The C2 domain was first identified in PKC. C2 domains fold into an 8-standed beta-sandwich that can adopt 2 structural arrangements: Type I and Type II, distinguished by a circular permutation involving their N- and C-terminal beta strands. Many C2 domains are Ca2+-dependent membrane-targeting modules that bind a wide variety of substances including bind phospholipids, inositol polypho…	coding	8.29064	coding	0.999994	5.59963e-06	'11.9.3.1'	'lipid metabolism.lipid degradation.lysophospholipases.phospholipase D'	'(loc_os07g15680.1 : 444.0) no description available & (at4g35790 : 363.0) Encodes a protein with phospholipase D activity. Involved in phospolipase metabolism. Mutants are affected in hydrogen peroxide mediated cell death.; ARABIDOPSIS THALIANA PHOSPHOLIPASE D DELTA (ATPLDDELTA); FUNCTIONS IN: phospholipase D activity; INVOLVED IN: response to water deprivation, response to cold, hyperosmotic sa…	T
TCONS_00050723	Glyma05g30760	Glyma05g30760.N4	AT1G71190,AT5G11870	7	DT Late D55	DT	j	-	D55	1430	173	134	NO NCBI CDD results	-	-	-	coding	1.21998	noncoding	0.438687	0.561313	'35.2'	'not assigned.unknown'	'(loc_os01g73120.1 : 142.0) no description available & (at5g11870 : 125.0) Alkaline phytoceramidase (aPHC); FUNCTIONS IN: hydrolase activity, acting on carbon-nitrogen (but not peptide) bonds, in linear amides; INVOLVED IN: ceramide metabolic process; LOCATED IN: integral to membrane; EXPRESSED IN: 15 plant structures; EXPRESSED DURING: 7 growth stages; CONTAINS InterPro DOMAIN/s: Ceramidase (Int…	T
TCONS_00051392	Glyma05g33610	Glyma05g33610.N7	AT1G18360,AT1G73480	7	DT Late D55	DT	j	-	D55	1555	697	195	NO NCBI CDD results	-	-	-	coding	2.32624	coding	0.955719	0.0442806	'35.1'	'not assigned.no ontology'	'(at1g73480 : 303.0) alpha/beta-Hydrolases superfamily protein; FUNCTIONS IN: hydrolase activity; EXPRESSED IN: 25 plant structures; EXPRESSED DURING: 15 growth stages; BEST Arabidopsis thaliana protein match is: alpha/beta-Hydrolases superfamily protein (TAIR:AT1G18360.1); Has 6390 Blast hits to 6380 proteins in 1730 species: Archae - 36; Bacteria - 4672; Metazoa - 140; Fungi - 153; Plants - 452…	T
TCONS_00051398	Glyma05g33610	Glyma05g33610.1	AT1G18360,AT1G73480	7	DT Late D55	DT	=	-	D55	1491	384	220	1 Domains	Hydrolase_4 superfamily	N	Putative lysophospholipase; This domain is found in bacteria and eukaryotes and is approximately 110 amino acids in length. It is found in association with pfam00561. Many members are annotated as being lysophospholipases, and others as alpha-beta hydrolase fold-containing proteins.	coding	2.53906	coding	1	4.16922e-07	'35.1'	'not assigned.no ontology'	'(at1g73480 : 347.0) alpha/beta-Hydrolases superfamily protein; FUNCTIONS IN: hydrolase activity; EXPRESSED IN: 25 plant structures; EXPRESSED DURING: 15 growth stages; BEST Arabidopsis thaliana protein match is: alpha/beta-Hydrolases superfamily protein (TAIR:AT1G18360.1); Has 6390 Blast hits to 6380 proteins in 1730 species: Archae - 36; Bacteria - 4672; Metazoa - 140; Fungi - 153; Plants - 452…	T
TCONS_00051560	Glyma05g34450	Glyma05g34450.N3	AT4G17750,AT1G67970	7	DT Late D55	DT	j	-	D55	2379	1153	187	NO NCBI CDD results	-	-	-	coding	2.70441	coding	0.989949	0.0100506	'27.3.23'	'RNA.regulation of transcription.HSF,Heat-shock transcription factor family'	'(at1g67970 : 82.0) member of Heat Stress Transcription Factor (Hsf) family; heat shock transcription factor A8 (HSFA8); FUNCTIONS IN: DNA binding, sequence-specific DNA binding transcription factor activity; INVOLVED IN: regulation of transcription, DNA-dependent; LOCATED IN: nucleus; EXPRESSED IN: 24 plant structures; EXPRESSED DURING: 14 growth stages; CONTAINS InterPro DOMAIN/s: Winged helix-…	T
TCONS_00052070	Glyma05g36710	Glyma05g36710.N2	AT1G64500,AT4G10630	7	DT Late D55	DT	o	-	D35,D45,D55	1303	80	290	1 Domains	Thioredoxin_like superfamily	-	Protein Disulfide Oxidoreductases and Other Proteins with a Thioredoxin fold; The thioredoxin (TRX)-like superfamily is a large, diverse group of proteins containing a TRX fold. Many members contain a classic TRX domain with a redox active CXXC motif. They function as protein disulfide oxidoreductases (PDOs), altering the redox state of target proteins via the reversible oxidation of their active…	coding	2.01975	coding	0.999978	2.17048e-05	'21.4'	'redox.glutaredoxins'	'(at1g64500 : 161.0) Glutaredoxin family protein; FUNCTIONS IN: electron carrier activity, protein disulfide oxidoreductase activity; INVOLVED IN: N-terminal protein myristoylation, cell redox homeostasis; LOCATED IN: cellular_component unknown; EXPRESSED IN: 22 plant structures; EXPRESSED DURING: 13 growth stages; CONTAINS InterPro DOMAIN/s: Thioredoxin fold (InterPro:IPR012335), Glutaredoxin (I…	T
TCONS_00052074	Glyma05g36710	Glyma05g36710.1	AT1G64500,AT4G10630	7	DT Late D55	DT	=	-	D25,D35,D40,D45,D55	1444	80	337	1 Domains	Thioredoxin_like superfamily	-	Protein Disulfide Oxidoreductases and Other Proteins with a Thioredoxin fold; The thioredoxin (TRX)-like superfamily is a large, diverse group of proteins containing a TRX fold. Many members contain a classic TRX domain with a redox active CXXC motif. They function as protein disulfide oxidoreductases (PDOs), altering the redox state of target proteins via the reversible oxidation of their active…	coding	2.11301	coding	0.999095	0.000905012	'21.4'	'redox.glutaredoxins'	'(gnl|cdd|38035 : 204.0) no description available & (at1g64500 : 203.0) Glutaredoxin family protein; FUNCTIONS IN: electron carrier activity, protein disulfide oxidoreductase activity; INVOLVED IN: N-terminal protein myristoylation, cell redox homeostasis; LOCATED IN: cellular_component unknown; EXPRESSED IN: 22 plant structures; EXPRESSED DURING: 13 growth stages; CONTAINS InterPro DOMAIN/s: Thi…	T
TCONS_00052397	Glyma05g38060	Glyma05g38060.5	AT4G20330,AT4G21010	7	DT Late D55	DT	=	-	D40,D55	1297	82	279	1 Domains	TFIIE_beta_winged_helix superfamily	N	TFIIE_beta_winged_helix domain, located at the central core region of TFIIE beta, with double-stranded DNA binding activity; Transcription Factor IIE (TFIIE) beta winged-helix (or forkhead) domain is located at the central core region of TFIIE beta. The winged-helix is a form of helix-turn-helix (HTH) domain which typically binds DNA with the 3rd helix. The winged-helix domain is distinguished by…	coding	6.03546	coding	0.999453	0.000546955	'27.2'	'RNA.transcription'	'(loc_os10g25770.2 : 325.0) no description available & (at4g20330 : 294.0) Transcription initiation factor TFIIE, beta subunit; FUNCTIONS IN: RNA polymerase II transcription factor activity; INVOLVED IN: transcription initiation from RNA polymerase II promoter; LOCATED IN: transcription factor TFIIE complex; EXPRESSED IN: 24 plant structures; EXPRESSED DURING: 15 growth stages; CONTAINS InterPro …	T
TCONS_00052932	Glyma06g02230	Glyma06g02230.N2	AT1G20430	7	DT Late D55	DT	o	+	D55	500	93	109	NO NCBI CDD results	-	-	-	coding	0.603033	coding	0.530961	0.469039	'35.2'	'not assigned.unknown'	'(at1g20430 : 102.0) unknown protein; Has 29 Blast hits to 29 proteins in 10 species: Archae - 0; Bacteria - 0; Metazoa - 0; Fungi - 0; Plants - 29; Viruses - 0; Other Eukaryotes - 0 (source: NCBI BLink). & (reliability: 204.0) & (original description: Glyma06g02230.N2)'	T
TCONS_00052933	Glyma06g02230	Glyma06g02230.1	AT1G20430	7	DT Late D55	DT	=	+	D55	973	69	109	NO NCBI CDD results	-	-	-	coding	0.378107	coding	0.976034	0.0239663	'35.2'	'not assigned.unknown'	'(at1g20430 : 102.0) unknown protein; Has 29 Blast hits to 29 proteins in 10 species: Archae - 0; Bacteria - 0; Metazoa - 0; Fungi - 0; Plants - 29; Viruses - 0; Other Eukaryotes - 0 (source: NCBI BLink). & (reliability: 204.0) & (original description: Glyma06g02230.1)'	T
TCONS_00052940	Glyma06g02250	Glyma06g02250.N3	AT1G76150	7	DT Late D55	DT	j	+	D55	1453	144	308	3 Domains	hot_dog superfamily;hot_dog superfamily;CDH superfamily	-;-;C	The hotdog fold was initially identified in the E. coli FabA (beta-hydroxydecanoyl-acyl carrier protein (ACP)-dehydratase) structure and subsequently in 4HBT (4-hydroxybenzoyl-CoA thioesterase) from Pseudomonas. A number of other seemingly unrelated proteins also share the hotdog fold. These proteins have related, but distinct, catalytic activities that include metabolic roles such as thioester h…	coding	2.33774	coding	0.999998	1.78408e-06	'11.8'	'lipid metabolism.'exotics'(steroids, squalene etc)'	'(at1g76150 : 442.0) Encodes a monofunctional enoyl-CoA hydratase 2, involved in the degradation of even cis-unsaturated fatty acids, gene expression is enhanced during the first 2 days of germination, as well as in senescent leaves.; enoyl-CoA hydratase 2 (ECH2); FUNCTIONS IN: oxidoreductase activity, 3R-hydroxyacyl-CoA dehydratase activity; INVOLVED IN: fatty acid beta-oxidation, unsaturated, e…	T
TCONS_00052941	Glyma06g02250	Glyma06g02250.N2	AT1G76150	7	DT Late D55	DT	j	+	D25,D55	1462	153	308	3 Domains	hot_dog superfamily;hot_dog superfamily;CDH superfamily	-;-;C	The hotdog fold was initially identified in the E. coli FabA (beta-hydroxydecanoyl-acyl carrier protein (ACP)-dehydratase) structure and subsequently in 4HBT (4-hydroxybenzoyl-CoA thioesterase) from Pseudomonas. A number of other seemingly unrelated proteins also share the hotdog fold. These proteins have related, but distinct, catalytic activities that include metabolic roles such as thioester h…	coding	2.45501	coding	0.999998	1.77413e-06	'11.8'	'lipid metabolism.'exotics'(steroids, squalene etc)'	'(at1g76150 : 442.0) Encodes a monofunctional enoyl-CoA hydratase 2, involved in the degradation of even cis-unsaturated fatty acids, gene expression is enhanced during the first 2 days of germination, as well as in senescent leaves.; enoyl-CoA hydratase 2 (ECH2); FUNCTIONS IN: oxidoreductase activity, 3R-hydroxyacyl-CoA dehydratase activity; INVOLVED IN: fatty acid beta-oxidation, unsaturated, e…	T
TCONS_00053257	Glyma06g03850	Glyma06g03850.N2	None Available	7	DT Late D55	DT	s	+	D55	1621	1241	40	NO NCBI CDD results	-	-	-	noncoding	-1.13	noncoding	1.44912e-07	1	'35.2'	'not assigned.unknown'	' no hits & (original description: Glyma06g03850.N2)'	T
TCONS_00054014	Glyma06g07151	Glyma06g07151.N2	AT4G32295,AT3G24150	7	DT Late D55	DT	j	+	D55	1074	191	161	NO NCBI CDD results	-	-	-	coding	2.14195	coding	0.946149	0.0538515	'35.2'	'not assigned.unknown'	'(at4g32295 : 190.0) unknown protein; FUNCTIONS IN: molecular_function unknown; INVOLVED IN: biological_process unknown; LOCATED IN: cellular_component unknown; BEST Arabidopsis thaliana protein match is: unknown protein (TAIR:AT3G24150.1); Has 34 Blast hits to 34 proteins in 8 species: Archae - 0; Bacteria - 0; Metazoa - 0; Fungi - 0; Plants - 34; Viruses - 0; Other Eukaryotes - 0 (source: NCBI …	T
TCONS_00054790	Glyma06g09870	Glyma06g09870.N3	None Available	7	DT Late D55	DT	j	+	D55	681	61	23	NO NCBI CDD results	-	-	-	coding	0.201785	noncoding	6.66283e-06	0.999993	No Mercator Mapping
TCONS_00054796	Glyma06g09870	Glyma06g09870.1	AT4G24590,AT5G49710	7	DT Late D55	DT	=	+	D55	1480	373	229	NO NCBI CDD results	-	-	-	coding	3.31575	coding	0.994485	0.00551478	'35.2'	'not assigned.unknown'	'(at5g49710 : 236.0) unknown protein; BEST Arabidopsis thaliana protein match is: unknown protein (TAIR:AT4G24590.1); Has 35333 Blast hits to 34131 proteins in 2444 species: Archae - 798; Bacteria - 22429; Metazoa - 974; Fungi - 991; Plants - 531; Viruses - 0; Other Eukaryotes - 9610 (source: NCBI BLink). & (loc_os02g54080.2 : 207.0) no description available & (reliability: 472.0) & (original des…	T
TCONS_00055251	Glyma06g12130	Glyma06g12130.1	AT1G21760	7	DT Late D55	DT	=	+	D25,D30,D40,D55	1524	210	329	1 Domains	F-box-like superfamily	-	F-box-like; This is an F-box-like family.	coding	2.86499	coding	0.999387	0.000612594	'29.5.11.4.3.2'	'protein.degradation.ubiquitin.E3.SCF.FBOX'	'(at1g21760 : 532.0) This gene is predicted to encode an F-box protein that is evolutionarily conserved between Arabidopsis and other eukaryotes including S.cerevisiae and humans. It may play a role in regulating translation under conditions of temperature stress. FBP7 transcript levels are increased at high and low temperatures.; F-box protein 7 (FBP7); CONTAINS InterPro DOMAIN/s: F-box domain, …	T
TCONS_00055605	Glyma06g13430	Glyma06g13430.1	AT1G10270,AT3G49240	7	DT Late D55	DT	=	+	D55	2571	132	632	6 Domains	TPR superfamily;PPR superfamily;PPR superfamily;PPR superfamily;PPR superfamily;PPR superfamily	-;-;-;-;-;-	Tetratricopeptide repeat domain; typically contains 34 amino acids [WLF]-X(2)-[LIM]-[GAS]-X(2)-[YLF]-X(8)-[ASE]-X(3)-[FYL]-X(2)-[ASL]-X(4)-[PKE] is the consensus sequence; found in a variety of organisms including bacteria, cyanobacteria, yeast, fungi, plants, and humans in various subcellular locations; involved in a variety of functions including protein-protein interactions, but common feature…	coding	4.42945	coding	0.999977	2.32326e-05	'35.1.5'	'not assigned.no ontology.pentatricopeptide (PPR) repeat-containing protein'	'(at3g49240 : 603.0) embryo defective 1796 (emb1796); FUNCTIONS IN: ATP binding; INVOLVED IN: embryo development ending in seed dormancy; LOCATED IN: mitochondrion, chloroplast; EXPRESSED IN: 21 plant structures; EXPRESSED DURING: 11 growth stages; CONTAINS InterPro DOMAIN/s: Pentatricopeptide repeat (InterPro:IPR002885), Tetratricopeptide-like helical (InterPro:IPR011990); BEST Arabidopsis thali…	T
TCONS_00056281	Glyma06g16570	Glyma06g16570.N3	AT3G52950,AT2G36500	7	DT Late D55	DT	j	+	D55	2669	1481	193	1 Domains	CBS_pair superfamily	N	The CBS domain, named after human CBS, is a small domain originally identified in cystathionine beta-synthase and is subsequently found in a wide range of different proteins. CBS domains usually occur in tandem repeats. They associate to form a so-called Bateman domain or a CBS pair based on crystallographic studies in bacteria. The CBS pair was used as a basis for this cd hierarchy since the hum…	coding	4.59434	coding	0.997738	0.00226194	'35.1'	'not assigned.no ontology'	'(at3g52950 : 192.0) CBS / octicosapeptide/Phox/Bemp1 (PB1) domains-containing protein; LOCATED IN: chloroplast; EXPRESSED IN: 22 plant structures; EXPRESSED DURING: 15 growth stages; CONTAINS InterPro DOMAIN/s: Octicosapeptide/Phox/Bem1p (InterPro:IPR000270), Cystathionine beta-synthase, core (InterPro:IPR000644); BEST Arabidopsis thaliana protein match is: CBS / octicosapeptide/Phox/Bemp1 (PB1)…	T
TCONS_00056704	Glyma06g18781	Glyma06g18781.1	None Available	7	DT Late D55	DT	=	+	D25,D55	945	167	105	1 domains	-	-	-	noncoding	-1.10016	noncoding	2.95832e-09	1	'35.2'	'not assigned.unknown'	' no hits & (original description: Glyma06g18781.1)'	T
TCONS_00056775	Glyma06g19030	Glyma06g19030.N2	AT5G63050	7	DT Late D55	DT	j	+	D55	2153	212	332	NO NCBI CDD results	-	-	-	coding	6.61689	coding	0.999999	8.64122e-07	'35.2'	'not assigned.unknown'	'(at5g63050 : 299.0) embryo defective 2759 (EMB2759); FUNCTIONS IN: molecular_function unknown; INVOLVED IN: embryo development ending in seed dormancy; EXPRESSED IN: 23 plant structures; EXPRESSED DURING: 15 growth stages. & (reliability: 598.0) & (original description: Glyma06g19030.N2)'	T
TCONS_00056777	Glyma06g19030	Glyma06g19030.1	AT5G63050	7	DT Late D55	DT	=	+	D35,D55	2169	228	332	NO NCBI CDD results	-	-	-	coding	6.61406	coding	0.999686	0.000314114	'35.2'	'not assigned.unknown'	'(at5g63050 : 299.0) embryo defective 2759 (EMB2759); FUNCTIONS IN: molecular_function unknown; INVOLVED IN: embryo development ending in seed dormancy; EXPRESSED IN: 23 plant structures; EXPRESSED DURING: 15 growth stages. & (reliability: 598.0) & (original description: Glyma06g19030.1)'	T
TCONS_00057280	Glyma06g23560	Glyma06g23560.N2	AT3G25110,AT1G08510	7	DT Late D55	DT	j	+	D25,D35,D45,D55	1491	390	329	3 Domains	hot_dog superfamily;Acyl-thio_N superfamily;hot_dog superfamily	-;-;C	The hotdog fold was initially identified in the E. coli FabA (beta-hydroxydecanoyl-acyl carrier protein (ACP)-dehydratase) structure and subsequently in 4HBT (4-hydroxybenzoyl-CoA thioesterase) from Pseudomonas. A number of other seemingly unrelated proteins also share the hotdog fold. These proteins have related, but distinct, catalytic activities that include metabolic roles such as thioester h…	coding	7.63289	coding	1	3.33483e-07	'11.1.7'	'lipid metabolism.FA synthesis and FA elongation.ACP thioesterase'	'(at1g08510 : 456.0) Encodes an acyl-acyl carrier protein thioesterase. Hydrolyzes primarily saturated acyl-ACPs with chain lengths that vary between 8 and 18 carbons. Involved in saturated fatty acid synthesis. Nuclear-encoded, plastid-targeted globular protein that is functional as dimer.; fatty acyl-ACP thioesterases B (FATB); CONTAINS InterPro DOMAIN/s: Acyl-ACP-thioesterase, N-terminal domai…	T
TCONS_00057286	Glyma06g23560	Glyma06g23560.1	AT3G25110,AT1G08510	7	DT Late D55	DT	=	+	D25,D35,D45,D55	2193	390	419	3 Domains	hot_dog superfamily;Acyl-thio_N superfamily;hot_dog superfamily	-;-;-	The hotdog fold was initially identified in the E. coli FabA (beta-hydroxydecanoyl-acyl carrier protein (ACP)-dehydratase) structure and subsequently in 4HBT (4-hydroxybenzoyl-CoA thioesterase) from Pseudomonas. A number of other seemingly unrelated proteins also share the hotdog fold. These proteins have related, but distinct, catalytic activities that include metabolic roles such as thioester h…	coding	8.86071	coding	0.999867	0.000133126	'11.1.7'	'lipid metabolism.FA synthesis and FA elongation.ACP thioesterase'	'(q9sqi3|fatb_goshi : 566.0) Myristoyl-acyl carrier protein thioesterase, chloroplast precursor (EC 3.1.2.-) (16:0-acyl-carrier protein thioesterase) (16:0-ACP thioesterase) (Acyl-[acyl-carrier-protein] hydrolase) (PATE) - Gossypium hirsutum (Upland cotton) & (at1g08510 : 558.0) Encodes an acyl-acyl carrier protein thioesterase. Hydrolyzes primarily saturated acyl-ACPs with chain lengths that var…	T
TCONS_00057352	Glyma06g24780	Glyma06g24780.1	AT5G20070	7	DT Late D55	DT	=	+	D55	1759	158	426	6 Domains	Nudix_Hydrolase superfamily;zf-NADH-PPase superfamily;NUDIX-like superfamily;nudB superfamily;PRK15472 superfamily;PRK00714 superfamily	-;-;-;C;C;NC	Nudix hydrolase is a superfamily of enzymes found in all three kingdoms of life, and it catalyzes the hydrolysis of NUcleoside DIphosphates linked to other moieties, X. Enzymes belonging to this superfamily require a divalent cation, such as Mg2+ or Mn2+ for their activity. Members of this family are recognized by a highly conserved 23-residue nudix motif (GX5EX7REUXEEXGU, where U = I, L or V), w…	coding	2.6017	coding	0.999883	0.000116993	'23.3.3'	'nucleotide metabolism.salvage.NUDIX hydrolases'	'(at5g20070 : 578.0) nudix hydrolase homolog 19 (NUDX19); FUNCTIONS IN: hydrolase activity, metal ion binding; INVOLVED IN: biological_process unknown; LOCATED IN: chloroplast; EXPRESSED IN: 22 plant structures; EXPRESSED DURING: 13 growth stages; CONTAINS InterPro DOMAIN/s: Zinc ribbon, NADH pyrophosphatase (InterPro:IPR015376), NUDIX hydrolase domain-like (InterPro:IPR015797), NUDIX hydrolase (…	T
TCONS_00057568	Glyma06g31630	Glyma06g31630.N3	AT1G53430,AT1G53440	7	DT Late D55	DT	j	+	D55	3632	1784	556	3 Domains	PKc_like superfamily;Malectin superfamily;APH_ChoK_like superfamily	-;N;-	Protein Kinases, catalytic domain; The protein kinase superfamily is mainly composed of the catalytic domains of serine/threonine-specific and tyrosine-specific protein kinases. It also includes RIO kinases, which are atypical serine protein kinases, aminoglycoside phosphotransferases, and choline kinases. These proteins catalyze the transfer of the gamma-phosphoryl group from ATP to hydroxyl gro…	coding	8.5785	coding	1	1e-07	'30.2.8.2'	'signalling.receptor kinases.leucine rich repeat VIII.VIII-2'	(at1g53430 : 780.0) Leucine-rich repeat transmembrane protein kinase; FUNCTIONS IN: kinase activity; INVOLVED IN: protein amino acid phosphorylation; LOCATED IN: plasma membrane; EXPRESSED IN: 23 plant structures; EXPRESSED DURING: 13 growth stages; CONTAINS InterPro DOMAIN/s: Serine/threonine-protein kinase domain (InterPro:IPR002290), Leucine-rich repeat (InterPro:IPR001611), Serine-threonine/t…	T
TCONS_00057574	Glyma06g31630	Glyma06g31630.2	AT1G53430,AT1G53440	7	DT Late D55	DT	=	+	D55	3510	294	1012	3 Domains	PKc_like superfamily;Malectin superfamily;APH_ChoK_like superfamily	-;-;-	Protein Kinases, catalytic domain; The protein kinase superfamily is mainly composed of the catalytic domains of serine/threonine-specific and tyrosine-specific protein kinases. It also includes RIO kinases, which are atypical serine protein kinases, aminoglycoside phosphotransferases, and choline kinases. These proteins catalyze the transfer of the gamma-phosphoryl group from ATP to hydroxyl gro…	coding	11.1503	coding	1	1e-07	'30.2.8.2'	'signalling.receptor kinases.leucine rich repeat VIII.VIII-2'	(at1g53430 : 1154.0) Leucine-rich repeat transmembrane protein kinase; FUNCTIONS IN: kinase activity; INVOLVED IN: protein amino acid phosphorylation; LOCATED IN: plasma membrane; EXPRESSED IN: 23 plant structures; EXPRESSED DURING: 13 growth stages; CONTAINS InterPro DOMAIN/s: Serine/threonine-protein kinase domain (InterPro:IPR002290), Leucine-rich repeat (InterPro:IPR001611), Serine-threonine/…	T
TCONS_00057967	Glyma06g38410	Glyma06g38410.N2	None Available	7	DT Late D55	DT	j	+	D55	2120	888	202	NO NCBI CDD results	-	-	-	coding	2.43251	coding	0.994621	0.00537947	'35.2'	'not assigned.unknown'	' no hits & (original description: Glyma06g38410.N2)'	T
TCONS_00057968	Glyma06g38410	Glyma06g38410.1	AT4G27410,AT1G52890	7	DT Late D55	DT	=	+	D40,D45,D55	1792	155	337	1 Domains	NAM superfamily	-	No apical meristem (NAM) protein; This is a family of no apical meristem (NAM) proteins these are plant development proteins. Mutations in NAM result in the failure to develop a shoot apical meristem in petunia embryos. NAM is indicated as having a role in determining positions of meristems and primordial. One member of this family NAP (NAC-like, activated by AP3/PI) is encoded by the target gene…	coding	3.48575	coding	0.999156	0.000843909	'27.3.27'	'RNA.regulation of transcription.NAC domain transcription factor family'	'(at4g27410 : 334.0) Encodes a NAC transcription factor induced in response to dessication. It is localized to the nucleus and acts as a transcriptional activator in ABA-mediated dehydration response.; RESPONSIVE TO DESICCATION 26 (RD26); CONTAINS InterPro DOMAIN/s: No apical meristem (NAM) protein (InterPro:IPR003441); BEST Arabidopsis thaliana protein match is: NAC domain containing protein 19 …	T	'33.99'	'development.unspecified'	'(at4g27410 : 334.0) Encodes a NAC transcription factor induced in response to dessication. It is localized to the nucleus and acts as a transcriptional activator in ABA-mediated dehydration response.; RESPONSIVE TO DESICCATION 26 (RD26); CONTAINS InterPro DOMAIN/s: No apical meristem (NAM) protein (InterPro:IPR003441); BEST Arabidopsis thaliana protein match is: NAC domain containing protein 19 …	T
TCONS_00058293	Glyma06g41520	Glyma06g41520.1	AT5G42800,AT4G27250	7	DT Late D55	DT	=	+	D55	1664	333	353	2 Domains	NADB_Rossmann superfamily;MDR superfamily	-;NC	Rossmann-fold NAD(P)(+)-binding proteins; A large family of proteins that share a Rossmann-fold NAD(P)H/NAD(P)(+) binding (NADB) domain. The NADB domain is found in numerous dehydrogenases of metabolic pathways such as glycolysis, and many other redox enzymes. NAD binding involves numerous hydrogen-bonds and van der Waals contacts, in particular H-bonding of residues in a turn between the first s…	coding	4.39196	coding	0.999943	5.73391e-05	'16.8.3.1'	'secondary metabolism.flavonoids.dihydroflavonols.dihydroflavonol 4-reductase'	'(at4g27250 : 379.0) NAD(P)-binding Rossmann-fold superfamily protein; FUNCTIONS IN: cinnamyl-alcohol dehydrogenase activity; INVOLVED IN: cellular metabolic process, metabolic process; LOCATED IN: cellular_component unknown; EXPRESSED IN: 13 plant structures; EXPRESSED DURING: 6 growth stages; CONTAINS InterPro DOMAIN/s: NAD-dependent epimerase/dehydratase (InterPro:IPR001509), NAD(P)-binding do…	T
TCONS_00059648	Glyma06g02380	Glyma06g02380.1	AT1G60420,AT4G31240	7	DT Late D55	DT	=	-	D55	1778	70	434	3 Domains	Thioredoxin_like superfamily;Thioredoxin_like superfamily;C1 superfamily	-;-;-	Protein Disulfide Oxidoreductases and Other Proteins with a Thioredoxin fold; The thioredoxin (TRX)-like superfamily is a large, diverse group of proteins containing a TRX fold. Many members contain a classic TRX domain with a redox active CXXC motif. They function as protein disulfide oxidoreductases (PDOs), altering the redox state of target proteins via the reversible oxidation of their active…	coding	3.45914	coding	0.999882	0.000117813	'35.1.26'	'not assigned.no ontology.DC1 domain containing protein'	'(loc_os01g58194.1 : 354.0) no description available & (at1g60420 : 288.0) Reduce transmission through pollen.; DC1 domain-containing protein; FUNCTIONS IN: oxidoreductase activity, antioxidant activity; INVOLVED IN: response to cadmium ion, pollen tube growth, pollen tube guidance; LOCATED IN: cellular_component unknown; EXPRESSED IN: 25 plant structures; EXPRESSED DURING: 15 growth stages; CONT…	T
TCONS_00059929	Glyma06g03850	Glyma06g03850.1	AT4G31940,AT4G31970	7	DT Late D55	DT	=	-	D55	2109	267	535	7 Domains	p450 superfamily;PLN02394 superfamily;PLN03018 superfamily;PLN02655 superfamily;PLN00168 superfamily;PLN02169 superfamily;PLN02426 superfamily	-;-;-;-;-;N;N	Cytochrome P450; Cytochrome P450s are haem-thiolate proteins involved in the oxidative degradation of various compounds. They are particularly well known for their role in the degradation of environmental toxins and mutagens. They can be divided into 4 classes, according to the method by which electrons from NAD(P)H are delivered to the catalytic site. Sequence conservation is relatively low with…	coding	5.92473	coding	0.999986	1.37682e-05	'26.10'	'misc.cytochrome P450'	'(o49858|c82a3_soybn : 506.0) Cytochrome P450 82A3 (EC 1.14.-.-) (P450 CP6) - Glycine max (Soybean) & (at4g31940 : 504.0) member of CYP82C; "cytochrome P450, family 82, subfamily C, polypeptide 4" (CYP82C4); FUNCTIONS IN: electron carrier activity, monooxygenase activity, iron ion binding, oxygen binding, heme binding; INVOLVED IN: oxidation reduction; LOCATED IN: endomembrane system; EXPRESSED I…	T
TCONS_00060699	Glyma06g08100	Glyma06g08100.N2	AT5G24890,AT2G24550	7	DT Late D55	DT	j	-	D30,D55	1155	368	255	NO NCBI CDD results	-	-	-	coding	1.84616	coding	0.999863	0.000137305	'20.2'	'stress.abiotic'	'(at5g24890 : 92.0) unknown protein; FUNCTIONS IN: molecular_function unknown; INVOLVED IN: biological_process unknown; LOCATED IN: cellular_component unknown; EXPRESSED IN: 24 plant structures; EXPRESSED DURING: 13 growth stages; BEST Arabidopsis thaliana protein match is: unknown protein (TAIR:AT2G24550.1); Has 1807 Blast hits to 1807 proteins in 277 species: Archae - 0; Bacteria - 0; Metazoa -…	T
TCONS_00060700	Glyma06g08100	Glyma06g08100.N3	None Available	7	DT Late D55	DT	j	-	D55	1286	536	93	NO NCBI CDD results	-	-	-	coding	1.2521	noncoding	0.151285	0.848715	'35.2'	'not assigned.unknown'	' no hits & (original description: Glyma06g08100.N3)'	T
TCONS_00061270	Glyma06g10790	Glyma06g10790.1	AT1G34780,AT4G08930	7	DT Late D55	DT	=	-	D45,D55	1855	428	314	1 Domains	Thioredoxin_like superfamily	-	Protein Disulfide Oxidoreductases and Other Proteins with a Thioredoxin fold; The thioredoxin (TRX)-like superfamily is a large, diverse group of proteins containing a TRX fold. Many members contain a classic TRX domain with a redox active CXXC motif. They function as protein disulfide oxidoreductases (PDOs), altering the redox state of target proteins via the reversible oxidation of their active…	coding	3.00615	coding	0.99922	0.000780465	'21.1'	'redox.thioredoxin'	'(at1g34780 : 269.0) Encodes a protein disulfide isomerase-like (PDIL) protein, a member of a multigene family within the thioredoxin (TRX) superfamily. This protein also belongs to the adenosine 5'-phosphosulfate reductase-like (APRL) group.; APR-like 4 (APRL4); LOCATED IN: endomembrane system; EXPRESSED IN: 23 plant structures; EXPRESSED DURING: 15 growth stages; CONTAINS InterPro DOMAIN/s: Thi…	T
TCONS_00061273	Glyma06g10790	Glyma06g10790.N2	None Available	7	DT Late D55	DT	j	-	D55	971	673	61	NO NCBI CDD results	-	-	-	coding	1.3396	noncoding	0.00315863	0.996841	'35.2'	'not assigned.unknown'	' no hits & (original description: Glyma06g10790.N2)'	T
TCONS_00062473	Glyma06g16660	Glyma06g16660.4	None Available	7	DT Late D55	DT	=	-	D55	1250	503	174	NO NCBI CDD results	-	-	-	coding	2.03173	coding	0.999637	0.00036298	'35.2'	'not assigned.unknown'	' no hits & (original description: Glyma06g16660.4)'	T
TCONS_00062581	Glyma06g17070	Glyma06g17070.N7	AT5G07320,AT5G61810	7	DT Late D55	DT	j	-	D45,D55	2759	391	417	4 Domains	EFh superfamily;EFh superfamily;Mito_carr superfamily;Mito_carr superfamily	-;-;N;-	EF-hand, calcium binding motif; A diverse superfamily of calcium sensors and calcium signal modulators; most examples in this alignment model have 2 active canonical EF hands. Ca2+ binding induces a conformational change in the EF-hand motif, leading to the activation or inactivation of target proteins. EF-hands tend to occur in pairs or higher copy numbers.;EF-hand, calcium binding motif; A dive…	coding	4.94622	coding	1	1e-07	'34.9'	'transport.metabolite transporters at the mitochondrial membrane'	'(at5g07320 : 546.0) Mitochondrial substrate carrier family protein; FUNCTIONS IN: binding, calcium ion binding; INVOLVED IN: transport, transmembrane transport; LOCATED IN: mitochondrial inner membrane, membrane; EXPRESSED IN: 23 plant structures; EXPRESSED DURING: 15 growth stages; CONTAINS InterPro DOMAIN/s: EF-Hand 1, calcium-binding site (InterPro:IPR018247), Mitochondrial substrate carrier …	T
TCONS_00062582	Glyma06g17070	Glyma06g17070.5	AT5G07320,AT5G51050	7	DT Late D55	DT	=	-	D45	2188	391	476	5 Domains	EFh superfamily;EFh superfamily;Mito_carr superfamily;Mito_carr superfamily;Mito_carr superfamily	-;-;-;N;-	EF-hand, calcium binding motif; A diverse superfamily of calcium sensors and calcium signal modulators; most examples in this alignment model have 2 active canonical EF hands. Ca2+ binding induces a conformational change in the EF-hand motif, leading to the activation or inactivation of target proteins. EF-hands tend to occur in pairs or higher copy numbers.;EF-hand, calcium binding motif; A dive…	coding	4.6098	coding	0.999923	7.67291e-05	'34.9'	'transport.metabolite transporters at the mitochondrial membrane'	'(at5g51050 : 675.0) Mitochondrial substrate carrier family protein; FUNCTIONS IN: binding, calcium ion binding; INVOLVED IN: transport, transmembrane transport; LOCATED IN: mitochondrial inner membrane, membrane; EXPRESSED IN: 23 plant structures; EXPRESSED DURING: 15 growth stages; CONTAINS InterPro DOMAIN/s: EF-Hand 1, calcium-binding site (InterPro:IPR018247), Mitochondrial substrate carrier …	T
TCONS_00063897	Glyma06g25030	Glyma06g25030.N2	AT1G68990,AT2G24120	7	DT Late D55	DT	j	-	D45	2767	200	854	NO NCBI CDD results	-	-	-	coding	11.0279	coding	1	1e-07	'27.2'	'RNA.transcription'	'(p69242|rpot3_nicsy : 1007.0) DNA-directed RNA polymerase 3, chloroplast precursor (EC 2.7.7.6) (T7 bacteriophage-type single subunit RNA polymerase 3) (NsRpoT-C) - Nicotiana sylvestris (Wood tobacco) & (at2g24120 : 996.0) SCABRA 3 (SCA3); FUNCTIONS IN: DNA-directed RNA polymerase activity, protein binding, DNA binding; INVOLVED IN: transcription; LOCATED IN: mitochondrion; EXPRESSED IN: 21 plan…	T
TCONS_00064258	Glyma06g36190	Glyma06g36190.N2	AT5G53900,AT3G15240	7	DT Late D55	DT	j	-	D55	2082	769	420	1 Domains	bHLH-MYC_N superfamily	-	bHLH-MYC and R2R3-MYB transcription factors N-terminal; This is the N-terminal region of a family of MYB and MYC transcription factors. The DNA-binding HLH domain is further downstream, pfam00010. Members of the MYB and MYC family regulate the biosynthesis of phenylpropanoids in several plant species (DOI:10.1007/s11295-009-0232-y).	coding	5.52712	coding	1	1e-07	'35.2'	'not assigned.unknown'	'(at5g53900 : 434.0) Serine/threonine-protein kinase WNK (With No Lysine)-related; BEST Arabidopsis thaliana protein match is: Serine/threonine-protein kinase WNK (With No Lysine)-related (TAIR:AT3G15240.2); Has 207 Blast hits to 205 proteins in 16 species: Archae - 0; Bacteria - 0; Metazoa - 2; Fungi - 0; Plants - 205; Viruses - 0; Other Eukaryotes - 0 (source: NCBI BLink). & (loc_os11g25920.1 :…	T
TCONS_00064261	Glyma06g36190	Glyma06g36190.N3	AT5G53900,AT3G15240	7	DT Late D55	DT	j	-	D55	2280	1055	311	1 Domains	bHLH-MYC_N superfamily	N	bHLH-MYC and R2R3-MYB transcription factors N-terminal; This is the N-terminal region of a family of MYB and MYC transcription factors. The DNA-binding HLH domain is further downstream, pfam00010. Members of the MYB and MYC family regulate the biosynthesis of phenylpropanoids in several plant species (DOI:10.1007/s11295-009-0232-y).	coding	4.86782	coding	0.999998	2.3972e-06	'35.2'	'not assigned.unknown'	'(at5g53900 : 263.0) Serine/threonine-protein kinase WNK (With No Lysine)-related; BEST Arabidopsis thaliana protein match is: Serine/threonine-protein kinase WNK (With No Lysine)-related (TAIR:AT3G15240.2); Has 207 Blast hits to 205 proteins in 16 species: Archae - 0; Bacteria - 0; Metazoa - 2; Fungi - 0; Plants - 205; Viruses - 0; Other Eukaryotes - 0 (source: NCBI BLink). & (loc_os11g25920.1 :…	T
TCONS_00064623	Glyma06g41200	Glyma06g41200.1	AT1G26560,AT5G54570	7	DT Late D55	DT	=	-	D45,D55	2832	669	507	1 Domains	Glyco_hydro_1 superfamily	-	Glycosyl hydrolase family 1; Glycosyl hydrolase family 1.	coding	7.33649	coding	0.999987	1.33804e-05	'26.3'	'misc.gluco-, galacto- and mannosidases'	'(at5g54570 : 748.0) beta glucosidase 41 (BGLU41); FUNCTIONS IN: cation binding, hydrolase activity, hydrolyzing O-glycosyl compounds, catalytic activity; INVOLVED IN: carbohydrate metabolic process; LOCATED IN: plant-type cell wall; EXPRESSED IN: 14 plant structures; EXPRESSED DURING: 4 anthesis, petal differentiation and expansion stage, E expanded cotyledon stage, D bilateral stage; CONTAINS I…	T
TCONS_00064625	Glyma06g41200	Glyma06g41200.N4	AT1G26560,AT5G54570	7	DT Late D55	DT	j	-	D55	3436	891	391	1 Domains	Glyco_hydro_1 superfamily	C	Glycosyl hydrolase family 1; Glycosyl hydrolase family 1.	coding	6.48189	coding	1	3.03952e-07	'26.3'	'misc.gluco-, galacto- and mannosidases'	'(at5g54570 : 548.0) beta glucosidase 41 (BGLU41); FUNCTIONS IN: cation binding, hydrolase activity, hydrolyzing O-glycosyl compounds, catalytic activity; INVOLVED IN: carbohydrate metabolic process; LOCATED IN: plant-type cell wall; EXPRESSED IN: 14 plant structures; EXPRESSED DURING: 4 anthesis, petal differentiation and expansion stage, E expanded cotyledon stage, D bilateral stage; CONTAINS I…	T
TCONS_00069509	Glyma07g30800	Glyma07g30800.N2	AT1G11380,AT5G05350	7	DT Late D55	DT	j	+	D55	2048	186	207	1 Domains	PLAC8 superfamily	C	PLAC8 family; This family includes the Placenta-specific gene 8 protein.	coding	4.30084	coding	0.99757	0.00242981	'35.2'	'not assigned.unknown'	'(at1g11380 : 172.0) PLAC8 family protein; CONTAINS InterPro DOMAIN/s: Protein of unknown function Cys-rich (InterPro:IPR006461); BEST Arabidopsis thaliana protein match is: PLAC8 family protein (TAIR:AT5G05350.1); Has 314 Blast hits to 313 proteins in 28 species: Archae - 0; Bacteria - 0; Metazoa - 13; Fungi - 8; Plants - 293; Viruses - 0; Other Eukaryotes - 0 (source: NCBI BLink). & (loc_os07g3…	T
TCONS_00069606	Glyma07g31550	Glyma07g31550.1	AT1G65070,AT5G54090	7	DT Late D55	DT	=	+	D55	3280	81	914	4 Domains	ABC_ATPase superfamily;MutS_III superfamily;Smr superfamily;Cenp-F_leu_zip superfamily	-;-;-;NC	ATP-binding cassette transporter nucleotide-binding domain; ABC transporters are a large family of proteins involved in the transport of a wide variety of different compounds, like sugars, ions, peptides, and more complex organic molecules. The nucleotide-binding domain shows the highest similarity between all members of the family. ABC transporters are a subset of nucleotide hydrolases that cont…	coding	7.54821	coding	0.999999	7.89944e-07	'28.2'	'DNA.repair'	'(loc_os04g58410.1 : 900.0) no description available & (at1g65070 : 841.0) DNA mismatch repair protein MutS, type 2; FUNCTIONS IN: damaged DNA binding, mismatched DNA binding, ATP binding; INVOLVED IN: mismatch repair, maintenance of fidelity involved in DNA-dependent DNA replication; EXPRESSED IN: 22 plant structures; EXPRESSED DURING: 13 growth stages; CONTAINS InterPro DOMAIN/s: DNA mismatch r…	T
TCONS_00069967	Glyma07g33870	Glyma07g33870.1	AT4G36910,AT4G34120	7	DT Late D55	DT	=	+	D55	1376	154	222	1 Domains	CBS_pair superfamily	-	The CBS domain, named after human CBS, is a small domain originally identified in cystathionine beta-synthase and is subsequently found in a wide range of different proteins. CBS domains usually occur in tandem repeats. They associate to form a so-called Bateman domain or a CBS pair based on crystallographic studies in bacteria. The CBS pair was used as a basis for this cd hierarchy since the hum…	coding	1.51946	coding	0.997042	0.0029578	'17.5.1'	'hormone metabolism.ethylene.synthesis-degradation'	'(at4g36910 : 246.0) Has a cystathionine Beta-synthase domain.; LOSS OF THE TIMING OF ET AND JA BIOSYNTHESIS 2 (LEJ2); FUNCTIONS IN: molecular_function unknown; INVOLVED IN: biological_process unknown; LOCATED IN: chloroplast; EXPRESSED IN: 23 plant structures; EXPRESSED DURING: 13 growth stages; CONTAINS InterPro DOMAIN/s: Cystathionine beta-synthase, core (InterPro:IPR000644); BEST Arabidopsis …	T	'17.7.1'	'hormone metabolism.jasmonate.synthesis-degradation'	'(at4g36910 : 246.0) Has a cystathionine Beta-synthase domain.; LOSS OF THE TIMING OF ET AND JA BIOSYNTHESIS 2 (LEJ2); FUNCTIONS IN: molecular_function unknown; INVOLVED IN: biological_process unknown; LOCATED IN: chloroplast; EXPRESSED IN: 23 plant structures; EXPRESSED DURING: 13 growth stages; CONTAINS InterPro DOMAIN/s: Cystathionine beta-synthase, core (InterPro:IPR000644); BEST Arabidopsis …	T
TCONS_00069968	Glyma07g33870	Glyma07g33870.N2	None Available	7	DT Late D55	DT	j	+	D55	774	548	32	NO NCBI CDD results	-	-	-	coding	1.76889	noncoding	4.10434e-07	1	'35.2'	'not assigned.unknown'	' no hits & (original description: Glyma07g33870.N2)'	T
TCONS_00070335	Glyma07g36470	Glyma07g36470.N3	AT3G06510,AT3G60120	7	DT Late D55	DT	j	+	D55	3989	2206	344	1 Domains	Glyco_hydro_1 superfamily	N	Glycosyl hydrolase family 1; Glycosyl hydrolase family 1.	coding	2.40198	coding	1	2.37943e-07	'26.3'	'misc.gluco-, galacto- and mannosidases'	'(loc_os11g45710.7 : 532.0) no description available & (at3g06510 : 515.0) Encodes a protein with beta-glucosidase activity, mutants show increased sensitivity to freezing; SENSITIVE TO FREEZING 2 (SFR2); FUNCTIONS IN: beta-glucosidase activity, hydrolase activity, hydrolyzing O-glycosyl compounds; INVOLVED IN: response to freezing; LOCATED IN: chloroplast outer membrane, chloroplast, chloroplast…	T
TCONS_00071042	Glyma07g40060	Glyma07g40060.4	AT1G55680,AT3G13340	7	DT Late D55	DT	=	+	D55	1623	780	446	6 domains	WD40 superfamily;COG2319;COG2319;COG2319;COG2319;PTZ00421	C;C;N;N;N;NC	typically contains a GH dipeptide 11-24 residues from its N-terminus and the WD dipeptide at its C-terminus and is 40 residues long, hence the name WD40; the last C-terminal WD40 repeat completes the blade structure of the first WD40 repeat to create the closed ring propeller-structure; residues on the top and bottom surface of the propeller are proposed to coordinate interactions with other prot…	coding	3.72211	coding	1	1e-07	'33.99'	'development.unspecified'	'(at3g13340 : 344.0) Transducin/WD40 repeat-like superfamily protein; FUNCTIONS IN: molecular_function unknown; INVOLVED IN: biological_process unknown; LOCATED IN: CUL4 RING ubiquitin ligase complex, heterotrimeric G-protein complex; EXPRESSED IN: 24 plant structures; EXPRESSED DURING: 14 growth stages; CONTAINS InterPro DOMAIN/s: WD40 repeat-like-containing domain (InterPro:IPR011046), WD40 rep…	T
TCONS_00071043	Glyma07g40060	Glyma07g40060.5	AT1G55680,AT3G13340	7	DT Late D55	DT	=	+	D55	1620	777	446	6 domains	WD40 superfamily;COG2319;COG2319;COG2319;COG2319;PTZ00421	C;C;N;N;N;NC	typically contains a GH dipeptide 11-24 residues from its N-terminus and the WD dipeptide at its C-terminus and is 40 residues long, hence the name WD40; the last C-terminal WD40 repeat completes the blade structure of the first WD40 repeat to create the closed ring propeller-structure; residues on the top and bottom surface of the propeller are proposed to coordinate interactions with other prot…	coding	3.72293	coding	1	1e-07	'33.99'	'development.unspecified'	'(at3g13340 : 344.0) Transducin/WD40 repeat-like superfamily protein; FUNCTIONS IN: molecular_function unknown; INVOLVED IN: biological_process unknown; LOCATED IN: CUL4 RING ubiquitin ligase complex, heterotrimeric G-protein complex; EXPRESSED IN: 24 plant structures; EXPRESSED DURING: 14 growth stages; CONTAINS InterPro DOMAIN/s: WD40 repeat-like-containing domain (InterPro:IPR011046), WD40 rep…	T
TCONS_00071121	Glyma07g40370	Glyma07g40370.1	AT2G44090,AT3G59910	7	DT Late D55	DT	=	+	D55	2491	394	605	1 Domains	ANK superfamily	-	ankyrin repeats; ankyrin repeats mediate protein-protein interactions in very diverse families of proteins. The number of ANK repeats in a protein can range from 2 to over 20 (ankyrins, for example). ANK repeats may occur in combinations with other types of domains. The structural repeat unit contains two antiparallel helices and a beta-hairpin, repeats are stacked in a superhelical arrangement; …	coding	13.544	coding	1	1e-07	'35.2'	'not assigned.unknown'	'(at3g59910 : 831.0) Ankyrin repeat family protein; CONTAINS InterPro DOMAIN/s: Ankyrin repeat-containing domain (InterPro:IPR020683); BEST Arabidopsis thaliana protein match is: Ankyrin repeat family protein (TAIR:AT2G44090.2); Has 71 Blast hits to 71 proteins in 16 species: Archae - 0; Bacteria - 2; Metazoa - 0; Fungi - 0; Plants - 66; Viruses - 0; Other Eukaryotes - 3 (source: NCBI BLink). & (…	T
TCONS_00071122	Glyma07g40370	Glyma07g40370.2	AT2G44090,AT3G59910	7	DT Late D55	DT	=	+	D55	2297	245	605	1 Domains	ANK superfamily	-	ankyrin repeats; ankyrin repeats mediate protein-protein interactions in very diverse families of proteins. The number of ANK repeats in a protein can range from 2 to over 20 (ankyrins, for example). ANK repeats may occur in combinations with other types of domains. The structural repeat unit contains two antiparallel helices and a beta-hairpin, repeats are stacked in a superhelical arrangement; …	coding	13.585	coding	0.999991	8.74612e-06	'35.2'	'not assigned.unknown'	'(at3g59910 : 831.0) Ankyrin repeat family protein; CONTAINS InterPro DOMAIN/s: Ankyrin repeat-containing domain (InterPro:IPR020683); BEST Arabidopsis thaliana protein match is: Ankyrin repeat family protein (TAIR:AT2G44090.2); Has 71 Blast hits to 71 proteins in 16 species: Archae - 0; Bacteria - 2; Metazoa - 0; Fungi - 0; Plants - 66; Viruses - 0; Other Eukaryotes - 3 (source: NCBI BLink). & (…	T
TCONS_00071484	Glyma07g02180	Glyma07g02180.N4	AT3G16170,AT3G48990	7	DT Late D55	DT	j	-	D40,D55	2043	52	543	2 Domains	AFD_class_I superfamily;AFD_class_I superfamily	N;C	Adenylate forming domain, Class I; This family includes acyl- and aryl-CoA ligases, as well as the adenylation domain of nonribosomal peptide synthetases and firefly luciferases. The adenylate-forming enzymes catalyze an ATP-dependent two-step reaction to first activate a carboxylate substrate as an adenylate and then transfer the carboxylate to the pantetheine group of either coenzyme A or an ac…	coding	5.70403	coding	1	1e-07	'11.1.8'	'lipid metabolism.FA synthesis and FA elongation.acyl coa ligase'	'(at3g16170 : 726.0) AMP-dependent synthetase and ligase family protein; FUNCTIONS IN: catalytic activity, AMP binding; INVOLVED IN: metabolic process; LOCATED IN: membrane; EXPRESSED IN: 21 plant structures; EXPRESSED DURING: 12 growth stages; CONTAINS InterPro DOMAIN/s: AMP-binding, conserved site (InterPro:IPR020845), AMP-dependent synthetase/ligase (InterPro:IPR000873); BEST Arabidopsis thali…	T
TCONS_00072385	Glyma07g06370	Glyma07g06370.N3	AT4G03400,AT2G46370	7	DT Late D55	DT	j	-	D35,D45,D55	2905	865	582	4 Domains	GH3 superfamily;PLN02620 superfamily;PLN02249 superfamily;PLN02247 superfamily	-;-;-;-	GH3 auxin-responsive promoter; GH3 auxin-responsive promoter.;indole-3-acetic acid-amido synthetase;indole-3-acetic acid-amido synthetase;indole-3-acetic acid-amido synthetase	coding	9.44914	coding	1	1e-07	'17.2.3'	'hormone metabolism.auxin.induced-regulated-responsive-activated'	'(q6i581|gh35_orysa : 828.0) Probable indole-3-acetic acid-amido synthetase GH3.5 (EC 6.3.2.-) (Auxin-responsive GH3-like protein 5) (OsGH3-5) - Oryza sativa (Rice) & (loc_os05g50890.2 : 828.0) no description available & (at2g46370 : 814.0) Encodes a jasmonate-amido synthetase that is a member of the GH3 family of proteins. JAR1 catalyzes the formation of a biologically active jasmonyl-isoleucine…	T
TCONS_00072509	Glyma07g06960	Glyma07g06960.N3	AT1G18560,AT3G42170	7	DT Late D55	DT	j	-	D45,D55	2110	342	517	2 Domains	Dimer_Tnp_hAT superfamily;DUF4413 superfamily	-;-	hAT family dimerisation domain; This dimerisation domain is found at the C terminus of the transposases of elements belonging to the Activator superfamily (hAT element superfamily). The isolated dimerisation domain forms extremely stable dimers in vitro.;Domain of unknown function (DUF4413); This domain is part of an RNase-H fold section of longer proteins some of which are transposable elements …	coding	5.60889	coding	1	1e-07	'28.99'	'DNA.unspecified'	'(loc_os10g34860.1 : 454.0) no description available & (gnl|cdd|36337 : 320.0) no description available & (p08770|tra1_maize : 288.0) Putative AC transposase (ORFA) - Zea mays (Maize) & (at3g42170 : 267.0) transposase-like gene with conserved domains from the family of hAT transposases that includes hobo from Drosophila melanogaster, Activator (Ac) from maize, and Tam3 from snapdragon but lacks s…	T
TCONS_00072511	Glyma07g06960	Glyma07g06960.N4	AT1G18560,AT3G42170	7	DT Late D55	DT	j	-	D45,D55	2248	591	480	2 Domains	Dimer_Tnp_hAT superfamily;DUF4413 superfamily	-;-	hAT family dimerisation domain; This dimerisation domain is found at the C terminus of the transposases of elements belonging to the Activator superfamily (hAT element superfamily). The isolated dimerisation domain forms extremely stable dimers in vitro.;Domain of unknown function (DUF4413); This domain is part of an RNase-H fold section of longer proteins some of which are transposable elements …	coding	5.38341	coding	1	1e-07	'28.99'	'DNA.unspecified'	'(loc_os10g34860.1 : 381.0) no description available & (gnl|cdd|36337 : 278.0) no description available & (p08770|tra1_maize : 245.0) Putative AC transposase (ORFA) - Zea mays (Maize) & (at3g42170 : 227.0) transposase-like gene with conserved domains from the family of hAT transposases that includes hobo from Drosophila melanogaster, Activator (Ac) from maize, and Tam3 from snapdragon but lacks s…	T
TCONS_00072781	Glyma07g08527	Glyma07g08527.5	AT4G25500,AT5G52040	7	DT Late D55	DT	=	-	D55	1581	518	242	2 Domains	RRM_SF superfamily;RRM_SF superfamily	-;N	RNA recognition motif (RRM) superfamily; RRM, also known as RBD (RNA binding domain) or RNP (ribonucleoprotein domain), is a highly abundant domain in eukaryotes found in proteins involved in post-transcriptional gene expression processes including mRNA and rRNA processing, RNA export, and RNA stability. This domain is 90 amino acids in length and consists of a four-stranded beta-sheet packed aga…	coding	3.62603	coding	1	1e-07	'27.1.1'	'RNA.processing.splicing'	'(loc_os02g03040.2 : 165.0) no description available & (at5g52040 : 161.0) encodes an arginine/serine-rich splicing factor. transcript is alternatively spliced and is differentially expressed in different tissues (flowers, roots, stems, and leaves) examined.; RNA-binding (RRM/RBD/RNP motifs) family protein; FUNCTIONS IN: RNA binding, nucleotide binding, nucleic acid binding; INVOLVED IN: nuclear …	T
TCONS_00073147	Glyma07g10300	Glyma07g10300.1	AT1G48840,AT3G18350	7	DT Late D55	DT	=	-	D55	2666	393	693	1 Domains	DUF639 superfamily	-	Plant protein of unknown function (DUF639); Plant protein of unknown function.	coding	10.7518	coding	0.999997	2.90678e-06	'35.2'	'not assigned.unknown'	'(at1g48840 : 914.0) Plant protein of unknown function (DUF639); CONTAINS InterPro DOMAIN/s: Protein of unknown function DUF639 (InterPro:IPR006927); BEST Arabidopsis thaliana protein match is: Plant protein of unknown function (DUF639) (TAIR:AT3G18350.1); Has 149 Blast hits to 146 proteins in 12 species: Archae - 0; Bacteria - 0; Metazoa - 0; Fungi - 0; Plants - 149; Viruses - 0; Other Eukaryote…	T
TCONS_00073343	Glyma07g11690	Glyma07g11690.N2	AT1G80030,AT3G17830	7	DT Late D55	DT	j	-	D55	2564	767	310	2 Domains	DnaJ_C superfamily;DnaJ_zf superfamily	-;-	C-terminal substrate binding domain of DnaJ and HSP40; The C-terminal region of the DnaJ/Hsp40 protein mediates oligomerization and binding to denatured polypeptide substrate. DnaJ/Hsp40 is a widely conserved heat-shock protein. It prevents the aggregation of unfolded substrate and forms a ternary complex with both substrate and DnaK/Hsp70; the N-terminal J-domain of DnaJ/Hsp40 stimulates the ATP…	coding	4.79401	coding	0.999997	3.38366e-06	'20.2.1'	'stress.abiotic.heat'	'(at3g17830 : 280.0) Molecular chaperone Hsp40/DnaJ family protein; FUNCTIONS IN: unfolded protein binding, heat shock protein binding, ATP binding; INVOLVED IN: protein folding, response to heat; LOCATED IN: chloroplast; EXPRESSED IN: 8 plant structures; EXPRESSED DURING: 4 anthesis, F mature embryo stage, petal differentiation and expansion stage, E expanded cotyledon stage, D bilateral stage; …	T
TCONS_00073345	Glyma07g11690	Glyma07g11690.N3	None Available	7	DT Late D55	DT	j	-	D55	1220	452	78	NO NCBI CDD results	-	-	-	coding	4.64397	noncoding	0.0463636	0.953636	'35.2'	'not assigned.unknown'	' no hits & (original description: Glyma07g11690.N3)'	T
TCONS_00074460	Glyma07g22970	Glyma07g22970.N2	None Available	7	DT Late D55	DT	o	-	D55	813	268	148	NO NCBI CDD results	-	-	-	noncoding	-0.442573	noncoding	1.37964e-05	0.999986	'35.2'	'not assigned.unknown'	' no hits & (original description: Glyma07g22970.N2)'	T
TCONS_00074461	Glyma07g22970	Glyma07g22970.1	None Available	7	DT Late D55	DT	=	-	D55	946	268	148	NO NCBI CDD results	-	-	-	noncoding	-0.486563	noncoding	0.474134	0.525866	'35.2'	'not assigned.unknown'	' no hits & (original description: Glyma07g22970.1)'	T
TCONS_00074627	Glyma07g29500	Glyma07g29500.N2	AT5G66880,AT4G33950	7	DT Late D55	DT	j	-	D35,D45,D55	2279	551	271	1 Domains	PKc_like superfamily	-	Protein Kinases, catalytic domain; The protein kinase superfamily is mainly composed of the catalytic domains of serine/threonine-specific and tyrosine-specific protein kinases. It also includes RIO kinases, which are atypical serine protein kinases, aminoglycoside phosphotransferases, and choline kinases. These proteins catalyze the transfer of the gamma-phosphoryl group from ATP to hydroxyl gro…	coding	3.29829	coding	1	1e-07	'29.4'	'protein.postranslational modification'	'(at4g33950 : 521.0) Encodes calcium-independent ABA-activated protein kinase, a member of SNF1-related protein kinases (SnRK2) whose activity is activated by ionic (salt) and non-ionic (mannitol) osmotic stress. Mutations disrupted ABA induction of stomatal closure as well as ABA inhibition of light-induced stomatal opening. However, regulation of stomatal opening/closing by light or CO(2) is no…	T	'29.4.1'	'protein.postranslational modification.kinase'	'(at4g33950 : 521.0) Encodes calcium-independent ABA-activated protein kinase, a member of SNF1-related protein kinases (SnRK2) whose activity is activated by ionic (salt) and non-ionic (mannitol) osmotic stress. Mutations disrupted ABA induction of stomatal closure as well as ABA inhibition of light-induced stomatal opening. However, regulation of stomatal opening/closing by light or CO(2) is no…	T
TCONS_00074833	Glyma07g30950	Glyma07g30950.N2	AT1G61340,AT4G21510	7	DT Late D55	DT	j	-	D55	1361	464	155	NO NCBI CDD results	-	-	-	coding	1.22298	coding	0.961	0.0389998	'29.5.11.4.3.2'	'protein.degradation.ubiquitin.E3.SCF.FBOX'	'(at1g61340 : 97.1) F-box family protein; FUNCTIONS IN: molecular_function unknown; INVOLVED IN: biological_process unknown; EXPRESSED IN: 16 plant structures; EXPRESSED DURING: 10 growth stages; BEST Arabidopsis thaliana protein match is: F-box family protein (TAIR:AT4G21510.1). & (reliability: 178.0) & (original description: Glyma07g30950.N2)'	T	'33.99'	'development.unspecified'	'(at1g61340 : 97.1) F-box family protein; FUNCTIONS IN: molecular_function unknown; INVOLVED IN: biological_process unknown; EXPRESSED IN: 16 plant structures; EXPRESSED DURING: 10 growth stages; BEST Arabidopsis thaliana protein match is: F-box family protein (TAIR:AT4G21510.1). & (reliability: 194.2) & (original description: Glyma07g30950.N2)'	T
TCONS_00075171	Glyma07g32290	Glyma07g32290.N4	AT1G03830,AT5G46070	7	DT Late D55	DT	j	-	D55	4102	1842	630	NO NCBI CDD results	-	-	-	coding	7.4102	coding	1	1e-07	'30.5'	'signalling.G-proteins'	'(at5g46070 : 482.0) Guanylate-binding family protein; FUNCTIONS IN: GTP binding, GTPase activity; INVOLVED IN: immune response; LOCATED IN: nucleolus, chloroplast; EXPRESSED IN: 24 plant structures; EXPRESSED DURING: 14 growth stages; CONTAINS InterPro DOMAIN/s: Guanylate-binding protein, N-terminal (InterPro:IPR015894), Guanylate-binding protein, C-terminal (InterPro:IPR003191); BEST Arabidopsi…	T
TCONS_00076370	Glyma07g39240	Glyma07g39240.N2	AT1G11910,AT1G62290	7	DT Late D55	DT	j	-	D25,D35	2159	92	514	4 Domains	pepsin_retropepsin_like superfamily;pepsin_retropepsin_like superfamily;SapB_1 superfamily;SapB_2 superfamily	C;N;-;-	Cellular and retroviral pepsin-like aspartate proteases; This family includes both cellular and retroviral pepsin-like aspartate proteases. The cellular pepsin and pepsin-like enzymes are twice as long as their retroviral counterparts. The cellular pepsin-like aspartic proteases are found in mammals, plants, fungi and bacteria. These well known and extensively characterized enzymes include pepsin…	coding	7.12004	coding	1	1e-07	'29.5.4'	'protein.degradation.aspartate protease'	'(at1g62290 : 750.0) Saposin-like aspartyl protease family protein; FUNCTIONS IN: aspartic-type endopeptidase activity; INVOLVED IN: proteolysis, lipid metabolic process; LOCATED IN: vacuole; EXPRESSED IN: 10 plant structures; EXPRESSED DURING: LP.06 six leaves visible, LP.04 four leaves visible, seedling growth, petal differentiation and expansion stage, LP.08 eight leaves visible; CONTAINS Inte…	T
TCONS_00078091	Glyma08g06621	Glyma08g06621.1	AT5G15730,AT5G54590	7	DT Late D55	DT	=	+	D45,D55	1799	267	424	1 Domains	PKc_like superfamily	-	Protein Kinases, catalytic domain; The protein kinase superfamily is mainly composed of the catalytic domains of serine/threonine-specific and tyrosine-specific protein kinases. It also includes RIO kinases, which are atypical serine protein kinases, aminoglycoside phosphotransferases, and choline kinases. These proteins catalyze the transfer of the gamma-phosphoryl group from ATP to hydroxyl gro…	coding	4.48634	coding	1	1e-07	'30.2.1'	'signalling.receptor kinases.leucine rich repeat I'	(at5g54590 : 476.0) Protein kinase superfamily protein; FUNCTIONS IN: protein serine/threonine kinase activity, protein kinase activity, ATP binding; INVOLVED IN: protein amino acid phosphorylation; LOCATED IN: endomembrane system; EXPRESSED IN: 12 plant structures; EXPRESSED DURING: 7 growth stages; CONTAINS InterPro DOMAIN/s: Protein kinase, catalytic domain (InterPro:IPR000719), Serine/threoni…	T
TCONS_00078367	Glyma08g08621	Glyma08g08621.N6	AT3G15260,AT2G34740	7	DT Late D55	DT	j	+	D35	1484	64	394	1 Domains	PP2Cc superfamily	-	Serine/threonine phosphatases, family 2C, catalytic domain; The protein architecture and deduced catalytic mechanism of PP2C phosphatases are similar to the PP1, PP2A, PP2B family of protein Ser/Thr phosphatases, with which PP2C shares no sequence similarity.	coding	4.08607	coding	1	1e-07	'29.4'	'protein.postranslational modification'	'(at2g34740 : 313.0) Protein phosphatase 2C family protein; FUNCTIONS IN: protein serine/threonine phosphatase activity, catalytic activity; INVOLVED IN: biological_process unknown; LOCATED IN: cellular_component unknown; CONTAINS InterPro DOMAIN/s: Protein phosphatase 2C-related (InterPro:IPR001932), Protein phosphatase 2C (InterPro:IPR015655), Protein phosphatase 2C, N-terminal (InterPro:IPR014…	T
TCONS_00078518	Glyma08g09100	Glyma08g09100.N2	AT3G20330,AT1G75330	7	DT Late D55	DT	j	+	D25	2297	858	398	2 Domains	OTCace superfamily;OTCace_N superfamily	-;-	Aspartate/ornithine carbamoyltransferase, Asp/Orn binding domain; Aspartate/ornithine carbamoyltransferase, Asp/Orn binding domain.;Aspartate/ornithine carbamoyltransferase, carbamoyl-P binding domain; Aspartate/ornithine carbamoyltransferase, carbamoyl-P binding domain.	coding	4.55416	coding	1	1e-07	'23.1.1.2'	'nucleotide metabolism.synthesis.pyrimidine.aspartate transcarbamoylase'	'(q43064|pyrb3_pea : 620.0) Aspartate carbamoyltransferase 3, chloroplast precursor (EC 2.1.3.2) (Aspartate transcarbamylase 3) (ATCase 3) - Pisum sativum (Garden pea) & (at3g20330 : 509.0) encodes aspartate carbamoyltransferase catalyzing the second step in the de novo pyrimidine ribonucleotide biosynthesis; PYRIMIDINE B (PYRB); FUNCTIONS IN: amino acid binding, protein binding, aspartate carbam…	T
TCONS_00078520	Glyma08g09100	Glyma08g09100.1	AT3G20330,AT1G75330	7	DT Late D55	DT	=	+	D15,D25,D30,D35,D55	1594	155	398	2 Domains	OTCace superfamily;OTCace_N superfamily	-;-	Aspartate/ornithine carbamoyltransferase, Asp/Orn binding domain; Aspartate/ornithine carbamoyltransferase, Asp/Orn binding domain.;Aspartate/ornithine carbamoyltransferase, carbamoyl-P binding domain; Aspartate/ornithine carbamoyltransferase, carbamoyl-P binding domain.	coding	4.87782	coding	0.999921	7.92578e-05	'23.1.1.2'	'nucleotide metabolism.synthesis.pyrimidine.aspartate transcarbamoylase'	'(q43064|pyrb3_pea : 620.0) Aspartate carbamoyltransferase 3, chloroplast precursor (EC 2.1.3.2) (Aspartate transcarbamylase 3) (ATCase 3) - Pisum sativum (Garden pea) & (at3g20330 : 509.0) encodes aspartate carbamoyltransferase catalyzing the second step in the de novo pyrimidine ribonucleotide biosynthesis; PYRIMIDINE B (PYRB); FUNCTIONS IN: amino acid binding, protein binding, aspartate carbam…	T
TCONS_00078717	Glyma08g10153	Glyma08g10153.N2	None Available	7	DT Late D55	DT	x	+	D25,D30,D35	1062	581	96	NO NCBI CDD results	-	-	-	noncoding	-0.82136	noncoding	0.0068865	0.993113	'35.2'	'not assigned.unknown'	' no hits & (original description: Glyma08g10153.N2)'	T
TCONS_00080661	Glyma08g19780	Glyma08g19780.1	AT5G24690,AT5G22790	7	DT Late D55	DT	=	+	D25,D55	2091	266	519	2 domains	DUF3411;DUF3411 superfamily	-;-	Domain of unknown function (DUF3411); This presumed domain is functionally uncharacterized. This domain is found in eukaryotes. This domain is typically between 168 to 186 amino acids in length. This domain has a conserved RYQ sequence motif.	coding	9.94927	coding	1	1e-07	'35.2'	'not assigned.unknown'	'(at5g24690 : 226.0) INVOLVED IN: biological_process unknown; LOCATED IN: mitochondrion, chloroplast, plastid, chloroplast inner membrane, chloroplast envelope; EXPRESSED IN: 23 plant structures; EXPRESSED DURING: 13 growth stages; CONTAINS InterPro DOMAIN/s: Protein of unknown function DUF3411 (InterPro:IPR021825); BEST Arabidopsis thaliana protein match is: reticulata-related 1 (TAIR:AT5G22790.…	T
TCONS_00081438	Glyma08g22900	Glyma08g22900.1	AT1G15740,AT4G23840	7	DT Late D55	DT	=	+	D55	2347	280	444	1 Domains	LRR_RI superfamily	N	Leucine-rich repeats (LRRs), ribonuclease inhibitor (RI)-like subfamily. LRRs are 20-29 residue sequence motifs present in many proteins that participate in protein-protein interactions and have different functions and cellular locations. LRRs correspond to structural units consisting of a beta strand (LxxLxLxxN/CxL conserved pattern) and an alpha helix. This alignment contains 12 strands corresp…	coding	3.3745	coding	1	1e-07	'35.1'	'not assigned.no ontology'	'(at1g15740 : 436.0) Leucine-rich repeat family protein; BEST Arabidopsis thaliana protein match is: Leucine-rich repeat (LRR) family protein (TAIR:AT4G23840.1); Has 38052 Blast hits to 19856 proteins in 856 species: Archae - 6; Bacteria - 8624; Metazoa - 11681; Fungi - 680; Plants - 12072; Viruses - 79; Other Eukaryotes - 4910 (source: NCBI BLink). & (loc_os04g42470.5 : 358.0) no description ava…	T
TCONS_00082504	Glyma08g32590	Glyma08g32590.N2	None Available	7	DT Late D55	DT	j	+	D55	837	309	61	NO NCBI CDD results	-	-	-	coding	2.6857	noncoding	0.0412522	0.958748	'35.2'	'not assigned.unknown'	' no hits & (original description: Glyma08g32590.N2)'	T
TCONS_00082511	Glyma08g32590	Glyma08g32590.1	AT2G34900,AT3G52280	7	DT Late D55	DT	=	+	D25,D35,D40,D55	1923	191	367	1 Domains	Bromodomain superfamily	-	Bromodomain. Bromodomains are found in many chromatin-associated proteins and in nuclear histone acetyltransferases. They interact specifically with acetylated lysine.	coding	4.14382	coding	0.999892	0.000108293	'27.3.52'	'RNA.regulation of transcription.Global transcription factor group'	'(at2g34900 : 288.0) Encodes a member of the BET subgroup of bromodomain proteins, a novel class of putative transcription factors. Its expression is induced during seed imbibition and downregulated during germination. Seeds of a loss-of-function mutant allele, imb1, show impaired cotyledon greening during germination in abscisic acid (ABA) and express higher levels of ABI5 protein than the wild …	T
TCONS_00083487	Glyma08g42185	Glyma08g42185.1	AT4G18150,AT1G29350	7	DT Late D55	DT	=	+	D10,D25,D30,D35,D40,D55	2830	124	811	1 Domains	DUF1296 superfamily	-	Protein of unknown function (DUF1296); This family represents a conserved region approximately 60 residues long within a number of plant proteins of unknown function. Structural modelling suggests this domain may bind nucleic acids.	coding	4.41335	coding	0.999995	4.95466e-06	'35.2'	'not assigned.unknown'	'(loc_os01g47430.1 : 107.0) no description available & (at4g18150 : 87.0) Kinase-related protein of unknown function (DUF1296); CONTAINS InterPro DOMAIN/s: Protein of unknown function DUF1296 (InterPro:IPR009719); BEST Arabidopsis thaliana protein match is: Kinase-related protein of unknown function (DUF1296) (TAIR:AT1G29350.1); Has 231 Blast hits to 188 proteins in 50 species: Archae - 0; Bacter…	T
TCONS_00084631	Glyma08g00510	Glyma08g00510.1	AT5G63610,AT1G67580	7	DT Late D55	DT	=	-	D40,D55	1946	95	461	2 Domains	PKc_like superfamily;PRK14879 superfamily	-;NC	Protein Kinases, catalytic domain; The protein kinase superfamily is mainly composed of the catalytic domains of serine/threonine-specific and tyrosine-specific protein kinases. It also includes RIO kinases, which are atypical serine protein kinases, aminoglycoside phosphotransferases, and choline kinases. These proteins catalyze the transfer of the gamma-phosphoryl group from ATP to hydroxyl gro…	coding	2.55924	coding	1	1e-07	'27.3.99'	'RNA.regulation of transcription.unclassified'	'(at5g63610 : 694.0) significant sequence similarity to plant and animal cyclin-dependent protein kinases, and was classified as an E-type CDK with a SPTAIRE cyclin binding motif in the kinase domain.; cyclin-dependent kinase E;1 (CDKE;1); FUNCTIONS IN: protein serine/threonine kinase activity, protein kinase activity, kinase activity, ATP binding; INVOLVED IN: protein amino acid phosphorylation;…	T	'29.4'	'protein.postranslational modification'	'(at5g63610 : 694.0) significant sequence similarity to plant and animal cyclin-dependent protein kinases, and was classified as an E-type CDK with a SPTAIRE cyclin binding motif in the kinase domain.; cyclin-dependent kinase E;1 (CDKE;1); FUNCTIONS IN: protein serine/threonine kinase activity, protein kinase activity, kinase activity, ATP binding; INVOLVED IN: protein amino acid phosphorylation;…	T
TCONS_00084632	Glyma08g00510	Glyma08g00510.N2	AT5G63610,AT1G67580	7	DT Late D55	DT	j	-	D55	1088	95	288	2 Domains	PKc_like superfamily;PRK14879 superfamily	C;NC	Protein Kinases, catalytic domain; The protein kinase superfamily is mainly composed of the catalytic domains of serine/threonine-specific and tyrosine-specific protein kinases. It also includes RIO kinases, which are atypical serine protein kinases, aminoglycoside phosphotransferases, and choline kinases. These proteins catalyze the transfer of the gamma-phosphoryl group from ATP to hydroxyl gro…	coding	3.52777	coding	1	1e-07	'27.3.99'	'RNA.regulation of transcription.unclassified'	'(at5g63610 : 469.0) significant sequence similarity to plant and animal cyclin-dependent protein kinases, and was classified as an E-type CDK with a SPTAIRE cyclin binding motif in the kinase domain.; cyclin-dependent kinase E;1 (CDKE;1); FUNCTIONS IN: protein serine/threonine kinase activity, protein kinase activity, kinase activity, ATP binding; INVOLVED IN: protein amino acid phosphorylation;…	T	'29.4'	'protein.postranslational modification'	'(at5g63610 : 469.0) significant sequence similarity to plant and animal cyclin-dependent protein kinases, and was classified as an E-type CDK with a SPTAIRE cyclin binding motif in the kinase domain.; cyclin-dependent kinase E;1 (CDKE;1); FUNCTIONS IN: protein serine/threonine kinase activity, protein kinase activity, kinase activity, ATP binding; INVOLVED IN: protein amino acid phosphorylation;…	T
TCONS_00085766	Glyma08g06010	Glyma08g06010.1	AT3G17880,AT4G22670	7	DT Late D55	DT	=	-	D55	1646	63	379	2 Domains	Thioredoxin_like superfamily;TPR superfamily	-;-	Protein Disulfide Oxidoreductases and Other Proteins with a Thioredoxin fold; The thioredoxin (TRX)-like superfamily is a large, diverse group of proteins containing a TRX fold. Many members contain a classic TRX domain with a redox active CXXC motif. They function as protein disulfide oxidoreductases (PDOs), altering the redox state of target proteins via the reversible oxidation of their active…	coding	4.02704	coding	0.999971	2.92961e-05	'21.1'	'redox.thioredoxin'	'(at3g17880 : 413.0) Encodes a thioredoxin-like disulfide reductase. The protein interacts with the yeast Hsp70 protein Ssb2 in vitro. This interaction is sensitive to the redox status of the thioredoxin domain of AtTDX.; tetraticopeptide domain-containing thioredoxin (TDX); FUNCTIONS IN: protein binding, oxidoreductase activity, acting on sulfur group of donors, disulfide as acceptor; INVOLVED I…	T
TCONS_00085775	Glyma08g06010	Glyma08g06010.N3	AT3G17880,AT4G22670	7	DT Late D55	DT	j	-	D55	963	110	270	1 Domains	TPR superfamily	-	Tetratricopeptide repeat domain; typically contains 34 amino acids [WLF]-X(2)-[LIM]-[GAS]-X(2)-[YLF]-X(8)-[ASE]-X(3)-[FYL]-X(2)-[ASL]-X(4)-[PKE] is the consensus sequence; found in a variety of organisms including bacteria, cyanobacteria, yeast, fungi, plants, and humans in various subcellular locations; involved in a variety of functions including protein-protein interactions, but common feature…	coding	4.80157	coding	0.999999	1.16025e-06	'21.1'	'redox.thioredoxin'	'(at3g17880 : 261.0) Encodes a thioredoxin-like disulfide reductase. The protein interacts with the yeast Hsp70 protein Ssb2 in vitro. This interaction is sensitive to the redox status of the thioredoxin domain of AtTDX.; tetraticopeptide domain-containing thioredoxin (TDX); FUNCTIONS IN: protein binding, oxidoreductase activity, acting on sulfur group of donors, disulfide as acceptor; INVOLVED I…	T
TCONS_00086499	Glyma08g10153	Glyma08g10153.1	AT1G70780,AT1G23150	7	DT Late D55	DT	=	-	D25,D30,D35,D40,D45,D55	1353	379	137	NO NCBI CDD results	-	-	-	coding	1.43607	coding	0.932227	0.0677734	'35.2'	'not assigned.unknown'	'(at1g70780 : 157.0) unknown protein; FUNCTIONS IN: molecular_function unknown; INVOLVED IN: biological_process unknown; LOCATED IN: mitochondrion; EXPRESSED IN: sperm cell, male gametophyte, pollen tube; EXPRESSED DURING: L mature pollen stage, M germinated pollen stage; BEST Arabidopsis thaliana protein match is: unknown protein (TAIR:AT1G23150.1); Has 143 Blast hits to 143 proteins in 17 speci…	T
TCONS_00086589	Glyma08g10630	Glyma08g10630.N2	AT1G24440,AT1G13195	7	DT Late D55	DT	j	-	D55	1897	1036	212	1 Domains	RING superfamily	-	RING-finger (Really Interesting New Gene) domain, a specialized type of Zn-finger of 40 to 60 residues that binds two atoms of zinc; defined by the &apos;cross-brace&apos; motif C-X2-C-X(9-39)-C-X(1-3)- H-X(2-3)-(N/C/H)-X2-C-X(4-48)C-X2-C; probably involved in mediating protein-protein interactions; identified in a proteins with a wide range of functions such as viral replication, signal transduc…	coding	3.68779	coding	0.999493	0.000507016	'29.5.11.4.2'	'protein.degradation.ubiquitin.E3.RING'	'(at1g24440 : 287.0) RING/U-box superfamily protein; FUNCTIONS IN: zinc ion binding; EXPRESSED IN: 24 plant structures; EXPRESSED DURING: 15 growth stages; CONTAINS InterPro DOMAIN/s: Zinc finger, RING-type, conserved site (InterPro:IPR017907), Zinc finger, RING-type (InterPro:IPR001841); BEST Arabidopsis thaliana protein match is: RING/U-box superfamily protein (TAIR:AT1G13195.1); Has 869 Blast …	T
TCONS_00086592	Glyma08g10630	Glyma08g10630.1	AT1G24440,AT1G13195	7	DT Late D55	DT	=	-	D35,D45,D55	1480	487	256	1 Domains	RING superfamily	-	RING-finger (Really Interesting New Gene) domain, a specialized type of Zn-finger of 40 to 60 residues that binds two atoms of zinc; defined by the &apos;cross-brace&apos; motif C-X2-C-X(9-39)-C-X(1-3)- H-X(2-3)-(N/C/H)-X2-C-X(4-48)C-X2-C; probably involved in mediating protein-protein interactions; identified in a proteins with a wide range of functions such as viral replication, signal transduc…	coding	4.22095	coding	0.997847	0.00215284	'29.5.11.4.2'	'protein.degradation.ubiquitin.E3.RING'	'(at1g24440 : 341.0) RING/U-box superfamily protein; FUNCTIONS IN: zinc ion binding; EXPRESSED IN: 24 plant structures; EXPRESSED DURING: 15 growth stages; CONTAINS InterPro DOMAIN/s: Zinc finger, RING-type, conserved site (InterPro:IPR017907), Zinc finger, RING-type (InterPro:IPR001841); BEST Arabidopsis thaliana protein match is: RING/U-box superfamily protein (TAIR:AT1G13195.1); Has 869 Blast …	T
TCONS_00089205	Glyma08g23590	Glyma08g23590.1	AT2G24100,AT4G30780	7	DT Late D55	DT	=	-	D55	2304	195	603	NO NCBI CDD results	-	-	-	coding	8.36052	coding	1	1e-07	'35.2'	'not assigned.unknown'	'(loc_os06g08740.2 : 364.0) no description available & (at4g30780 : 346.0) unknown protein; BEST Arabidopsis thaliana protein match is: unknown protein (TAIR:AT2G24100.1); Has 109 Blast hits to 109 proteins in 18 species: Archae - 0; Bacteria - 0; Metazoa - 1; Fungi - 0; Plants - 95; Viruses - 0; Other Eukaryotes - 13 (source: NCBI BLink). & (reliability: 692.0) & (original description: Glyma08g2…	T
TCONS_00089291	Glyma08g24180	Glyma08g24180.1	AT1G55960,AT3G13062	7	DT Late D55	DT	=	-	D55	1789	147	385	1 Domains	SRPBCC superfamily	-	START/RHO_alpha_C/PITP/Bet_v1/CoxG/CalC (SRPBCC) ligand-binding domain superfamily; SRPBCC domains have a deep hydrophobic ligand-binding pocket; they bind diverse ligands. Included in this superfamily are the steroidogenic acute regulatory protein (StAR)-related lipid transfer (START) domains of mammalian STARD1-STARD15, and the C-terminal catalytic domains of the alpha oxygenase subunit of Ries…	coding	4.50599	coding	1	1e-07	'30.9'	'signalling.lipids'	'(at3g13062 : 383.0) Polyketide cyclase/dehydrase and lipid transport superfamily protein; CONTAINS InterPro DOMAIN/s: Lipid-binding START (InterPro:IPR002913); BEST Arabidopsis thaliana protein match is: Polyketide cyclase/dehydrase and lipid transport superfamily protein (TAIR:AT1G55960.1); Has 323 Blast hits to 323 proteins in 61 species: Archae - 0; Bacteria - 0; Metazoa - 142; Fungi - 0; Pla…	T
TCONS_00089337	Glyma08g24331	Glyma08g24331.N2	AT1G60560,AT4G13970	7	DT Late D55	DT	j	-	D45,D55	3175	517	112	NO NCBI CDD results	-	-	-	coding	9.38607	noncoding	0.0297682	0.970232	'27.3.99'	'RNA.regulation of transcription.unclassified'	'(at1g60560 : 175.0) SWIM zinc finger family protein; BEST Arabidopsis thaliana protein match is: zinc ion binding (TAIR:AT4G13970.1); Has 35333 Blast hits to 34131 proteins in 2444 species: Archae - 798; Bacteria - 22429; Metazoa - 974; Fungi - 991; Plants - 531; Viruses - 0; Other Eukaryotes - 9610 (source: NCBI BLink). & (loc_os09g13880.1 : 151.0) no description available & (reliability: 350.0…	T
TCONS_00089338	Glyma08g24331	Glyma08g24331.N3	AT1G60560,AT4G13970	7	DT Late D55	DT	j	-	D55	3128	517	112	NO NCBI CDD results	-	-	-	coding	7.78478	noncoding	0.0228073	0.977193	'27.3.99'	'RNA.regulation of transcription.unclassified'	'(at1g60560 : 175.0) SWIM zinc finger family protein; BEST Arabidopsis thaliana protein match is: zinc ion binding (TAIR:AT4G13970.1); Has 35333 Blast hits to 34131 proteins in 2444 species: Archae - 798; Bacteria - 22429; Metazoa - 974; Fungi - 991; Plants - 531; Viruses - 0; Other Eukaryotes - 9610 (source: NCBI BLink). & (loc_os09g13880.1 : 151.0) no description available & (reliability: 350.0…	T
TCONS_00093166	Glyma09g06650	Glyma09g06650.1	AT1G48530,AT3G53970	7	DT Late D55	DT	=	+	D45,D55	1237	74	303	2 domains	PI31_Prot_N;PI31_Prot_N superfamily	-;-	PI31 proteasome regulator N-terminal; PI31 is a regulatory subunit of the immuno-proteasome which is an inhibitor of the 20 S proteasome in vitro.PI31 is also an F-box protein Fbxo7.Skp1 binding partner which requires an N terminal FP domain in both proteins for the interaction to occur via the FP beta sheets. The structure of PI31 FP domain contains a novel alpha/beta-fold and two intermolecular…	coding	4.14906	coding	1	1e-07	'29.5.11.20'	'protein.degradation.ubiquitin.proteasom'	'(at3g53970 : 177.0) proteasome inhibitor-related; FUNCTIONS IN: molecular_function unknown; EXPRESSED IN: 24 plant structures; EXPRESSED DURING: 13 growth stages; CONTAINS InterPro DOMAIN/s: Proteasome Inhibitor PI31 (InterPro:IPR021625); BEST Arabidopsis thaliana protein match is: unknown protein (TAIR:AT1G48530.1); Has 35333 Blast hits to 34131 proteins in 2444 species: Archae - 798; Bacteria …	T
TCONS_00093388	Glyma09g08040	Glyma09g08040.1	AT5G45550,AT4G19045	7	DT Late D55	DT	=	+	D40,D55	1266	287	215	1 Domains	Mob1_phocein superfamily	-	Mob1/phocein family; Mob1 is an essential Saccharomyces cerevisiae protein, identified from a two-hybrid screen, that binds Mps1p, a protein kinase essential for spindle pole body duplication and mitotic checkpoint regulation. Mob1 contains no known structural motifs; however MOB1 is a member of a conserved gene family and shares sequence similarity with a nonessential yeast gene, MOB2. Mob1 is a…	coding	4.04687	coding	0.999999	8.4722e-07	'27.3.99'	'RNA.regulation of transcription.unclassified'	'(at5g45550 : 407.0) Mob1/phocein family protein; CONTAINS InterPro DOMAIN/s: Mob1/phocein (InterPro:IPR005301); BEST Arabidopsis thaliana protein match is: Mob1/phocein family protein (TAIR:AT4G19045.1); Has 1269 Blast hits to 1261 proteins in 207 species: Archae - 0; Bacteria - 0; Metazoa - 709; Fungi - 290; Plants - 115; Viruses - 0; Other Eukaryotes - 155 (source: NCBI BLink). & (loc_os10g256…	T
TCONS_00093637	Glyma09g11600	Glyma09g11600.1	AT2G18790,AT4G18130	7	DT Late D55	DT	=	+	D55	5008	519	1120	6 Domains	HATPase_c superfamily;PAS superfamily;HisKA superfamily;PAS superfamily;PHY superfamily;GAF superfamily	-;-;-;-;-;-	Histidine kinase-like ATPases; This family includes several ATP-binding proteins for example: histidine kinase, DNA gyrase B, topoisomerases, heat shock protein HSP90, phytochrome-like ATPases and DNA mismatch repair proteins;PAS domain; PAS motifs appear in archaea, eubacteria and eukarya. Probably the most surprising identification of a PAS domain was that in EAG-like K+-channels. PAS domains h…	coding	15.813	coding	1	1e-07	'30.11'	'signalling.light'	'(p55004|phye_iponi : 1643.0) Phytochrome E - Ipomoea nil (Japanese morning glory) (Pharbitis nil) & (at4g18130 : 1424.0) member of Histidine Kinase; phytochrome E (PHYE); FUNCTIONS IN: protein histidine kinase activity, G-protein coupled photoreceptor activity, signal transducer activity; INVOLVED IN: in 8 processes; LOCATED IN: membrane; EXPRESSED IN: 22 plant structures; EXPRESSED DURING: 13 g…	T
TCONS_00094456	Glyma09g25470	Glyma09g25470.1	AT4G05160,AT3G48990	7	DT Late D55	DT	=	+	D45,D55	1985	176	518	3 Domains	AFD_class_I superfamily;AFD_class_I superfamily;DUF4009 superfamily	-;C;C	Adenylate forming domain, Class I; This family includes acyl- and aryl-CoA ligases, as well as the adenylation domain of nonribosomal peptide synthetases and firefly luciferases. The adenylate-forming enzymes catalyze an ATP-dependent two-step reaction to first activate a carboxylate substrate as an adenylate and then transfer the carboxylate to the pantetheine group of either coenzyme A or an ac…	coding	5.65733	coding	0.999882	0.0001181	'11.1.8'	'lipid metabolism.FA synthesis and FA elongation.acyl coa ligase'	'(at3g48990 : 714.0) AMP-dependent synthetase and ligase family protein; FUNCTIONS IN: catalytic activity, AMP binding; INVOLVED IN: response to cadmium ion; LOCATED IN: apoplast, chloroplast; EXPRESSED IN: 26 plant structures; EXPRESSED DURING: 15 growth stages; CONTAINS InterPro DOMAIN/s: AMP-binding, conserved site (InterPro:IPR020845), AMP-dependent synthetase/ligase (InterPro:IPR000873); BES…	T
TCONS_00095292	Glyma09g31750	Glyma09g31750.N2	AT1G18420,AT3G18440	7	DT Late D55	DT	j	+	D55	1331	198	372	NO NCBI CDD results	-	-	-	coding	3.55636	coding	1	1e-07	'35.2'	'not assigned.unknown'	(at3g18440 : 409.0) Belongs to the aluminum-activated malate transporter family. Encodes a vacuolar malate channel. Expressed in all parts of plants. Almost exclusively expressed in mesophyll cells of leaves.; aluminum-activated malate transporter 9 (ALMaturation Early9); CONTAINS InterPro DOMAIN/s: Malate transporter, aliminium toerance (InterPro:IPR020966); BEST Arabidopsis thaliana protein mat…	T
TCONS_00095295	Glyma09g31750	Glyma09g31750.1	AT1G18420,AT3G18440	7	DT Late D55	DT	=	+	D30,D35,D45,D55	2410	198	598	NO NCBI CDD results	-	-	-	coding	6.57673	coding	0.999957	4.34333e-05	'35.2'	'not assigned.unknown'	(at3g18440 : 597.0) Belongs to the aluminum-activated malate transporter family. Encodes a vacuolar malate channel. Expressed in all parts of plants. Almost exclusively expressed in mesophyll cells of leaves.; aluminum-activated malate transporter 9 (ALMaturation Early9); CONTAINS InterPro DOMAIN/s: Malate transporter, aliminium toerance (InterPro:IPR020966); BEST Arabidopsis thaliana protein mat…	T
TCONS_00096347	Glyma09g36770	Glyma09g36770.4	AT5G61670,AT5G06130	7	DT Late D55	DT	=	+	D35,D55	1348	174	293	NO NCBI CDD results	-	-	-	coding	6.15559	coding	1	1e-07	'35.2'	'not assigned.unknown'	'(at5g61670 : 451.0) Encodes a close homolog of the Cauliflower OR (Orange) protein. The function of OR is to induce the differentiation of proplastids or other noncolored plastids into chromoplasts for carotenoid accumulation. Both proteins contain a Cysteine-rich zinc finger domain that is highly specific to DnaJ-like molecular chaperons.; BEST Arabidopsis thaliana protein match is: chaperone p…	T
TCONS_00096348	Glyma09g36770	Glyma09g36770.3	AT5G61670,AT5G06130	7	DT Late D55	DT	=	+	D55	1145	130	293	NO NCBI CDD results	-	-	-	coding	6.22795	coding	1	1e-07	'35.2'	'not assigned.unknown'	'(at5g61670 : 451.0) Encodes a close homolog of the Cauliflower OR (Orange) protein. The function of OR is to induce the differentiation of proplastids or other noncolored plastids into chromoplasts for carotenoid accumulation. Both proteins contain a Cysteine-rich zinc finger domain that is highly specific to DnaJ-like molecular chaperons.; BEST Arabidopsis thaliana protein match is: chaperone p…	T
TCONS_00098647	Glyma09g06740	Glyma09g06740.N4	AT5G57180,AT4G25990	7	DT Late D55	DT	j	-	D55	2251	223	325	NO NCBI CDD results	-	-	-	coding	1.06646	coding	0.99999	1.02288e-05	'27.3.34'	'RNA.regulation of transcription.Orphan family'	'(at5g57180 : 82.0) Transcription regulator responsible for specific upregulation of the translocon genes atToc33 and atToc75 in leaves. Involved in protein import into chloroplast.; chloroplast import apparatus 2 (CIA2); BEST Arabidopsis thaliana protein match is: CCT motif family protein (TAIR:AT4G25990.1); Has 102 Blast hits to 81 proteins in 17 species: Archae - 0; Bacteria - 0; Metazoa - 5; …	T
TCONS_00098650	Glyma09g06740	Glyma09g06740.3	AT5G57180,AT4G25990	7	DT Late D55	DT	=	-	D55	1469	223	367	1 Domains	CCT superfamily	-	CCT motif; This short motif is found in a number of plant proteins. It is rich in basic amino acids and has been called a CCT motif after Co, Col and Toc1. The CCT motif is about 45 amino acids long and contains a putative nuclear localisation signal within the second half of the CCT motif. Toc1 mutants have been identified in this region.	coding	1.18311	coding	1	1e-07	'27.3.34'	'RNA.regulation of transcription.Orphan family'	'(at5g57180 : 113.0) Transcription regulator responsible for specific upregulation of the translocon genes atToc33 and atToc75 in leaves. Involved in protein import into chloroplast.; chloroplast import apparatus 2 (CIA2); BEST Arabidopsis thaliana protein match is: CCT motif family protein (TAIR:AT4G25990.1); Has 102 Blast hits to 81 proteins in 17 species: Archae - 0; Bacteria - 0; Metazoa - 5;…	T
TCONS_00098871	Glyma09g08000	Glyma09g08000.N3	AT5G35560,AT2G20320	7	DT Late D55	DT	j	-	D55	2105	210	203	1 Domains	DUF3685 superfamily	NC	Protein of unknown function (DUF3685); This domain family is found in bacteria and eukaryotes, and is approximately 190 amino acids in length. There are two completely conserved residues (L and D) that may be functionally important.	coding	7.64117	coding	0.995398	0.0046021	'35.1'	'not assigned.no ontology'	'(at5g35560 : 219.0) DENN (AEX-3) domain-containing protein; CONTAINS InterPro DOMAIN/s: uDENN (InterPro:IPR005113), dDENN (InterPro:IPR005112), DENN (InterPro:IPR001194); BEST Arabidopsis thaliana protein match is: DENN (AEX-3) domain-containing protein (TAIR:AT2G20320.1); Has 35333 Blast hits to 34131 proteins in 2444 species: Archae - 798; Bacteria - 22429; Metazoa - 974; Fungi - 991; Plants -…	T
TCONS_00099924	Glyma09g24100	Glyma09g24100.1	AT4G21190,AT4G18975	7	DT Late D55	DT	=	-	D55	1631	377	343	NO NCBI CDD results	-	-	-	coding	3.57827	coding	0.999584	0.000416336	'33.99'	'development.unspecified'	'(at4g21190 : 319.0) embryo defective 1417 (emb1417); CONTAINS InterPro DOMAIN/s: Pentatricopeptide repeat (InterPro:IPR002885); BEST Arabidopsis thaliana protein match is: Pentatricopeptide repeat (PPR) superfamily protein (TAIR:AT4G18975.4); Has 30201 Blast hits to 17322 proteins in 780 species: Archae - 12; Bacteria - 1396; Metazoa - 17338; Fungi - 3422; Plants - 5037; Viruses - 0; Other Eukar…	T
TCONS_00099925	Glyma09g24100	Glyma09g24100.2	AT4G21190,AT4G18975	7	DT Late D55	DT	=	-	D55	1621	367	343	NO NCBI CDD results	-	-	-	coding	3.58043	coding	1	1e-07	'33.99'	'development.unspecified'	'(at4g21190 : 319.0) embryo defective 1417 (emb1417); CONTAINS InterPro DOMAIN/s: Pentatricopeptide repeat (InterPro:IPR002885); BEST Arabidopsis thaliana protein match is: Pentatricopeptide repeat (PPR) superfamily protein (TAIR:AT4G18975.4); Has 30201 Blast hits to 17322 proteins in 780 species: Archae - 12; Bacteria - 1396; Metazoa - 17338; Fungi - 3422; Plants - 5037; Viruses - 0; Other Eukar…	T
TCONS_00100940	Glyma09g32350	Glyma09g32350.1	AT5G19540	7	DT Late D55	DT	=	-	D55	1702	774	464	1 domains	-	-	-	coding	6.93375	coding	1	1e-07	'35.2'	'not assigned.unknown'	'(at5g19540 : 334.0) unknown protein; FUNCTIONS IN: molecular_function unknown; INVOLVED IN: biological_process unknown; LOCATED IN: chloroplast; EXPRESSED IN: 22 plant structures; EXPRESSED DURING: 13 growth stages; Has 1807 Blast hits to 1807 proteins in 277 species: Archae - 0; Bacteria - 0; Metazoa - 736; Fungi - 347; Plants - 385; Viruses - 0; Other Eukaryotes - 339 (source: NCBI BLink). & (…	T
TCONS_00101427	Glyma09g35000	Glyma09g35000.N2	AT5G45275,AT4G19450	7	DT Late D55	DT	j	-	D55	2168	838	304	1 Domains	MFS superfamily	N	The Major Facilitator Superfamily (MFS) is a large and diverse group of secondary transporters that includes uniporters, symporters, and antiporters. MFS proteins facilitate the transport across cytoplasmic or internal membranes of a variety of substrates including ions, sugar phosphates, drugs, neurotransmitters, nucleosides, amino acids, and peptides. They do so using the electrochemical potent…	coding	4.87422	coding	0.999984	1.59143e-05	'33.99'	'development.unspecified'	'(at5g45275 : 353.0) Major facilitator superfamily protein; FUNCTIONS IN: molecular_function unknown; INVOLVED IN: biological_process unknown; LOCATED IN: endomembrane system; EXPRESSED IN: cultured cell; CONTAINS InterPro DOMAIN/s: Nodulin-like (InterPro:IPR010658), Major facilitator superfamily, general substrate transporter (InterPro:IPR016196); BEST Arabidopsis thaliana protein match is: Majo…	T
TCONS_00101472	Glyma09g35250	Glyma09g35250.N7	AT4G19230,AT5G45340	7	DT Late D55	DT	j	-	D55	2392	599	244	4 Domains	p450 superfamily;PLN02426 superfamily;PLN02169 superfamily;PLN00168 superfamily	C;NC;NC;NC	Cytochrome P450; Cytochrome P450s are haem-thiolate proteins involved in the oxidative degradation of various compounds. They are particularly well known for their role in the degradation of environmental toxins and mutagens. They can be divided into 4 classes, according to the method by which electrons from NAD(P)H are delivered to the catalytic site. Sequence conservation is relatively low with…	coding	4.09289	coding	0.994077	0.00592321	'17.1.1.2.1'	'hormone metabolism.abscisic acid.synthesis-degradation.degradation.8-hydroxylase'	'(at4g19230 : 380.0) Encodes a protein with ABA 8'-hydroxylase activity, involved in ABA catabolism. Member of the CYP707A gene family. CYP707A1 appears to play an important role in determining the ABA levels in dry seeds. Gene involved in postgermination growth. Overexpression of CYP707A1 leads to a decrease in ABA levels and a reduction in after-ripening period to break dormancy.; "cytochrome P…	T	'26.10'	'misc.cytochrome P450'	'(at4g19230 : 380.0) Encodes a protein with ABA 8'-hydroxylase activity, involved in ABA catabolism. Member of the CYP707A gene family. CYP707A1 appears to play an important role in determining the ABA levels in dry seeds. Gene involved in postgermination growth. Overexpression of CYP707A1 leads to a decrease in ABA levels and a reduction in after-ripening period to break dormancy.; "cytochrome P…	T
TCONS_00101473	Glyma09g35250	Glyma09g35250.1	AT4G19230,AT5G45340	7	DT Late D55	DT	=	-	D40,D55	2037	298	468	7 Domains	p450 superfamily;PLN00168 superfamily;PLN02655 superfamily;PLN02394 superfamily;PLN02426 superfamily;PLN03018 superfamily;PLN02169 superfamily	-;-;-;N;N;-;N	Cytochrome P450; Cytochrome P450s are haem-thiolate proteins involved in the oxidative degradation of various compounds. They are particularly well known for their role in the degradation of environmental toxins and mutagens. They can be divided into 4 classes, according to the method by which electrons from NAD(P)H are delivered to the catalytic site. Sequence conservation is relatively low with…	coding	4.63115	coding	0.999832	0.000167766	'17.1.1.2.1'	'hormone metabolism.abscisic acid.synthesis-degradation.degradation.8-hydroxylase'	'(at4g19230 : 717.0) Encodes a protein with ABA 8'-hydroxylase activity, involved in ABA catabolism. Member of the CYP707A gene family. CYP707A1 appears to play an important role in determining the ABA levels in dry seeds. Gene involved in postgermination growth. Overexpression of CYP707A1 leads to a decrease in ABA levels and a reduction in after-ripening period to break dormancy.; "cytochrome P…	T	'26.10'	'misc.cytochrome P450'	'(at4g19230 : 717.0) Encodes a protein with ABA 8'-hydroxylase activity, involved in ABA catabolism. Member of the CYP707A gene family. CYP707A1 appears to play an important role in determining the ABA levels in dry seeds. Gene involved in postgermination growth. Overexpression of CYP707A1 leads to a decrease in ABA levels and a reduction in after-ripening period to break dormancy.; "cytochrome P…	T
TCONS_00101478	Glyma09g35260	Glyma09g35260.N3	AT2G16800,AT4G35080	7	DT Late D55	DT	j	-	D55	1589	529	193	1 Domains	NicO superfamily	-	High-affinity nickel-transport protein; High affinity nickel transporters involved in the incorporation of nickel into H2-uptake hydrogenase and urease enzymes. Essential for the expression of catalytically active hydrogenase and urease. Ion uptake is dependent on proton motive force. HoxN in Alcaligenes eutrophus is thought to be an integral membrane protein with seven transmembrane helices. The…	coding	3.55838	coding	0.98115	0.0188498	'34.12'	'transport.metal'	'(at4g35080 : 268.0) high-affinity nickel-transport family protein; FUNCTIONS IN: nickel ion transmembrane transporter activity, metal ion binding; INVOLVED IN: nickel ion transport, metal ion transport, transmembrane transport; LOCATED IN: integral to membrane, chloroplast; CONTAINS InterPro DOMAIN/s: Nickel/cobalt transporter, high-affinity (InterPro:IPR011541); BEST Arabidopsis thaliana protei…	T
TCONS_00101479	Glyma09g35260	Glyma09g35260.2	AT2G16800,AT4G35080	7	DT Late D55	DT	=	-	D55	951	369	316	2 domains	NicO;TauE superfamily	-;-	High-affinity nickel-transport protein; High affinity nickel transporters involved in the incorporation of nickel into H2-uptake hydrogenase and urease enzymes. Essential for the expression of catalytically active hydrogenase and urease. Ion uptake is dependent on proton motive force. HoxN in Alcaligenes eutrophus is thought to be an integral membrane protein with seven transmembrane helices. The…	coding	3.31057	coding	1	1e-07	'34.12'	'transport.metal'	'(at4g35080 : 268.0) high-affinity nickel-transport family protein; FUNCTIONS IN: nickel ion transmembrane transporter activity, metal ion binding; INVOLVED IN: nickel ion transport, metal ion transport, transmembrane transport; LOCATED IN: integral to membrane, chloroplast; CONTAINS InterPro DOMAIN/s: Nickel/cobalt transporter, high-affinity (InterPro:IPR011541); BEST Arabidopsis thaliana protei…	T
TCONS_00101723	Glyma09g36540	Glyma09g36540.N3	AT5G61500	7	DT Late D55	DT	j	-	D55	1320	170	288	3 Domains	Autophagy_N superfamily;Autophagy_act_C superfamily;Autophagy_Cterm superfamily	C;-;-	Autophagocytosis associated protein (Atg3), N-terminal domain; Autophagocytosis is a starvation-induced process responsible for transport of cytoplasmic proteins to the lysosome/vacuole. Atg3 is a ubiquitin like modifier that is topologically similar to the canonical E2 enzyme. It catalyzes the conjugation of Atg8 and phosphatidylethanolamine.;Autophagocytosis associated protein, active-site doma…	coding	4.05949	coding	0.999993	6.76577e-06	'29.5.2'	'protein.degradation.autophagy'	'(at5g61500 : 454.0) ATG3; CONTAINS InterPro DOMAIN/s: Autophagy-related protein 3 (InterPro:IPR007135), Autophagy-related protein 3, C-terminal (InterPro:IPR019461), Autophagy-related protein 3, N-terminal (InterPro:IPR007134); Has 30201 Blast hits to 17322 proteins in 780 species: Archae - 12; Bacteria - 1396; Metazoa - 17338; Fungi - 3422; Plants - 5037; Viruses - 0; Other Eukaryotes - 2996 (s…	T
TCONS_00101725	Glyma09g36540	Glyma09g36540.N4	None Available	7	DT Late D55	DT	j	-	D55	576	422	23	NO NCBI CDD results	-	-	-	coding	1.49768	noncoding	8.72799e-07	0.999999	No Mercator Mapping
TCONS_00102718	Glyma09g41340	Glyma09g41340.N4	AT5G58380,AT5G07070	7	DT Late D55	DT	j	-	D55	2528	788	460	2 Domains	AMPKA_C_like superfamily;PKc_like superfamily	-;-	C-terminal regulatory domain of 5&apos;-AMP-activated protein kinase (AMPK) alpha subunit and similar domains; This family is composed of AMPKs, microtubule-associated protein/microtubule affinity regulating kinases (MARKs), yeast Kcc4p-like proteins, plant calcineurin B-Like (CBL)-interacting protein kinases (CIPKs), and similar proteins. They are serine/threonine protein kinases (STKs) that cat…	coding	7.07894	coding	1	1e-07	'29.4'	'protein.postranslational modification'	'(loc_os05g26820.1 : 549.0) no description available & (at5g58380 : 541.0) Encodes a CBL-interacting protein kinase with similarity to SOS protein kinase.; SOS3-interacting protein 1 (SIP1); FUNCTIONS IN: protein serine/threonine kinase activity, protein kinase activity, kinase activity, ATP binding; INVOLVED IN: signal transduction, protein amino acid phosphorylation; LOCATED IN: cellular_compon…	T
TCONS_00102721	Glyma09g41340	Glyma09g41340.3	AT5G58380,AT5G07070	7	DT Late D55	DT	=	-	D35,D45,D55	2538	898	460	2 Domains	AMPKA_C_like superfamily;PKc_like superfamily	-;-	C-terminal regulatory domain of 5&apos;-AMP-activated protein kinase (AMPK) alpha subunit and similar domains; This family is composed of AMPKs, microtubule-associated protein/microtubule affinity regulating kinases (MARKs), yeast Kcc4p-like proteins, plant calcineurin B-Like (CBL)-interacting protein kinases (CIPKs), and similar proteins. They are serine/threonine protein kinases (STKs) that cat…	coding	7.07564	coding	1	1e-07	'29.4'	'protein.postranslational modification'	'(loc_os05g26820.1 : 549.0) no description available & (at5g58380 : 541.0) Encodes a CBL-interacting protein kinase with similarity to SOS protein kinase.; SOS3-interacting protein 1 (SIP1); FUNCTIONS IN: protein serine/threonine kinase activity, protein kinase activity, kinase activity, ATP binding; INVOLVED IN: signal transduction, protein amino acid phosphorylation; LOCATED IN: cellular_compon…	T
TCONS_00103781	Glyma10g03950	Glyma10g03950.1	AT4G16430,AT2G46510	7	DT Late D55	DT	=	+	D55	2250	428	504	3 Domains	HLH superfamily;bHLH-MYC_N superfamily;ACT superfamily	-;-;-	Helix-loop-helix domain, found in specific DNA- binding proteins that act as transcription factors; 60-100 amino acids long. A DNA-binding basic region is followed by two alpha-helices separated by a variable loop region; HLH forms homo- and heterodimers, dimerization creates a parallel, left-handed, four helix bundle; the basic region N-terminal to the first amphipathic helix mediates high-affin…	coding	5.69082	coding	0.999932	6.76486e-05	'27.3.6'	'RNA.regulation of transcription.bHLH,Basic Helix-Loop-Helix family'	'(at4g16430 : 436.0) basic helix-loop-helix (bHLH) DNA-binding superfamily protein; FUNCTIONS IN: DNA binding, sequence-specific DNA binding transcription factor activity; INVOLVED IN: regulation of transcription; LOCATED IN: nucleus; EXPRESSED IN: 22 plant structures; EXPRESSED DURING: 13 growth stages; CONTAINS InterPro DOMAIN/s: Helix-loop-helix DNA-binding domain (InterPro:IPR001092), Helix-l…	T
TCONS_00104032	Glyma10g05080	Glyma10g05080.N3	AT3G53680,AT2G37520	7	DT Late D55	DT	j	+	D55	3232	524	438	NO NCBI CDD results	-	-	-	coding	7.95441	coding	1	1e-07	'27.3.99'	'RNA.regulation of transcription.unclassified'	'(at2g37520 : 266.0) Acyl-CoA N-acyltransferase with RING/FYVE/PHD-type zinc finger domain; FUNCTIONS IN: DNA binding, zinc ion binding; INVOLVED IN: regulation of transcription, DNA-dependent; LOCATED IN: nucleus; EXPRESSED IN: 23 plant structures; EXPRESSED DURING: 15 growth stages; CONTAINS InterPro DOMAIN/s: Zinc finger, PHD-type, conserved site (InterPro:IPR019786), Zinc finger, PHD-type (In…	T
TCONS_00104544	Glyma10g08280	Glyma10g08280.1	AT3G52800,AT2G36320	7	DT Late D55	DT	=	+	D55	1106	205	177	2 Domains	zf-AN1 superfamily;zf-A20 superfamily	-;-	AN1-like Zinc finger; Zinc finger at the C-terminus of An1, a ubiquitin-like protein in Xenopus laevis. The following pattern describes the zinc finger. C-X2-C-X(9-12)-C-X(1-2)-C-X4-C-X2-H-X5-H-X-C Where X can be any amino acid, and numbers in brackets indicate the number of residues.;A20-like zinc finger; The A20 Zn-finger of bovine/human Rabex5/rabGEF1 is a Ubiquitin Binding Domain. The zinc fi…	coding	1.41059	coding	0.984872	0.0151279	'27.3.99'	'RNA.regulation of transcription.unclassified'	'(at2g36320 : 159.0) A20/AN1-like zinc finger family protein; FUNCTIONS IN: DNA binding, zinc ion binding; INVOLVED IN: biological_process unknown; LOCATED IN: cellular_component unknown; EXPRESSED IN: 25 plant structures; EXPRESSED DURING: 15 growth stages; CONTAINS InterPro DOMAIN/s: Zinc finger, AN1-type (InterPro:IPR000058), Zinc finger, A20-type (InterPro:IPR002653); BEST Arabidopsis thalian…	T
TCONS_00104782	Glyma10g11100	Glyma10g11100.N3	AT3G54720,AT5G19740	7	DT Late D55	DT	j	+	D55	2588	199	695	3 Domains	Zinc_peptidase_like superfamily;PA superfamily;TFR_dimer superfamily	-;-;-	Zinc peptidases M18, M20, M28, and M42; Zinc peptidases play vital roles in metabolic and signaling pathways throughout all kingdoms of life. This family corresponds to several clans in the MEROPS database, including the MH clan, which contains 4 families (M18, M20, M28, M42). The peptidase M20 family includes carboxypeptidases such as the glutamate carboxypeptidase from Pseudomonas, the thermost…	coding	6.28632	coding	1	1e-07	'29.5'	'protein.degradation'	'(at3g54720 : 700.0) Encodes glutamate carboxypeptidase. Various alleles show-increased cotyledon number and rate of leaf initiation, show transformation of leaves to cotyledons, altered flowering time and photomorphogenesis and an increased level of cytokinin biosynthesis. Involved in ethylene enhanced hypocotyl elongation in the light. Strong genetic interaction between TGH and AMP1.; ALTERED M…	T
TCONS_00104785	Glyma10g11100	Glyma10g11100.N4	AT3G54720,AT5G19740	7	DT Late D55	DT	j	+	D55	2856	103	491	2 Domains	Zinc_peptidase_like superfamily;PA superfamily	-;N	Zinc peptidases M18, M20, M28, and M42; Zinc peptidases play vital roles in metabolic and signaling pathways throughout all kingdoms of life. This family corresponds to several clans in the MEROPS database, including the MH clan, which contains 4 families (M18, M20, M28, M42). The peptidase M20 family includes carboxypeptidases such as the glutamate carboxypeptidase from Pseudomonas, the thermost…	coding	4.57253	coding	1	1e-07	'29.5'	'protein.degradation'	'(loc_os03g57660.1 : 469.0) no description available & (at3g54720 : 449.0) Encodes glutamate carboxypeptidase. Various alleles show-increased cotyledon number and rate of leaf initiation, show transformation of leaves to cotyledons, altered flowering time and photomorphogenesis and an increased level of cytokinin biosynthesis. Involved in ethylene enhanced hypocotyl elongation in the light. Stron…	T
TCONS_00107382	Glyma10g35130	Glyma10g35130.1	AT3G10405	7	DT Late D55	DT	=	+	D55	1046	142	201	1 Domains	DUF3783 superfamily	-	Domain of unknown function (DUF3783); This presumed domain is functionally uncharacterized. This domain family is found in bacteria, archaea and eukaryotes, and is approximately 60 amino acids in length.	coding	4.37888	coding	0.996548	0.00345196	'35.2'	'not assigned.unknown'	'(loc_os10g39800.1 : 220.0) no description available & (at3g10405 : 205.0) unknown protein; FUNCTIONS IN: molecular_function unknown; INVOLVED IN: pollen development; LOCATED IN: chloroplast; Has 44 Blast hits to 44 proteins in 20 species: Archae - 0; Bacteria - 4; Metazoa - 0; Fungi - 0; Plants - 39; Viruses - 0; Other Eukaryotes - 1 (source: NCBI BLink). & (reliability: 410.0) & (original descr…	T
TCONS_00107385	Glyma10g35130	Glyma10g35130.N4	None Available	7	DT Late D55	DT	j	+	D55	1467	142	88	NO NCBI CDD results	-	-	-	coding	2.62497	noncoding	0.0737352	0.926265	'35.2'	'not assigned.unknown'	' no hits & (original description: Glyma10g35130.N4)'	T
TCONS_00107489	Glyma10g35550	Glyma10g35550.N2	AT2G39220	7	DT Late D55	DT	j	+	D25,D30,D35,D45,D55	4614	845	463	1 Domains	Patatin_and_cPLA2 superfamily	-	Patatins and Phospholipases; Patatin-like phospholipase. This family consists of various patatin glycoproteins from plants. The patatin protein accounts for up to 40% of the total soluble protein in potato tubers. Patatin is a storage protein, but it also has the enzymatic activity of a lipid acyl hydrolase, catalyzing the cleavage of fatty acids from membrane lipids. Members of this family have …	coding	4.38079	coding	1	1.68308e-07	'33.1'	'development.storage proteins'	'(at2g39220 : 592.0) PATATIN-like protein 6 (PLP6); FUNCTIONS IN: nutrient reservoir activity; INVOLVED IN: metabolic process, lipid metabolic process; EXPRESSED IN: 22 plant structures; EXPRESSED DURING: 13 growth stages; CONTAINS InterPro DOMAIN/s: Acyl transferase/acyl hydrolase/lysophospholipase (InterPro:IPR016035), Patatin (InterPro:IPR002641); BEST Arabidopsis thaliana protein match is: pa…	T
TCONS_00107490	Glyma10g35550	Glyma10g35550.1	AT2G39220	7	DT Late D55	DT	=	+	D25,D30,D35,D45,D55	2728	741	463	1 Domains	Patatin_and_cPLA2 superfamily	-	Patatins and Phospholipases; Patatin-like phospholipase. This family consists of various patatin glycoproteins from plants. The patatin protein accounts for up to 40% of the total soluble protein in potato tubers. Patatin is a storage protein, but it also has the enzymatic activity of a lipid acyl hydrolase, catalyzing the cleavage of fatty acids from membrane lipids. Members of this family have …	coding	4.40923	coding	0.999692	0.000307579	'33.1'	'development.storage proteins'	'(at2g39220 : 592.0) PATATIN-like protein 6 (PLP6); FUNCTIONS IN: nutrient reservoir activity; INVOLVED IN: metabolic process, lipid metabolic process; EXPRESSED IN: 22 plant structures; EXPRESSED DURING: 13 growth stages; CONTAINS InterPro DOMAIN/s: Acyl transferase/acyl hydrolase/lysophospholipase (InterPro:IPR016035), Patatin (InterPro:IPR002641); BEST Arabidopsis thaliana protein match is: pa…	T
TCONS_00108556	Glyma10g41630	Glyma10g41630.1	AT1G15060,AT1G73750	7	DT Late D55	DT	=	+	D45,D55	2387	40	585	NO NCBI CDD results	-	-	-	coding	10.3326	coding	0.999991	8.7493e-06	'35.2'	'not assigned.unknown'	'(at1g15060 : 676.0) Uncharacterised conserved protein UCP031088, alpha/beta hydrolase; LOCATED IN: chloroplast; EXPRESSED IN: 23 plant structures; EXPRESSED DURING: 14 growth stages; CONTAINS InterPro DOMAIN/s: Uncharacterised conserved protein UCP031088, alpha/beta hydrolase, At1g15070 (InterPro:IPR016969), Alpha/beta hydrolase fold-1 (InterPro:IPR000073); BEST Arabidopsis thaliana protein matc…	T
TCONS_00108705	Glyma10g42300	Glyma10g42300.N7	AT1G25520,AT1G68650	7	DT Late D55	DT	j	+	D55	803	231	185	2 Domains	UPF0016 superfamily;UPF0016 superfamily	-;C	Uncharacterized protein family UPF0016; This family contains integral membrane proteins of unknown function. Most members of the family contain two copies of a region that contains an EXGD motif. Each of these regions contains three predicted transmembrane regions.;Uncharacterized protein family UPF0016; This family contains integral membrane proteins of unknown function. Most members of the fami…	coding	2.68144	coding	0.987757	0.012243	'35.2'	'not assigned.unknown'	'(at1g68650 : 253.0) Uncharacterized protein family (UPF0016); FUNCTIONS IN: molecular_function unknown; INVOLVED IN: biological_process unknown; LOCATED IN: membrane; EXPRESSED IN: 22 plant structures; EXPRESSED DURING: 13 growth stages; CONTAINS InterPro DOMAIN/s: Uncharacterised protein family UPF0016 (InterPro:IPR001727); BEST Arabidopsis thaliana protein match is: Uncharacterized protein fam…	T
TCONS_00108711	Glyma10g42300	Glyma10g42300.6	AT1G25520,AT1G68650	7	DT Late D55	DT	=	+	D55	1024	165	229	2 Domains	UPF0016 superfamily;UPF0016 superfamily	-;-	Uncharacterized protein family UPF0016; This family contains integral membrane proteins of unknown function. Most members of the family contain two copies of a region that contains an EXGD motif. Each of these regions contains three predicted transmembrane regions.;Uncharacterized protein family UPF0016; This family contains integral membrane proteins of unknown function. Most members of the fami…	coding	3.76205	coding	1	1e-07	'35.2'	'not assigned.unknown'	'(at1g68650 : 317.0) Uncharacterized protein family (UPF0016); FUNCTIONS IN: molecular_function unknown; INVOLVED IN: biological_process unknown; LOCATED IN: membrane; EXPRESSED IN: 22 plant structures; EXPRESSED DURING: 13 growth stages; CONTAINS InterPro DOMAIN/s: Uncharacterised protein family UPF0016 (InterPro:IPR001727); BEST Arabidopsis thaliana protein match is: Uncharacterized protein fam…	T
TCONS_00109010	Glyma10g43360	Glyma10g43360.N2	AT5G08580,AT4G27790	7	DT Late D55	DT	j	+	D55	1191	162	338	NO NCBI CDD results	-	-	-	coding	6.77468	coding	1	1.58675e-07	'30.3'	'signalling.calcium'	'(at5g08580 : 427.0) Calcium-binding EF hand family protein; FUNCTIONS IN: calcium ion binding; INVOLVED IN: biological_process unknown; LOCATED IN: plasma membrane; EXPRESSED IN: 23 plant structures; EXPRESSED DURING: 13 growth stages; CONTAINS InterPro DOMAIN/s: EF-Hand 1, calcium-binding site (InterPro:IPR018247), EF-HAND 2 (InterPro:IPR018249), EF-hand-like domain (InterPro:IPR011992), Calciu…	T
TCONS_00109014	Glyma10g43360	Glyma10g43360.1	AT5G08580,AT4G27790	7	DT Late D55	DT	=	+	D45,D55	1733	149	368	1 Domains	EFh superfamily	-	EF-hand, calcium binding motif; A diverse superfamily of calcium sensors and calcium signal modulators; most examples in this alignment model have 2 active canonical EF hands. Ca2+ binding induces a conformational change in the EF-hand motif, leading to the activation or inactivation of target proteins. EF-hands tend to occur in pairs or higher copy numbers.	coding	7.8738	coding	0.999833	0.000167063	'30.3'	'signalling.calcium'	'(at5g08580 : 463.0) Calcium-binding EF hand family protein; FUNCTIONS IN: calcium ion binding; INVOLVED IN: biological_process unknown; LOCATED IN: plasma membrane; EXPRESSED IN: 23 plant structures; EXPRESSED DURING: 13 growth stages; CONTAINS InterPro DOMAIN/s: EF-Hand 1, calcium-binding site (InterPro:IPR018247), EF-HAND 2 (InterPro:IPR018249), EF-hand-like domain (InterPro:IPR011992), Calciu…	T
TCONS_00109596	Glyma10g02370	Glyma10g02370.N2	AT2G47800,AT3G62700	7	DT Late D55	DT	j	-	D25,D30,D35,D40,D45,D55	5660	117	1501	4 Domains	ABC_ATPase superfamily;ABC_ATPase superfamily;ABC_membrane superfamily;ABC_membrane superfamily	-;-;-;N	ATP-binding cassette transporter nucleotide-binding domain; ABC transporters are a large family of proteins involved in the transport of a wide variety of different compounds, like sugars, ions, peptides, and more complex organic molecules. The nucleotide-binding domain shows the highest similarity between all members of the family. ABC transporters are a subset of nucleotide hydrolases that cont…	coding	16.7175	coding	1	1e-07	'34.16'	'transport.ABC transporters and multidrug resistance systems'	'(at2g47800 : 2038.0) Encodes a plasma membrane localized ATPase transporter involved in multidrug transport. The expression of this gene is upregulated by herbicide safeners such as benoxacor, fluxofenim and fenclorim.; multidrug resistance-associated protein 4 (MRP4); FUNCTIONS IN: ATPase activity, coupled to transmembrane movement of substances, folic acid transporter activity; INVOLVED IN: re…	T
TCONS_00109601	Glyma10g02370	Glyma10g02370.1	AT2G47800,AT3G62700	7	DT Late D55	DT	=	-	D35,D45	6219	676	1501	4 Domains	ABC_ATPase superfamily;ABC_ATPase superfamily;ABC_membrane superfamily;ABC_membrane superfamily	-;-;-;N	ATP-binding cassette transporter nucleotide-binding domain; ABC transporters are a large family of proteins involved in the transport of a wide variety of different compounds, like sugars, ions, peptides, and more complex organic molecules. The nucleotide-binding domain shows the highest similarity between all members of the family. ABC transporters are a subset of nucleotide hydrolases that cont…	coding	16.6146	coding	1	1e-07	'34.16'	'transport.ABC transporters and multidrug resistance systems'	'(at2g47800 : 2038.0) Encodes a plasma membrane localized ATPase transporter involved in multidrug transport. The expression of this gene is upregulated by herbicide safeners such as benoxacor, fluxofenim and fenclorim.; multidrug resistance-associated protein 4 (MRP4); FUNCTIONS IN: ATPase activity, coupled to transmembrane movement of substances, folic acid transporter activity; INVOLVED IN: re…	T
TCONS_00109667	Glyma10g02660	Glyma10g02660.N2	AT5G40200,AT2G47940	7	DT Late D55	DT	j	-	D55	3381	159	402	3 Domains	PDZ superfamily;Tryp_SPc superfamily;COG3591 superfamily	C;-;-	PDZ domain, also called DHR (Dlg homologous region) or GLGF (after a conserved sequence motif). Many PDZ domains bind C-terminal polypeptides, though binding to internal (non-C-terminal) polypeptides and even to lipids has been demonstrated. Heterodimerization through PDZ-PDZ domain interactions adds to the domain&apos;s versatility, and PDZ domain-mediated interactions may be modulated dynamical…	coding	5.99269	coding	1	4.78844e-07	'29.5.5'	'protein.degradation.serine protease'	'(at2g47940 : 556.0) Encodes DegP2 protease (DEGP2); nuclear gene for chloroplast product.; DEGP protease 2 (DEGP2); FUNCTIONS IN: serine-type peptidase activity, serine-type endopeptidase activity; INVOLVED IN: photosystem II repair, proteolysis; LOCATED IN: chloroplast stromal thylakoid, chloroplast thylakoid membrane, chloroplast; EXPRESSED IN: 22 plant structures; EXPRESSED DURING: 13 growth …	T
TCONS_00109815	Glyma10g03510	Glyma10g03510.N3	AT3G63310,AT1G03070	7	DT Late D55	DT	j	-	D55	2411	141	136	1 Domains	BI-1-like superfamily	C	BAX inhibitor (BI)-1/YccA-like protein family; Mammalian members of the BAX inhibitor (BI)-1 like family of small transmembrane proteins have been shown to have an antiapoptotic effect either by stimulating the antiapoptotic function of Bcl-2, a well-characterized oncogene, or by inhibiting the proapoptotic effect of Bax, another member of the Bcl-2 family. Their broad tissue distribution and hig…	coding	2.16489	noncoding	0.0885162	0.911484	'35.1'	'not assigned.no ontology'	'(at3g63310 : 152.0) Mediates cell elongation in brassinosteroid signaling.; BRZ-INSENSITIVE-LONG HYPOCOTYLS 4 (BIL4); CONTAINS InterPro DOMAIN/s: Inhibitor of apoptosis-promoting Bax1 related (InterPro:IPR006214); BEST Arabidopsis thaliana protein match is: Bax inhibitor-1 family protein (TAIR:AT1G03070.2); Has 5145 Blast hits to 5145 proteins in 1455 species: Archae - 0; Bacteria - 2761; Metazo…	T
TCONS_00109817	Glyma10g03510	Glyma10g03510.N2	AT1G03070,AT4G02690	7	DT Late D55	DT	j	-	D40,D55	1140	43	242	1 Domains	BI-1-like superfamily	-	BAX inhibitor (BI)-1/YccA-like protein family; Mammalian members of the BAX inhibitor (BI)-1 like family of small transmembrane proteins have been shown to have an antiapoptotic effect either by stimulating the antiapoptotic function of Bcl-2, a well-characterized oncogene, or by inhibiting the proapoptotic effect of Bax, another member of the Bcl-2 family. Their broad tissue distribution and hig…	coding	2.93684	coding	0.999832	0.000168494	'35.1'	'not assigned.no ontology'	'(at1g03070 : 303.0) Bax inhibitor-1 family protein; FUNCTIONS IN: glutamate binding; INVOLVED IN: biological_process unknown; LOCATED IN: cellular_component unknown; EXPRESSED IN: 24 plant structures; EXPRESSED DURING: 15 growth stages; CONTAINS InterPro DOMAIN/s: Inhibitor of apoptosis-promoting Bax1 related (InterPro:IPR006214); BEST Arabidopsis thaliana protein match is: Bax inhibitor-1 famil…	T
TCONS_00113640	Glyma10g37770	Glyma10g37770.1	AT5G23920,AT5G52420	7	DT Late D55	DT	=	-	D10,D25,D30,D40,D55	750	198	249	1 domains	-	-	-	coding	2.88701	coding	1	1e-07	'35.2'	'not assigned.unknown'	'(at5g52420 : 179.0) unknown protein; FUNCTIONS IN: molecular_function unknown; INVOLVED IN: biological_process unknown; LOCATED IN: endoplasmic reticulum; EXPRESSED IN: 24 plant structures; EXPRESSED DURING: 13 growth stages; BEST Arabidopsis thaliana protein match is: unknown protein (TAIR:AT5G23920.1); Has 30201 Blast hits to 17322 proteins in 780 species: Archae - 12; Bacteria - 1396; Metazoa…	T
TCONS_00113880	Glyma10g38950	Glyma10g38950.5	AT4G38225	7	DT Late D55	DT	=	-	D55	1677	173	396	NO NCBI CDD results	-	-	-	coding	5.99601	coding	0.999785	0.000215359	'35.2'	'not assigned.unknown'	'(at4g38225 : 336.0) unknown protein; FUNCTIONS IN: molecular_function unknown; INVOLVED IN: biological_process unknown; LOCATED IN: chloroplast; EXPRESSED IN: 21 plant structures; EXPRESSED DURING: 13 growth stages; Has 35333 Blast hits to 34131 proteins in 2444 species: Archae - 798; Bacteria - 22429; Metazoa - 974; Fungi - 991; Plants - 531; Viruses - 0; Other Eukaryotes - 9610 (source: NCBI B…	T
TCONS_00113881	Glyma10g38950	Glyma10g38950.1	AT4G38225	7	DT Late D55	DT	=	-	D25,D30,D35,D55	1671	173	394	NO NCBI CDD results	-	-	-	coding	5.99351	coding	1	1e-07	'35.2'	'not assigned.unknown'	'(at4g38225 : 341.0) unknown protein; FUNCTIONS IN: molecular_function unknown; INVOLVED IN: biological_process unknown; LOCATED IN: chloroplast; EXPRESSED IN: 21 plant structures; EXPRESSED DURING: 13 growth stages; Has 35333 Blast hits to 34131 proteins in 2444 species: Archae - 798; Bacteria - 22429; Metazoa - 974; Fungi - 991; Plants - 531; Viruses - 0; Other Eukaryotes - 9610 (source: NCBI B…	T
TCONS_00114110	Glyma10g40390	Glyma10g40390.2	AT1G49970,AT1G09130	7	DT Late D55	DT	=	-	D45,D55	1788	135	417	2 domains	S14_ClpP_2;crotonase-like superfamily	-;-	Caseinolytic protease (ClpP) is an ATP-dependent, highly conserved serine protease; Clp protease (caseinolytic protease	coding	3.38417	coding	1	1e-07	'29.5.5'	'protein.degradation.serine protease'	'(at1g49970 : 477.0) Encodes a ClpP-related sequence. Though similar to ClpP proteins, this does not contains the highly conserved catalytic triad of Ser-type proteases (Ser-His-Asp). The name reflects nomenclature described in Adam et. al (2001).; CLP protease proteolytic subunit 1 (CLPR1); FUNCTIONS IN: serine-type endopeptidase activity; INVOLVED IN: proteolysis; LOCATED IN: chloroplastic endo…	T
TCONS_00114111	Glyma10g40390	Glyma10g40390.N3	None Available	7	DT Late D55	DT	j	-	D45,D55	974	196	41	NO NCBI CDD results	-	-	-	coding	2.42696	noncoding	6.76564e-07	0.999999	'35.2'	'not assigned.unknown'	' no hits & (original description: Glyma10g40390.N3)'	T
TCONS_00115628	Glyma11g01960	Glyma11g01960.N6	AT4G23860	7	DT Late D55	DT	j	+	D55	1611	296	389	NO NCBI CDD results	-	-	-	coding	4.70422	coding	1	1e-07	'29.5'	'protein.degradation'	'(loc_os06g33810.1 : 351.0) no description available & (at4g23860 : 343.0) PHD finger protein-related; FUNCTIONS IN: ubiquitin-protein ligase activity, zinc ion binding; INVOLVED IN: biological_process unknown; LOCATED IN: cytoplasm; EXPRESSED IN: 20 plant structures; EXPRESSED DURING: 13 growth stages; CONTAINS InterPro DOMAIN/s: Zinc finger, PHD-type (InterPro:IPR001965), Zinc finger, N-recogni…	T
TCONS_00115630	Glyma11g01960	Glyma11g01960.4	AT4G23860	7	DT Late D55	DT	=	+	D55	1807	307	420	NO NCBI CDD results	-	-	-	coding	5.1965	coding	1	1e-07	'29.5'	'protein.degradation'	'(loc_os06g33810.1 : 398.0) no description available & (at4g23860 : 392.0) PHD finger protein-related; FUNCTIONS IN: ubiquitin-protein ligase activity, zinc ion binding; INVOLVED IN: biological_process unknown; LOCATED IN: cytoplasm; EXPRESSED IN: 20 plant structures; EXPRESSED DURING: 13 growth stages; CONTAINS InterPro DOMAIN/s: Zinc finger, PHD-type (InterPro:IPR001965), Zinc finger, N-recogni…	T
TCONS_00115730	Glyma11g02270	Glyma11g02270.N3	AT1G64110,AT4G28000	7	DT Late D55	DT	j	+	D45	3677	2333	299	7 Domains	AAA superfamily;Mg_chelatase superfamily;AAA_17 superfamily;RecA-like_NTPases superfamily;RNA_helicase superfamily;ABC_ATPase superfamily;NK superfamily	-;C;-;C;C;-;C	The AAA+ (ATPases Associated with a wide variety of cellular Activities) superfamily represents an ancient group of ATPases belonging to the ASCE (for additional strand, catalytic E) division of the P-loop NTPase fold. The ASCE division also includes ABC, RecA-like, VirD4-like, PilT-like, and SF1/2 helicases. Members of the AAA+ ATPases function as molecular chaperons, ATPase subunits of protease…	coding	5.10566	coding	1	1e-07	'29.5.9'	'protein.degradation.AAA type'	'(at1g64110 : 496.0) P-loop containing nucleoside triphosphate hydrolases superfamily protein; FUNCTIONS IN: nucleoside-triphosphatase activity, ATPase activity, nucleotide binding, ATP binding; LOCATED IN: endomembrane system; EXPRESSED IN: 8 plant structures; EXPRESSED DURING: L mature pollen stage, M germinated pollen stage, LP.04 four leaves visible, 4 anthesis, petal differentiation and expa…	T
TCONS_00115733	Glyma11g02270	Glyma11g02270.2	AT1G64110,AT4G28000	7	DT Late D55	DT	=	+	D20,D35,D45,D55	3144	180	839	6 Domains	AAA superfamily;Mg_chelatase superfamily;AAA_17 superfamily;RecA-like_NTPases superfamily;ABC_ATPase superfamily;RNA_helicase superfamily	-;C;-;C;-;C	The AAA+ (ATPases Associated with a wide variety of cellular Activities) superfamily represents an ancient group of ATPases belonging to the ASCE (for additional strand, catalytic E) division of the P-loop NTPase fold. The ASCE division also includes ABC, RecA-like, VirD4-like, PilT-like, and SF1/2 helicases. Members of the AAA+ ATPases function as molecular chaperons, ATPase subunits of protease…	coding	8.40428	coding	1	4.38375e-07	'29.5.9'	'protein.degradation.AAA type'	'(at1g64110 : 1045.0) P-loop containing nucleoside triphosphate hydrolases superfamily protein; FUNCTIONS IN: nucleoside-triphosphatase activity, ATPase activity, nucleotide binding, ATP binding; LOCATED IN: endomembrane system; EXPRESSED IN: 8 plant structures; EXPRESSED DURING: L mature pollen stage, M germinated pollen stage, LP.04 four leaves visible, 4 anthesis, petal differentiation and exp…	T
TCONS_00115884	Glyma11g02980	Glyma11g02980.N2	AT4G11910,AT4G22920	7	DT Late D55	DT	j	+	D25,D30,D35,D45,D55	2126	1304	168	1 Domains	Staygreen superfamily	N	Staygreen protein; This family of proteins have been implicated in chlorophyll degradation. Intriguingly members of this family are also found in non-photosynthetic bacteria.	coding	3.53353	coding	0.980745	0.0192551	'35.2'	'not assigned.unknown'	'(at4g22920 : 203.0) Similar to the tomato senescence-inducible chloroplast stay-green protein 1. It is upregulated during maximal senescence in the Arabidopsis life cycle, especially in senescent leaves.; NON-YELLOWING 1 (NYE1); FUNCTIONS IN: molecular_function unknown; INVOLVED IN: chlorophyll catabolic process; LOCATED IN: chloroplast; EXPRESSED IN: 22 plant structures; EXPRESSED DURING: 14 gr…	T
TCONS_00116399	Glyma11g05670	Glyma11g05670.N5	AT2G02760,AT3G57870	7	DT Late D55	DT	j	+	D55	1159	82	159	1 Domains	UBCc superfamily	-	Ubiquitin-conjugating enzyme E2, catalytic (UBCc) domain. This is part of the ubiquitin-mediated protein degradation pathway in which a thiol-ester linkage forms between a conserved cysteine and the C-terminus of ubiquitin and complexes with ubiquitin protein ligase enzymes, E3. This pathway regulates many fundamental cellular processes. There are also other E2s which form thiol-ester linkages wi…	coding	1.42451	coding	0.989376	0.0106244	'29.5.11.3'	'protein.degradation.ubiquitin.E2'	'(loc_os03g03130.1 : 303.0) no description available & (at3g57870 : 296.0) Encodes a SUMO liagse that directs the attachment of the small protein SUMO to target proteins via an isopeptide bond. This enzyme is localized to the nucleus and plants with reduced levels of this protein show higher sensitivity to ABA in root growth inhibition assays. It has high similarity to the yeast UBC9 SUMO ligase …	T
TCONS_00116640	Glyma11g06960	Glyma11g06960.N5	AT4G36730,AT2G35530	7	DT Late D55	DT	j	+	D55	1596	279	163	1 Domains	MFMR superfamily	-	G-box binding protein MFMR; This region is found to the N-terminus of the pfam00170 transcription factor domain. It is between 150 and 200 amino acids in length. The N-terminal half is rather rich in proline residues and has been termed the PRD (proline rich domain), whereas the C-terminal half is more polar and has been called the MFMR (multifunctional mosaic region). It has been suggested that …	coding	3.27267	coding	0.751445	0.248555	'27.3.35'	'RNA.regulation of transcription.bZIP transcription factor family'	'(gnl|cdd|71217 : 109.0) no description available & (ipr012900 : 100.97727) G-box binding, MFMR & (at4g36730 : 100.0) member of a gene family encoding basic leucine zipper proteins (GBFs) which bind the G-box; G-box binding factor 1 (GBF1); CONTAINS InterPro DOMAIN/s: Basic-leucine zipper (bZIP) transcription factor (InterPro:IPR004827), G-box binding, MFMR (InterPro:IPR012900), bZIP transcriptio…	T
TCONS_00116645	Glyma11g06960	Glyma11g06960.2	AT4G36730,AT2G35530	7	DT Late D55	DT	=	+	D55	2181	494	344	6 Domains	B_zip1 superfamily;MFMR superfamily;Shugoshin_N superfamily;bZIP_Maf superfamily;Cep57_CLD_2 superfamily;DUF904 superfamily	-;-;-;N;-;C	basic leucine zipper DNA-binding and multimerization region of GCN4 and related proteins; Basic leucine zipper (bZIP) transcription factors act in networks of homo- and hetero-dimers in the regulation in a diverse set of cellular pathways. Classical leucine zippers have alpha helices with leucine residues 7 amino acids apart, which stabilize dimerization with a parallel leucine zipper domain. Dim…	coding	2.20835	coding	1	1e-07	'27.3.35'	'RNA.regulation of transcription.bZIP transcription factor family'	'(at4g36730 : 216.0) member of a gene family encoding basic leucine zipper proteins (GBFs) which bind the G-box; G-box binding factor 1 (GBF1); CONTAINS InterPro DOMAIN/s: Basic-leucine zipper (bZIP) transcription factor (InterPro:IPR004827), G-box binding, MFMR (InterPro:IPR012900), bZIP transcription factor, bZIP-1 (InterPro:IPR011616); BEST Arabidopsis thaliana protein match is: basic region/l…	T
TCONS_00117158	Glyma11g09330	Glyma11g09330.1	AT2G17370,AT1G76490	7	DT Late D55	DT	=	+	D55	2299	145	555	1 Domains	HMG-CoA_reductase superfamily	-	Hydroxymethylglutaryl-coenzyme A (HMG-CoA) reductase (HMGR); Hydroxymethylglutaryl-coenzyme A (HMG-CoA) reductase (HMGR) is a tightly regulated enzyme, which catalyzes the synthesis of coenzyme A and mevalonate in isoprenoid synthesis. In mammals, this is the rate limiting committed step in cholesterol biosynthesis. Bacteria, such as Pseudomonas mevalonii, which rely solely on mevalonate for thei…	coding	9.26858	coding	0.999964	3.569e-05	'16.1.2.3'	'secondary metabolism.isoprenoids.mevalonate pathway.HMG-CoA reductase'	'(q41438|hmdh3_soltu : 756.0) 3-hydroxy-3-methylglutaryl-coenzyme A reductase 3 (EC 1.1.1.34) (HMG-CoA reductase 3) (HMG3.3) - Solanum tuberosum (Potato) & (at1g76490 : 738.0) Encodes a 3-hydroxy-3-methylglutaryl coenzyme A reductase, which is involved in melavonate biosynthesis and performs the first committed step in isoprenoid biosynthesis. Expression is activated in dark in leaf tissue but no…	T
TCONS_00117341	Glyma11g10340	Glyma11g10340.2	AT5G28830,AT4G38810	7	DT Late D55	DT	=	+	D30,D35	915	171	242	NO NCBI CDD results	-	-	-	coding	5.25253	coding	0.999997	3.13838e-06	'30.3'	'signalling.calcium'	'(at4g38810 : 243.0) Calcium-binding EF-hand family protein; FUNCTIONS IN: calcium ion binding; LOCATED IN: cellular_component unknown; EXPRESSED IN: 23 plant structures; EXPRESSED DURING: 13 growth stages; CONTAINS InterPro DOMAIN/s: EF-Hand 1, calcium-binding site (InterPro:IPR018247), EF-HAND 2 (InterPro:IPR018249), Calcium-binding EF-hand (InterPro:IPR002048); BEST Arabidopsis thaliana protei…	T
TCONS_00117342	Glyma11g10340	Glyma11g10340.1	AT5G28830,AT4G38810	7	DT Late D55	DT	=	+	D20,D25,D30,D35,D55	1654	171	376	NO NCBI CDD results	-	-	-	coding	10.632	coding	0.999937	6.33138e-05	'30.3'	'signalling.calcium'	'(at4g38810 : 448.0) Calcium-binding EF-hand family protein; FUNCTIONS IN: calcium ion binding; LOCATED IN: cellular_component unknown; EXPRESSED IN: 23 plant structures; EXPRESSED DURING: 13 growth stages; CONTAINS InterPro DOMAIN/s: EF-Hand 1, calcium-binding site (InterPro:IPR018247), EF-HAND 2 (InterPro:IPR018249), Calcium-binding EF-hand (InterPro:IPR002048); BEST Arabidopsis thaliana protei…	T
TCONS_00117553	Glyma11g11430	Glyma11g11430.N2	None Available	7	DT Late D55	DT	j	+	D45,D55	1173	598	65	NO NCBI CDD results	-	-	-	coding	5.46341	noncoding	0.118821	0.881179	'35.2'	'not assigned.unknown'	' no hits & (original description: Glyma11g11430.N2)'	T
TCONS_00117556	Glyma11g11430	Glyma11g11430.1	AT2G17840,AT4G35985	7	DT Late D55	DT	=	+	D45,D55	1622	36	431	1 Domains	Senescence superfamily	-	Senescence-associated protein; This family contains a number of plant senescence-associated proteins of approximately 450 residues in length. In Hemerocallis, petals have a genetically based program that leads to senescence and cell death approximately 24 hours after the flower opens, and it is believed that senescence proteins produced around that time have a role in this program. This family ex…	coding	7.47414	coding	0.999905	9.47545e-05	'33.99'	'development.unspecified'	'(gnl|cdd|70383 : 434.0) no description available & (at2g17840 : 395.0) Identified as drought-inducible gene by differential hybridization. Upregulated by high light, drought, cold and salt stress determined by microarray analysis.; EARLY-RESPONSIVE TO DEHYDRATION 7 (ERD7); FUNCTIONS IN: molecular_function unknown; INVOLVED IN: response to water deprivation, response to high light intensity, resp…	T
TCONS_00118214	Glyma11g14930	Glyma11g14930.N6	None Available	7	DT Late D55	DT	j	+	D55	1097	598	54	NO NCBI CDD results	-	-	-	noncoding	-1.03963	noncoding	0.358554	0.641446	'35.2'	'not assigned.unknown'	' no hits & (original description: Glyma11g14930.N6)'	T
TCONS_00118526	Glyma11g16460	Glyma11g16460.N3	AT2G45030,AT1G45332	7	DT Late D55	DT	j	+	D55	2608	79	562	3 Domains	Ras_like_GTPase superfamily;Translation_Factor_II_like superfamily;EFG_like_IV superfamily	-;-;C	Rat sarcoma (Ras)-like superfamily of small guanosine triphosphatases (GTPases); Ras-like GTPase superfamily. The Ras-like superfamily of small GTPases consists of several families with an extremely high degree of structural and functional similarity. The Ras superfamily is divided into at least four families in eukaryotes: the Ras, Rho, Rab, and Sar1/Arf families. This superfamily also includes …	coding	13.3966	coding	1	1e-07	'29.2.4'	'protein.synthesis.elongation'	'(at2g45030 : 989.0) Translation elongation factor EFG/EF2 protein; FUNCTIONS IN: translation factor activity, nucleic acid binding, GTP binding, translation elongation factor activity, GTPase activity; INVOLVED IN: response to cadmium ion; LOCATED IN: mitochondrion; EXPRESSED IN: cultured cell; CONTAINS InterPro DOMAIN/s: Protein synthesis factor, GTP-binding (InterPro:IPR000795), Translation el…	T
TCONS_00118527	Glyma11g16460	Glyma11g16460.2	AT2G45030,AT1G45332	7	DT Late D55	DT	=	+	D55	2205	174	734	55 domains	EF-G;ABC_ATPase superfamily;EFG_mtEFG1_IV;EFG_like_IV superfamily;mtEFG1_II_like;Translation_Factor_II_like superfamily;EFG_II;EFG_II superfamily;Elongation_Factor_C superfamily;PRK12740;PRK00007;PRK12739;EF-G;FusA;PRK13351;PRK07560;aEF-2;PrfC;PTZ00416;TypA_BipA;prfC;TypA;prfC;lepA;PLN00116;LepA;PRK10218;PRK05433;TEF1;PRK12317;InfB;EF-1_alpha;IF-2;infB;PLN03127;selB;PTZ00141;EF-Tu;PRK12736;PLN000…	-;-;-;-;-;-;-;-;-;-;-;-;-;-;-;-;-;-;-;C;-;C;-;C;-;C;C;C;C;C;C;C;C;NC;C;C;C;C;C;C;C;C;C;C;C;C;C;C;C;C;C;C;NC;C;NC	Elongation factor G (EF-G) family involved in both the elongation and ribosome recycling phases of protein synthesis; Translocation is mediated by EF-G (also called translocase). The structure of EF-G closely resembles that of the complex between EF-Tu and tRNA. This is an example of molecular mimicry; a protein domain evolved so that it mimics the shape of a tRNA molecule. EF-G in the GTP form b…	coding	12.1765	coding	1	1e-07	'29.2.4'	'protein.synthesis.elongation'	'(at2g45030 : 1221.0) Translation elongation factor EFG/EF2 protein; FUNCTIONS IN: translation factor activity, nucleic acid binding, GTP binding, translation elongation factor activity, GTPase activity; INVOLVED IN: response to cadmium ion; LOCATED IN: mitochondrion; EXPRESSED IN: cultured cell; CONTAINS InterPro DOMAIN/s: Protein synthesis factor, GTP-binding (InterPro:IPR000795), Translation e…	T
TCONS_00118628	Glyma11g18541	Glyma11g18541.N3	None Available	7	DT Late D55	DT	x	+	D40,D55	4019	3250	90	NO NCBI CDD results	-	-	-	noncoding	-1.06686	coding	0.78259	0.21741	'35.2'	'not assigned.unknown'	' no hits & (original description: Glyma11g18541.N3)'	T
TCONS_00118708	Glyma11g19170	Glyma11g19170.1	AT5G22500,AT4G33790	7	DT Late D55	DT	=	+	D55	1809	96	492	2 Domains	NADB_Rossmann superfamily;FAR_C superfamily	-;-	Rossmann-fold NAD(P)(+)-binding proteins; A large family of proteins that share a Rossmann-fold NAD(P)H/NAD(P)(+) binding (NADB) domain. The NADB domain is found in numerous dehydrogenases of metabolic pathways such as glycolysis, and many other redox enzymes. NAD binding involves numerous hydrogen-bonds and van der Waals contacts, in particular H-bonding of residues in a turn between the first s…	coding	5.65694	coding	0.999973	2.74089e-05	'11.9.4.13'	'lipid metabolism.lipid degradation.beta-oxidation.acyl CoA reductase'	'(at4g33790 : 600.0) Encodes an alcohol-forming fatty acyl-CoA reductase, involved in cuticular wax biosynthesis. Lines carrying recessive mutations are deficient in primary alcohol and have glossy stem surfaces.; ECERIFERUM 4 (CER4); FUNCTIONS IN: oxidoreductase activity, acting on the CH-CH group of donors, fatty-acyl-CoA reductase (alcohol-forming) activity; INVOLVED IN: microsporogenesis, wax…	T
TCONS_00122497	Glyma11g09530	Glyma11g09530.2	AT5G45370,AT4G19185	7	DT Late D55	DT	=	-	D55	1465	113	362	2 Domains	EamA superfamily;EamA superfamily	-;-	EamA-like transporter family; This family includes many hypothetical membrane proteins of unknown function. Many of the proteins contain two copies of the aligned region. The family used to be known as DUF6.;EamA-like transporter family; This family includes many hypothetical membrane proteins of unknown function. Many of the proteins contain two copies of the aligned region. The family used to b…	coding	3.80174	coding	0.999732	0.000268272	'26.1'	'misc.misc2'	(at4g19185 : 427.0) nodulin Maturation EarlyN21 /EamA-like transporter family protein; LOCATED IN: membrane; EXPRESSED IN: 22 plant structures; EXPRESSED DURING: 13 growth stages; CONTAINS InterPro DOMAIN/s: Protein of unknown function DUF6, transmembrane (InterPro:IPR000620); BEST Arabidopsis thaliana protein match is: nodulin Maturation EarlyN21 /EamA-like transporter family protein (TAIR:AT5G4…	T	'33.99'	'development.unspecified'	(at4g19185 : 427.0) nodulin Maturation EarlyN21 /EamA-like transporter family protein; LOCATED IN: membrane; EXPRESSED IN: 22 plant structures; EXPRESSED DURING: 13 growth stages; CONTAINS InterPro DOMAIN/s: Protein of unknown function DUF6, transmembrane (InterPro:IPR000620); BEST Arabidopsis thaliana protein match is: nodulin Maturation EarlyN21 /EamA-like transporter family protein (TAIR:AT5G4…	T
TCONS_00126069	Glyma11g38136	Glyma11g38136.1	AT4G39870,AT2G05590	7	DT Late D55	DT	=	-	D55	1729	235	377	1 Domains	TLD superfamily	-	TLD; This domain is predicted to be an enzyme and is often found associated with pfam01476.	coding	2.9594	coding	0.999495	0.000504644	'27.3.99'	'RNA.regulation of transcription.unclassified'	'(loc_os06g11790.1 : 336.0) no description available & (at4g39870 : 333.0) TLD-domain containing nucleolar protein; FUNCTIONS IN: molecular_function unknown; INVOLVED IN: biological_process unknown; LOCATED IN: cellular_component unknown; EXPRESSED IN: 23 plant structures; EXPRESSED DURING: 15 growth stages; CONTAINS InterPro DOMAIN/s: TLDc (InterPro:IPR006571); BEST Arabidopsis thaliana protein …	T
TCONS_00126070	Glyma11g38136	Glyma11g38136.N2	None Available	7	DT Late D55	DT	j	-	D55	996	833	41	NO NCBI CDD results	-	-	-	coding	1.59892	noncoding	0.00438097	0.995619	'35.2'	'not assigned.unknown'	' no hits & (original description: Glyma11g38136.N2)'	T
TCONS_00126276	Glyma12g00830	Glyma12g00830.1	AT5G61500	7	DT Late D55	DT	=	+	D55	1413	196	313	6 domains	Autophagy_N;Autophagy_N superfamily;Autophagy_act_C;Autophagy_act_C superfamily;Autophagy_Cterm;Autophagy_Cterm superfamily	-;-;-;-;-;-	Autophagocytosis associated protein (Atg3), N-terminal domain; Autophagocytosis is a starvation-induced process responsible for transport of cytoplasmic proteins to the lysosome/vacuole. Atg3 is a ubiquitin like modifier that is topologically similar to the canonical E2 enzyme. It catalyses the conjugation of Atg8 and phosphatidylethanolamine.;Autophagocytosis associated protein (Atg3), N-termina…	coding	4.06958	coding	1	1e-07	'29.5.2'	'protein.degradation.autophagy'	'(at5g61500 : 251.0) ATG3; CONTAINS InterPro DOMAIN/s: Autophagy-related protein 3 (InterPro:IPR007135), Autophagy-related protein 3, C-terminal (InterPro:IPR019461), Autophagy-related protein 3, N-terminal (InterPro:IPR007134); Has 30201 Blast hits to 17322 proteins in 780 species: Archae - 12; Bacteria - 1396; Metazoa - 17338; Fungi - 3422; Plants - 5037; Viruses - 0; Other Eukaryotes - 2996 (s…	T
TCONS_00126277	Glyma12g00830	Glyma12g00830.3	AT5G61500	7	DT Late D55	DT	=	+	D55	1462	196	309	3 Domains	Autophagy_N superfamily;Autophagy_act_C superfamily;Autophagy_Cterm superfamily	-;-;-	Autophagocytosis associated protein (Atg3), N-terminal domain; Autophagocytosis is a starvation-induced process responsible for transport of cytoplasmic proteins to the lysosome/vacuole. Atg3 is a ubiquitin like modifier that is topologically similar to the canonical E2 enzyme. It catalyzes the conjugation of Atg8 and phosphatidylethanolamine.;Autophagocytosis associated protein, active-site doma…	coding	4.60593	coding	1	1e-07	'29.5.2'	'protein.degradation.autophagy'	'(at5g61500 : 504.0) ATG3; CONTAINS InterPro DOMAIN/s: Autophagy-related protein 3 (InterPro:IPR007135), Autophagy-related protein 3, C-terminal (InterPro:IPR019461), Autophagy-related protein 3, N-terminal (InterPro:IPR007134); Has 30201 Blast hits to 17322 proteins in 780 species: Archae - 12; Bacteria - 1396; Metazoa - 17338; Fungi - 3422; Plants - 5037; Viruses - 0; Other Eukaryotes - 2996 (s…	T
TCONS_00128255	Glyma12g09700	Glyma12g09700.N2	None Available	7	DT Late D55	DT	j	+	D55	1572	974	43	NO NCBI CDD results	-	-	-	coding	3.80506	noncoding	0.0838442	0.916156	'35.2'	'not assigned.unknown'	' no hits & (original description: Glyma12g09700.N2)'	T
TCONS_00128265	Glyma12g09700	Glyma12g09700.1	AT2G27350,AT5G67170	7	DT Late D55	DT	=	+	D40,D55	2559	491	519	1 Domains	OTU superfamily	-	OTU-like cysteine protease; This family is comprised of a group of predicted cysteine proteases, homologous to the Ovarian Tumour (OTU) gene in Drosophila. Members include proteins from eukaryotes, viruses and pathogenic bacterium. The conserved cysteine and histidine, and possibly the aspartate, represent the catalytic residues in this putative group of proteases.	coding	5.38427	coding	0.999928	7.15108e-05	'29.5.3'	'protein.degradation.cysteine protease'	'(loc_os04g33780.1 : 467.0) no description available & (at2g27350 : 463.0) OTU-like cysteine protease family protein; FUNCTIONS IN: cysteine-type peptidase activity; INVOLVED IN: biological_process unknown; LOCATED IN: chloroplast; EXPRESSED IN: 24 plant structures; EXPRESSED DURING: 15 growth stages; CONTAINS InterPro DOMAIN/s: Ubiquitin-associated/translation elongation factor EF1B, N-terminal,…	T
TCONS_00129838	Glyma12g31211	Glyma12g31211.N3	None Available	7	DT Late D55	DT	j	+	D55	1342	44	71	NO NCBI CDD results	-	-	-	coding	2.00469	noncoding	0.0546104	0.94539	'35.2'	'not assigned.unknown'	' no hits & (original description: Glyma12g31211.N3)'	T
TCONS_00129840	Glyma12g31211	Glyma12g31211.1	None Available	7	DT Late D55	DT	=	+	D55	993	118	331	2 domains	NAM;NAM superfamily	-;-	No apical meristem (NAM) protein; This is a family of no apical meristem (NAM) proteins these are plant development proteins. Mutations in NAM result in the failure to develop a shoot apical meristem in petunia embryos. NAM is indicated as having a role in determining positions of meristems and primordial. One member of this family NAP (NAC-like, activated by AP3/PI) is encoded by the target gene…	coding	2.57004	noncoding	0.00648918	0.993511	'35.2'	'not assigned.unknown'	' no hits & (original description: Glyma12g31211.1)'	T
TCONS_00130252	Glyma12g34270	Glyma12g34270.2	AT1G03380,AT5G54730	7	DT Late D55	DT	=	+	D55	3793	641	913	2 Domains	BCAS3 superfamily;WD40 superfamily	-;NC	Breast carcinoma amplified sequence 3; This domain family is found in eukaryotes, and is typically between 229 and 245 amino acids in length. The proteins in this family have been shown to be proto-oncogenes implicated in the development of breast cancer.;WD40 domain, found in a number of eukaryotic proteins that cover a wide variety of functions including adaptor/regulatory modules in signal tra…	coding	7.65422	coding	1	4.43435e-07	'29.5.2'	'protein.degradation.autophagy'	'(loc_os01g57720.2 : 623.0) no description available & (at5g54730 : 449.0) homolog of yeast autophagy 18 (ATG18) F (G18F); FUNCTIONS IN: molecular_function unknown; INVOLVED IN: response to starvation; LOCATED IN: chloroplast; EXPRESSED IN: 24 plant structures; EXPRESSED DURING: 15 growth stages; CONTAINS InterPro DOMAIN/s: WD40 repeat-like-containing domain (InterPro:IPR011046), Breast carcinoma…	T
TCONS_00130260	Glyma12g34420	Glyma12g34420.N2	AT2G04890,AT5G48150	7	DT Late D55	DT	o	+	D25,D45,D55	3584	1920	443	1 Domains	GRAS superfamily	-	GRAS family transcription factor; Sequence analysis of the products of the GRAS (GAI, RGA, SCR) gene family indicates that they share a variable amino-terminus and a highly conserved carboxyl-terminus that contains five recognisable motifs. Proteins in the GRAS family are transcription factors that seem to be involved in development and other processes. Mutation of the SCARECROW (SCR) gene result…	coding	4.9836	coding	1	1e-07	'27.3.21'	'RNA.regulation of transcription.GRAS transcription factor family'	'(loc_os07g36170.3 : 586.0) no description available & (q69vg1|cigr1_orysa : 583.0) Chitin-inducible gibberellin-responsive protein 1 - Oryza sativa (Rice) & (at5g48150 : 496.0) Member of GRAS gene family. Semi-dominant mutant has a reduced response to far-red light and appears to act early in the phytochrome A signaling pathway.; phytochrome a signal transduction 1 (PAT1); CONTAINS InterPro DOMA…	T
TCONS_00130261	Glyma12g34420	Glyma12g34420.1	AT2G04890,AT5G48150	7	DT Late D55	DT	=	+	D25,D30,D45,D55	2550	502	571	1 Domains	GRAS superfamily	-	GRAS family transcription factor; Sequence analysis of the products of the GRAS (GAI, RGA, SCR) gene family indicates that they share a variable amino-terminus and a highly conserved carboxyl-terminus that contains five recognisable motifs. Proteins in the GRAS family are transcription factors that seem to be involved in development and other processes. Mutation of the SCARECROW (SCR) gene result…	coding	6.2216	coding	0.999968	3.15736e-05	'27.3.21'	'RNA.regulation of transcription.GRAS transcription factor family'	'(q69vg1|cigr1_orysa : 625.0) Chitin-inducible gibberellin-responsive protein 1 - Oryza sativa (Rice) & (loc_os07g36170.2 : 625.0) no description available & (at5g48150 : 492.0) Member of GRAS gene family. Semi-dominant mutant has a reduced response to far-red light and appears to act early in the phytochrome A signaling pathway.; phytochrome a signal transduction 1 (PAT1); CONTAINS InterPro DOMA…	T
TCONS_00130588	Glyma12g36300	Glyma12g36300.1	AT3G14770,AT1G21460	7	DT Late D55	DT	=	+	D55	2946	322	235	2 Domains	Maturation EarlyN3_slv superfamily;Maturation EarlyN3_slv superfamily	-;-	Sugar efflux transporter for intercellular exchange; This family includes proteins such as drosophila saliva, Maturation EarlyN3 involved in root nodule development and a protein involved in activation and expression of recombination activation genes (RAGs). Although the molecular function of these proteins is unknown, they are almost certainly transmembrane proteins. This family contains a regio…	coding	1.78824	coding	0.999327	0.000673434	'33.99'	'development.unspecified'	(at3g14770 : 236.0) Nodulin Maturation EarlyN3 family protein; FUNCTIONS IN: molecular_function unknown; INVOLVED IN: biological_process unknown; LOCATED IN: endomembrane system, integral to membrane, membrane; EXPRESSED IN: 22 plant structures; EXPRESSED DURING: 13 growth stages; CONTAINS InterPro DOMAIN/s: Maturation EarlyN3/saliva-related transmembrane protein, conserved region (InterPro:IPR01…	T
TCONS_00130646	Glyma12g36580	Glyma12g36580.1	None Available	7	DT Late D55	DT	=	+	D10,D15,D20	681	53	133	NO NCBI CDD results	-	-	-	coding	0.372033	coding	0.991894	0.00810643	'35.2'	'not assigned.unknown'	' no hits & (original description: Glyma12g36580.1)'	T
TCONS_00130877	Glyma12g00600	Glyma12g00600.4	AT5G61670,AT5G06130	7	DT Late D55	DT	=	-	D55	1380	159	301	NO NCBI CDD results	-	-	-	coding	6.19352	coding	0.999269	0.000731459	'35.2'	'not assigned.unknown'	'(at5g61670 : 457.0) Encodes a close homolog of the Cauliflower OR (Orange) protein. The function of OR is to induce the differentiation of proplastids or other noncolored plastids into chromoplasts for carotenoid accumulation. Both proteins contain a Cysteine-rich zinc finger domain that is highly specific to DnaJ-like molecular chaperons.; BEST Arabidopsis thaliana protein match is: chaperone p…	T
TCONS_00130878	Glyma12g00600	Glyma12g00600.5	AT5G61670,AT5G06130	7	DT Late D55	DT	=	-	D55	1460	159	301	NO NCBI CDD results	-	-	-	coding	6.17037	coding	1	1e-07	'35.2'	'not assigned.unknown'	'(at5g61670 : 457.0) Encodes a close homolog of the Cauliflower OR (Orange) protein. The function of OR is to induce the differentiation of proplastids or other noncolored plastids into chromoplasts for carotenoid accumulation. Both proteins contain a Cysteine-rich zinc finger domain that is highly specific to DnaJ-like molecular chaperons.; BEST Arabidopsis thaliana protein match is: chaperone p…	T
TCONS_00131024	Glyma12g01530	Glyma12g01530.1	AT5G51400,AT2G45010	7	DT Late D55	DT	=	-	D55	1243	162	241	1 Domains	PLAC8 superfamily	-	PLAC8 family; This family includes the Placenta-specific gene 8 protein.	coding	2.99107	coding	0.997349	0.00265121	'35.1'	'not assigned.no ontology'	'(at2g45010 : 274.0) PLAC8 family protein; CONTAINS InterPro DOMAIN/s: Protein of unknown function Cys-rich (InterPro:IPR006461); BEST Arabidopsis thaliana protein match is: PLAC8 family protein (TAIR:AT5G51400.1); Has 35333 Blast hits to 34131 proteins in 2444 species: Archae - 798; Bacteria - 22429; Metazoa - 974; Fungi - 991; Plants - 531; Viruses - 0; Other Eukaryotes - 9610 (source: NCBI BLi…	T
TCONS_00131026	Glyma12g01530	Glyma12g01530.N3	AT5G51400,AT2G45010	7	DT Late D55	DT	j	-	D55	744	162	171	1 Domains	PLAC8 superfamily	C	PLAC8 family; This family includes the Placenta-specific gene 8 protein.	coding	3.62188	coding	0.995661	0.00433911	'35.1'	'not assigned.no ontology'	'(at2g45010 : 209.0) PLAC8 family protein; CONTAINS InterPro DOMAIN/s: Protein of unknown function Cys-rich (InterPro:IPR006461); BEST Arabidopsis thaliana protein match is: PLAC8 family protein (TAIR:AT5G51400.1); Has 35333 Blast hits to 34131 proteins in 2444 species: Archae - 798; Bacteria - 22429; Metazoa - 974; Fungi - 991; Plants - 531; Viruses - 0; Other Eukaryotes - 9610 (source: NCBI BLi…	T
TCONS_00131687	Glyma12g05330	Glyma12g05330.2	AT1G65260	7	DT Late D55	DT	=	-	D55	1474	387	249	NO NCBI CDD results	-	-	-	coding	4.15862	coding	1	1.07496e-07	'27.3.99'	'RNA.regulation of transcription.unclassified'	'(q03943|im30_pea : 329.0) Membrane-associated 30 kDa protein, chloroplast precursor (M30) - Pisum sativum (Garden pea) & (loc_os01g67000.1 : 311.0) no description available & (at1g65260 : 310.0) Encodes a protein required for thylakoid membrane formation.; plastid transcriptionally active 4 (PTAC4); INVOLVED IN: vesicle organization, thylakoid membrane organization; LOCATED IN: in 8 components; …	T
TCONS_00132100	Glyma12g07300	Glyma12g07300.3	AT3G21300,AT2G28450	7	DT Late D55	DT	=	-	D55	3083	61	888	4 Domains	AdoMet_Maturation Earlyases superfamily;RRM_SF superfamily;zf-CCCH superfamily;Ish1 superfamily	C;-;-;C	S-adenosylmethionine-dependent methyltransferases (SAM or AdoMet-Maturation Earlyase), class I; AdoMet-Maturation Earlyases are enzymes that use S-adenosyl-L-methionine (SAM or AdoMet) as a substrate for methyltransfer, creating the product S-adenosyl-L-homocysteine (AdoHcy). There are at least five structurally distinct families of AdoMet-Maturation Earlyases, class I being the largest and most …	coding	7.11493	coding	0.999998	1.59557e-06	'27.3.99'	'RNA.regulation of transcription.unclassified'	'(loc_os04g01480.1 : 836.0) no description available & (at2g28450 : 677.0) zinc finger (CCCH-type) family protein; FUNCTIONS IN: zinc ion binding, RNA methyltransferase activity, nucleic acid binding; INVOLVED IN: RNA processing; LOCATED IN: cellular_component unknown; EXPRESSED IN: 22 plant structures; EXPRESSED DURING: 13 growth stages; CONTAINS InterPro DOMAIN/s: Zinc finger, CCCH-type (InterP…	T
TCONS_00132522	Glyma12g09390	Glyma12g09390.1	AT2G31320,AT5G22470	7	DT Late D55	DT	=	-	D25	3564	783	815	5 Domains	ADP_ribosyl superfamily;WGR superfamily;BRCT superfamily;PADR1 superfamily;PARP_reg superfamily	-;-;-;-;-	ADP_ribosylating enzymes catalyze the transfer of ADP_ribose from NAD+ to substrates. Bacterial toxins are cytoplasmic and catalyze the transfer of a single ADP_ribose unit to eukaryotic elongation factor 2, halting protein synthesis and killing the cell. Poly(ADP-ribose) polymerases (PARPS 1-3, VPARP, tankyrase) catalyze the addition of up to 100 ADP_ribose units from NAD+. PARPs 1 and 2 are loc…	coding	7.52351	coding	1	3.48368e-07	'29.4'	'protein.postranslational modification'	'(q9swb4|parp3_soybn : 1628.0) Poly [ADP-ribose] polymerase 3 (EC 2.4.2.30) (PARP-3) (ADPRT 3) (NAD(+) ADP-ribosyltransferase 3) (Poly[ADP-ribose] synthetase 3) - Glycine max (Soybean) & (at5g22470 : 1154.0) NAD+ ADP-ribosyltransferases;NAD+ ADP-ribosyltransferases; FUNCTIONS IN: NAD+ ADP-ribosyltransferase activity; INVOLVED IN: protein amino acid ADP-ribosylation; LOCATED IN: intracellular, nuc…	T
TCONS_00132881	Glyma12g12600	Glyma12g12600.N3	AT4G28270,AT4G03510	7	DT Late D55	DT	j	-	D25,D30,D55	3770	2409	236	2 Domains	RING superfamily;U-box superfamily	-;-	RING-finger (Really Interesting New Gene) domain, a specialized type of Zn-finger of 40 to 60 residues that binds two atoms of zinc; defined by the &apos;cross-brace&apos; motif C-X2-C-X(9-39)-C-X(1-3)- H-X(2-3)-(N/C/H)-X2-C-X(4-48)C-X2-C; probably involved in mediating protein-protein interactions; identified in a proteins with a wide range of functions such as viral replication, signal transduc…	coding	0.940821	coding	0.999966	3.4134e-05	'29.5.11.4.2'	'protein.degradation.ubiquitin.E3.RING'	'(at4g03510 : 171.0) RMA1 encodes a novel 28 kDa protein with a RING finger motif and a C-terminal membrane-anchoring domain that is involved in the secretory pathway. Has E3 ubiquitin ligase activity.; RING membrane-anchor 1 (RMA1); CONTAINS InterPro DOMAIN/s: Zinc finger, RING-type, conserved site (InterPro:IPR017907), Zinc finger, RING-type (InterPro:IPR001841), Zinc finger, C3HC4 RING-type (I…	T
TCONS_00132882	Glyma12g12600	Glyma12g12600.2	AT4G28270,AT4G03510	7	DT Late D55	DT	=	-	D30,D40	1283	367	236	2 Domains	RING superfamily;U-box superfamily	-;-	RING-finger (Really Interesting New Gene) domain, a specialized type of Zn-finger of 40 to 60 residues that binds two atoms of zinc; defined by the &apos;cross-brace&apos; motif C-X2-C-X(9-39)-C-X(1-3)- H-X(2-3)-(N/C/H)-X2-C-X(4-48)C-X2-C; probably involved in mediating protein-protein interactions; identified in a proteins with a wide range of functions such as viral replication, signal transduc…	coding	1.30837	coding	0.994305	0.00569465	'29.5.11.4.2'	'protein.degradation.ubiquitin.E3.RING'	'(at4g03510 : 171.0) RMA1 encodes a novel 28 kDa protein with a RING finger motif and a C-terminal membrane-anchoring domain that is involved in the secretory pathway. Has E3 ubiquitin ligase activity.; RING membrane-anchor 1 (RMA1); CONTAINS InterPro DOMAIN/s: Zinc finger, RING-type, conserved site (InterPro:IPR017907), Zinc finger, RING-type (InterPro:IPR001841), Zinc finger, C3HC4 RING-type (I…	T
TCONS_00133015	Glyma12g14350	Glyma12g14350.1	AT2G31130	7	DT Late D55	DT	=	-	D25,D35	1858	342	372	NO NCBI CDD results	-	-	-	coding	8.35425	coding	0.999869	0.000131175	'35.2'	'not assigned.unknown'	'(at2g31130 : 88.6) unknown protein; Has 116 Blast hits to 113 proteins in 44 species: Archae - 0; Bacteria - 3; Metazoa - 21; Fungi - 2; Plants - 40; Viruses - 0; Other Eukaryotes - 50 (source: NCBI BLink). & (reliability: 177.2) & (original description: Glyma12g14350.1)'	T
TCONS_00133018	Glyma12g14350	Glyma12g14350.N4	AT2G31130	7	DT Late D55	DT	j	-	D25,D45	2801	1285	372	NO NCBI CDD results	-	-	-	coding	8.19173	coding	1	1e-07	'35.2'	'not assigned.unknown'	'(at2g31130 : 88.6) unknown protein; Has 116 Blast hits to 113 proteins in 44 species: Archae - 0; Bacteria - 3; Metazoa - 21; Fungi - 2; Plants - 40; Viruses - 0; Other Eukaryotes - 50 (source: NCBI BLink). & (reliability: 177.2) & (original description: Glyma12g14350.N4)'	T
TCONS_00134311	Glyma12g30100	Glyma12g30100.3	AT1G64550,AT5G60790	7	DT Late D55	DT	=	-	D25,D40,D55	2272	171	595	4 Domains	ABC_ATPase superfamily;ABC_ATPase superfamily;ABC_tran_2 superfamily;ABC_ATPase superfamily	-;N;-;C	ATP-binding cassette transporter nucleotide-binding domain; ABC transporters are a large family of proteins involved in the transport of a wide variety of different compounds, like sugars, ions, peptides, and more complex organic molecules. The nucleotide-binding domain shows the highest similarity between all members of the family. ABC transporters are a subset of nucleotide hydrolases that cont…	coding	7.91038	coding	1	1e-07	'29.2.2.1'	'protein.synthesis.ribosome biogenesis.export from nucleus'	'(loc_os08g45010.1 : 996.0) no description available & (at5g60790 : 936.0) member of GCN subfamily; GENERAL CONTROL NON-REPRESSIBLE 1 (GCN1); FUNCTIONS IN: transporter activity; LOCATED IN: plasma membrane; EXPRESSED IN: 24 plant structures; EXPRESSED DURING: 15 growth stages; CONTAINS InterPro DOMAIN/s: ATPase, AAA+ type, core (InterPro:IPR003593), ABC transporter-like (InterPro:IPR003439), ABC …	T
TCONS_00134479	Glyma12g31070	Glyma12g31070.N3	AT2G27480,AT5G04170	7	DT Late D55	DT	j	-	D55	2140	144	171	2 Domains	EFh superfamily;EFh superfamily	-;-	EF-hand, calcium binding motif; A diverse superfamily of calcium sensors and calcium signal modulators; most examples in this alignment model have 2 active canonical EF hands. Ca2+ binding induces a conformational change in the EF-hand motif, leading to the activation or inactivation of target proteins. EF-hands tend to occur in pairs or higher copy numbers.;EF-hand, calcium binding motif; A dive…	coding	1.11722	coding	0.882985	0.117015	'30.3'	'signalling.calcium'	'(loc_os08g44390.1 : 169.0) no description available & (at2g27480 : 155.0) Calcium-binding EF-hand family protein; FUNCTIONS IN: calcium ion binding; INVOLVED IN: biological_process unknown; LOCATED IN: cellular_component unknown; EXPRESSED IN: stem; CONTAINS InterPro DOMAIN/s: EF-Hand 1, calcium-binding site (InterPro:IPR018247), EF-HAND 2 (InterPro:IPR018249), EF-hand-like domain (InterPro:IPR0…	T
TCONS_00134481	Glyma12g31070	Glyma12g31070.1	AT2G27480,AT5G04170	7	DT Late D55	DT	=	-	D55	1153	144	213	2 Domains	EFh superfamily;EFh superfamily	-;-	EF-hand, calcium binding motif; A diverse superfamily of calcium sensors and calcium signal modulators; most examples in this alignment model have 2 active canonical EF hands. Ca2+ binding induces a conformational change in the EF-hand motif, leading to the activation or inactivation of target proteins. EF-hands tend to occur in pairs or higher copy numbers.;EF-hand, calcium binding motif; A dive…	coding	1.52299	coding	0.997498	0.00250175	'30.3'	'signalling.calcium'	'(loc_os08g44390.2 : 236.0) no description available & (at2g27480 : 218.0) Calcium-binding EF-hand family protein; FUNCTIONS IN: calcium ion binding; INVOLVED IN: biological_process unknown; LOCATED IN: cellular_component unknown; EXPRESSED IN: stem; CONTAINS InterPro DOMAIN/s: EF-Hand 1, calcium-binding site (InterPro:IPR018247), EF-HAND 2 (InterPro:IPR018249), EF-hand-like domain (InterPro:IPR0…	T
TCONS_00134487	Glyma12g31211	Glyma12g31211.N2	None Available	7	DT Late D55	DT	s	-	D45,D55	3525	2332	77	NO NCBI CDD results	-	-	-	noncoding	-1.14894	noncoding	0.00865602	0.991344	'35.2'	'not assigned.unknown'	' no hits & (original description: Glyma12g31211.N2)'	T
TCONS_00136395	Glyma13g06410	Glyma13g06410.1	AT5G15610,AT3G02200	7	DT Late D55	DT	=	+	D55	1770	153	410	1 Domains	PCI superfamily	-	PCI domain; This domain has also been called the PINT motif (Proteasome, Int-6, Nip-1 and TRIP-15).	coding	5.67668	coding	0.999863	0.000136566	'29.5.11.20'	'protein.degradation.ubiquitin.proteasom'	'(at5g15610 : 560.0) Proteasome component (PCI) domain protein; CONTAINS InterPro DOMAIN/s: Proteasome component (PCI) domain (InterPro:IPR000717); BEST Arabidopsis thaliana protein match is: Proteasome component (PCI) domain protein (TAIR:AT3G02200.2); Has 694 Blast hits to 694 proteins in 209 species: Archae - 0; Bacteria - 0; Metazoa - 312; Fungi - 189; Plants - 98; Viruses - 0; Other Eukaryot…	T
TCONS_00136396	Glyma13g06410	Glyma13g06410.N2	AT5G15610,AT3G02200	7	DT Late D55	DT	j	+	D55	1454	153	413	1 Domains	PCI superfamily	-	PCI domain; This domain has also been called the PINT motif (Proteasome, Int-6, Nip-1 and TRIP-15).	coding	5.69009	coding	1	1e-07	'29.5.11.20'	'protein.degradation.ubiquitin.proteasom'	'(at5g15610 : 560.0) Proteasome component (PCI) domain protein; CONTAINS InterPro DOMAIN/s: Proteasome component (PCI) domain (InterPro:IPR000717); BEST Arabidopsis thaliana protein match is: Proteasome component (PCI) domain protein (TAIR:AT3G02200.2); Has 694 Blast hits to 694 proteins in 209 species: Archae - 0; Bacteria - 0; Metazoa - 312; Fungi - 189; Plants - 98; Viruses - 0; Other Eukaryot…	T
TCONS_00136715	Glyma13g08120	Glyma13g08120.2	AT1G01360,AT5G53160	7	DT Late D55	DT	=	+	D55	1391	536	191	2 domains	PYR_PYL_RCAR_like;SRPBCC superfamily	-;-	Pyrabactin resistance 1 (PYR1), PYR1-like (PYL), regulatory component of abscisic acid receptors (RCARs), and related proteins; The PYR/PYL/RCAR-like family belongs to the SRPBCC (START/RHO_alpha_C/PITP/Bet_v1/CoxG/CalC) domain superfamily of proteins that bind hydrophobic ligands. SRPBCC domains have a deep hydrophobic ligand-binding pocket. PYR/PYL/RCAR plant proteins are receptors involved in …	coding	2.1689	coding	1	1e-07	'35.2'	'not assigned.unknown'	'(loc_os02g15640.1 : 120.0) no description available & (at5g53160 : 109.0) Encodes RCAR3, a regulatory component of ABA receptor. Interacts with protein phosphatase 2Cs ABI1 and ABI2. Stimulates ABA signaling.; regulatory components of ABA receptor 3 (RCAR3); CONTAINS InterPro DOMAIN/s: Polyketide cyclase/dehydrase (InterPro:IPR019587); BEST Arabidopsis thaliana protein match is: regulatory compo…	T
TCONS_00137950	Glyma13g19440	Glyma13g19440.1	AT3G53680,AT2G37520	7	DT Late D55	DT	=	+	D55	3394	488	852	3 Domains	PHD superfamily;ADDz superfamily;PHD superfamily	-;N;-	PHD-finger; PHD folds into an interleaved type of Zn-finger chelating 2 Zn ions in a similar manner to that of the RING and FYVE domains. Several PHD fingers have been identified as binding modules of methylated histone H3.;ADDz for ATRX, DnMaturation Early3 and DnMaturation Early3l PHD-like zinc finger domain; The ADDz zinc finger domain is present in the chromatin-associated proteins cytosine-5…	coding	9.12958	coding	1	1e-07	'27.3.63'	'RNA.regulation of transcription.PHD finger transcription factor'	'(at2g37520 : 897.0) Acyl-CoA N-acyltransferase with RING/FYVE/PHD-type zinc finger domain; FUNCTIONS IN: DNA binding, zinc ion binding; INVOLVED IN: regulation of transcription, DNA-dependent; LOCATED IN: nucleus; EXPRESSED IN: 23 plant structures; EXPRESSED DURING: 15 growth stages; CONTAINS InterPro DOMAIN/s: Zinc finger, PHD-type, conserved site (InterPro:IPR019786), Zinc finger, PHD-type (In…	T	'27.3.99'	'RNA.regulation of transcription.unclassified'	'(at2g37520 : 897.0) Acyl-CoA N-acyltransferase with RING/FYVE/PHD-type zinc finger domain; FUNCTIONS IN: DNA binding, zinc ion binding; INVOLVED IN: regulation of transcription, DNA-dependent; LOCATED IN: nucleus; EXPRESSED IN: 23 plant structures; EXPRESSED DURING: 15 growth stages; CONTAINS InterPro DOMAIN/s: Zinc finger, PHD-type, conserved site (InterPro:IPR019786), Zinc finger, PHD-type (In…	T
TCONS_00138218	Glyma13g21010	Glyma13g21010.1	AT4G04080,AT4G22220	7	DT Late D55	DT	=	+	D35,D45,D55	1012	130	172	1 Domains	IscU_like superfamily	-	Iron-sulfur cluster scaffold-like proteins; IscU_like and NifU_like proteins. IscU and NifU function as a scaffold for the assembly of [2Fe-2S] clusters before they are transferred to apo target proteins. They are highly conserved and play vital roles in the ISC and NIF systems of Fe-S protein maturation. NIF genes participate in nitrogen fixation in several isolated bacterial species. The NifU d…	coding	2.94485	coding	0.99489	0.00510976	'18.7'	'Co-factor and vitamine metabolism.iron-sulphur clusters'	'(gnl|cdd|38571 : 245.0) no description available & (at4g22220 : 233.0) Encodes a mitochondrial protein similar to E.coli IscU. In bacteria, IscU is a scaffold protein accepting sulfur and iron to build a transient Fe-S cluster,which is subsequently transferred to a target apoprotein.; ISU1; CONTAINS InterPro DOMAIN/s: NIF system FeS cluster assembly, NifU, N-terminal (InterPro:IPR002871), ISC sy…	T	'29.8'	'protein.assembly and cofactor ligation'	'(gnl|cdd|38571 : 245.0) no description available & (at4g22220 : 233.0) Encodes a mitochondrial protein similar to E.coli IscU. In bacteria, IscU is a scaffold protein accepting sulfur and iron to build a transient Fe-S cluster,which is subsequently transferred to a target apoprotein.; ISU1; CONTAINS InterPro DOMAIN/s: NIF system FeS cluster assembly, NifU, N-terminal (InterPro:IPR002871), ISC sy…	T
TCONS_00138219	Glyma13g21010	Glyma13g21010.2	AT4G04080,AT4G22220	7	DT Late D55	DT	=	+	D45,D55	1135	130	172	1 Domains	IscU_like superfamily	-	Iron-sulfur cluster scaffold-like proteins; IscU_like and NifU_like proteins. IscU and NifU function as a scaffold for the assembly of [2Fe-2S] clusters before they are transferred to apo target proteins. They are highly conserved and play vital roles in the ISC and NIF systems of Fe-S protein maturation. NIF genes participate in nitrogen fixation in several isolated bacterial species. The NifU d…	coding	2.87166	coding	0.999953	4.66138e-05	'18.7'	'Co-factor and vitamine metabolism.iron-sulphur clusters'	'(gnl|cdd|38571 : 245.0) no description available & (at4g22220 : 233.0) Encodes a mitochondrial protein similar to E.coli IscU. In bacteria, IscU is a scaffold protein accepting sulfur and iron to build a transient Fe-S cluster,which is subsequently transferred to a target apoprotein.; ISU1; CONTAINS InterPro DOMAIN/s: NIF system FeS cluster assembly, NifU, N-terminal (InterPro:IPR002871), ISC sy…	T	'29.8'	'protein.assembly and cofactor ligation'	'(gnl|cdd|38571 : 245.0) no description available & (at4g22220 : 233.0) Encodes a mitochondrial protein similar to E.coli IscU. In bacteria, IscU is a scaffold protein accepting sulfur and iron to build a transient Fe-S cluster,which is subsequently transferred to a target apoprotein.; ISU1; CONTAINS InterPro DOMAIN/s: NIF system FeS cluster assembly, NifU, N-terminal (InterPro:IPR002871), ISC sy…	T
[truncated: 2,480 more rows]
