# Supplementary material for: Transcriptome-wide functional characterization reveals novel relationships among differentially expressed transcripts in developing soybean embryos
Source: BMC Genomics. 2015 Nov 14;16:928. doi: 10.1186/s12864-015-2108-x (PMC4647491; doi:10.1186/s12864-015-2108-x)
Supplement: Additional file 10: Table S4. — Pearson correlations between sense and antisense transcript pairs. (A) All identified sense and antisense transcript pairs. (B) Correlations between known sense (class “=”) and antisense (classes “x” and “s”) transcripts. (XLSX 199 kb) [file 12864_2015_2108_MOESM10_ESM.xlsx]

## Sheet: A) All significant pairs
Pearson correlation analysis information			information for first splice variant																																	information for second splice variant
SV groups including an antisense and any other transcript classes	Pearson Correlation Coefficient	Correlation p-value (statistically significant ones have been reported here)	Transcript_ID	Gene_name	Transcript_Name	Arabidopsis Homologue(s)	*k-means Cluster_Number	Super Cluster	Class_Code	Strand	TimeofDE	Sequence_Length(nc)	5'UTR_Length (nu)	Protein_Length (aa)	#domains	Domain_names(Seperated by ;)	Incomplete	Defenition	CPC_status	CPC_Score	SVM_Class	Probability_Coding	Probability_Noncoding	BiNCODE	BINNAME	Description	Type	BiNCODE	BINNAME	Description	Type	BiNCODE	BINNAME	Description	Type	Transcript_ID	Gene_name	Transcript_Name	Arabidopsis Homologue(s)	*k-means Cluster_Number	Super Cluster	Class_Code	Strand	TimeofDE	Sequence_Length(nc)	5'UTR_Length (nu)	Protein_Length (aa)	#domains	Domain_names(Seperated by ;)
Glyma06g41520.N3 ,Glyma06g41520.N2	0.886216	0.000637868	TCONS_00064634	Glyma06g41520	Glyma06g41520.N3	None Available	24	DT	x	-	D15,D20,D25,D30	5812	2300	100	NO NCBI CDD results	-	-	-	noncoding	-1.02288	-1	5.52164e-06	0.999994	'35.2'	'not assigned.unknown'	' no hits & (original description: Glyma06g41520.N3)'	T									TCONS_00058288	Glyma06g41520	Glyma06g41520.N2	AT5G42800,AT4G27250	24	DT	j	+	D15,D25,D30,D55	1497	166	353	2 Domains	NADB_Rossmann superfamily;MDR superfamily
Glyma06g41520.1 ,Glyma06g41520.N3	0.797109	0.00575679	TCONS_00064634	Glyma06g41520	Glyma06g41520.N3	None Available	24	DT	x	-	D15,D20,D25,D30	5812	2300	100	NO NCBI CDD results	-	-	-	noncoding	-1.02288	-1	5.52164e-06	0.999994	'35.2'	'not assigned.unknown'	' no hits & (original description: Glyma06g41520.N3)'	T									TCONS_00058293	Glyma06g41520	Glyma06g41520.1	AT5G42800,AT4G27250	7	DT	=	+	D55	1664	333	353	2 Domains	NADB_Rossmann superfamily;MDR superfamily
Glyma18g04020.N2 ,Glyma18g04020.1	0.995566	1.68133e-09	TCONS_00189551	Glyma18g04020	Glyma18g04020.N2	None Available	7	DT	s	+	D55	3553	486	137	NO NCBI CDD results	-	-	-	noncoding	-1.00395	-1	5.19986e-07	0.999999	'35.2'	'not assigned.unknown'	' no hits & (original description: Glyma18g04020.N2)'	T									TCONS_00194777	Glyma18g04020	Glyma18g04020.1	AT2G37730,AT3G11420	7	DT	=	-	D30,D35,D55	2802	495	491	2 Domains	DUF604 superfamily;Fringe superfamily
Glyma19g39840.1 ,Glyma19g39840.N2	0.796424	0.0058297	TCONS_00208606	Glyma19g39840	Glyma19g39840.N2	None Available	2	Mid-to-Late Maturation	x	-	D10,D15,D45	1126	429	100	NO NCBI CDD results	-	-	-	noncoding	-1.19138	-1	0.0128151	0.987185	'35.2'	'not assigned.unknown'	' no hits & (original description: Glyma19g39840.N2)'	T									TCONS_00203533	Glyma19g39840	Glyma19g39840.1	AT5G49050,AT2G47710	11	Mid-to-Late Maturation	=	+	D10	2001	876	163	1 Domains	AANH_like superfamily
Glyma13g30830.N2 ,Glyma13g30830.N3	0.899962	0.000387726	TCONS_00140090	Glyma13g30830	Glyma13g30830.N2	None Available	19	DT	x	+	D55	2529	398	183	NO NCBI CDD results	-	-	-	noncoding	-0.581042	-1	0.0203719	0.979628	'35.2'	'not assigned.unknown'	' no hits & (original description: Glyma13g30830.N2)'	T									TCONS_00147585	Glyma13g30830	Glyma13g30830.N3	AT1G28440,AT4G28490	16	Mat Early DT D55	j	-	D55	3681	149	1000	5 Domains	PKc_like superfamily;LRR_RI superfamily;APH_ChoK_like superfamily;ABC1 superfamily;LRRNT_2 superfamily
Glyma07g02660.1 ,Glyma07g02660.N2	0.99999	3.66913e-20	TCONS_00071613	Glyma07g02660	Glyma07g02660.N2	None Available	24	DT	x	-	D45,D55	1501	20	92	NO NCBI CDD results	-	-	-	noncoding	-0.373827	-1	0.00845225	0.991548	'35.2'	'not assigned.unknown'	' no hits & (original description: Glyma07g02660.N2)'	T									TCONS_00066305	Glyma07g02660	Glyma07g02660.1	AT5G10930,AT5G25110	24	DT	=	+	D45,D55	2481	642	441	5 Domains	PKc_like superfamily;AMPKA_C_like superfamily;APH_ChoK_like superfamily;RIO superfamily;PRK14879 superfamily
Glyma17g06750.2 ,Glyma17g06750.N4	0.999887	7.06413e-16	TCONS_00184700	Glyma17g06750	Glyma17g06750.N4	None Available	24	DT	x	-	D45,D55	5649	4648	82	NO NCBI CDD results	-	-	-	noncoding	-1.24153	1	0.998954	0.00104577	'35.2'	'not assigned.unknown'	' no hits & (original description: Glyma17g06750.N4)'	T									TCONS_00179451	Glyma17g06750	Glyma17g06750.2	AT4G25860,AT4G25850	24	DT	=	+	D35,D40,D45,D55	1766	397	386	1 Domains	Oxysterol_BP superfamily
Glyma17g03500.N2 ,Glyma17g03500.1	0.987388	1.09022e-07	TCONS_00178749	Glyma17g03500	Glyma17g03500.N2	None Available	24	DT	s	+	D55	1613	1000	71	NO NCBI CDD results	-	-	-	noncoding	-1.04445	-1	1.61306e-07	1	'35.2'	'not assigned.unknown'	' no hits & (original description: Glyma17g03500.N2)'	T									TCONS_00184039	Glyma17g03500	Glyma17g03500.1	AT3G16910,AT1G20560	24	DT	=	-	D45,D55	2619	111	569	2 Domains	AFD_class_I superfamily;DUF4009 superfamily
Glyma12g34660.N3 ,Glyma12g34660.2	0.97482	1.70622e-06	TCONS_00135054	Glyma12g34660	Glyma12g34660.N3	None Available	15	DT	x	-	D15,D20,D25,D30,D40,D45,D55	641	386	36	NO NCBI CDD results	-	-	-	noncoding	-1.18411	-1	3.2381e-08	1	'35.2'	'not assigned.unknown'	' no hits & (original description: Glyma12g34660.N3)'	T									TCONS_00130294	Glyma12g34660	Glyma12g34660.2	None Available	15	DT	=	+	D15,D30,D40,D45,D55	1004	87	89	1 domains	DUF3774 superfamily
Glyma20g35240.1 ,Glyma20g35240.N2	0.989907	4.48519e-08	TCONS_00214093	Glyma20g35240	Glyma20g35240.N2	None Available	0	Mid-to-Late Maturation	x	+	D40	487	36	38	NO NCBI CDD results	-	-	-	noncoding	-1.13704	-1	0.0548125	0.945188	'35.2'	'not assigned.unknown'	' no hits & (original description: Glyma20g35240.N2)'	T									TCONS_00219027	Glyma20g35240	Glyma20g35240.1	AT1G03220,AT1G03230	0	Mid-to-Late Maturation	=	-	D20,D30,D35,D40,D45	2274	239	438	1 Domains	pepsin_retropepsin_like superfamily
Glyma13g36120.N2 ,Glyma13g36120.1	0.996266	8.46378e-10	TCONS_00141150	Glyma13g36120	Glyma13g36120.N2	None Available	7	DT	x	+	D55	2155	25	92	NO NCBI CDD results	-	-	-	noncoding	-1.21882	-1	1.4331e-05	0.999986	'35.2'	'not assigned.unknown'	' no hits & (original description: Glyma13g36120.N2)'	T									TCONS_00148611	Glyma13g36120	Glyma13g36120.1	AT1G50600,AT5G48150	24	DT	=	-	D40,D55	2701	334	577	1 Domains	GRAS superfamily
Glyma19g24640.N5 ,Glyma19g24640.N6	0.997093	3.11531e-10	TCONS_00206070	Glyma19g24640	Glyma19g24640.N5	None Available	0	Mid-to-Late Maturation	x	-	D30,D40,D45	13427	6181	89	NO NCBI CDD results	-	-	-	noncoding	-0.814212	-1	0.0082345	0.991765	'35.2'	'not assigned.unknown'	' no hits & (original description: Glyma19g24640.N5)'	T									TCONS_00200874	Glyma19g24640	Glyma19g24640.N6	AT3G27220,AT1G51540	0	Mid-to-Late Maturation	j	+	D40,D45	4304	183	442	NO NCBI CDD results	-
Glyma19g29000.N2 ,Glyma19g29000.N4	0.996408	7.24957e-10	TCONS_00201445	Glyma19g29000	Glyma19g29000.N2	None Available	7	DT	x	+	D45,D55	854	614	58	NO NCBI CDD results	-	-	-	noncoding	-1.12709	-1	2.44012e-06	0.999998	'35.2'	'not assigned.unknown'	' no hits & (original description: Glyma19g29000.N2)'	T									TCONS_00206520	Glyma19g29000	Glyma19g29000.N4	AT5G19790,AT4G27950	24	DT	o	-	D55	2820	497	275	1 Domains	AP2 superfamily
Glyma19g29000.N2 ,Glyma19g29000.N3	0.998599	1.68313e-11	TCONS_00201445	Glyma19g29000	Glyma19g29000.N2	None Available	7	DT	x	+	D45,D55	854	614	58	NO NCBI CDD results	-	-	-	noncoding	-1.12709	-1	2.44012e-06	0.999998	'35.2'	'not assigned.unknown'	' no hits & (original description: Glyma19g29000.N2)'	T									TCONS_00201446	Glyma19g29000	Glyma19g29000.N3	None Available	24	DT	x	+	D45,D55	1151	911	58	NO NCBI CDD results	-
Glyma19g29000.N4 ,Glyma19g29000.N3	0.999438	4.36046e-13	TCONS_00206520	Glyma19g29000	Glyma19g29000.N4	AT5G19790,AT4G27950	24	DT	o	-	D55	2820	497	275	1 Domains	AP2 superfamily	-	DNA-binding domain found in transcription regulators in plants such as APETALA2 and EREBP (ethylene responsive element binding protein). In EREBPs the domain specifically binds to the 11bp GCC box of the ethylene response element (ERE), a promotor element essential for ethylene responsiveness. EREBPs and the C-repeat binding factor CBF1, which is involved in stress response, contain a single copy…	coding	2.67591	1	0.999023	0.000976929	'27.3.3'	'RNA.regulation of transcription.AP2/EREBP, APETALA2/Ethylene-responsive element binding protein family'	'(loc_os07g10410.1 : 135.0) no description available & (at5g19790 : 108.0) encodes a member of the ERF (ethylene response factor) subfamily B-6 of ERF/AP2 transcription factor family (RAP2.11). The protein contains one AP2 domain. There are 12 members in this subfamily including RAP2.11.; related to AP2 11 (RAP2.11); FUNCTIONS IN: DNA binding, sequence-specific DNA binding transcription factor ac…	T									TCONS_00201446	Glyma19g29000	Glyma19g29000.N3	None Available	24	DT	x	+	D45,D55	1151	911	58	NO NCBI CDD results	-
Glyma09g37890.N2 ,Glyma09g37890.N3	0.97037	3.25377e-06	TCONS_00096557	Glyma09g37890	Glyma09g37890.N2	None Available	23	Mid-to-Late Maturation	x	+	D25	2370	1613	52	NO NCBI CDD results	-	-	-	noncoding	-0.97296	-1	1.73806e-05	0.999983	'35.2'	'not assigned.unknown'	' no hits & (original description: Glyma09g37890.N2)'	T									TCONS_00096552	Glyma09g37890	Glyma09g37890.N3	None Available	23	Mid-to-Late Maturation	x	+	D35	1858	146	52	NO NCBI CDD results	-
Glyma09g37890.N4 ,Glyma09g37890.N2	0.896007	0.00045055	TCONS_00096555	Glyma09g37890	Glyma09g37890.N4	None Available	23	Mid-to-Late Maturation	x	+	D35	1251	812	59	NO NCBI CDD results	-	-	-	noncoding	-1.1767	-1	0.00260535	0.997395	'35.2'	'not assigned.unknown'	' no hits & (original description: Glyma09g37890.N4)'	T									TCONS_00096557	Glyma09g37890	Glyma09g37890.N2	None Available	23	Mid-to-Late Maturation	x	+	D25	2370	1613	52	NO NCBI CDD results	-
Glyma09g37890.N4 ,Glyma09g37890.N3	0.937751	6.091e-05	TCONS_00096555	Glyma09g37890	Glyma09g37890.N4	None Available	23	Mid-to-Late Maturation	x	+	D35	1251	812	59	NO NCBI CDD results	-	-	-	noncoding	-1.1767	-1	0.00260535	0.997395	'35.2'	'not assigned.unknown'	' no hits & (original description: Glyma09g37890.N4)'	T									TCONS_00096552	Glyma09g37890	Glyma09g37890.N3	None Available	23	Mid-to-Late Maturation	x	+	D35	1858	146	52	NO NCBI CDD results	-
Glyma11g02800.N2 ,Glyma11g02800.1	0.935737	6.90122e-05	TCONS_00121352	Glyma11g02800	Glyma11g02800.N2	None Available	9	Maturation Early	x	-	D15	1610	979	80	NO NCBI CDD results	-	-	-	noncoding	-1.27197	-1	8.03821e-06	0.999992	'35.2'	'not assigned.unknown'	' no hits & (original description: Glyma11g02800.N2)'	T									TCONS_00115837	Glyma11g02800	Glyma11g02800.1	AT5G62020,AT4G11660	9	Maturation Early	=	+	D15	1344	276	355	1 Domains	HSF_DNA-bind superfamily
Glyma12g31211.N2 ,Glyma12g31211.N3	0.991486	2.27558e-08	TCONS_00134487	Glyma12g31211	Glyma12g31211.N2	None Available	7	DT	s	-	D45,D55	3525	2332	77	NO NCBI CDD results	-	-	-	noncoding	-1.14894	-1	0.00865602	0.991344	'35.2'	'not assigned.unknown'	' no hits & (original description: Glyma12g31211.N2)'	T									TCONS_00129838	Glyma12g31211	Glyma12g31211.N3	None Available	7	DT	j	+	D55	1342	44	71	NO NCBI CDD results	-
Glyma12g31211.1 ,Glyma12g31211.N2	0.993464	7.92209e-09	TCONS_00134487	Glyma12g31211	Glyma12g31211.N2	None Available	7	DT	s	-	D45,D55	3525	2332	77	NO NCBI CDD results	-	-	-	noncoding	-1.14894	-1	0.00865602	0.991344	'35.2'	'not assigned.unknown'	' no hits & (original description: Glyma12g31211.N2)'	T									TCONS_00129840	Glyma12g31211	Glyma12g31211.1	None Available	7	DT	=	+	D55	993	118	331	2 domains	NAM;NAM superfamily
Glyma03g42440.N3 ,Glyma03g42440.2	0.930125	9.58041e-05	TCONS_00031290	Glyma03g42440	Glyma03g42440.N3	None Available	6	Down in DT	x	-	D45	2578	1317	279	NO NCBI CDD results	-	-	-	noncoding	-0.368909	1	0.998124	0.0018763	'35.2'	'not assigned.unknown'	' no hits & (original description: Glyma03g42440.N3)'	T									TCONS_00026278	Glyma03g42440	Glyma03g42440.2	AT4G34980,AT3G14240	6	Down in DT	=	+	D45	3121	184	770	4 Domains	Peptidases_S8_S53 superfamily;PA superfamily;Peptidases_S8_S53 superfamily;Inhibitor_I9 superfamily
Glyma06g17790.N2 ,Glyma06g17790.1	0.979525	7.50108e-07	TCONS_00062799	Glyma06g17790	Glyma06g17790.N2	None Available	22	Maturation Early	x	-	D45	2241	327	315	NO NCBI CDD results	-	-	-	coding	0.31446	1	0.999734	0.00026631	'35.2'	'not assigned.unknown'	' no hits & (original description: Glyma06g17790.N2)'	T									TCONS_00056516	Glyma06g17790	Glyma06g17790.1	AT5G17380,AT3G48560	1	Maturation Early	=	+	D45	2427	66	656	3 Domains	TPP_enzymes superfamily;TPP_enzyme_PYR superfamily;TPP_enzyme_M superfamily
Glyma08g10153.N2 ,Glyma08g10153.1	0.999146	2.32277e-12	TCONS_00078717	Glyma08g10153	Glyma08g10153.N2	None Available	7	DT	x	+	D25,D30,D35	1062	581	96	NO NCBI CDD results	-	-	-	noncoding	-0.82136	-1	0.0068865	0.993113	'35.2'	'not assigned.unknown'	' no hits & (original description: Glyma08g10153.N2)'	T									TCONS_00086499	Glyma08g10153	Glyma08g10153.1	AT1G70780,AT1G23150	7	DT	=	-	D25,D30,D35,D40,D45,D55	1353	379	137	NO NCBI CDD results	-
Glyma07g36960.N5 ,Glyma07g36960.N4	0.990762	3.15073e-08	TCONS_00070417	Glyma07g36960	Glyma07g36960.N5	AT3G16990	23	Mid-to-Late Maturation	j	+	D25	1119	317	183	2 Domains	TENA_THI-4 superfamily;PHA02310 superfamily	-;N	TENA/THI-4/PQQC family; Members of this family are found in all the three major phyla of life: archaebacteria, eubacteria, and eukaryotes. In Bacillus subtilis, TENA is one of a number of proteins that enhance the expression of extracellular enzymes, such as alkaline protease, neutral protease and levansucrase. The THI-4 protein, which is involved in thiamine biosynthesis, is also a member of thi…	coding	4.75248	1	0.998866	0.00113433	'35.1'	'not assigned.no ontology'	'(q9swb6|pm36_soybn : 294.0) Seed maturation protein PM36 - Glycine max (Soybean) & (at3g16990 : 201.0) Haem oxygenase-like, multi-helical; CONTAINS InterPro DOMAIN/s: Haem oxygenase-like, multi-helical (InterPro:IPR016084), TENA/THI-4 protein/Coenzyme PQQ biosynthesis protein C (InterPro:IPR004305); Has 259 Blast hits to 259 proteins in 88 species: Archae - 23; Bacteria - 94; Metazoa - 0; Fungi …	T									TCONS_00075955	Glyma07g36960	Glyma07g36960.N4	None Available	23	Mid-to-Late Maturation	x	-	D15,D20,D25,D35	1228	477	72	NO NCBI CDD results	-
Glyma19g26560.N2 ,Glyma19g26560.1	0.981255	5.28067e-07	TCONS_00206186	Glyma19g26560	Glyma19g26560.N2	None Available	12	Mid-to-Late Maturation	x	-	D25	1623	838	98	NO NCBI CDD results	-	-	-	coding	0.152159	-1	0.0264999	0.9735	'35.2'	'not assigned.unknown'	' no hits & (original description: Glyma19g26560.N2)'	T									TCONS_00201102	Glyma19g26560	Glyma19g26560.1	AT3G27010,AT5G41030	12	Mid-to-Late Maturation	=	+	D25	1996	253	330	3 Domains	TCP superfamily;TCP2 superfamily;TCP24 superfamily
Glyma05g19920.N3 ,Glyma05g19920.2	0.998367	3.10866e-11	TCONS_00049029	Glyma05g19920	Glyma05g19920.N3	None Available	24	DT	x	-	D40,D45,D55	1202	884	95	NO NCBI CDD results	-	-	-	noncoding	-0.836004	-1	0.0690032	0.930997	'35.2'	'not assigned.unknown'	' no hits & (original description: Glyma05g19920.N3)'	T									TCONS_00044137	Glyma05g19920	Glyma05g19920.2	AT5G67060,AT3G50330	24	DT	=	+	D55	1393	307	273	1 Domains	HLH superfamily
Glyma16g04210.N2 ,Glyma16g04210.1	0.978825	8.57344e-07	TCONS_00174813	Glyma16g04210	Glyma16g04210.N2	None Available	0	Mid-to-Late Maturation	x	-	D10,D30,D35,D40,D45	325	130	37	NO NCBI CDD results	-	-	-	noncoding	-0.924247	-1	2.88068e-06	0.999997	'35.2'	'not assigned.unknown'	' no hits & (original description: Glyma16g04210.N2)'	T									TCONS_00170841	Glyma16g04210	Glyma16g04210.1	None Available	0	Mid-to-Late Maturation	=	+	D30,D40,D45	738	298	79	NO NCBI CDD results	-
Glyma02g32058.N4 ,Glyma02g32058.N2	0.962639	8.14814e-06	TCONS_00018671	Glyma02g32058	Glyma02g32058.N4	None Available	11	Mid-to-Late Maturation	j	-	D15,D20,D55	1517	257	88	NO NCBI CDD results	-	-	-	noncoding	-0.18925	-1	5.96544e-06	0.999994	'35.2'	'not assigned.unknown'	' no hits & (original description: Glyma02g32058.N4)'	T									TCONS_00013014	Glyma02g32058	Glyma02g32058.N2	None Available	11	Mid-to-Late Maturation	x	+	D15,D55	863	167	52	NO NCBI CDD results	-
Glyma02g32058.N3 ,Glyma02g32058.N2	0.964393	6.73657e-06	TCONS_00018667	Glyma02g32058	Glyma02g32058.N3	None Available	11	Mid-to-Late Maturation	j	-	D15,D55	1643	695	96	NO NCBI CDD results	-	-	-	coding	0.0513267	-1	0.0464319	0.953568	'35.2'	'not assigned.unknown'	' no hits & (original description: Glyma02g32058.N3)'	T									TCONS_00013014	Glyma02g32058	Glyma02g32058.N2	None Available	11	Mid-to-Late Maturation	x	+	D15,D55	863	167	52	NO NCBI CDD results	-
Glyma02g32058.1 ,Glyma02g32058.N2	0.790919	0.00644021	TCONS_00013014	Glyma02g32058	Glyma02g32058.N2	None Available	11	Mid-to-Late Maturation	x	+	D15,D55	863	167	52	NO NCBI CDD results	-	-	-	noncoding	-1.16579	-1	7.30087e-08	1	'35.2'	'not assigned.unknown'	' no hits & (original description: Glyma02g32058.N2)'	T									TCONS_00018664	Glyma02g32058	Glyma02g32058.1	None Available	2	Mid-to-Late Maturation	=	-	D15,D20	2384	1627	96	1 domains	RPN2
Glyma19g36500.1 ,Glyma19g36500.N2	0.983863	2.90981e-07	TCONS_00208004	Glyma19g36500	Glyma19g36500.N2	None Available	14	Mid-to-Late Maturation	x	-	D55	1406	252	99	NO NCBI CDD results	-	-	-	noncoding	-1.00163	-1	8.57058e-06	0.999991	'35.2'	'not assigned.unknown'	' no hits & (original description: Glyma19g36500.N2)'	T									TCONS_00202923	Glyma19g36500	Glyma19g36500.1	AT3G53400,AT5G03190	2	Mid-to-Late Maturation	=	+	D55	2002	349	467	1 Domains	AdoMet_Maturation Earlyases superfamily
Glyma06g03850.N2 ,Glyma06g03850.1	0.99687	4.1819e-10	TCONS_00053257	Glyma06g03850	Glyma06g03850.N2	None Available	7	DT	s	+	D55	1621	1241	40	NO NCBI CDD results	-	-	-	noncoding	-1.13	-1	1.44912e-07	1	'35.2'	'not assigned.unknown'	' no hits & (original description: Glyma06g03850.N2)'	T									TCONS_00059929	Glyma06g03850	Glyma06g03850.1	AT4G31940,AT4G31970	7	DT	=	-	D55	2109	267	535	7 Domains	p450 superfamily;PLN02394 superfamily;PLN03018 superfamily;PLN02655 superfamily;PLN00168 superfamily;PLN02169 superfamily;PLN02426 superfamily
Glyma13g05760.N4 ,Glyma13g05760.N3	0.984873	2.24939e-07	TCONS_00143784	Glyma13g05760	Glyma13g05760.N4	AT1G61040	24	DT	j	-	D55	2595	631	616	1 Domains	Plus-3 superfamily	-	Plus-3 domain; This domain is about 90 residues in length and is often found associated with the pfam02213 domain. The function of this domain is uncertain. It is possible that this domain is involved in DNA binding as it has three conserved positively charged residues, hence this domain has been named the plus-3 domain. It is found in yeast Rtf1 which may be a transcription elongation factor.	coding	9.23004	1	1	1e-07	'33.99'	'development.unspecified'	'(at1g61040 : 512.0) Encodes a yeast Paf1C subunit homolog required for the expression of the MADS box gene FLC and other members of the FLC/MAF MADS-box gene family.; vernalization independence 5 (VIP5); FUNCTIONS IN: DNA binding; INVOLVED IN: positive regulation of transcription, DNA-dependent, negative regulation of flower development; LOCATED IN: nucleus; EXPRESSED IN: 22 plant structures; EX…	T									TCONS_00136261	Glyma13g05760	Glyma13g05760.N3	None Available	24	DT	x	+	D55	4320	1699	74	NO NCBI CDD results	-
Glyma11g12221.N5 ,Glyma11g12221.N6	0.997786	1.04789e-10	TCONS_00117685	Glyma11g12221	Glyma11g12221.N5	None Available	24	DT	x	+	D55	3746	2507	252	NO NCBI CDD results	-	-	-	noncoding	-0.654712	1	0.999735	0.000264635	'35.2'	'not assigned.unknown'	' no hits & (original description: Glyma11g12221.N5)'	T									TCONS_00123153	Glyma11g12221	Glyma11g12221.N6	AT1G76390,AT1G20780	24	DT	j	-	D55	3257	1247	586	3 Domains	ARM superfamily;ARM superfamily;ARM superfamily
Glyma11g12221.N5 ,Glyma11g12221.4	0.999191	1.86968e-12	TCONS_00117685	Glyma11g12221	Glyma11g12221.N5	None Available	24	DT	x	+	D55	3746	2507	252	NO NCBI CDD results	-	-	-	noncoding	-0.654712	1	0.999735	0.000264635	'35.2'	'not assigned.unknown'	' no hits & (original description: Glyma11g12221.N5)'	T									TCONS_00123152	Glyma11g12221	Glyma11g12221.4	AT1G76390,AT1G20780	24	DT	=	-	D55	3131	1133	582	2 Domains	ARM superfamily;ARM superfamily
Glyma13g07180.N2 ,Glyma13g07180.1	0.75284	0.0119652	TCONS_00143981	Glyma13g07180	Glyma13g07180.N2	None Available	2	Mid-to-Late Maturation	x	-	D55	7280	149	59	NO NCBI CDD results	-	-	-	noncoding	-0.098147	-1	3e-14	1	'35.2'	'not assigned.unknown'	' no hits & (original description: Glyma13g07180.N2)'	T									TCONS_00136536	Glyma13g07180	Glyma13g07180.1	AT5G15890,AT5G15900	14	Mid-to-Late Maturation	=	+	D45	1654	76	453	2 Domains	SGNH_hydrolase superfamily;PMR5N superfamily
Glyma14g08400.N4 ,Glyma14g08400.N3	0.863573	0.0012813	TCONS_00156063	Glyma14g08400	Glyma14g08400.N4	AT1G75020	12	Mid-to-Late Maturation	j	-	D35,D45	3505	2283	383	1 Domains	LPLAT superfamily	-	Lysophospholipid acyltransferases (LPLATs) of glycerophospholipid biosynthesis; Lysophospholipid acyltransferase (LPLAT) superfamily members are acyltransferases of de novo and remodeling pathways of glycerophospholipid biosynthesis. These proteins catalyze the incorporation of an acyl group from either acylCoAs or acyl-acyl carrier proteins (acylACPs) into acceptors such as glycerol 3-phosphate,…	coding	3.25451	1	1	1e-07	'11.3.1'	'lipid metabolism.Phospholipid synthesis.1-acylglycerol-3-phosphate O-acyltransferase'	'(at1g75020 : 507.0) lysophosphatidyl acyltransferase 4 (LPAT4); FUNCTIONS IN: acyltransferase activity; INVOLVED IN: metabolic process; EXPRESSED IN: 25 plant structures; EXPRESSED DURING: 13 growth stages; CONTAINS InterPro DOMAIN/s: Phospholipid/glycerol acyltransferase (InterPro:IPR002123); BEST Arabidopsis thaliana protein match is: lysophosphatidyl acyltransferase 5 (TAIR:AT3G18850.4); Has …	T									TCONS_00151930	Glyma14g08400	Glyma14g08400.N3	None Available	7	DT	x	+	D35,D45,D55	1988	1378	75	NO NCBI CDD results	-
Glyma08g10850.N3 ,Glyma08g10850.N4	0.978248	9.5404e-07	TCONS_00086623	Glyma08g10850	Glyma08g10850.N3	AT1G67550	2	Mid-to-Late Maturation	j	-	D10,D15	3611	2287	277	1 Domains	metallo-dependent_hydrolases superfamily	NC	Superfamily of metallo-dependent hydrolases (also called amidohydrolase superfamily) is a large group of proteins that show conservation in their 3-dimensional fold (TIM barrel) and in details of their active site. The vast majority of the members have a conserved metal binding site, involving four histidines and one aspartic acid residue. In the common reaction mechanism, the metal ion (or ions)…	coding	6.18468	1	0.999999	5.92411e-07	'13.2.2.3'	'amino acid metabolism.degradation.glutamate family.arginine'	'(gnl|cdd|30031 : 367.0) no description available & (at1g67550 : 273.0) Encodes a nickel-containing urea hydrolase involved in nitrogen recycling. It requires three urease accessory proteins for its activation.; urease (URE); CONTAINS InterPro DOMAIN/s: Urease, alpha subunit (InterPro:IPR005848), Urease, alpha subunit, conserved site (InterPro:IPR017950), Amidohydrolase 1 (InterPro:IPR006680), Ur…	T									TCONS_00078867	Glyma08g10850	Glyma08g10850.N4	None Available	2	Mid-to-Late Maturation	x	+	D15	6249	2299	88	NO NCBI CDD results	-
Glyma01g45125.N8 ,Glyma01g45125.N9	0.97362	2.0525e-06	TCONS_00004387	Glyma01g45125	Glyma01g45125.N8	None Available	12	Mid-to-Late Maturation	s	+	D45	3703	1785	58	NO NCBI CDD results	-	-	-	noncoding	-1.10067	-1	3.22019e-07	1	'35.2'	'not assigned.unknown'	' no hits & (original description: Glyma01g45125.N8)'	T									TCONS_00009203	Glyma01g45125	Glyma01g45125.N9	None Available	12	Mid-to-Late Maturation	j	-	D45	2967	1871	81	NO NCBI CDD results	-
Glyma06g35630.N2 ,Glyma06g35630.1	0.772207	0.00885553	TCONS_00057736	Glyma06g35630	Glyma06g35630.N2	None Available	20	Maturation Early	x	+	D25,D30	519	331	41	NO NCBI CDD results	-	-	-	noncoding	-1.19304	-1	2.62063e-07	1	'35.2'	'not assigned.unknown'	' no hits & (original description: Glyma06g35630.N2)'	T									TCONS_00064206	Glyma06g35630	Glyma06g35630.1	AT5G36160,AT5G53970	1	Maturation Early	=	-	D20,D25,D30	1616	49	424	3 Domains	AAT_I superfamily;PRK09275 superfamily;PRK08637 superfamily
Glyma13g24810.1 ,Glyma13g24810.N2	0.984584	2.42553e-07	TCONS_00146536	Glyma13g24810	Glyma13g24810.N2	None Available	8	Down in Day 5 and DT	x	-	D55	1585	1130	73	NO NCBI CDD results	-	-	-	noncoding	-1.05212	-1	3.52935e-08	1	'35.2'	'not assigned.unknown'	' no hits & (original description: Glyma13g24810.N2)'	T									TCONS_00138950	Glyma13g24810	Glyma13g24810.1	AT2G33770,AT2G16920	8	Down in Day 5 and DT	=	+	D40,D55	4779	1575	933	1 Domains	UBCc superfamily
Glyma15g39090.N11 ,Glyma15g39090.N10	0.725679	0.0175152	TCONS_00169169	Glyma15g39090	Glyma15g39090.N11	None Available	2	Mid-to-Late Maturation	x	-	D55	6679	5528	99	NO NCBI CDD results	-	-	-	noncoding	-1.11136	1	0.999911	8.92484e-05	'35.2'	'not assigned.unknown'	' no hits & (original description: Glyma15g39090.N11)'	T									TCONS_00163846	Glyma15g39090	Glyma15g39090.N10	AT3G14630,AT3G14690	5	Mid-to-Late Maturation	j	+	D55	2529	826	345	7 Domains	p450 superfamily;PLN02655 superfamily;PLN02426 superfamily;PLN02169 superfamily;PLN00168 superfamily;PLN02394 superfamily;PLN03018 superfamily
Glyma16g02710.1 ,Glyma16g02710.N2	0.992204	1.60093e-08	TCONS_00174548	Glyma16g02710	Glyma16g02710.N2	None Available	13	Maturation Early	x	-	D25,D30	1628	1244	55	NO NCBI CDD results	-	-	-	noncoding	-1.15076	-1	0.00308892	0.996911	'35.2'	'not assigned.unknown'	' no hits & (original description: Glyma16g02710.N2)'	T									TCONS_00170551	Glyma16g02710	Glyma16g02710.1	None Available	13	Maturation Early	=	+	D15,D25,D30,D35	1185	353	394	6 domains	cnd41_like;pepsin_retropepsin_like superfamily;TAXi_C superfamily;Asp;PLN03146;PTZ00165
Glyma10g43542.N2 ,Glyma10g43542.N3	0.989467	5.31723e-08	TCONS_00109045	Glyma10g43542	Glyma10g43542.N2	None Available	2	Mid-to-Late Maturation	x	+	D55	1824	183	60	NO NCBI CDD results	-	-	-	noncoding	-0.923317	-1	1.67711e-08	1	'35.2'	'not assigned.unknown'	' no hits & (original description: Glyma10g43542.N2)'	T									TCONS_00114742	Glyma10g43542	Glyma10g43542.N3	None Available	2	Mid-to-Late Maturation	o	-	D55	2110	1444	52	NO NCBI CDD results	-
Glyma14g03470.1 ,Glyma14g03470.N2	0.953938	1.86274e-05	TCONS_00155194	Glyma14g03470	Glyma14g03470.N2	None Available	3	DT	x	-	D40	1590	885	81	NO NCBI CDD results	-	-	-	noncoding	-1.11037	-1	1.8098e-07	1	'35.2'	'not assigned.unknown'	' no hits & (original description: Glyma14g03470.N2)'	T									TCONS_00150985	Glyma14g03470	Glyma14g03470.1	AT2G30870,AT2G30860	7	DT	=	+	D10,D20,D25,D30,D35,D40,D55	1137	169	215	2 Domains	GST_C_family superfamily;Thioredoxin_like superfamily
Glyma09g05260.N2 ,Glyma09g05260.1	0.970618	3.14692e-06	TCONS_00093023	Glyma09g05260	Glyma09g05260.N2	None Available	14	Mid-to-Late Maturation	x	+	D45,D55	1573	335	65	NO NCBI CDD results	-	-	-	noncoding	-0.894857	-1	3.25063e-08	1	'35.2'	'not assigned.unknown'	' no hits & (original description: Glyma09g05260.N2)'	T									TCONS_00098423	Glyma09g05260	Glyma09g05260.1	AT1G28230,AT1G30840	14	Mid-to-Late Maturation	=	-	D45	1206	87	401	2 domains	TPT;EamA superfamily
Glyma19g32310.N4 ,Glyma19g32310.N3	0.969558	3.62178e-06	TCONS_00207186	Glyma19g32310	Glyma19g32310.N4	AT2G41890,AT1G34300	22	Maturation Early	j	-	D25,D30	3008	1157	616	4 Domains	PKc_like superfamily;S_locus_glycop superfamily;B_lectin superfamily;PAN_APPLE superfamily	-;N;N;-	Protein Kinases, catalytic domain; The protein kinase superfamily is mainly composed of the catalytic domains of serine/threonine-specific and tyrosine-specific protein kinases. It also includes RIO kinases, which are atypical serine protein kinases, aminoglycoside phosphotransferases, and choline kinases. These proteins catalyze the transfer of the gamma-phosphoryl group from ATP to hydroxyl gro…	coding	3.67587	1	1	1e-07	'26.16'	'misc.myrosinases-lectin-jacalin'	(at2g41890 : 590.0) curculin-like (mannose-binding) lectin family protein / PAN domain-containing protein; FUNCTIONS IN: sugar binding, protein kinase activity, ATP binding; INVOLVED IN: protein amino acid phosphorylation, recognition of pollen; LOCATED IN: endomembrane system; EXPRESSED IN: 22 plant structures; EXPRESSED DURING: 13 growth stages; CONTAINS InterPro DOMAIN/s: Curculin-like (mannos…	T									TCONS_00202105	Glyma19g32310	Glyma19g32310.N3	None Available	22	Maturation Early	x	+	D25,D30,D35	3846	2501	93	NO NCBI CDD results	-
Glyma20g18980.1 ,Glyma20g18980.N4	0.985082	2.12833e-07	TCONS_00211352	Glyma20g18980	Glyma20g18980.N4	None Available	7	DT	s	+	D45	8297	161	139	NO NCBI CDD results	-	-	-	noncoding	-1.25825	-1	3e-14	1	'35.2'	'not assigned.unknown'	' no hits & (original description: Glyma20g18980.N4)'	T									TCONS_00216310	Glyma20g18980	Glyma20g18980.1	AT1G04710,AT2G33150	7	DT	=	-	D35	1785	163	461	2 Domains	cond_enzymes superfamily;Thiolase_C superfamily
Glyma20g18980.N4 ,Glyma20g18980.N3	0.994145	5.10587e-09	TCONS_00211352	Glyma20g18980	Glyma20g18980.N4	None Available	7	DT	s	+	D45	8297	161	139	NO NCBI CDD results	-	-	-	noncoding	-1.25825	-1	3e-14	1	'35.2'	'not assigned.unknown'	' no hits & (original description: Glyma20g18980.N4)'	T									TCONS_00216312	Glyma20g18980	Glyma20g18980.N3	None Available	7	DT	j	-	D25,D30,D35,D55	1367	69	81	NO NCBI CDD results	-
Glyma01g40430.N4 ,Glyma01g40430.N3	0.99967	5.19348e-14	TCONS_00008275	Glyma01g40430	Glyma01g40430.N4	None Available	24	DT	j	-	D55	3545	2587	168	NO NCBI CDD results	-	-	-	coding	4.81912	1	0.999887	0.000112757	'35.2'	'not assigned.unknown'	' no hits & (original description: Glyma01g40430.N4)'	T									TCONS_00003443	Glyma01g40430	Glyma01g40430.N3	None Available	24	DT	x	+	D55	6813	2235	124	NO NCBI CDD results	-
Glyma15g36610.N3 ,Glyma15g36610.N4	0.960933	9.72103e-06	TCONS_00163468	Glyma15g36610	Glyma15g36610.N3	None Available	5	Mid-to-Late Maturation	j	+	D15,D55	1553	954	79	NO NCBI CDD results	-	-	-	coding	0.491674	-1	0.023518	0.976482	'35.2'	'not assigned.unknown'	' no hits & (original description: Glyma15g36610.N3)'	T									TCONS_00168933	Glyma15g36610	Glyma15g36610.N4	None Available	5	Mid-to-Late Maturation	x	-	D15	2336	1609	45	NO NCBI CDD results	-
Glyma15g36610.N2 ,Glyma15g36610.N4	0.984708	2.34891e-07	TCONS_00163466	Glyma15g36610	Glyma15g36610.N2	None Available	5	Mid-to-Late Maturation	j	+	D15,D55	1448	1137	56	NO NCBI CDD results	-	-	-	coding	0.622645	-1	0.0206868	0.979313	'35.2'	'not assigned.unknown'	' no hits & (original description: Glyma15g36610.N2)'	T									TCONS_00168933	Glyma15g36610	Glyma15g36610.N4	None Available	5	Mid-to-Late Maturation	x	-	D15	2336	1609	45	NO NCBI CDD results	-
Glyma08g36160.N3 ,Glyma08g36160.N4	0.953957	1.85964e-05	TCONS_00090101	Glyma08g36160	Glyma08g36160.N3	None Available	2	Mid-to-Late Maturation	x	-	D20,D55	4566	1047	105	NO NCBI CDD results	-	-	-	noncoding	-1.22972	-1	4.34877e-10	1	'35.2'	'not assigned.unknown'	' no hits & (original description: Glyma08g36160.N3)'	T									TCONS_00082683	Glyma08g36160	Glyma08g36160.N4	AT5G39710,AT3G16890	2	Mid-to-Late Maturation	o	+	D55	3618	107	678	8 Domains	PPR superfamily;PPR superfamily;PPR superfamily;PPR superfamily;PPR superfamily;PPR superfamily;PPR superfamily;PPR superfamily
Glyma17g34640.1 ,Glyma17g34640.N2	0.982589	3.93734e-07	TCONS_00188041	Glyma17g34640	Glyma17g34640.N2	None Available	13	Maturation Early	x	-	D25	2266	865	366	NO NCBI CDD results	-	-	-	coding	0.276151	1	0.999999	1.36853e-06	'35.2'	'not assigned.unknown'	' no hits & (original description: Glyma17g34640.N2)'	T									TCONS_00182623	Glyma17g34640	Glyma17g34640.1	AT3G61580,AT2G46210	13	Maturation Early	=	+	D15,D20,D25,D55	2635	268	448	2 Domains	Membrane-FADS-like superfamily;Cyt-b5 superfamily
Glyma18g44250.N2 ,Glyma18g44250.N3	0.999991	3.17156e-20	TCONS_00197648	Glyma18g44250	Glyma18g44250.N2	AT2G38400,AT3G08860	24	DT	j	-	D45,D55	1414	592	72	1 Domains	AAT_I superfamily	N	Aspartate aminotransferase (AAT) superfamily (fold type I) of pyridoxal phosphate (PLP)-dependent enzymes. PLP combines with an alpha-amino acid to form a compound called a Schiff base or aldimine intermediate, which depending on the reaction, is the substrate in four kinds of reactions (1) transamination (movement of amino groups), (2) racemization (redistribution of enantiomers), (3) decarboxyl…	coding	3.49283	-1	0.0441601	0.95584	'13.1.1.3.11'	'amino acid metabolism.synthesis.central amino acid metabolism.alanine.alanine-glyoxylate aminotransferase'	'(at2g38400 : 136.0) alanine:glyoxylate aminotransferase 2 homolog (AGT3) mRNA,; alanine:glyoxylate aminotransferase 3 (AGT3); FUNCTIONS IN: pyridoxal phosphate binding, transaminase activity, catalytic activity, alanine-glyoxylate transaminase activity; EXPRESSED IN: 22 plant structures; EXPRESSED DURING: 15 growth stages; CONTAINS InterPro DOMAIN/s: Pyridoxal phosphate-dependent transferase, ma…	T	'13.2.4.1'	'amino acid metabolism.degradation.branched chain group.shared'	'(at2g38400 : 136.0) alanine:glyoxylate aminotransferase 2 homolog (AGT3) mRNA,; alanine:glyoxylate aminotransferase 3 (AGT3); FUNCTIONS IN: pyridoxal phosphate binding, transaminase activity, catalytic activity, alanine-glyoxylate transaminase activity; EXPRESSED IN: 22 plant structures; EXPRESSED DURING: 15 growth stages; CONTAINS InterPro DOMAIN/s: Pyridoxal phosphate-dependent transferase, ma…	T					TCONS_00192509	Glyma18g44250	Glyma18g44250.N3	None Available	24	DT	s	+	D55	3193	160	74	NO NCBI CDD results	-
Glyma18g44250.N4 ,Glyma18g44250.N3	0.999429	4.63391e-13	TCONS_00197649	Glyma18g44250	Glyma18g44250.N4	AT2G38400,AT3G08860	24	DT	j	-	D55	1659	837	72	1 Domains	AAT_I superfamily	N	Aspartate aminotransferase (AAT) superfamily (fold type I) of pyridoxal phosphate (PLP)-dependent enzymes. PLP combines with an alpha-amino acid to form a compound called a Schiff base or aldimine intermediate, which depending on the reaction, is the substrate in four kinds of reactions (1) transamination (movement of amino groups), (2) racemization (redistribution of enantiomers), (3) decarboxyl…	coding	3.40172	-1	0.0549339	0.945066	'13.1.1.3.11'	'amino acid metabolism.synthesis.central amino acid metabolism.alanine.alanine-glyoxylate aminotransferase'	'(at2g38400 : 136.0) alanine:glyoxylate aminotransferase 2 homolog (AGT3) mRNA,; alanine:glyoxylate aminotransferase 3 (AGT3); FUNCTIONS IN: pyridoxal phosphate binding, transaminase activity, catalytic activity, alanine-glyoxylate transaminase activity; EXPRESSED IN: 22 plant structures; EXPRESSED DURING: 15 growth stages; CONTAINS InterPro DOMAIN/s: Pyridoxal phosphate-dependent transferase, ma…	T	'13.2.4.1'	'amino acid metabolism.degradation.branched chain group.shared'	'(at2g38400 : 136.0) alanine:glyoxylate aminotransferase 2 homolog (AGT3) mRNA,; alanine:glyoxylate aminotransferase 3 (AGT3); FUNCTIONS IN: pyridoxal phosphate binding, transaminase activity, catalytic activity, alanine-glyoxylate transaminase activity; EXPRESSED IN: 22 plant structures; EXPRESSED DURING: 15 growth stages; CONTAINS InterPro DOMAIN/s: Pyridoxal phosphate-dependent transferase, ma…	T					TCONS_00192509	Glyma18g44250	Glyma18g44250.N3	None Available	24	DT	s	+	D55	3193	160	74	NO NCBI CDD results	-
Glyma16g29900.N2 ,Glyma16g29900.1	0.969982	3.42607e-06	TCONS_00173270	Glyma16g29900	Glyma16g29900.N2	None Available	13	Maturation Early	x	+	D45	2024	993	70	NO NCBI CDD results	-	-	-	noncoding	-0.882689	-1	4.76659e-08	1	'35.2'	'not assigned.unknown'	' no hits & (original description: Glyma16g29900.N2)'	T									TCONS_00177378	Glyma16g29900	Glyma16g29900.1	AT5G52510,AT1G21450	13	Maturation Early	=	-	D15,D45	2771	220	657	1 Domains	GRAS superfamily
Glyma10g33410.N2 ,Glyma10g33410.N3	0.9302	9.54008e-05	TCONS_00106979	Glyma10g33410	Glyma10g33410.N2	AT2G33330,AT1G04520	18	Mid-to-Late Maturation	j	+	D35	2596	857	275	2 Domains	Stress-antifung superfamily;Stress-antifung superfamily	-;-	Salt stress response/antifungal; This domain is often found in association with the kinase domains pfam00069 or pfam07714. In many proteins it is duplicated. It contains six conserved cysteines which are involved in disulphide bridges. It has a role in salt stress response and has antifungal activity.;Salt stress response/antifungal; This domain is often found in association with the kinase domai…	coding	3.25344	1	0.999677	0.000323158	'30.2.17'	'signalling.receptor kinases.DUF 26'	'(at1g04520 : 323.0) plasmodesmata-located protein 2 (PDLP2); FUNCTIONS IN: molecular_function unknown; INVOLVED IN: N-terminal protein myristoylation, plasmodesmata-mediated intercellular transport; LOCATED IN: plasmodesma; EXPRESSED IN: 17 plant structures; EXPRESSED DURING: 12 growth stages; CONTAINS InterPro DOMAIN/s: Protein of unknown function DUF26 (InterPro:IPR002902); BEST Arabidopsis th…	T									TCONS_00112726	Glyma10g33410	Glyma10g33410.N3	None Available	1	Maturation Early	x	-	D45	1183	387	77	NO NCBI CDD results	-
Glyma08g45640.N3 ,Glyma08g45640.N2	0.992994	1.0454e-08	TCONS_00091527	Glyma08g45640	Glyma08g45640.N3	None Available	0	Mid-to-Late Maturation	x	-	D55	5685	4846	85	NO NCBI CDD results	-	-	-	noncoding	-1.15326	1	0.999742	0.000257783	'35.2'	'not assigned.unknown'	' no hits & (original description: Glyma08g45640.N3)'	T									TCONS_00084136	Glyma08g45640	Glyma08g45640.N2	None Available	0	Mid-to-Late Maturation	j	+	D55	5274	138	130	NO NCBI CDD results	-
Glyma11g04700.1 ,Glyma11g04700.N2	0.994118	5.19844e-09	TCONS_00121698	Glyma11g04700	Glyma11g04700.N2	None Available	13	Maturation Early	x	-	D15,D25,D30,D35,D45,D55	3352	2745	133	NO NCBI CDD results	-	-	-	noncoding	-0.318657	1	0.916746	0.0832537	'35.2'	'not assigned.unknown'	' no hits & (original description: Glyma11g04700.N2)'	T									TCONS_00116206	Glyma11g04700	Glyma11g04700.1	AT5G65700,AT3G49670	13	Maturation Early	=	+	D25,D45	4103	31	1012	6 Domains	PKc_like superfamily;LRRNT_2 superfamily;LRR_RI superfamily;APH_ChoK_like superfamily;LRR_RI superfamily;PRK14879 superfamily
Glyma14g08734.N3 ,Glyma14g08734.N2	0.994374	4.3524e-09	TCONS_00151996	Glyma14g08734	Glyma14g08734.N3	AT1G55680,AT3G13340	10	DT	o	+	D35,D45	6754	745	91	1 Domains	WD40 superfamily	N	WD40 domain, found in a number of eukaryotic proteins that cover a wide variety of functions including adaptor/regulatory modules in signal transduction, pre-mRNA processing and cytoskeleton assembly; typically contains a GH dipeptide 11-24 residues from its N-terminus and the WD dipeptide at its C-terminus and is 40 residues long, hence the name WD40; between GH and WD lies a conserved core; ser…	coding	0.848695	-1	3e-14	1	'33.99'	'development.unspecified'	'(at3g13340 : 115.0) Transducin/WD40 repeat-like superfamily protein; FUNCTIONS IN: molecular_function unknown; INVOLVED IN: biological_process unknown; LOCATED IN: CUL4 RING ubiquitin ligase complex, heterotrimeric G-protein complex; EXPRESSED IN: 24 plant structures; EXPRESSED DURING: 14 growth stages; CONTAINS InterPro DOMAIN/s: WD40 repeat-like-containing domain (InterPro:IPR011046), WD40 rep…	T									TCONS_00156137	Glyma14g08734	Glyma14g08734.N2	None Available	10	DT	x	-	D15,D45	5168	4766	120	NO NCBI CDD results	-
Glyma18g40680.N3 ,Glyma18g40680.N2	0.978152	9.70983e-07	TCONS_00192173	Glyma18g40680	Glyma18g40680.N3	AT3G53840,AT5G02070	12	Mid-to-Late Maturation	o	+	D45	2208	982	252	2 Domains	PKc_like superfamily;APH_ChoK_like superfamily	-;N	Protein Kinases, catalytic domain; The protein kinase superfamily is mainly composed of the catalytic domains of serine/threonine-specific and tyrosine-specific protein kinases. It also includes RIO kinases, which are atypical serine protein kinases, aminoglycoside phosphotransferases, and choline kinases. These proteins catalyze the transfer of the gamma-phosphoryl group from ATP to hydroxyl gro…	coding	4.68287	1	0.999979	2.05822e-05	'30.2.25'	'signalling.receptor kinases.wall associated kinase'	(at5g02070 : 363.0) Protein kinase family protein; FUNCTIONS IN: kinase activity; INVOLVED IN: protein amino acid phosphorylation; CONTAINS InterPro DOMAIN/s: Protein kinase, ATP binding site (InterPro:IPR017441), Protein kinase, catalytic domain (InterPro:IPR000719), Serine/threonine-protein kinase-like domain (InterPro:IPR017442), Protein kinase-like domain (InterPro:IPR011009), Serine/threonin…	T									TCONS_00197325	Glyma18g40680	Glyma18g40680.N2	None Available	12	Mid-to-Late Maturation	x	-	D40,D45	2210	1696	86	NO NCBI CDD results	-
Glyma15g10070.1 ,Glyma15g10070.N2	0.998855	7.51378e-12	TCONS_00161123	Glyma15g10070	Glyma15g10070.N2	None Available	7	DT	x	+	D45	1948	1611	57	NO NCBI CDD results	-	-	-	noncoding	-1.17409	-1	0.00557888	0.994421	'35.2'	'not assigned.unknown'	' no hits & (original description: Glyma15g10070.N2)'	T									TCONS_00166476	Glyma15g10070	Glyma15g10070.1	AT1G30040,AT2G34555	24	DT	=	-	D35,D40,D45,D55	1573	307	333	3 Domains	2OG-FeII_Oxy superfamily;DIOX_N superfamily;PLN03176 superfamily
Glyma14g01130.N2 ,Glyma14g01130.1	0.813514	0.00419678	TCONS_00150488	Glyma14g01130	Glyma14g01130.N2	None Available	1	Maturation Early	x	+	D25	1622	67	50	NO NCBI CDD results	-	-	-	noncoding	-0.939283	-1	4.42322e-08	1	'35.2'	'not assigned.unknown'	' no hits & (original description: Glyma14g01130.N2)'	T									TCONS_00154787	Glyma14g01130	Glyma14g01130.1	AT2G05070,AT2G05100	13	Maturation Early	=	-	D15,D20,D25,D30,D45,D55	1277	201	265	1 Domains	Chloroa_b-bind superfamily
Glyma07g11810.1 ,Glyma07g11810.N3	0.999064	3.35217e-12	TCONS_00067914	Glyma07g11810	Glyma07g11810.N3	None Available	24	DT	s	+	D45	5117	982	77	NO NCBI CDD results	-	-	-	noncoding	-1.15843	-1	1.63275e-12	1	'35.2'	'not assigned.unknown'	' no hits & (original description: Glyma07g11810.N3)'	T									TCONS_00073353	Glyma07g11810	Glyma07g11810.1	AT5G37600,AT1G66200	24	DT	=	-	D40,D45,D55	1738	371	356	2 Domains	Gln-synt_C superfamily;Gln-synt_N superfamily
Glyma13g32730.1 ,Glyma13g32730.N2	0.990848	3.03582e-08	TCONS_00147953	Glyma13g32730	Glyma13g32730.N2	None Available	24	DT	x	-	D55	1568	357	269	NO NCBI CDD results	-	-	-	noncoding	-0.854266	1	0.997954	0.00204641	'35.2'	'not assigned.unknown'	' no hits & (original description: Glyma13g32730.N2)'	T									TCONS_00140477	Glyma13g32730	Glyma13g32730.1	AT5G09620,AT5G64430	24	DT	=	+	D30,D55	1952	311	440	1 Domains	PB1 superfamily
Glyma03g32747.N9 ,Glyma03g32747.N8	0.999065	3.33804e-12	TCONS_00029245	Glyma03g32747	Glyma03g32747.N9	None Available	24	DT	x	-	D55	6528	4989	184	NO NCBI CDD results	-	-	-	noncoding	-1.12704	1	0.999982	1.76582e-05	'35.2'	'not assigned.unknown'	' no hits & (original description: Glyma03g32747.N9)'	T									TCONS_00024436	Glyma03g32747	Glyma03g32747.N8	AT2G20180,AT4G28800	24	DT	j	+	D55	3341	599	510	1 Domains	HLH superfamily
Glyma03g32747.N9 ,Glyma03g32747.N7	0.994641	3.58562e-09	TCONS_00029245	Glyma03g32747	Glyma03g32747.N9	None Available	24	DT	x	-	D55	6528	4989	184	NO NCBI CDD results	-	-	-	noncoding	-1.12704	1	0.999982	1.76582e-05	'35.2'	'not assigned.unknown'	' no hits & (original description: Glyma03g32747.N9)'	T									TCONS_00024434	Glyma03g32747	Glyma03g32747.N7	None Available	7	DT	j	+	D55	6055	851	277	NO NCBI CDD results	-
Glyma03g32747.N9 ,Glyma03g32747.3	0.996478	6.70087e-10	TCONS_00029245	Glyma03g32747	Glyma03g32747.N9	None Available	24	DT	x	-	D55	6528	4989	184	NO NCBI CDD results	-	-	-	noncoding	-1.12704	1	0.999982	1.76582e-05	'35.2'	'not assigned.unknown'	' no hits & (original description: Glyma03g32747.N9)'	T									TCONS_00024441	Glyma03g32747	Glyma03g32747.3	AT2G20180,AT4G28800	24	DT	=	+	D55	2760	288	502	1 Domains	HLH superfamily
Glyma15g16451.N3 ,Glyma15g16451.N2	-0.691447	0.0267765	TCONS_00162186	Glyma15g16451	Glyma15g16451.N3	None Available	5	Mid-to-Late Maturation	x	+	D55	2868	286	60	NO NCBI CDD results	-	-	-	noncoding	-0.214544	-1	5.64906e-11	1	'35.2'	'not assigned.unknown'	' no hits & (original description: Glyma15g16451.N3)'	T									TCONS_00162184	Glyma15g16451	Glyma15g16451.N2	None Available	17	Maturation Early	x	+	D10	3859	2925	96	NO NCBI CDD results	-
Glyma15g15043.1 ,Glyma15g15043.N2	0.998625	1.56241e-11	TCONS_00161956	Glyma15g15043	Glyma15g15043.N2	None Available	24	DT	x	+	D55	1819	413	65	NO NCBI CDD results	-	-	-	noncoding	-1.33251	-1	5.79548e-10	1	'35.2'	'not assigned.unknown'	' no hits & (original description: Glyma15g15043.N2)'	T									TCONS_00167388	Glyma15g15043	Glyma15g15043.1	None Available	24	DT	=	-	D55	1946	316	97	NO NCBI CDD results	-
Glyma06g14601.N2 ,Glyma06g14601.N4	0.989305	5.65013e-08	TCONS_00055819	Glyma06g14601	Glyma06g14601.N2	None Available	12	Mid-to-Late Maturation	x	+	D25	4547	2564	75	NO NCBI CDD results	-	-	-	noncoding	-1.19525	-1	0.010362	0.989638	'35.2'	'not assigned.unknown'	' no hits & (original description: Glyma06g14601.N2)'	T									TCONS_00062061	Glyma06g14601	Glyma06g14601.N4	None Available	12	Mid-to-Late Maturation	j	-	D45	2113	801	53	1 Domains	Glyco_hydro_47 superfamily
Glyma06g14601.N2 ,Glyma06g14601.N3	0.989349	5.55783e-08	TCONS_00055819	Glyma06g14601	Glyma06g14601.N2	None Available	12	Mid-to-Late Maturation	x	+	D25	4547	2564	75	NO NCBI CDD results	-	-	-	noncoding	-1.19525	-1	0.010362	0.989638	'35.2'	'not assigned.unknown'	' no hits & (original description: Glyma06g14601.N2)'	T									TCONS_00062065	Glyma06g14601	Glyma06g14601.N3	AT1G06130,AT3G10850	12	Mid-to-Late Maturation	j	-	D25,D35,D45	1178	467	55	1 Domains	Lactamase_B superfamily
Glyma02g19380.N4 ,Glyma02g19380.1	0.972569	2.39641e-06	TCONS_00012573	Glyma02g19380	Glyma02g19380.N4	None Available	17	Maturation Early	x	+	D25,D55	4133	999	56	NO NCBI CDD results	-	-	-	noncoding	-0.737118	-1	1.67727e-10	1	'35.2'	'not assigned.unknown'	' no hits & (original description: Glyma02g19380.N4)'	T									TCONS_00018235	Glyma02g19380	Glyma02g19380.1	AT1G66240	17	Maturation Early	=	-	D10,D15,D25,D30,D55	892	140	130	1 Domains	HMA superfamily
Glyma13g34460.N3 ,Glyma13g34460.2	0.792375	0.00627451	TCONS_00148278	Glyma13g34460	Glyma13g34460.N3	None Available	14	Mid-to-Late Maturation	x	-	D55	1784	1122	56	NO NCBI CDD results	-	-	-	noncoding	-1.37137	-1	6.96832e-07	0.999999	'35.2'	'not assigned.unknown'	' no hits & (original description: Glyma13g34460.N3)'	T									TCONS_00140787	Glyma13g34460	Glyma13g34460.2	AT3G14880,AT4G18650	5	Mid-to-Late Maturation	=	+	D10,D55	1222	138	268	1 Domains	DOG1 superfamily
Glyma01g39540.1 ,Glyma01g39540.N2	0.992719	1.21891e-08	TCONS_00003330	Glyma01g39540	Glyma01g39540.N2	None Available	7	DT	x	+	D35,D55	935	717	56	NO NCBI CDD results	-	-	-	noncoding	-1.04422	-1	9.48136e-08	1	'35.2'	'not assigned.unknown'	' no hits & (original description: Glyma01g39540.N2)'	T									TCONS_00008098	Glyma01g39540	Glyma01g39540.1	AT5G67190,AT3G50260	7	DT	=	-	D55	1593	463	168	1 Domains	AP2 superfamily
Glyma08g45691.N2 ,Glyma08g45691.N3	0.76511	0.00991904	TCONS_00084148	Glyma08g45691	Glyma08g45691.N2	AT2G25010,AT2G04865	21	Mid-to-Late Maturation	x	+	D30	5611	3782	382	1 Domains	PMD superfamily	C	Plant mobile domain; This domain was identified by Babu and colleagues in a variety of transposases.	coding	1.5007	1	1	1e-07	'29.4'	'protein.postranslational modification'	'(at2g04865 : 184.0) Aminotransferase-like, plant mobile domain family protein; CONTAINS InterPro DOMAIN/s: Aminotransferase-like, plant mobile domain (InterPro:IPR019557); BEST Arabidopsis thaliana protein match is: Aminotransferase-like, plant mobile domain family protein (TAIR:AT2G25010.1); Has 30201 Blast hits to 17322 proteins in 780 species: Archae - 12; Bacteria - 1396; Metazoa - 17338; Fu…	T									TCONS_00091533	Glyma08g45691	Glyma08g45691.N3	AT4G12850	21	Mid-to-Late Maturation	j	-	D30	3140	2711	142	1 Domains	FAR1 superfamily
Glyma11g18541.N2 ,Glyma11g18541.N3	0.988742	6.93219e-08	TCONS_00118627	Glyma11g18541	Glyma11g18541.N2	None Available	10	DT	x	+	D40,D55	4301	1041	98	NO NCBI CDD results	-	-	-	noncoding	-0.909909	-1	6.04417e-10	1	'35.2'	'not assigned.unknown'	' no hits & (original description: Glyma11g18541.N2)'	T									TCONS_00118628	Glyma11g18541	Glyma11g18541.N3	None Available	7	DT	x	+	D40,D55	4019	3250	90	NO NCBI CDD results	-
Glyma09g22306.N3 ,Glyma09g22306.1	0.999096	2.92214e-12	TCONS_00094234	Glyma09g22306	Glyma09g22306.N3	None Available	24	DT	x	+	D45	3767	2417	77	NO NCBI CDD results	-	-	-	noncoding	-1.2799	-1	0.120969	0.879031	'35.2'	'not assigned.unknown'	' no hits & (original description: Glyma09g22306.N3)'	T									TCONS_00099835	Glyma09g22306	Glyma09g22306.1	AT1G70680,AT1G70670	24	DT	=	-	D40,D45,D55	1061	166	204	1 Domains	Caleosin superfamily
Glyma04g06520.1 ,Glyma04g06520.N2	0.979077	8.17652e-07	TCONS_00032694	Glyma04g06520	Glyma04g06520.N2	None Available	9	Maturation Early	x	+	D15,D25	787	650	20	NO NCBI CDD results	-	-	-	noncoding	-0.956732	-1	1.78004e-08	1	No Mercator Mapping												TCONS_00038045	Glyma04g06520	Glyma04g06520.1	AT5G10930,AT5G25110	9	Maturation Early	=	-	D10,D15,D20,D25,D35,D40	1453	117	434	27 domains	STKc_SnRK3;PKc_like superfamily;CIPK_C;AMPKA_C_like superfamily;S_TKc;Pkinase;PTZ00263;SPS1;TyrKc;STYKc;PTZ00426;PTZ00283;Pkinase_Tyr;PLN00034;PLN00009;PTZ00267;PTZ00266;TOMM_kin_cyc;pknD;PHA03209;pk1;PTZ00036;PHA03210;PTZ00024;PHA03211;PHA03207;PHA03212
Glyma01g45000.1 ,Glyma01g45000.N2	0.982126	4.37014e-07	TCONS_00009177	Glyma01g45000	Glyma01g45000.N2	None Available	23	Mid-to-Late Maturation	x	-	D15,D20	1034	609	65	NO NCBI CDD results	-	-	-	noncoding	-0.994905	-1	9.80779e-06	0.99999	'35.2'	'not assigned.unknown'	' no hits & (original description: Glyma01g45000.N2)'	T									TCONS_00004383	Glyma01g45000	Glyma01g45000.1	AT1G47480,AT3G48700	23	Mid-to-Late Maturation	=	+	D10,D15,D20,D25,D55	1536	127	320	1 Domains	Esterase_lipase superfamily
Glyma06g15341.1 ,Glyma06g15341.N2	0.999843	2.67695e-15	TCONS_00055989	Glyma06g15341	Glyma06g15341.N2	None Available	24	DT	x	+	D55	1361	537	65	NO NCBI CDD results	-	-	-	noncoding	-0.96065	-1	1.53404e-06	0.999998	'35.2'	'not assigned.unknown'	' no hits & (original description: Glyma06g15341.N2)'	T									TCONS_00062218	Glyma06g15341	Glyma06g15341.1	AT5G50080,AT2G33710	24	DT	=	-	D40,D45,D55	1662	409	322	1 Domains	AP2 superfamily
Glyma04g37320.1 ,Glyma04g37320.N2	0.99521	2.29013e-09	TCONS_00035468	Glyma04g37320	Glyma04g37320.N2	None Available	11	Mid-to-Late Maturation	s	+	D25	1336	117	58	NO NCBI CDD results	-	-	-	noncoding	-0.886269	-1	1.44244e-08	1	'35.2'	'not assigned.unknown'	' no hits & (original description: Glyma04g37320.N2)'	T									TCONS_00040571	Glyma04g37320	Glyma04g37320.1	AT5G14120,AT3G01930	5	Mid-to-Late Maturation	=	-	D20,D25,D30,D35,D45	2623	187	582	2 Domains	Nodulin-like superfamily;PTZ00207 superfamily
Glyma08g08770.2 ,Glyma08g08770.N3	0.996544	6.21764e-10	TCONS_00086250	Glyma08g08770	Glyma08g08770.N3	None Available	22	Maturation Early	x	-	D15,D25,D30,D35,D45,D55	779	631	37	NO NCBI CDD results	-	-	-	noncoding	-0.937749	-1	1.16288e-07	1	'35.2'	'not assigned.unknown'	' no hits & (original description: Glyma08g08770.N3)'	T									TCONS_00078408	Glyma08g08770	Glyma08g08770.2	AT1G29930,AT2G34430	9	Maturation Early	=	+	D15,D25,D30,D35,D45,D55	1904	241	263	1 Domains	Chloroa_b-bind superfamily
Glyma18g50220.N2 ,Glyma18g50220.1	0.994121	5.18775e-09	TCONS_00198688	Glyma18g50220	Glyma18g50220.N2	None Available	17	Maturation Early	x	-	D15	3200	1706	84	NO NCBI CDD results	-	-	-	noncoding	-1.23704	-1	0.00297752	0.997022	'35.2'	'not assigned.unknown'	' no hits & (original description: Glyma18g50220.N2)'	T									TCONS_00193517	Glyma18g50220	Glyma18g50220.1	AT1G18310,AT5G15870	17	Maturation Early	=	+	D10,D15	1968	744	655	1 domains	Glyco_hydro_81 superfamily
Glyma08g39220.N2 ,Glyma08g39220.1	0.746373	0.0131547	TCONS_00083005	Glyma08g39220	Glyma08g39220.N2	None Available	2	Mid-to-Late Maturation	x	+	D55	4134	1473	116	NO NCBI CDD results	-	-	-	noncoding	-0.806419	-1	3.28479e-06	0.999997	'35.2'	'not assigned.unknown'	' no hits & (original description: Glyma08g39220.N2)'	T									TCONS_00090365	Glyma08g39220	Glyma08g39220.1	AT1G60790,AT5G06700	6	Down in DT	=	-	D55	2233	200	534	2 Domains	SGNH_hydrolase superfamily;PMR5N superfamily
Glyma08g39220.N2 ,Glyma08g39220.N3	0.769698	0.00922178	TCONS_00083005	Glyma08g39220	Glyma08g39220.N2	None Available	2	Mid-to-Late Maturation	x	+	D55	4134	1473	116	NO NCBI CDD results	-	-	-	noncoding	-0.806419	-1	3.28479e-06	0.999997	'35.2'	'not assigned.unknown'	' no hits & (original description: Glyma08g39220.N2)'	T									TCONS_00090362	Glyma08g39220	Glyma08g39220.N3	AT1G60790,AT5G06700	6	Down in DT	j	-	D55	2363	210	316	2 Domains	PMR5N superfamily;SGNH_hydrolase superfamily
Glyma11g19720.1 ,Glyma11g19720.N2	0.998221	4.36808e-11	TCONS_00124298	Glyma11g19720	Glyma11g19720.N2	None Available	10	DT	x	-	D20,D55	883	506	42	NO NCBI CDD results	-	-	-	noncoding	-1.08965	-1	4.4224e-11	1	'35.2'	'not assigned.unknown'	' no hits & (original description: Glyma11g19720.N2)'	T									TCONS_00118853	Glyma11g19720	Glyma11g19720.1	AT2G28720,AT1G08170	10	DT	=	+	D10,D20,D55	600	372	199	1 domains	H2A superfamily
Glyma09g38050.1 ,Glyma09g38050.N2	0.870439	0.00105125	TCONS_00102022	Glyma09g38050	Glyma09g38050.N2	None Available	12	Mid-to-Late Maturation	x	-	D15,D25	1570	594	154	NO NCBI CDD results	-	-	-	noncoding	-0.714805	-1	0.166159	0.833841	'35.2'	'not assigned.unknown'	' no hits & (original description: Glyma09g38050.N2)'	T									TCONS_00096595	Glyma09g38050	Glyma09g38050.1	AT2G44730,AT3G24860	16	Mat Early DT D55	=	+	D15	2649	540	322	2 Domains	GT1 superfamily;MADF_DNA_bdg superfamily
Glyma11g05680.N3 ,Glyma11g05680.2	0.990642	3.31764e-08	TCONS_00116408	Glyma11g05680	Glyma11g05680.N3	None Available	22	Maturation Early	x	+	D20,D45	1608	716	96	NO NCBI CDD results	-	-	-	noncoding	-1.21993	-1	3.73336e-06	0.999996	'35.2'	'not assigned.unknown'	' no hits & (original description: Glyma11g05680.N3)'	T									TCONS_00121876	Glyma11g05680	Glyma11g05680.2	AT4G34138,AT4G34131	22	Maturation Early	=	-	D20,D45	2530	680	495	9 Domains	PLN02534 superfamily;PLN02863 superfamily;PLN02554 superfamily;PLN02167 superfamily;PLN00164 superfamily;PLN02207 superfamily;PLN03015 superfamily;PLN03004 superfamily;Glycosyltransferase_GTB_type superfamily
Glyma09g36040.N2 ,Glyma09g36040.1	0.854624	0.00163344	TCONS_00101580	Glyma09g36040	Glyma09g36040.N2	None Available	6	Down in DT	x	-	D55	1440	87	84	NO NCBI CDD results	-	-	-	noncoding	-0.791693	-1	2.33351e-06	0.999998	'35.2'	'not assigned.unknown'	' no hits & (original description: Glyma09g36040.N2)'	T									TCONS_00096219	Glyma09g36040	Glyma09g36040.1	AT1G28390,AT3G51990	22	Maturation Early	=	+	D15	1782	270	503	2 Domains	PKc_like superfamily;APH_ChoK_like superfamily
Glyma01g03070.N2 ,Glyma01g03070.1	0.929874	9.71589e-05	TCONS_00005114	Glyma01g03070	Glyma01g03070.N2	None Available	22	Maturation Early	x	-	D25	809	91	47	NO NCBI CDD results	-	-	-	noncoding	-0.0168288	-1	0.00812366	0.991876	'35.2'	'not assigned.unknown'	' no hits & (original description: Glyma01g03070.N2)'	T									TCONS_00000521	Glyma01g03070	Glyma01g03070.1	None Available	13	Maturation Early	=	+	D20,D25,D30,D55	1258	265	159	NO NCBI CDD results	-
Glyma03g04410.N4 ,Glyma03g04410.N5	0.995187	2.3334e-09	TCONS_00022145	Glyma03g04410	Glyma03g04410.N4	None Available	10	DT	s	+	D25,D45	4442	439	93	NO NCBI CDD results	-	-	-	noncoding	-1.07766	-1	2.32182e-13	1	'35.2'	'not assigned.unknown'	' no hits & (original description: Glyma03g04410.N4)'	T									TCONS_00027077	Glyma03g04410	Glyma03g04410.N5	AT5G01850,AT3G27560	10	DT	j	-	D25,D35,D45,D55	1664	760	228	4 Domains	PKc_like superfamily;PRK14879 superfamily;APH_ChoK_like superfamily;RIO superfamily
Glyma03g04410.N4 ,Glyma03g04410.1	0.977441	1.10277e-06	TCONS_00022145	Glyma03g04410	Glyma03g04410.N4	None Available	10	DT	s	+	D25,D45	4442	439	93	NO NCBI CDD results	-	-	-	noncoding	-1.07766	-1	2.32182e-13	1	'35.2'	'not assigned.unknown'	' no hits & (original description: Glyma03g04410.N4)'	T									TCONS_00027075	Glyma03g04410	Glyma03g04410.1	AT5G01850,AT3G27560	7	DT	=	-	D25	2230	760	371	4 Domains	PKc_like superfamily;PRK14879 superfamily;APH_ChoK_like superfamily;RIO superfamily
Glyma01g10900.1 ,Glyma01g10900.N2	0.997261	2.45303e-10	TCONS_00006034	Glyma01g10900	Glyma01g10900.N2	None Available	20	Maturation Early	x	-	D10,D15,D45	688	570	26	NO NCBI CDD results	-	-	-	noncoding	-1.47476	-1	5.47246e-10	1	No Mercator Mapping												TCONS_00001433	Glyma01g10900	Glyma01g10900.1	None Available	20	Maturation Early	=	+	D10	1408	321	203	1 Domains	STI superfamily
Glyma20g30460.N2 ,Glyma20g30460.N3	0.984563	2.43871e-07	TCONS_00213097	Glyma20g30460	Glyma20g30460.N2	AT5G24090	9	Maturation Early	o	+	D55	873	82	257	1 Domains	GH18_chitinase-like superfamily	-	The GH18 (glycosyl hydrolase, family 18) type II chitinases hydrolyze chitin, an abundant polymer of beta-1,4-linked N-acetylglucosamine (GlcNAc) which is a major component of the cell wall of fungi and the exoskeleton of arthropods. Chitinases have been identified in viruses, bacteria, fungi, protozoan parasites, insects, and plants. The structure of the GH18 domain is an eight-stranded beta/alp…	coding	4.24408	1	0.99954	0.000459625	'20.1.7'	'stress.biotic.PR-proteins'	'(p51614|chit3_vitvi : 244.0) Acidic endochitinase precursor (EC 3.2.1.14) - Vitis vinifera (Grape) & (at5g24090 : 238.0) Chitinase A (class III) expressed exclusively under environmental stress conditions.; chitinase A (CHIA); FUNCTIONS IN: cation binding, hydrolase activity, hydrolyzing O-glycosyl compounds, catalytic activity; INVOLVED IN: response to salt stress, response to cold, cellular re…	T									TCONS_00217910	Glyma20g30460	Glyma20g30460.N3	None Available	22	Maturation Early	x	-	D55	1310	1008	52	NO NCBI CDD results	-
Glyma18g00505.N2 ,Glyma18g00505.1	0.990112	4.13309e-08	TCONS_00188841	Glyma18g00505	Glyma18g00505.N2	None Available	24	DT	x	+	D55	1452	741	93	NO NCBI CDD results	-	-	-	noncoding	-0.363113	-1	0.00841714	0.991583	'35.2'	'not assigned.unknown'	' no hits & (original description: Glyma18g00505.N2)'	T									TCONS_00194175	Glyma18g00505	Glyma18g00505.1	AT1G02000,AT3G23820	7	DT	=	-	D30,D45,D55	1290	384	429	33 domains	SDR superfamily;WcaG;Epimerase;GalE;galE;RfbB;heptose_epim;dTDP_gluc_dehyt;EDH_00030;PRK15181;PRK10675;PLN02166;PRK10217;Gmd;PLN02240;PLN02695;PLN02206;CDP_4_6_dhtase;PLN02260;gmd;PRK10084;HpnA;PLN02725;PLN02653;RfbD;RmlD_sub_bind;PRK11908;COG1090;yfcH;COG0702;PseB;NAD_binding_10;rfaD
Glyma02g01590.1 ,Glyma02g01590.N2	0.982244	4.25629e-07	TCONS_00015485	Glyma02g01590	Glyma02g01590.N2	None Available	8	Down in Day 5 and DT	x	-	D10,D55	1000	505	72	NO NCBI CDD results	-	-	-	noncoding	-0.737411	-1	0.00348031	0.99652	'35.2'	'not assigned.unknown'	' no hits & (original description: Glyma02g01590.N2)'	T									TCONS_00009681	Glyma02g01590	Glyma02g01590.1	AT5G10530,AT5G65600	8	Down in Day 5 and DT	=	+	D55	1258	138	285	1 Domains	lectin_L-type superfamily
Glyma13g41730.N2 ,Glyma13g41730.1	0.972041	2.58476e-06	TCONS_00149529	Glyma13g41730	Glyma13g41730.N2	None Available	18	Mid-to-Late Maturation	x	-	D20	1807	794	52	NO NCBI CDD results	-	-	-	noncoding	-1.17888	-1	3.159e-09	1	'35.2'	'not assigned.unknown'	' no hits & (original description: Glyma13g41730.N2)'	T									TCONS_00142186	Glyma13g41730	Glyma13g41730.1	AT5G12900,AT1G12330	18	Mid-to-Late Maturation	=	+	D10,D20,D35	1686	288	561	1 domains	-
Glyma16g34320.N2 ,Glyma16g34320.1	0.987388	1.09015e-07	TCONS_00173904	Glyma16g34320	Glyma16g34320.N2	None Available	7	DT	s	+	D55	3898	1063	68	1 Domains	Glyco_hydro_1 superfamily	NC	Glycosyl hydrolase family 1; Glycosyl hydrolase family 1.	noncoding	-1.23763	-1	2.21129e-11	1	'35.2'	'not assigned.unknown'	' no hits & (original description: Glyma16g34320.N2)'	T									TCONS_00177930	Glyma16g34320	Glyma16g34320.1	AT1G53345,AT5G09580	7	DT	=	-	D55	1553	163	368	NO NCBI CDD results	-
Glyma16g34320.N2 ,Glyma16g34320.N3	0.984834	2.27274e-07	TCONS_00173904	Glyma16g34320	Glyma16g34320.N2	None Available	7	DT	s	+	D55	3898	1063	68	1 Domains	Glyco_hydro_1 superfamily	NC	Glycosyl hydrolase family 1; Glycosyl hydrolase family 1.	noncoding	-1.23763	-1	2.21129e-11	1	'35.2'	'not assigned.unknown'	' no hits & (original description: Glyma16g34320.N2)'	T									TCONS_00177932	Glyma16g34320	Glyma16g34320.N3	AT1G53345,AT5G09580	7	DT	j	-	D55	1166	169	310	NO NCBI CDD results	-
Glyma05g38251.N4 ,Glyma05g38251.N6	0.928895	0.000102572	TCONS_00047118	Glyma05g38251	Glyma05g38251.N4	None Available	3	DT	j	+	D10	999	86	101	NO NCBI CDD results	-	-	-	coding	1.73856	1	0.543002	0.456998	'35.2'	'not assigned.unknown'	' no hits & (original description: Glyma05g38251.N4)'	T									TCONS_00052426	Glyma05g38251	Glyma05g38251.N6	None Available	3	DT	s	-	D10	2333	647	69	NO NCBI CDD results	-
Glyma05g38251.N3 ,Glyma05g38251.N6	0.964413	6.7215e-06	TCONS_00047115	Glyma05g38251	Glyma05g38251.N3	None Available	12	Mid-to-Late Maturation	j	+	D10	1629	217	101	NO NCBI CDD results	-	-	-	coding	1.74562	-1	0.034535	0.965465	'35.2'	'not assigned.unknown'	' no hits & (original description: Glyma05g38251.N3)'	T									TCONS_00052426	Glyma05g38251	Glyma05g38251.N6	None Available	3	DT	s	-	D10	2333	647	69	NO NCBI CDD results	-
Glyma05g38251.N5 ,Glyma05g38251.N6	0.951634	2.25799e-05	TCONS_00047119	Glyma05g38251	Glyma05g38251.N5	None Available	23	Mid-to-Late Maturation	j	+	D10	1146	86	101	NO NCBI CDD results	-	-	-	coding	1.88155	-1	0.407117	0.592883	'35.2'	'not assigned.unknown'	' no hits & (original description: Glyma05g38251.N5)'	T									TCONS_00052426	Glyma05g38251	Glyma05g38251.N6	None Available	3	DT	s	-	D10	2333	647	69	NO NCBI CDD results	-
Glyma05g38251.N2 ,Glyma05g38251.N6	0.917225	0.000185685	TCONS_00047113	Glyma05g38251	Glyma05g38251.N2	None Available	23	Mid-to-Late Maturation	j	+	D10,D20	1636	227	101	NO NCBI CDD results	-	-	-	coding	1.74181	-1	0.0343014	0.965699	'35.2'	'not assigned.unknown'	' no hits & (original description: Glyma05g38251.N2)'	T									TCONS_00052426	Glyma05g38251	Glyma05g38251.N6	None Available	3	DT	s	-	D10	2333	647	69	NO NCBI CDD results	-
Glyma20g35760.N2 ,Glyma20g35760.N3	0.961116	9.54256e-06	TCONS_00214212	Glyma20g35760	Glyma20g35760.N2	None Available	18	Mid-to-Late Maturation	x	+	D15	1576	783	41	NO NCBI CDD results	-	-	-	noncoding	-1.05765	-1	4.0184e-07	1	'35.2'	'not assigned.unknown'	' no hits & (original description: Glyma20g35760.N2)'	T									TCONS_00219125	Glyma20g35760	Glyma20g35760.N3	AT5G26360,AT3G11830	20	Maturation Early	j	-	D25	2945	1466	340	1 Domains	chaperonin_like superfamily
Glyma01g09900.N3 ,Glyma01g09900.1	0.960855	9.79802e-06	TCONS_00005995	Glyma01g09900	Glyma01g09900.N3	None Available	2	Mid-to-Late Maturation	x	-	D55	10308	5992	165	NO NCBI CDD results	-	-	-	noncoding	-0.011709	1	0.999442	0.000558375	'35.2'	'not assigned.unknown'	' no hits & (original description: Glyma01g09900.N3)'	T									TCONS_00001347	Glyma01g09900	Glyma01g09900.1	AT2G20830	2	Mid-to-Late Maturation	=	+	D10,D15,D55	1663	266	318	1 Domains	FTCD_N superfamily
Glyma05g35590.1 ,Glyma05g35590.N2	0.953595	1.91793e-05	TCONS_00046536	Glyma05g35590	Glyma05g35590.N2	None Available	10	DT	x	+	D45	3157	508	112	NO NCBI CDD results	-	-	-	noncoding	-1.27108	-1	4.5504e-08	1	'35.2'	'not assigned.unknown'	' no hits & (original description: Glyma05g35590.N2)'	T									TCONS_00051820	Glyma05g35590	Glyma05g35590.1	AT1G52190,AT3G16180	10	DT	=	-	D45,D55	1791	69	573	1 Domains	PTR2 superfamily
Glyma05g33190.1 ,Glyma05g33190.N2	0.995383	1.97733e-09	TCONS_00046025	Glyma05g33190	Glyma05g33190.N2	None Available	22	Maturation Early	x	+	D55	1032	139	79	NO NCBI CDD results	-	-	-	coding	0.244867	-1	0.036305	0.963695	'35.2'	'not assigned.unknown'	' no hits & (original description: Glyma05g33190.N2)'	T									TCONS_00051286	Glyma05g33190	Glyma05g33190.1	AT4G09160,AT1G72160	22	Maturation Early	=	-	D55	2370	171	539	2 Domains	SEC14 superfamily;CRAL_TRIO_N superfamily
Glyma11g01940.3 ,Glyma11g01940.N5	0.998849	7.66408e-12	TCONS_00115627	Glyma11g01940	Glyma11g01940.N5	None Available	24	DT	s	+	D45,D55	3725	2454	81	NO NCBI CDD results	-	-	-	noncoding	-1.12791	-1	0.0674364	0.932564	'35.2'	'not assigned.unknown'	' no hits & (original description: Glyma11g01940.N5)'	T									TCONS_00121223	Glyma11g01940	Glyma11g01940.3	AT4G23920,AT4G10960	24	DT	=	-	D55	1492	246	357	3 Domains	NADB_Rossmann superfamily;Epimerase_Csub superfamily;MDR superfamily
Glyma11g01940.N5 ,Glyma11g01940.1	0.999151	2.27107e-12	TCONS_00115627	Glyma11g01940	Glyma11g01940.N5	None Available	24	DT	s	+	D45,D55	3725	2454	81	NO NCBI CDD results	-	-	-	noncoding	-1.12791	-1	0.0674364	0.932564	'35.2'	'not assigned.unknown'	' no hits & (original description: Glyma11g01940.N5)'	T									TCONS_00121221	Glyma11g01940	Glyma11g01940.1	AT4G23920,AT4G10960	24	DT	=	-	D40,D55	1822	246	388	3 Domains	NADB_Rossmann superfamily;Epimerase_Csub superfamily;MDR superfamily
Glyma11g01940.N5 ,Glyma11g01940.4	0.99864	1.49571e-11	TCONS_00115627	Glyma11g01940	Glyma11g01940.N5	None Available	24	DT	s	+	D45,D55	3725	2454	81	NO NCBI CDD results	-	-	-	noncoding	-1.12791	-1	0.0674364	0.932564	'35.2'	'not assigned.unknown'	' no hits & (original description: Glyma11g01940.N5)'	T									TCONS_00121224	Glyma11g01940	Glyma11g01940.4	AT4G23920,AT4G10960	24	DT	=	-	D55	1348	246	354	2 Domains	NADB_Rossmann superfamily;MDR superfamily
Glyma03g30490.N4 ,Glyma03g30490.3	0.90166	0.000362832	TCONS_00023946	Glyma03g30490	Glyma03g30490.N4	None Available	11	Mid-to-Late Maturation	x	+	D25,D55	2194	1434	99	NO NCBI CDD results	-	-	-	noncoding	-0.943055	-1	0.0350388	0.964961	'35.2'	'not assigned.unknown'	' no hits & (original description: Glyma03g30490.N4)'	T									TCONS_00028840	Glyma03g30490	Glyma03g30490.3	AT1G03440,AT4G03010	5	Mid-to-Late Maturation	=	-	D45,D55	1579	305	392	1 Domains	LRRNT_2 superfamily
Glyma12g27320.N3 ,Glyma12g27320.N2	0.987256	1.13629e-07	TCONS_00133908	Glyma12g27320	Glyma12g27320.N3	AT3G49000	24	DT	j	-	D55	5023	1086	147	1 Domains	HTH_9 superfamily	-	RNA polymerase III subunit RPC82 helix-turn-helix domain; This family consists of several DNA-directed RNA polymerase III polypeptides which are related to the Saccharomyces cerevisiae RPC82 protein. RNA polymerase C (III) promotes the transcription of tRNA and 5S RNA genes. In Saccharomyces cerevisiae, the enzyme is composed of 15 subunits, ranging from 160 to about 10 kDa. This region is a prob…	coding	1.65199	-1	4.42665e-06	0.999996	'27.2'	'RNA.transcription'	'(loc_os01g48720.1 : 104.0) no description available & (at3g49000 : 99.4) RNA polymerase III subunit RPC82 family protein; FUNCTIONS IN: DNA-directed RNA polymerase activity, DNA binding; INVOLVED IN: transcription; LOCATED IN: endomembrane system; EXPRESSED IN: 23 plant structures; EXPRESSED DURING: 13 growth stages; CONTAINS InterPro DOMAIN/s: RNA polymerase III subunit RPC82-related, helix-tur…	T									TCONS_00129211	Glyma12g27320	Glyma12g27320.N2	None Available	24	DT	x	+	D55	6236	4947	90	1 Domains	GluZincin superfamily
Glyma13g28700.N3 ,Glyma13g28700.N2	0.999751	1.67627e-14	TCONS_00147238	Glyma13g28700	Glyma13g28700.N3	AT5G18650,AT3G62970	24	DT	j	-	D55	1753	286	152	NO NCBI CDD results	-	-	-	coding	2.75071	1	0.759343	0.240657	'29.5.11.4.2'	'protein.degradation.ubiquitin.E3.RING'	'(at5g18650 : 150.0) CHY-type/CTCHY-type/RING-type Zinc finger protein; FUNCTIONS IN: zinc ion binding; EXPRESSED IN: 24 plant structures; EXPRESSED DURING: 15 growth stages; CONTAINS InterPro DOMAIN/s: Zinc finger, CTCHY-type (InterPro:IPR017921), Zinc finger, CHY-type (InterPro:IPR008913), Zinc finger, RING-type (InterPro:IPR001841), Zinc finger, C3HC4 RING-type (InterPro:IPR018957); BEST Arabi…	T									TCONS_00139745	Glyma13g28700	Glyma13g28700.N2	None Available	24	DT	s	+	D55	3741	3374	54	NO NCBI CDD results	-
Glyma13g28700.1 ,Glyma13g28700.N2	0.998902	6.34447e-12	TCONS_00139745	Glyma13g28700	Glyma13g28700.N2	None Available	24	DT	s	+	D55	3741	3374	54	NO NCBI CDD results	-	-	-	noncoding	-1.24534	1	0.748121	0.251879	'35.2'	'not assigned.unknown'	' no hits & (original description: Glyma13g28700.N2)'	T									TCONS_00147240	Glyma13g28700	Glyma13g28700.1	AT5G18650,AT3G62970	24	DT	=	-	D55	1552	286	267	1 Domains	RING superfamily
Glyma20g36630.N6 ,Glyma20g36630.4	0.876819	0.000865904	TCONS_00214370	Glyma20g36630	Glyma20g36630.N6	None Available	2	Mid-to-Late Maturation	s	+	D55	4990	2456	75	NO NCBI CDD results	-	-	-	noncoding	-0.92117	1	0.994744	0.005256	'35.2'	'not assigned.unknown'	' no hits & (original description: Glyma20g36630.N6)'	T									TCONS_00219355	Glyma20g36630	Glyma20g36630.4	AT5G28910,AT5G28960	8	Down in Day 5 and DT	=	-	D10	2710	746	591	1 Domains	O-FucT_like superfamily
Glyma02g36410.2 ,Glyma02g36410.N3	0.923874	0.000133926	TCONS_00013291	Glyma02g36410	Glyma02g36410.N3	None Available	15	DT	x	+	D15,D40	1450	1002	98	NO NCBI CDD results	-	-	-	noncoding	-0.904617	-1	0.00566415	0.994336	'35.2'	'not assigned.unknown'	' no hits & (original description: Glyma02g36410.N3)'	T									TCONS_00018983	Glyma02g36410	Glyma02g36410.2	AT4G30960,AT5G45820	0	Mid-to-Late Maturation	=	-	D15,D30,D40,D45	2449	473	430	4 Domains	AMPKA_C_like superfamily;PKc_like superfamily;RIO superfamily;APH_ChoK_like superfamily
Glyma13g03980.N3 ,Glyma13g03980.N4	0.961363	9.30462e-06	TCONS_00143551	Glyma13g03980	Glyma13g03980.N3	None Available	11	Mid-to-Late Maturation	j	-	D45	1653	768	127	NO NCBI CDD results	-	-	-	noncoding	-0.499446	-1	0.0761774	0.923823	'35.2'	'not assigned.unknown'	' no hits & (original description: Glyma13g03980.N3)'	T									TCONS_00136057	Glyma13g03980	Glyma13g03980.N4	None Available	11	Mid-to-Late Maturation	x	+	D55	3116	2064	53	NO NCBI CDD results	-
Glyma06g18950.N2 ,Glyma06g18950.1	0.845882	0.00204046	TCONS_00063063	Glyma06g18950	Glyma06g18950.N2	None Available	13	Maturation Early	x	-	D25	5097	1520	69	NO NCBI CDD results	-	-	-	noncoding	-1.23428	-1	4.43652e-10	1	'35.2'	'not assigned.unknown'	' no hits & (original description: Glyma06g18950.N2)'	T									TCONS_00056753	Glyma06g18950	Glyma06g18950.1	None Available	16	Mat Early DT D55	=	+	D55	1075	672	81	NO NCBI CDD results	-
Glyma03g39940.1 ,Glyma03g39940.N2	0.999831	3.53574e-15	TCONS_00025752	Glyma03g39940	Glyma03g39940.N2	None Available	20	Maturation Early	x	+	D15	1381	960	56	NO NCBI CDD results	-	-	-	noncoding	-1.16518	-1	0.00282922	0.997171	'35.2'	'not assigned.unknown'	' no hits & (original description: Glyma03g39940.N2)'	T									TCONS_00030684	Glyma03g39940	Glyma03g39940.1	AT1G03220,AT1G03230	20	Maturation Early	=	-	D10,D15	1816	285	427	1 Domains	pepsin_retropepsin_like superfamily
Glyma17g14850.1 ,Glyma17g14850.N2	0.999289	1.11915e-12	TCONS_00186407	Glyma17g14850	Glyma17g14850.N2	None Available	17	Maturation Early	x	-	D10,D15	540	352	47	NO NCBI CDD results	-	-	-	noncoding	-0.8092	-1	1.27132e-06	0.999999	'35.2'	'not assigned.unknown'	' no hits & (original description: Glyma17g14850.N2)'	T									TCONS_00180870	Glyma17g14850	Glyma17g14850.1	None Available	17	Maturation Early	=	+	D10	1329	372	170	1 Domains	AAI_LTSS superfamily
Glyma20g36480.N2 ,Glyma20g36480.1	0.98188	4.61459e-07	TCONS_00214358	Glyma20g36480	Glyma20g36480.N2	None Available	15	DT	x	+	D40,D55	1307	411	133	NO NCBI CDD results	-	-	-	noncoding	-0.643202	-1	0.204612	0.795388	'35.2'	'not assigned.unknown'	' no hits & (original description: Glyma20g36480.N2)'	T									TCONS_00219305	Glyma20g36480	Glyma20g36480.1	AT5G28500,AT3G04550	7	DT	=	-	D55	1200	537	399	1 domains	-
Glyma07g01660.3 ,Glyma07g01660.N10	0.944293	3.93822e-05	TCONS_00071411	Glyma07g01660	Glyma07g01660.N10	None Available	12	Mid-to-Late Maturation	s	-	D25,D30,D35	4130	2734	46	NO NCBI CDD results	-	-	-	noncoding	-1.004	-1	0.02152	0.97848	'35.2'	'not assigned.unknown'	' no hits & (original description: Glyma07g01660.N10)'	T									TCONS_00066041	Glyma07g01660	Glyma07g01660.3	AT1G14520,AT2G19800	12	Mid-to-Late Maturation	=	+	D10,D30,D35,D45	1653	394	306	1 Domains	DUF706 superfamily
Glyma17g04690.N2 ,Glyma17g04690.1	0.842842	0.00219777	TCONS_00184282	Glyma17g04690	Glyma17g04690.N2	None Available	24	DT	x	-	D55	1853	121	53	NO NCBI CDD results	-	-	-	coding	1.3586	-1	6.69659e-07	0.999999	'35.2'	'not assigned.unknown'	' no hits & (original description: Glyma17g04690.N2)'	T									TCONS_00179008	Glyma17g04690	Glyma17g04690.1	AT5G20620,AT4G05320	7	DT	=	+	D10,D15,D20,D25,D30,D40	1632	241	381	5 Domains	UBQ superfamily;UBQ superfamily;UBQ superfamily;UBQ superfamily;UBQ superfamily
Glyma11g36690.N3 ,Glyma11g36690.N4	0.998502	2.20164e-11	TCONS_00120454	Glyma11g36690	Glyma11g36690.N3	None Available	24	DT	s	+	D55	5285	579	65	NO NCBI CDD results	-	-	-	noncoding	-1.2997	-1	3e-14	1	'35.2'	'not assigned.unknown'	' no hits & (original description: Glyma11g36690.N3)'	T									TCONS_00125771	Glyma11g36690	Glyma11g36690.N4	AT3G23790,AT4G14070	24	DT	j	-	D55	3872	194	603	1 Domains	AFD_class_I superfamily
Glyma11g36690.2 ,Glyma11g36690.N3	0.809838	0.00451614	TCONS_00120454	Glyma11g36690	Glyma11g36690.N3	None Available	24	DT	s	+	D55	5285	579	65	NO NCBI CDD results	-	-	-	noncoding	-1.2997	-1	3e-14	1	'35.2'	'not assigned.unknown'	' no hits & (original description: Glyma11g36690.N3)'	T									TCONS_00125774	Glyma11g36690	Glyma11g36690.2	AT3G23790,AT4G14070	19	DT	=	-	D55	2713	194	720	1 Domains	AFD_class_I superfamily
Glyma13g20730.N2 ,Glyma13g20730.N3	0.981584	4.92182e-07	TCONS_00138181	Glyma13g20730	Glyma13g20730.N2	None Available	24	DT	x	+	D55	4858	2425	72	NO NCBI CDD results	-	-	-	noncoding	-1.09043	-1	0.00282807	0.997172	'35.2'	'not assigned.unknown'	' no hits & (original description: Glyma13g20730.N2)'	T									TCONS_00145745	Glyma13g20730	Glyma13g20730.N3	None Available	7	DT	j	-	D55	1692	155	152	NO NCBI CDD results	-
Glyma13g20730.N2 ,Glyma13g20730.1	0.982861	3.69814e-07	TCONS_00138181	Glyma13g20730	Glyma13g20730.N2	None Available	24	DT	x	+	D55	4858	2425	72	NO NCBI CDD results	-	-	-	noncoding	-1.09043	-1	0.00282807	0.997172	'35.2'	'not assigned.unknown'	' no hits & (original description: Glyma13g20730.N2)'	T									TCONS_00145752	Glyma13g20730	Glyma13g20730.1	None Available	24	DT	=	-	D55	1936	521	337	3 domains	OTU;OTU superfamily;COG5539
Glyma06g06581.N7 ,Glyma06g06581.N6	0.962911	7.91584e-06	TCONS_00060392	Glyma06g06581	Glyma06g06581.N7	None Available	2	Mid-to-Late Maturation	j	-	D15,D20,D45	6163	526	87	NO NCBI CDD results	-	-	-	noncoding	-1.15196	-1	3e-14	1	'35.2'	'not assigned.unknown'	' no hits & (original description: Glyma06g06581.N7)'	T									TCONS_00053857	Glyma06g06581	Glyma06g06581.N6	None Available	2	Mid-to-Late Maturation	x	+	D15	4493	550	55	NO NCBI CDD results	-
Glyma07g13170.2 ,Glyma07g13170.N3	0.981425	5.09263e-07	TCONS_00073569	Glyma07g13170	Glyma07g13170.N3	None Available	24	DT	x	-	D55	855	546	63	NO NCBI CDD results	-	-	-	noncoding	-1.15496	-1	3.46009e-10	1	'35.2'	'not assigned.unknown'	' no hits & (original description: Glyma07g13170.N3)'	T									TCONS_00068135	Glyma07g13170	Glyma07g13170.2	AT1G02150,AT4G02820	19	DT	=	+	D10,D45,D55	2255	146	546	2 Domains	PPR superfamily;PPR superfamily
Glyma02g12360.N3 ,Glyma02g12360.N2	0.989225	5.82045e-08	TCONS_00017322	Glyma02g12360	Glyma02g12360.N3	None Available	5	Mid-to-Late Maturation	x	-	D15	6859	2016	70	NO NCBI CDD results	-	-	-	noncoding	-1.32855	-1	1.75892e-12	1	'35.2'	'not assigned.unknown'	' no hits & (original description: Glyma02g12360.N3)'	T									TCONS_00011395	Glyma02g12360	Glyma02g12360.N2	None Available	11	Mid-to-Late Maturation	o	+	D10,D15	3790	3361	73	NO NCBI CDD results	-
Glyma15g27590.N3 ,Glyma15g27590.N2	0.99871	1.20973e-11	TCONS_00163184	Glyma15g27590	Glyma15g27590.N3	None Available	7	DT	x	+	D45,D55	1148	20	93	NO NCBI CDD results	-	-	-	noncoding	-1.07666	-1	1.10236e-09	1	'35.2'	'not assigned.unknown'	' no hits & (original description: Glyma15g27590.N3)'	T									TCONS_00168518	Glyma15g27590	Glyma15g27590.N2	None Available	10	DT	j	-	D30,D35,D45,D55	1733	1352	110	NO NCBI CDD results	-
Glyma08g45590.N2 ,Glyma08g45590.N3	0.999799	7.20533e-15	TCONS_00084133	Glyma08g45590	Glyma08g45590.N2	None Available	24	DT	x	+	D55	1002	561	78	NO NCBI CDD results	-	-	-	noncoding	-1.19322	-1	0.00594	0.99406	'35.2'	'not assigned.unknown'	' no hits & (original description: Glyma08g45590.N2)'	T									TCONS_00091522	Glyma08g45590	Glyma08g45590.N3	None Available	24	DT	o	-	D55	618	151	139	1 Domains	STI superfamily
Glyma11g34250.N2 ,Glyma11g34250.N3	0.985322	1.99524e-07	TCONS_00120089	Glyma11g34250	Glyma11g34250.N2	None Available	3	DT	x	+	D25	6392	4988	168	NO NCBI CDD results	-	-	-	noncoding	-0.919394	1	0.999977	2.3221e-05	'35.2'	'not assigned.unknown'	' no hits & (original description: Glyma11g34250.N2)'	T									TCONS_00125361	Glyma11g34250	Glyma11g34250.N3	AT3G55560,AT4G14465	3	DT	j	-	D25	5640	1217	289	1 Domains	DUF296 superfamily
Glyma15g10490.N3 ,Glyma15g10490.N2	0.998178	4.80895e-11	TCONS_00166562	Glyma15g10490	Glyma15g10490.N3	AT2G47900,AT3G06380	24	DT	j	-	D55	1615	36	290	1 Domains	Tub superfamily	-	Tub family; Tub family.	coding	4.21163	1	0.999988	1.15614e-05	'29.5.11.4.3.2'	'protein.degradation.ubiquitin.E3.SCF.FBOX'	'(loc_os03g22800.1 : 440.0) no description available & (at2g47900 : 416.0) Member of TLP family; tubby like protein 3 (TLP3); FUNCTIONS IN: phosphoric diester hydrolase activity, sequence-specific DNA binding transcription factor activity; INVOLVED IN: regulation of transcription; LOCATED IN: cellular_component unknown; EXPRESSED IN: 22 plant structures; EXPRESSED DURING: 13 growth stages; CONTAI…	T									TCONS_00161205	Glyma15g10490	Glyma15g10490.N2	None Available	24	DT	s	+	D55	7254	4316	92	NO NCBI CDD results	-
Glyma08g00626.N2 ,Glyma08g00626.1	0.852209	0.00173936	TCONS_00084655	Glyma08g00626	Glyma08g00626.N2	None Available	1	Maturation Early	x	-	D30	2300	422	53	NO NCBI CDD results	-	-	-	noncoding	-1.1365	-1	5.32739e-10	1	'35.2'	'not assigned.unknown'	' no hits & (original description: Glyma08g00626.N2)'	T									TCONS_00076883	Glyma08g00626	Glyma08g00626.1	None Available	18	Mid-to-Late Maturation	=	+	D30	784	424	69	NO NCBI CDD results	-
Glyma03g10002.N5 ,Glyma03g10002.N3	0.740482	0.0143083	TCONS_00027425	Glyma03g10002	Glyma03g10002.N5	AT4G14130,AT3G23730	11	Mid-to-Late Maturation	j	-	D25	4218	459	292	2 Domains	KOW superfamily;Glyco_hydrolase_16 superfamily	-;NC	KOW: an acronym for the authors&apos; surnames (Kyrpides, Ouzounis and Woese); KOW domain is known as an RNA-binding motif that is shared so far among some families of ribosomal proteins, the essential bacterial transcriptional elongation factor NusG, the eukaryotic chromatin elongation factor Spt5, the higher eukaryotic KIN17 proteins and Maturation Earlyr4. The KOW motif contains an invariants …	coding	2.05085	1	0.977759	0.0222411	'10.7'	'cell wall.modification'	'(p35694|bru1_soybn : 146.0) Brassinosteroid-regulated protein BRU1 precursor - Glycine max (Soybean) & (at3g23730 : 132.0) xyloglucan endotransglucosylase/hydrolase 16 (XTH16); FUNCTIONS IN: hydrolase activity, acting on glycosyl bonds, hydrolase activity, hydrolyzing O-glycosyl compounds, xyloglucan:xyloglucosyl transferase activity; INVOLVED IN: carbohydrate metabolic process, cellular glucan …	T									TCONS_00022477	Glyma03g10002	Glyma03g10002.N3	None Available	23	Mid-to-Late Maturation	s	+	D25	5339	4700	63	NO NCBI CDD results	-
Glyma03g10002.N4 ,Glyma03g10002.N3	0.754187	0.0117272	TCONS_00027409	Glyma03g10002	Glyma03g10002.N4	AT4G14130,AT3G23730	11	Mid-to-Late Maturation	j	-	D25	4070	434	266	2 Domains	KOW superfamily;Glyco_hydrolase_16 superfamily	-;NC	KOW: an acronym for the authors&apos; surnames (Kyrpides, Ouzounis and Woese); KOW domain is known as an RNA-binding motif that is shared so far among some families of ribosomal proteins, the essential bacterial transcriptional elongation factor NusG, the eukaryotic chromatin elongation factor Spt5, the higher eukaryotic KIN17 proteins and Maturation Earlyr4. The KOW motif contains an invariants …	coding	2.05853	1	0.9	0.0999995	'10.7'	'cell wall.modification'	'(p35694|bru1_soybn : 144.0) Brassinosteroid-regulated protein BRU1 precursor - Glycine max (Soybean) & (at3g23730 : 130.0) xyloglucan endotransglucosylase/hydrolase 16 (XTH16); FUNCTIONS IN: hydrolase activity, acting on glycosyl bonds, hydrolase activity, hydrolyzing O-glycosyl compounds, xyloglucan:xyloglucosyl transferase activity; INVOLVED IN: carbohydrate metabolic process, cellular glucan …	T									TCONS_00022477	Glyma03g10002	Glyma03g10002.N3	None Available	23	Mid-to-Late Maturation	s	+	D25	5339	4700	63	NO NCBI CDD results	-
Glyma13g06450.N2 ,Glyma13g06450.1	0.994439	4.15556e-09	TCONS_00136403	Glyma13g06450	Glyma13g06450.N2	None Available	21	Mid-to-Late Maturation	x	+	D25,D30,D35,D45,D55	654	43	26	NO NCBI CDD results	-	-	-	noncoding	-0.897119	-1	5.12458e-08	1	No Mercator Mapping												TCONS_00143901	Glyma13g06450	Glyma13g06450.1	None Available	18	Mid-to-Late Maturation	=	-	D25,D30	2326	1350	104	NO NCBI CDD results	-
Glyma08g41120.1 ,Glyma08g41120.N2	0.993287	8.81554e-09	TCONS_00090727	Glyma08g41120	Glyma08g41120.N2	None Available	19	DT	x	-	D55	2110	640	99	NO NCBI CDD results	-	-	-	noncoding	-0.88075	-1	1.64381e-07	1	'35.2'	'not assigned.unknown'	' no hits & (original description: Glyma08g41120.N2)'	T									TCONS_00083264	Glyma08g41120	Glyma08g41120.1	AT3G61580,AT2G46210	19	DT	=	+	D55	2519	431	448	2 Domains	Membrane-FADS-like superfamily;Cyt-b5 superfamily
Glyma06g48426.N2 ,Glyma06g48426.N3	0.97582	1.45257e-06	TCONS_00065632	Glyma06g48426	Glyma06g48426.N2	None Available	3	DT	j	-	D20,D25	6825	4769	118	1 Domains	Ribosomal_L22 superfamily	C	Ribosomal protein L22/L17e. L22 (L17 in eukaryotes) is a core protein of the large ribosomal subunit. It is the only ribosomal protein that interacts with all six domains of 23S rRNA, and is one of the proteins important for directing the proper folding and stabilizing the conformation of 23S rRNA. L22 is the largest protein contributor to the surface of the polypeptide exit channel, the tunnel t…	coding	2.4565	1	0.9999	0.000100323	'35.2'	'not assigned.unknown'	' no hits & (original description: Glyma06g48426.N2)'	T									TCONS_00059189	Glyma06g48426	Glyma06g48426.N3	None Available	3	DT	x	+	D25	2702	79	48	NO NCBI CDD results	-
Glyma17g00950.N2 ,Glyma17g00950.1	0.746888	0.0130571	TCONS_00178238	Glyma17g00950	Glyma17g00950.N2	None Available	1	Maturation Early	x	+	D25,D30	2122	294	184	NO NCBI CDD results	-	-	-	noncoding	-1.10475	-1	0.268781	0.731219	'35.2'	'not assigned.unknown'	' no hits & (original description: Glyma17g00950.N2)'	T									TCONS_00183506	Glyma17g00950	Glyma17g00950.1	AT5G47670,AT1G21970	13	Maturation Early	=	-	D20,D25	1080	109	226	2 Domains	H2A superfamily;TAF12 superfamily
Glyma05g33430.N7 ,Glyma05g33430.N6	0.781496	0.00758849	TCONS_00046071	Glyma05g33430	Glyma05g33430.N7	AT1G01630,AT1G14820	14	Mid-to-Late Maturation	j	+	D45	1483	412	256	2 Domains	SEC14 superfamily;CRAL_TRIO_N superfamily	-;-	Sec14p-like lipid-binding domain. Found in secretory proteins, such as S. cerevisiae phosphatidylinositol transfer protein (Sec14p), and in lipid regulated proteins such as RhoGAPs, RhoGEFs and neurofibromin (NF1). SEC14 domain of Dbl is known to associate with G protein beta/gamma subunits.;CRAL/TRIO, N-terminal domain; This all-alpha domain is found to the N-terminus of pfam00650.	coding	2.47146	1	0.999978	2.18413e-05	'29.3.4.99'	'protein.targeting.secretory pathway.unspecified'	'(at1g01630 : 318.0) Sec14p-like phosphatidylinositol transfer family protein; CONTAINS InterPro DOMAIN/s: Cellular retinaldehyde-binding/triple function, C-terminal (InterPro:IPR001251), Cellular retinaldehyde-binding/triple function, N-terminal (InterPro:IPR008273), Phosphatidylinositol transfer protein-like, N-terminal (InterPro:IPR011074); BEST Arabidopsis thaliana protein match is: Sec14p-li…	T									TCONS_00051350	Glyma05g33430	Glyma05g33430.N6	None Available	2	Mid-to-Late Maturation	x	-	D15,D20,D45	9446	469	69	NO NCBI CDD results	-
Glyma11g00370.N2 ,Glyma11g00370.1	0.725012	0.0176703	TCONS_00115150	Glyma11g00370	Glyma11g00370.N2	None Available	2	Mid-to-Late Maturation	x	+	D55	1110	524	52	NO NCBI CDD results	-	-	-	noncoding	-1.07103	-1	1.50613e-09	1	'35.2'	'not assigned.unknown'	' no hits & (original description: Glyma11g00370.N2)'	T									TCONS_00120866	Glyma11g00370	Glyma11g00370.1	AT2G14740,AT2G14720	8	Down in Day 5 and DT	=	-	D55	2531	262	628	2 Domains	PA superfamily;EGF_CA superfamily
Glyma08g46520.N2 ,Glyma08g46520.1	0.990299	3.8305e-08	TCONS_00084319	Glyma08g46520	Glyma08g46520.N2	None Available	2	Mid-to-Late Maturation	s	+	D55	976	159	93	NO NCBI CDD results	-	-	-	noncoding	-0.916211	-1	8.49506e-06	0.999992	'35.2'	'not assigned.unknown'	' no hits & (original description: Glyma08g46520.N2)'	T									TCONS_00091644	Glyma08g46520	Glyma08g46520.1	AT5G06900,AT2G42250	2	Mid-to-Late Maturation	=	-	D10,D55	2050	165	513	7 Domains	p450 superfamily;PLN02394 superfamily;PLN03018 superfamily;PLN02655 superfamily;PLN00168 superfamily;PLN02169 superfamily;PLN02426 superfamily
Glyma12g02790.2 ,Glyma12g02790.N3	0.981975	4.5194e-07	TCONS_00131251	Glyma12g02790	Glyma12g02790.N3	None Available	17	Maturation Early	x	-	D55	385	157	35	NO NCBI CDD results	-	-	-	noncoding	-1.23455	-1	1.98396e-06	0.999998	'35.2'	'not assigned.unknown'	' no hits & (original description: Glyma12g02790.N3)'	T									TCONS_00126762	Glyma12g02790	Glyma12g02790.2	AT2G21130,AT2G16600	17	Maturation Early	=	+	D15,D45,D55	726	207	241	2 domains	cyclophilin_ABH_like;cyclophilin superfamily
Glyma04g05490.N3 ,Glyma04g05490.2	0.977377	1.11517e-06	TCONS_00032511	Glyma04g05490	Glyma04g05490.N3	None Available	7	DT	x	+	D55	854	201	24	NO NCBI CDD results	-	-	-	noncoding	-0.229792	-1	3.89136e-09	1	No Mercator Mapping												TCONS_00037816	Glyma04g05490	Glyma04g05490.2	AT5G11930,AT4G33040	7	DT	=	-	D55	1360	344	136	1 Domains	Thioredoxin_like superfamily
Glyma04g05490.1 ,Glyma04g05490.N3	0.988726	6.9735e-08	TCONS_00032511	Glyma04g05490	Glyma04g05490.N3	None Available	7	DT	x	+	D55	854	201	24	NO NCBI CDD results	-	-	-	noncoding	-0.229792	-1	3.89136e-09	1	No Mercator Mapping												TCONS_00037815	Glyma04g05490	Glyma04g05490.1	AT5G11930,AT4G33040	7	DT	=	-	D55	1352	344	136	1 Domains	Thioredoxin_like superfamily
Glyma11g36980.N7 ,Glyma11g36980.4	0.976933	1.2047e-06	TCONS_00125819	Glyma11g36980	Glyma11g36980.N7	None Available	1	Maturation Early	s	-	D25,D35	5868	4754	68	NO NCBI CDD results	-	-	-	noncoding	-0.925502	1	0.991656	0.00834445	'35.2'	'not assigned.unknown'	' no hits & (original description: Glyma11g36980.N7)'	T									TCONS_00120516	Glyma11g36980	Glyma11g36980.4	AT5G43270,AT1G27370	1	Maturation Early	=	+	D15,D20,D25,D30,D35	4326	2611	443	1 Domains	SBP superfamily
Glyma14g24140.N3 ,Glyma14g24140.1	0.731626	0.0161724	TCONS_00157399	Glyma14g24140	Glyma14g24140.N3	None Available	5	Mid-to-Late Maturation	s	-	D55	6397	3780	91	NO NCBI CDD results	-	-	-	noncoding	-1.19311	-1	0.212242	0.787758	'35.2'	'not assigned.unknown'	' no hits & (original description: Glyma14g24140.N3)'	T									TCONS_00153138	Glyma14g24140	Glyma14g24140.1	AT1G44170,AT4G34240	4	Mid-to-Late Maturation	=	+	D55	2071	616	496	11 domains	ALDH_F3FHI;ALDH-SF superfamily;PLN02466;PLN02419;COG4230;PRK11905;putA;PaaN-DH;P5CS;PRK11904;PRK11563
Glyma06g13420.N5 ,Glyma06g13420.2	0.998316	3.51529e-11	TCONS_00055604	Glyma06g13420	Glyma06g13420.N5	None Available	24	DT	x	+	D55	7377	3933	59	NO NCBI CDD results	-	-	-	noncoding	-1.10718	-1	0.0641869	0.935813	'35.2'	'not assigned.unknown'	' no hits & (original description: Glyma06g13420.N5)'	T									TCONS_00061727	Glyma06g13420	Glyma06g13420.2	AT5G24270,AT1G64480	24	DT	=	-	D55	2529	375	214	2 Domains	EFh superfamily;EFh superfamily
Glyma06g13420.N5 ,Glyma06g13420.N4	0.998279	3.83102e-11	TCONS_00055604	Glyma06g13420	Glyma06g13420.N5	None Available	24	DT	x	+	D55	7377	3933	59	NO NCBI CDD results	-	-	-	noncoding	-1.10718	-1	0.0641869	0.935813	'35.2'	'not assigned.unknown'	' no hits & (original description: Glyma06g13420.N5)'	T									TCONS_00061723	Glyma06g13420	Glyma06g13420.N4	AT5G24270,AT1G64480	24	DT	j	-	D25,D35,D55	1175	385	215	2 Domains	EFh superfamily;EFh superfamily
Glyma15g07860.1 ,Glyma15g07860.N2	0.993244	9.04117e-09	TCONS_00160716	Glyma15g07860	Glyma15g07860.N2	None Available	7	DT	x	+	D55	1959	1313	184	NO NCBI CDD results	-	-	-	coding	0.566673	1	0.975982	0.0240184	'35.2'	'not assigned.unknown'	' no hits & (original description: Glyma15g07860.N2)'	T									TCONS_00166090	Glyma15g07860	Glyma15g07860.1	AT5G17380,AT3G48560	7	DT	=	-	D20,D55	2476	153	653	3 Domains	TPP_enzymes superfamily;TPP_enzyme_PYR superfamily;TPP_enzyme_M superfamily
[truncated: 19 more columns]

## Sheet: B) Known SV pairs - significant
Pearson correlation analysis information			information for antisense splice variant																																	information for sense splice variant
SV groups including an antisense and any other transcript classes	Pearson Correlation Coefficient	Correlation p-value (statistically significant ones have been reported here)	Transcript_ID	Gene_name	Transcript_Name	Arabidopsis Homolog(s)	*k-means Cluster_Number	Super Cluster	Class_Code	Strand	TimeofDE	Sequence_Length(nc)	5'UTR_Length (nu)	Protein_Length (aa)	#domains	Domain_names(Seperated by ;)	Incomplete	Defenition	CPC_status	CPC_Score	SVM_Class	Probability_Coding	Probability_Noncoding	BiNCODE	BINNAME	Description	Type	BiNCODE	BINNAME	Description	Type	BiNCODE	BINNAME	Description	Type	Transcript_ID	Gene_name	Transcript_Name	Arabidopsis Homologue(s)	*k-means Cluster_Number	Super Cluster	Class_Code	Strand	TimeofDE	Sequence_Length(nc)	5'UTR_Length (nu)	Protein_Length (aa)	#domains	Domain_names(Seperated by ;)
Glyma06g41520.1 ,Glyma06g41520.N3	0.797109	0.00575679	TCONS_00064634	Glyma06g41520	Glyma06g41520.N3	None Available	24	DT	x	-	D15,D20,D25,D30	5812	2300	100	NO NCBI CDD results	-	-	-	noncoding	-1.02288	-1	5.52164e-06	0.999994	'35.2'	'not assigned.unknown'	' no hits & (original description: Glyma06g41520.N3)'	T									TCONS_00058293	Glyma06g41520	Glyma06g41520.1	AT5G42800,AT4G27250	7	DT	=	+	D55	1664	333	353	2 Domains	NADB_Rossmann superfamily;MDR superfamily
Glyma18g04020.N2 ,Glyma18g04020.1	0.995566	1.68133e-09	TCONS_00189551	Glyma18g04020	Glyma18g04020.N2	None Available	7	DT	s	+	D55	3553	486	137	NO NCBI CDD results	-	-	-	noncoding	-1.00395	-1	5.19986e-07	0.999999	'35.2'	'not assigned.unknown'	' no hits & (original description: Glyma18g04020.N2)'	T									TCONS_00194777	Glyma18g04020	Glyma18g04020.1	AT2G37730,AT3G11420	7	DT	=	-	D30,D35,D55	2802	495	491	2 Domains	DUF604 superfamily;Fringe superfamily
Glyma19g39840.1 ,Glyma19g39840.N2	0.796424	0.0058297	TCONS_00208606	Glyma19g39840	Glyma19g39840.N2	None Available	2	Mid-to-Late Maturation	x	-	D10,D15,D45	1126	429	100	NO NCBI CDD results	-	-	-	noncoding	-1.19138	-1	0.0128151	0.987185	'35.2'	'not assigned.unknown'	' no hits & (original description: Glyma19g39840.N2)'	T									TCONS_00203533	Glyma19g39840	Glyma19g39840.1	AT5G49050,AT2G47710	11	Mid-to-Late Maturation	=	+	D10	2001	876	163	1 Domains	AANH_like superfamily
Glyma07g02660.1 ,Glyma07g02660.N2	0.99999	3.66913e-20	TCONS_00071613	Glyma07g02660	Glyma07g02660.N2	None Available	24	DT	x	-	D45,D55	1501	20	92	NO NCBI CDD results	-	-	-	noncoding	-0.373827	-1	0.00845225	0.991548	'35.2'	'not assigned.unknown'	' no hits & (original description: Glyma07g02660.N2)'	T									TCONS_00066305	Glyma07g02660	Glyma07g02660.1	AT5G10930,AT5G25110	24	DT	=	+	D45,D55	2481	642	441	5 Domains	PKc_like superfamily;AMPKA_C_like superfamily;APH_ChoK_like superfamily;RIO superfamily;PRK14879 superfamily
Glyma17g06750.2 ,Glyma17g06750.N4	0.999887	7.06413e-16	TCONS_00184700	Glyma17g06750	Glyma17g06750.N4	None Available	24	DT	x	-	D45,D55	5649	4648	82	NO NCBI CDD results	-	-	-	noncoding	-1.24153	1	0.998954	0.00104577	'35.2'	'not assigned.unknown'	' no hits & (original description: Glyma17g06750.N4)'	T									TCONS_00179451	Glyma17g06750	Glyma17g06750.2	AT4G25860,AT4G25850	24	DT	=	+	D35,D40,D45,D55	1766	397	386	1 Domains	Oxysterol_BP superfamily
Glyma17g03500.N2 ,Glyma17g03500.1	0.987388	1.09022e-07	TCONS_00178749	Glyma17g03500	Glyma17g03500.N2	None Available	24	DT	s	+	D55	1613	1000	71	NO NCBI CDD results	-	-	-	noncoding	-1.04445	-1	1.61306e-07	1	'35.2'	'not assigned.unknown'	' no hits & (original description: Glyma17g03500.N2)'	T									TCONS_00184039	Glyma17g03500	Glyma17g03500.1	AT3G16910,AT1G20560	24	DT	=	-	D45,D55	2619	111	569	2 Domains	AFD_class_I superfamily;DUF4009 superfamily
Glyma12g34660.N3 ,Glyma12g34660.2	0.97482	1.70622e-06	TCONS_00135054	Glyma12g34660	Glyma12g34660.N3	None Available	15	DT	x	-	D15,D20,D25,D30,D40,D45,D55	641	386	36	NO NCBI CDD results	-	-	-	noncoding	-1.18411	-1	3.2381e-08	1	'35.2'	'not assigned.unknown'	' no hits & (original description: Glyma12g34660.N3)'	T									TCONS_00130294	Glyma12g34660	Glyma12g34660.2	None Available	15	DT	=	+	D15,D30,D40,D45,D55	1004	87	89	1 domains	DUF3774 superfamily
Glyma20g35240.1 ,Glyma20g35240.N2	0.989907	4.48519e-08	TCONS_00214093	Glyma20g35240	Glyma20g35240.N2	None Available	0	Mid-to-Late Maturation	x	+	D40	487	36	38	NO NCBI CDD results	-	-	-	noncoding	-1.13704	-1	0.0548125	0.945188	'35.2'	'not assigned.unknown'	' no hits & (original description: Glyma20g35240.N2)'	T									TCONS_00219027	Glyma20g35240	Glyma20g35240.1	AT1G03220,AT1G03230	0	Mid-to-Late Maturation	=	-	D20,D30,D35,D40,D45	2274	239	438	1 Domains	pepsin_retropepsin_like superfamily
Glyma13g36120.N2 ,Glyma13g36120.1	0.996266	8.46378e-10	TCONS_00141150	Glyma13g36120	Glyma13g36120.N2	None Available	7	DT	x	+	D55	2155	25	92	NO NCBI CDD results	-	-	-	noncoding	-1.21882	-1	1.4331e-05	0.999986	'35.2'	'not assigned.unknown'	' no hits & (original description: Glyma13g36120.N2)'	T									TCONS_00148611	Glyma13g36120	Glyma13g36120.1	AT1G50600,AT5G48150	24	DT	=	-	D40,D55	2701	334	577	1 Domains	GRAS superfamily
Glyma11g02800.N2 ,Glyma11g02800.1	0.935737	6.90122e-05	TCONS_00121352	Glyma11g02800	Glyma11g02800.N2	None Available	9	Early Maturation	x	-	D15	1610	979	80	NO NCBI CDD results	-	-	-	noncoding	-1.27197	-1	8.03821e-06	0.999992	'35.2'	'not assigned.unknown'	' no hits & (original description: Glyma11g02800.N2)'	T									TCONS_00115837	Glyma11g02800	Glyma11g02800.1	AT5G62020,AT4G11660	9	Early Maturation	=	+	D15	1344	276	355	1 Domains	HSF_DNA-bind superfamily
Glyma12g31211.1 ,Glyma12g31211.N2	0.993464	7.92209e-09	TCONS_00134487	Glyma12g31211	Glyma12g31211.N2	None Available	7	DT	s	-	D45,D55	3525	2332	77	NO NCBI CDD results	-	-	-	noncoding	-1.14894	-1	0.00865602	0.991344	'35.2'	'not assigned.unknown'	' no hits & (original description: Glyma12g31211.N2)'	T									TCONS_00129840	Glyma12g31211	Glyma12g31211.1	None Available	7	DT	=	+	D55	993	118	331	2 domains	NAM;NAM superfamily
Glyma03g42440.N3 ,Glyma03g42440.2	0.930125	9.58041e-05	TCONS_00031290	Glyma03g42440	Glyma03g42440.N3	None Available	6	Down in DT	x	-	D45	2578	1317	279	NO NCBI CDD results	-	-	-	noncoding	-0.368909	1	0.998124	0.0018763	'35.2'	'not assigned.unknown'	' no hits & (original description: Glyma03g42440.N3)'	T									TCONS_00026278	Glyma03g42440	Glyma03g42440.2	AT4G34980,AT3G14240	6	Down in DT	=	+	D45	3121	184	770	4 Domains	Peptidases_S8_S53 superfamily;PA superfamily;Peptidases_S8_S53 superfamily;Inhibitor_I9 superfamily
Glyma06g17790.N2 ,Glyma06g17790.1	0.979525	7.50108e-07	TCONS_00062799	Glyma06g17790	Glyma06g17790.N2	None Available	22	Early Maturation	x	-	D45	2241	327	315	NO NCBI CDD results	-	-	-	coding	0.31446	1	0.999734	0.00026631	'35.2'	'not assigned.unknown'	' no hits & (original description: Glyma06g17790.N2)'	T									TCONS_00056516	Glyma06g17790	Glyma06g17790.1	AT5G17380,AT3G48560	1	Early Maturation	=	+	D45	2427	66	656	3 Domains	TPP_enzymes superfamily;TPP_enzyme_PYR superfamily;TPP_enzyme_M superfamily
Glyma08g10153.N2 ,Glyma08g10153.1	0.999146	2.32277e-12	TCONS_00078717	Glyma08g10153	Glyma08g10153.N2	None Available	7	DT	x	+	D25,D30,D35	1062	581	96	NO NCBI CDD results	-	-	-	noncoding	-0.82136	-1	0.0068865	0.993113	'35.2'	'not assigned.unknown'	' no hits & (original description: Glyma08g10153.N2)'	T									TCONS_00086499	Glyma08g10153	Glyma08g10153.1	AT1G70780,AT1G23150	7	DT	=	-	D25,D30,D35,D40,D45,D55	1353	379	137	NO NCBI CDD results	-
Glyma19g26560.N2 ,Glyma19g26560.1	0.981255	5.28067e-07	TCONS_00206186	Glyma19g26560	Glyma19g26560.N2	None Available	12	Mid-to-Late Maturation	x	-	D25	1623	838	98	NO NCBI CDD results	-	-	-	coding	0.152159	-1	0.0264999	0.9735	'35.2'	'not assigned.unknown'	' no hits & (original description: Glyma19g26560.N2)'	T									TCONS_00201102	Glyma19g26560	Glyma19g26560.1	AT3G27010,AT5G41030	12	Mid-to-Late Maturation	=	+	D25	1996	253	330	3 Domains	TCP superfamily;TCP2 superfamily;TCP24 superfamily
Glyma05g19920.N3 ,Glyma05g19920.2	0.998367	3.10866e-11	TCONS_00049029	Glyma05g19920	Glyma05g19920.N3	None Available	24	DT	x	-	D40,D45,D55	1202	884	95	NO NCBI CDD results	-	-	-	noncoding	-0.836004	-1	0.0690032	0.930997	'35.2'	'not assigned.unknown'	' no hits & (original description: Glyma05g19920.N3)'	T									TCONS_00044137	Glyma05g19920	Glyma05g19920.2	AT5G67060,AT3G50330	24	DT	=	+	D55	1393	307	273	1 Domains	HLH superfamily
Glyma16g04210.N2 ,Glyma16g04210.1	0.978825	8.57344e-07	TCONS_00174813	Glyma16g04210	Glyma16g04210.N2	None Available	0	Mid-to-Late Maturation	x	-	D10,D30,D35,D40,D45	325	130	37	NO NCBI CDD results	-	-	-	noncoding	-0.924247	-1	2.88068e-06	0.999997	'35.2'	'not assigned.unknown'	' no hits & (original description: Glyma16g04210.N2)'	T									TCONS_00170841	Glyma16g04210	Glyma16g04210.1	None Available	0	Mid-to-Late Maturation	=	+	D30,D40,D45	738	298	79	NO NCBI CDD results	-
Glyma02g32058.1 ,Glyma02g32058.N2	0.790919	0.00644021	TCONS_00013014	Glyma02g32058	Glyma02g32058.N2	None Available	11	Mid-to-Late Maturation	x	+	D15,D55	863	167	52	NO NCBI CDD results	-	-	-	noncoding	-1.16579	-1	7.30087e-08	1	'35.2'	'not assigned.unknown'	' no hits & (original description: Glyma02g32058.N2)'	T									TCONS_00018664	Glyma02g32058	Glyma02g32058.1	None Available	2	Mid-to-Late Maturation	=	-	D15,D20	2384	1627	96	1 domains	RPN2
Glyma19g36500.1 ,Glyma19g36500.N2	0.983863	2.90981e-07	TCONS_00208004	Glyma19g36500	Glyma19g36500.N2	None Available	14	Mid-to-Late Maturation	x	-	D55	1406	252	99	NO NCBI CDD results	-	-	-	noncoding	-1.00163	-1	8.57058e-06	0.999991	'35.2'	'not assigned.unknown'	' no hits & (original description: Glyma19g36500.N2)'	T									TCONS_00202923	Glyma19g36500	Glyma19g36500.1	AT3G53400,AT5G03190	2	Mid-to-Late Maturation	=	+	D55	2002	349	467	1 Domains	AdoMet_Maturation Earlyases superfamily
Glyma06g03850.N2 ,Glyma06g03850.1	0.99687	4.1819e-10	TCONS_00053257	Glyma06g03850	Glyma06g03850.N2	None Available	7	DT	s	+	D55	1621	1241	40	NO NCBI CDD results	-	-	-	noncoding	-1.13	-1	1.44912e-07	1	'35.2'	'not assigned.unknown'	' no hits & (original description: Glyma06g03850.N2)'	T									TCONS_00059929	Glyma06g03850	Glyma06g03850.1	AT4G31940,AT4G31970	7	DT	=	-	D55	2109	267	535	7 Domains	p450 superfamily;PLN02394 superfamily;PLN03018 superfamily;PLN02655 superfamily;PLN00168 superfamily;PLN02169 superfamily;PLN02426 superfamily
Glyma11g12221.N5 ,Glyma11g12221.4	0.999191	1.86968e-12	TCONS_00117685	Glyma11g12221	Glyma11g12221.N5	None Available	24	DT	x	+	D55	3746	2507	252	NO NCBI CDD results	-	-	-	noncoding	-0.654712	1	0.999735	0.000264635	'35.2'	'not assigned.unknown'	' no hits & (original description: Glyma11g12221.N5)'	T									TCONS_00123152	Glyma11g12221	Glyma11g12221.4	AT1G76390,AT1G20780	24	DT	=	-	D55	3131	1133	582	2 Domains	ARM superfamily;ARM superfamily
Glyma13g07180.N2 ,Glyma13g07180.1	0.75284	0.0119652	TCONS_00143981	Glyma13g07180	Glyma13g07180.N2	None Available	2	Mid-to-Late Maturation	x	-	D55	7280	149	59	NO NCBI CDD results	-	-	-	noncoding	-0.098147	-1	3e-14	1	'35.2'	'not assigned.unknown'	' no hits & (original description: Glyma13g07180.N2)'	T									TCONS_00136536	Glyma13g07180	Glyma13g07180.1	AT5G15890,AT5G15900	14	Mid-to-Late Maturation	=	+	D45	1654	76	453	2 Domains	SGNH_hydrolase superfamily;PMR5N superfamily
Glyma06g35630.N2 ,Glyma06g35630.1	0.772207	0.00885553	TCONS_00057736	Glyma06g35630	Glyma06g35630.N2	None Available	20	Early Maturation	x	+	D25,D30	519	331	41	NO NCBI CDD results	-	-	-	noncoding	-1.19304	-1	2.62063e-07	1	'35.2'	'not assigned.unknown'	' no hits & (original description: Glyma06g35630.N2)'	T									TCONS_00064206	Glyma06g35630	Glyma06g35630.1	AT5G36160,AT5G53970	1	Early Maturation	=	-	D20,D25,D30	1616	49	424	3 Domains	AAT_I superfamily;PRK09275 superfamily;PRK08637 superfamily
Glyma13g24810.1 ,Glyma13g24810.N2	0.984584	2.42553e-07	TCONS_00146536	Glyma13g24810	Glyma13g24810.N2	None Available	8	Down in Day 5 and DT	x	-	D55	1585	1130	73	NO NCBI CDD results	-	-	-	noncoding	-1.05212	-1	3.52935e-08	1	'35.2'	'not assigned.unknown'	' no hits & (original description: Glyma13g24810.N2)'	T									TCONS_00138950	Glyma13g24810	Glyma13g24810.1	AT2G33770,AT2G16920	8	Down in Day 5 and DT	=	+	D40,D55	4779	1575	933	1 Domains	UBCc superfamily
Glyma16g02710.1 ,Glyma16g02710.N2	0.992204	1.60093e-08	TCONS_00174548	Glyma16g02710	Glyma16g02710.N2	None Available	13	Early Maturation	x	-	D25,D30	1628	1244	55	NO NCBI CDD results	-	-	-	noncoding	-1.15076	-1	0.00308892	0.996911	'35.2'	'not assigned.unknown'	' no hits & (original description: Glyma16g02710.N2)'	T									TCONS_00170551	Glyma16g02710	Glyma16g02710.1	None Available	13	Early Maturation	=	+	D15,D25,D30,D35	1185	353	394	6 domains	cnd41_like;pepsin_retropepsin_like superfamily;TAXi_C superfamily;Asp;PLN03146;PTZ00165
Glyma14g03470.1 ,Glyma14g03470.N2	0.953938	1.86274e-05	TCONS_00155194	Glyma14g03470	Glyma14g03470.N2	None Available	3	DT	x	-	D40	1590	885	81	NO NCBI CDD results	-	-	-	noncoding	-1.11037	-1	1.8098e-07	1	'35.2'	'not assigned.unknown'	' no hits & (original description: Glyma14g03470.N2)'	T									TCONS_00150985	Glyma14g03470	Glyma14g03470.1	AT2G30870,AT2G30860	7	DT	=	+	D10,D20,D25,D30,D35,D40,D55	1137	169	215	2 Domains	GST_C_family superfamily;Thioredoxin_like superfamily
Glyma09g05260.N2 ,Glyma09g05260.1	0.970618	3.14692e-06	TCONS_00093023	Glyma09g05260	Glyma09g05260.N2	None Available	14	Mid-to-Late Maturation	x	+	D45,D55	1573	335	65	NO NCBI CDD results	-	-	-	noncoding	-0.894857	-1	3.25063e-08	1	'35.2'	'not assigned.unknown'	' no hits & (original description: Glyma09g05260.N2)'	T									TCONS_00098423	Glyma09g05260	Glyma09g05260.1	AT1G28230,AT1G30840	14	Mid-to-Late Maturation	=	-	D45	1206	87	401	2 domains	TPT;EamA superfamily
Glyma20g18980.1 ,Glyma20g18980.N4	0.985082	2.12833e-07	TCONS_00211352	Glyma20g18980	Glyma20g18980.N4	None Available	7	DT	s	+	D45	8297	161	139	NO NCBI CDD results	-	-	-	noncoding	-1.25825	-1	3e-14	1	'35.2'	'not assigned.unknown'	' no hits & (original description: Glyma20g18980.N4)'	T									TCONS_00216310	Glyma20g18980	Glyma20g18980.1	AT1G04710,AT2G33150	7	DT	=	-	D35	1785	163	461	2 Domains	cond_enzymes superfamily;Thiolase_C superfamily
Glyma17g34640.1 ,Glyma17g34640.N2	0.982589	3.93734e-07	TCONS_00188041	Glyma17g34640	Glyma17g34640.N2	None Available	13	Early Maturation	x	-	D25	2266	865	366	NO NCBI CDD results	-	-	-	coding	0.276151	1	0.999999	1.36853e-06	'35.2'	'not assigned.unknown'	' no hits & (original description: Glyma17g34640.N2)'	T									TCONS_00182623	Glyma17g34640	Glyma17g34640.1	AT3G61580,AT2G46210	13	Early Maturation	=	+	D15,D20,D25,D55	2635	268	448	2 Domains	Membrane-FADS-like superfamily;Cyt-b5 superfamily
Glyma16g29900.N2 ,Glyma16g29900.1	0.969982	3.42607e-06	TCONS_00173270	Glyma16g29900	Glyma16g29900.N2	None Available	13	Early Maturation	x	+	D45	2024	993	70	NO NCBI CDD results	-	-	-	noncoding	-0.882689	-1	4.76659e-08	1	'35.2'	'not assigned.unknown'	' no hits & (original description: Glyma16g29900.N2)'	T									TCONS_00177378	Glyma16g29900	Glyma16g29900.1	AT5G52510,AT1G21450	13	Early Maturation	=	-	D15,D45	2771	220	657	1 Domains	GRAS superfamily
Glyma11g04700.1 ,Glyma11g04700.N2	0.994118	5.19844e-09	TCONS_00121698	Glyma11g04700	Glyma11g04700.N2	None Available	13	Early Maturation	x	-	D15,D25,D30,D35,D45,D55	3352	2745	133	NO NCBI CDD results	-	-	-	noncoding	-0.318657	1	0.916746	0.0832537	'35.2'	'not assigned.unknown'	' no hits & (original description: Glyma11g04700.N2)'	T									TCONS_00116206	Glyma11g04700	Glyma11g04700.1	AT5G65700,AT3G49670	13	Early Maturation	=	+	D25,D45	4103	31	1012	6 Domains	PKc_like superfamily;LRRNT_2 superfamily;LRR_RI superfamily;APH_ChoK_like superfamily;LRR_RI superfamily;PRK14879 superfamily
Glyma15g10070.1 ,Glyma15g10070.N2	0.998855	7.51378e-12	TCONS_00161123	Glyma15g10070	Glyma15g10070.N2	None Available	7	DT	x	+	D45	1948	1611	57	NO NCBI CDD results	-	-	-	noncoding	-1.17409	-1	0.00557888	0.994421	'35.2'	'not assigned.unknown'	' no hits & (original description: Glyma15g10070.N2)'	T									TCONS_00166476	Glyma15g10070	Glyma15g10070.1	AT1G30040,AT2G34555	24	DT	=	-	D35,D40,D45,D55	1573	307	333	3 Domains	2OG-FeII_Oxy superfamily;DIOX_N superfamily;PLN03176 superfamily
Glyma14g01130.N2 ,Glyma14g01130.1	0.813514	0.00419678	TCONS_00150488	Glyma14g01130	Glyma14g01130.N2	None Available	1	Early Maturation	x	+	D25	1622	67	50	NO NCBI CDD results	-	-	-	noncoding	-0.939283	-1	4.42322e-08	1	'35.2'	'not assigned.unknown'	' no hits & (original description: Glyma14g01130.N2)'	T									TCONS_00154787	Glyma14g01130	Glyma14g01130.1	AT2G05070,AT2G05100	13	Early Maturation	=	-	D15,D20,D25,D30,D45,D55	1277	201	265	1 Domains	Chloroa_b-bind superfamily
Glyma07g11810.1 ,Glyma07g11810.N3	0.999064	3.35217e-12	TCONS_00067914	Glyma07g11810	Glyma07g11810.N3	None Available	24	DT	s	+	D45	5117	982	77	NO NCBI CDD results	-	-	-	noncoding	-1.15843	-1	1.63275e-12	1	'35.2'	'not assigned.unknown'	' no hits & (original description: Glyma07g11810.N3)'	T									TCONS_00073353	Glyma07g11810	Glyma07g11810.1	AT5G37600,AT1G66200	24	DT	=	-	D40,D45,D55	1738	371	356	2 Domains	Gln-synt_C superfamily;Gln-synt_N superfamily
Glyma13g32730.1 ,Glyma13g32730.N2	0.990848	3.03582e-08	TCONS_00147953	Glyma13g32730	Glyma13g32730.N2	None Available	24	DT	x	-	D55	1568	357	269	NO NCBI CDD results	-	-	-	noncoding	-0.854266	1	0.997954	0.00204641	'35.2'	'not assigned.unknown'	' no hits & (original description: Glyma13g32730.N2)'	T									TCONS_00140477	Glyma13g32730	Glyma13g32730.1	AT5G09620,AT5G64430	24	DT	=	+	D30,D55	1952	311	440	1 Domains	PB1 superfamily
Glyma03g32747.N9 ,Glyma03g32747.3	0.996478	6.70087e-10	TCONS_00029245	Glyma03g32747	Glyma03g32747.N9	None Available	24	DT	x	-	D55	6528	4989	184	NO NCBI CDD results	-	-	-	noncoding	-1.12704	1	0.999982	1.76582e-05	'35.2'	'not assigned.unknown'	' no hits & (original description: Glyma03g32747.N9)'	T									TCONS_00024441	Glyma03g32747	Glyma03g32747.3	AT2G20180,AT4G28800	24	DT	=	+	D55	2760	288	502	1 Domains	HLH superfamily
Glyma15g15043.1 ,Glyma15g15043.N2	0.998625	1.56241e-11	TCONS_00161956	Glyma15g15043	Glyma15g15043.N2	None Available	24	DT	x	+	D55	1819	413	65	NO NCBI CDD results	-	-	-	noncoding	-1.33251	-1	5.79548e-10	1	'35.2'	'not assigned.unknown'	' no hits & (original description: Glyma15g15043.N2)'	T									TCONS_00167388	Glyma15g15043	Glyma15g15043.1	None Available	24	DT	=	-	D55	1946	316	97	NO NCBI CDD results	-
Glyma02g19380.N4 ,Glyma02g19380.1	0.972569	2.39641e-06	TCONS_00012573	Glyma02g19380	Glyma02g19380.N4	None Available	17	Early Maturation	x	+	D25,D55	4133	999	56	NO NCBI CDD results	-	-	-	noncoding	-0.737118	-1	1.67727e-10	1	'35.2'	'not assigned.unknown'	' no hits & (original description: Glyma02g19380.N4)'	T									TCONS_00018235	Glyma02g19380	Glyma02g19380.1	AT1G66240	17	Early Maturation	=	-	D10,D15,D25,D30,D55	892	140	130	1 Domains	HMA superfamily
Glyma13g34460.N3 ,Glyma13g34460.2	0.792375	0.00627451	TCONS_00148278	Glyma13g34460	Glyma13g34460.N3	None Available	14	Mid-to-Late Maturation	x	-	D55	1784	1122	56	NO NCBI CDD results	-	-	-	noncoding	-1.37137	-1	6.96832e-07	0.999999	'35.2'	'not assigned.unknown'	' no hits & (original description: Glyma13g34460.N3)'	T									TCONS_00140787	Glyma13g34460	Glyma13g34460.2	AT3G14880,AT4G18650	5	Mid-to-Late Maturation	=	+	D10,D55	1222	138	268	1 Domains	DOG1 superfamily
Glyma01g39540.1 ,Glyma01g39540.N2	0.992719	1.21891e-08	TCONS_00003330	Glyma01g39540	Glyma01g39540.N2	None Available	7	DT	x	+	D35,D55	935	717	56	NO NCBI CDD results	-	-	-	noncoding	-1.04422	-1	9.48136e-08	1	'35.2'	'not assigned.unknown'	' no hits & (original description: Glyma01g39540.N2)'	T									TCONS_00008098	Glyma01g39540	Glyma01g39540.1	AT5G67190,AT3G50260	7	DT	=	-	D55	1593	463	168	1 Domains	AP2 superfamily
Glyma09g22306.N3 ,Glyma09g22306.1	0.999096	2.92214e-12	TCONS_00094234	Glyma09g22306	Glyma09g22306.N3	None Available	24	DT	x	+	D45	3767	2417	77	NO NCBI CDD results	-	-	-	noncoding	-1.2799	-1	0.120969	0.879031	'35.2'	'not assigned.unknown'	' no hits & (original description: Glyma09g22306.N3)'	T									TCONS_00099835	Glyma09g22306	Glyma09g22306.1	AT1G70680,AT1G70670	24	DT	=	-	D40,D45,D55	1061	166	204	1 Domains	Caleosin superfamily
Glyma04g06520.1 ,Glyma04g06520.N2	0.979077	8.17652e-07	TCONS_00032694	Glyma04g06520	Glyma04g06520.N2	None Available	9	Early Maturation	x	+	D15,D25	787	650	20	NO NCBI CDD results	-	-	-	noncoding	-0.956732	-1	1.78004e-08	1	No Mercator Mapping												TCONS_00038045	Glyma04g06520	Glyma04g06520.1	AT5G10930,AT5G25110	9	Early Maturation	=	-	D10,D15,D20,D25,D35,D40	1453	117	434	27 domains	STKc_SnRK3;PKc_like superfamily;CIPK_C;AMPKA_C_like superfamily;S_TKc;Pkinase;PTZ00263;SPS1;TyrKc;STYKc;PTZ00426;PTZ00283;Pkinase_Tyr;PLN00034;PLN00009;PTZ00267;PTZ00266;TOMM_kin_cyc;pknD;PHA03209;pk1;PTZ00036;PHA03210;PTZ00024;PHA03211;PHA03207;PHA03212
Glyma01g45000.1 ,Glyma01g45000.N2	0.982126	4.37014e-07	TCONS_00009177	Glyma01g45000	Glyma01g45000.N2	None Available	23	Mid-to-Late Maturation	x	-	D15,D20	1034	609	65	NO NCBI CDD results	-	-	-	noncoding	-0.994905	-1	9.80779e-06	0.99999	'35.2'	'not assigned.unknown'	' no hits & (original description: Glyma01g45000.N2)'	T									TCONS_00004383	Glyma01g45000	Glyma01g45000.1	AT1G47480,AT3G48700	23	Mid-to-Late Maturation	=	+	D10,D15,D20,D25,D55	1536	127	320	1 Domains	Esterase_lipase superfamily
Glyma06g15341.1 ,Glyma06g15341.N2	0.999843	2.67695e-15	TCONS_00055989	Glyma06g15341	Glyma06g15341.N2	None Available	24	DT	x	+	D55	1361	537	65	NO NCBI CDD results	-	-	-	noncoding	-0.96065	-1	1.53404e-06	0.999998	'35.2'	'not assigned.unknown'	' no hits & (original description: Glyma06g15341.N2)'	T									TCONS_00062218	Glyma06g15341	Glyma06g15341.1	AT5G50080,AT2G33710	24	DT	=	-	D40,D45,D55	1662	409	322	1 Domains	AP2 superfamily
Glyma04g37320.1 ,Glyma04g37320.N2	0.99521	2.29013e-09	TCONS_00035468	Glyma04g37320	Glyma04g37320.N2	None Available	11	Mid-to-Late Maturation	s	+	D25	1336	117	58	NO NCBI CDD results	-	-	-	noncoding	-0.886269	-1	1.44244e-08	1	'35.2'	'not assigned.unknown'	' no hits & (original description: Glyma04g37320.N2)'	T									TCONS_00040571	Glyma04g37320	Glyma04g37320.1	AT5G14120,AT3G01930	5	Mid-to-Late Maturation	=	-	D20,D25,D30,D35,D45	2623	187	582	2 Domains	Nodulin-like superfamily;PTZ00207 superfamily
Glyma08g08770.2 ,Glyma08g08770.N3	0.996544	6.21764e-10	TCONS_00086250	Glyma08g08770	Glyma08g08770.N3	None Available	22	Early Maturation	x	-	D15,D25,D30,D35,D45,D55	779	631	37	NO NCBI CDD results	-	-	-	noncoding	-0.937749	-1	1.16288e-07	1	'35.2'	'not assigned.unknown'	' no hits & (original description: Glyma08g08770.N3)'	T									TCONS_00078408	Glyma08g08770	Glyma08g08770.2	AT1G29930,AT2G34430	9	Early Maturation	=	+	D15,D25,D30,D35,D45,D55	1904	241	263	1 Domains	Chloroa_b-bind superfamily
Glyma18g50220.N2 ,Glyma18g50220.1	0.994121	5.18775e-09	TCONS_00198688	Glyma18g50220	Glyma18g50220.N2	None Available	17	Early Maturation	x	-	D15	3200	1706	84	NO NCBI CDD results	-	-	-	noncoding	-1.23704	-1	0.00297752	0.997022	'35.2'	'not assigned.unknown'	' no hits & (original description: Glyma18g50220.N2)'	T									TCONS_00193517	Glyma18g50220	Glyma18g50220.1	AT1G18310,AT5G15870	17	Early Maturation	=	+	D10,D15	1968	744	655	1 domains	Glyco_hydro_81 superfamily
Glyma08g39220.N2 ,Glyma08g39220.1	0.746373	0.0131547	TCONS_00083005	Glyma08g39220	Glyma08g39220.N2	None Available	2	Mid-to-Late Maturation	x	+	D55	4134	1473	116	NO NCBI CDD results	-	-	-	noncoding	-0.806419	-1	3.28479e-06	0.999997	'35.2'	'not assigned.unknown'	' no hits & (original description: Glyma08g39220.N2)'	T									TCONS_00090365	Glyma08g39220	Glyma08g39220.1	AT1G60790,AT5G06700	6	Down in DT	=	-	D55	2233	200	534	2 Domains	SGNH_hydrolase superfamily;PMR5N superfamily
Glyma11g19720.1 ,Glyma11g19720.N2	0.998221	4.36808e-11	TCONS_00124298	Glyma11g19720	Glyma11g19720.N2	None Available	10	DT	x	-	D20,D55	883	506	42	NO NCBI CDD results	-	-	-	noncoding	-1.08965	-1	4.4224e-11	1	'35.2'	'not assigned.unknown'	' no hits & (original description: Glyma11g19720.N2)'	T									TCONS_00118853	Glyma11g19720	Glyma11g19720.1	AT2G28720,AT1G08170	10	DT	=	+	D10,D20,D55	600	372	199	1 domains	H2A superfamily
Glyma09g38050.1 ,Glyma09g38050.N2	0.870439	0.00105125	TCONS_00102022	Glyma09g38050	Glyma09g38050.N2	None Available	12	Mid-to-Late Maturation	x	-	D15,D25	1570	594	154	NO NCBI CDD results	-	-	-	noncoding	-0.714805	-1	0.166159	0.833841	'35.2'	'not assigned.unknown'	' no hits & (original description: Glyma09g38050.N2)'	T									TCONS_00096595	Glyma09g38050	Glyma09g38050.1	AT2G44730,AT3G24860	16	Mat Early DT D55	=	+	D15	2649	540	322	2 Domains	GT1 superfamily;MADF_DNA_bdg superfamily
Glyma11g05680.N3 ,Glyma11g05680.2	0.990642	3.31764e-08	TCONS_00116408	Glyma11g05680	Glyma11g05680.N3	None Available	22	Early Maturation	x	+	D20,D45	1608	716	96	NO NCBI CDD results	-	-	-	noncoding	-1.21993	-1	3.73336e-06	0.999996	'35.2'	'not assigned.unknown'	' no hits & (original description: Glyma11g05680.N3)'	T									TCONS_00121876	Glyma11g05680	Glyma11g05680.2	AT4G34138,AT4G34131	22	Early Maturation	=	-	D20,D45	2530	680	495	9 Domains	PLN02534 superfamily;PLN02863 superfamily;PLN02554 superfamily;PLN02167 superfamily;PLN00164 superfamily;PLN02207 superfamily;PLN03015 superfamily;PLN03004 superfamily;Glycosyltransferase_GTB_type superfamily
Glyma09g36040.N2 ,Glyma09g36040.1	0.854624	0.00163344	TCONS_00101580	Glyma09g36040	Glyma09g36040.N2	None Available	6	Down in DT	x	-	D55	1440	87	84	NO NCBI CDD results	-	-	-	noncoding	-0.791693	-1	2.33351e-06	0.999998	'35.2'	'not assigned.unknown'	' no hits & (original description: Glyma09g36040.N2)'	T									TCONS_00096219	Glyma09g36040	Glyma09g36040.1	AT1G28390,AT3G51990	22	Early Maturation	=	+	D15	1782	270	503	2 Domains	PKc_like superfamily;APH_ChoK_like superfamily
Glyma01g03070.N2 ,Glyma01g03070.1	0.929874	9.71589e-05	TCONS_00005114	Glyma01g03070	Glyma01g03070.N2	None Available	22	Early Maturation	x	-	D25	809	91	47	NO NCBI CDD results	-	-	-	noncoding	-0.0168288	-1	0.00812366	0.991876	'35.2'	'not assigned.unknown'	' no hits & (original description: Glyma01g03070.N2)'	T									TCONS_00000521	Glyma01g03070	Glyma01g03070.1	None Available	13	Early Maturation	=	+	D20,D25,D30,D55	1258	265	159	NO NCBI CDD results	-
Glyma03g04410.N4 ,Glyma03g04410.1	0.977441	1.10277e-06	TCONS_00022145	Glyma03g04410	Glyma03g04410.N4	None Available	10	DT	s	+	D25,D45	4442	439	93	NO NCBI CDD results	-	-	-	noncoding	-1.07766	-1	2.32182e-13	1	'35.2'	'not assigned.unknown'	' no hits & (original description: Glyma03g04410.N4)'	T									TCONS_00027075	Glyma03g04410	Glyma03g04410.1	AT5G01850,AT3G27560	7	DT	=	-	D25	2230	760	371	4 Domains	PKc_like superfamily;PRK14879 superfamily;APH_ChoK_like superfamily;RIO superfamily
Glyma01g10900.1 ,Glyma01g10900.N2	0.997261	2.45303e-10	TCONS_00006034	Glyma01g10900	Glyma01g10900.N2	None Available	20	Early Maturation	x	-	D10,D15,D45	688	570	26	NO NCBI CDD results	-	-	-	noncoding	-1.47476	-1	5.47246e-10	1	No Mercator Mapping												TCONS_00001433	Glyma01g10900	Glyma01g10900.1	None Available	20	Early Maturation	=	+	D10	1408	321	203	1 Domains	STI superfamily
Glyma18g00505.N2 ,Glyma18g00505.1	0.990112	4.13309e-08	TCONS_00188841	Glyma18g00505	Glyma18g00505.N2	None Available	24	DT	x	+	D55	1452	741	93	NO NCBI CDD results	-	-	-	noncoding	-0.363113	-1	0.00841714	0.991583	'35.2'	'not assigned.unknown'	' no hits & (original description: Glyma18g00505.N2)'	T									TCONS_00194175	Glyma18g00505	Glyma18g00505.1	AT1G02000,AT3G23820	7	DT	=	-	D30,D45,D55	1290	384	429	33 domains	SDR superfamily;WcaG;Epimerase;GalE;galE;RfbB;heptose_epim;dTDP_gluc_dehyt;EDH_00030;PRK15181;PRK10675;PLN02166;PRK10217;Gmd;PLN02240;PLN02695;PLN02206;CDP_4_6_dhtase;PLN02260;gmd;PRK10084;HpnA;PLN02725;PLN02653;RfbD;RmlD_sub_bind;PRK11908;COG1090;yfcH;COG0702;PseB;NAD_binding_10;rfaD
Glyma02g01590.1 ,Glyma02g01590.N2	0.982244	4.25629e-07	TCONS_00015485	Glyma02g01590	Glyma02g01590.N2	None Available	8	Down in Day 5 and DT	x	-	D10,D55	1000	505	72	NO NCBI CDD results	-	-	-	noncoding	-0.737411	-1	0.00348031	0.99652	'35.2'	'not assigned.unknown'	' no hits & (original description: Glyma02g01590.N2)'	T									TCONS_00009681	Glyma02g01590	Glyma02g01590.1	AT5G10530,AT5G65600	8	Down in Day 5 and DT	=	+	D55	1258	138	285	1 Domains	lectin_L-type superfamily
Glyma13g41730.N2 ,Glyma13g41730.1	0.972041	2.58476e-06	TCONS_00149529	Glyma13g41730	Glyma13g41730.N2	None Available	18	Mid-to-Late Maturation	x	-	D20	1807	794	52	NO NCBI CDD results	-	-	-	noncoding	-1.17888	-1	3.159e-09	1	'35.2'	'not assigned.unknown'	' no hits & (original description: Glyma13g41730.N2)'	T									TCONS_00142186	Glyma13g41730	Glyma13g41730.1	AT5G12900,AT1G12330	18	Mid-to-Late Maturation	=	+	D10,D20,D35	1686	288	561	1 domains	-
Glyma16g34320.N2 ,Glyma16g34320.1	0.987388	1.09015e-07	TCONS_00173904	Glyma16g34320	Glyma16g34320.N2	None Available	7	DT	s	+	D55	3898	1063	68	1 Domains	Glyco_hydro_1 superfamily	NC	Glycosyl hydrolase family 1; Glycosyl hydrolase family 1.	noncoding	-1.23763	-1	2.21129e-11	1	'35.2'	'not assigned.unknown'	' no hits & (original description: Glyma16g34320.N2)'	T									TCONS_00177930	Glyma16g34320	Glyma16g34320.1	AT1G53345,AT5G09580	7	DT	=	-	D55	1553	163	368	NO NCBI CDD results	-
Glyma01g09900.N3 ,Glyma01g09900.1	0.960855	9.79802e-06	TCONS_00005995	Glyma01g09900	Glyma01g09900.N3	None Available	2	Mid-to-Late Maturation	x	-	D55	10308	5992	165	NO NCBI CDD results	-	-	-	noncoding	-0.011709	1	0.999442	0.000558375	'35.2'	'not assigned.unknown'	' no hits & (original description: Glyma01g09900.N3)'	T									TCONS_00001347	Glyma01g09900	Glyma01g09900.1	AT2G20830	2	Mid-to-Late Maturation	=	+	D10,D15,D55	1663	266	318	1 Domains	FTCD_N superfamily
Glyma05g35590.1 ,Glyma05g35590.N2	0.953595	1.91793e-05	TCONS_00046536	Glyma05g35590	Glyma05g35590.N2	None Available	10	DT	x	+	D45	3157	508	112	NO NCBI CDD results	-	-	-	noncoding	-1.27108	-1	4.5504e-08	1	'35.2'	'not assigned.unknown'	' no hits & (original description: Glyma05g35590.N2)'	T									TCONS_00051820	Glyma05g35590	Glyma05g35590.1	AT1G52190,AT3G16180	10	DT	=	-	D45,D55	1791	69	573	1 Domains	PTR2 superfamily
Glyma05g33190.1 ,Glyma05g33190.N2	0.995383	1.97733e-09	TCONS_00046025	Glyma05g33190	Glyma05g33190.N2	None Available	22	Early Maturation	x	+	D55	1032	139	79	NO NCBI CDD results	-	-	-	coding	0.244867	-1	0.036305	0.963695	'35.2'	'not assigned.unknown'	' no hits & (original description: Glyma05g33190.N2)'	T									TCONS_00051286	Glyma05g33190	Glyma05g33190.1	AT4G09160,AT1G72160	22	Early Maturation	=	-	D55	2370	171	539	2 Domains	SEC14 superfamily;CRAL_TRIO_N superfamily
Glyma11g01940.3 ,Glyma11g01940.N5	0.998849	7.66408e-12	TCONS_00115627	Glyma11g01940	Glyma11g01940.N5	None Available	24	DT	s	+	D45,D55	3725	2454	81	NO NCBI CDD results	-	-	-	noncoding	-1.12791	-1	0.0674364	0.932564	'35.2'	'not assigned.unknown'	' no hits & (original description: Glyma11g01940.N5)'	T									TCONS_00121223	Glyma11g01940	Glyma11g01940.3	AT4G23920,AT4G10960	24	DT	=	-	D55	1492	246	357	3 Domains	NADB_Rossmann superfamily;Epimerase_Csub superfamily;MDR superfamily
Glyma11g01940.N5 ,Glyma11g01940.1	0.999151	2.27107e-12	TCONS_00115627	Glyma11g01940	Glyma11g01940.N5	None Available	24	DT	s	+	D45,D55	3725	2454	81	NO NCBI CDD results	-	-	-	noncoding	-1.12791	-1	0.0674364	0.932564	'35.2'	'not assigned.unknown'	' no hits & (original description: Glyma11g01940.N5)'	T									TCONS_00121221	Glyma11g01940	Glyma11g01940.1	AT4G23920,AT4G10960	24	DT	=	-	D40,D55	1822	246	388	3 Domains	NADB_Rossmann superfamily;Epimerase_Csub superfamily;MDR superfamily
Glyma11g01940.N5 ,Glyma11g01940.4	0.99864	1.49571e-11	TCONS_00115627	Glyma11g01940	Glyma11g01940.N5	None Available	24	DT	s	+	D45,D55	3725	2454	81	NO NCBI CDD results	-	-	-	noncoding	-1.12791	-1	0.0674364	0.932564	'35.2'	'not assigned.unknown'	' no hits & (original description: Glyma11g01940.N5)'	T									TCONS_00121224	Glyma11g01940	Glyma11g01940.4	AT4G23920,AT4G10960	24	DT	=	-	D55	1348	246	354	2 Domains	NADB_Rossmann superfamily;MDR superfamily
Glyma03g30490.N4 ,Glyma03g30490.3	0.90166	0.000362832	TCONS_00023946	Glyma03g30490	Glyma03g30490.N4	None Available	11	Mid-to-Late Maturation	x	+	D25,D55	2194	1434	99	NO NCBI CDD results	-	-	-	noncoding	-0.943055	-1	0.0350388	0.964961	'35.2'	'not assigned.unknown'	' no hits & (original description: Glyma03g30490.N4)'	T									TCONS_00028840	Glyma03g30490	Glyma03g30490.3	AT1G03440,AT4G03010	5	Mid-to-Late Maturation	=	-	D45,D55	1579	305	392	1 Domains	LRRNT_2 superfamily
Glyma13g28700.1 ,Glyma13g28700.N2	0.998902	6.34447e-12	TCONS_00139745	Glyma13g28700	Glyma13g28700.N2	None Available	24	DT	s	+	D55	3741	3374	54	NO NCBI CDD results	-	-	-	noncoding	-1.24534	1	0.748121	0.251879	'35.2'	'not assigned.unknown'	' no hits & (original description: Glyma13g28700.N2)'	T									TCONS_00147240	Glyma13g28700	Glyma13g28700.1	AT5G18650,AT3G62970	24	DT	=	-	D55	1552	286	267	1 Domains	RING superfamily
Glyma20g36630.N6 ,Glyma20g36630.4	0.876819	0.000865904	TCONS_00214370	Glyma20g36630	Glyma20g36630.N6	None Available	2	Mid-to-Late Maturation	s	+	D55	4990	2456	75	NO NCBI CDD results	-	-	-	noncoding	-0.92117	1	0.994744	0.005256	'35.2'	'not assigned.unknown'	' no hits & (original description: Glyma20g36630.N6)'	T									TCONS_00219355	Glyma20g36630	Glyma20g36630.4	AT5G28910,AT5G28960	8	Down in Day 5 and DT	=	-	D10	2710	746	591	1 Domains	O-FucT_like superfamily
Glyma02g36410.2 ,Glyma02g36410.N3	0.923874	0.000133926	TCONS_00013291	Glyma02g36410	Glyma02g36410.N3	None Available	15	DT	x	+	D15,D40	1450	1002	98	NO NCBI CDD results	-	-	-	noncoding	-0.904617	-1	0.00566415	0.994336	'35.2'	'not assigned.unknown'	' no hits & (original description: Glyma02g36410.N3)'	T									TCONS_00018983	Glyma02g36410	Glyma02g36410.2	AT4G30960,AT5G45820	0	Mid-to-Late Maturation	=	-	D15,D30,D40,D45	2449	473	430	4 Domains	AMPKA_C_like superfamily;PKc_like superfamily;RIO superfamily;APH_ChoK_like superfamily
Glyma06g18950.N2 ,Glyma06g18950.1	0.845882	0.00204046	TCONS_00063063	Glyma06g18950	Glyma06g18950.N2	None Available	13	Early Maturation	x	-	D25	5097	1520	69	NO NCBI CDD results	-	-	-	noncoding	-1.23428	-1	4.43652e-10	1	'35.2'	'not assigned.unknown'	' no hits & (original description: Glyma06g18950.N2)'	T									TCONS_00056753	Glyma06g18950	Glyma06g18950.1	None Available	16	Mat Early DT D55	=	+	D55	1075	672	81	NO NCBI CDD results	-
Glyma03g39940.1 ,Glyma03g39940.N2	0.999831	3.53574e-15	TCONS_00025752	Glyma03g39940	Glyma03g39940.N2	None Available	20	Early Maturation	x	+	D15	1381	960	56	NO NCBI CDD results	-	-	-	noncoding	-1.16518	-1	0.00282922	0.997171	'35.2'	'not assigned.unknown'	' no hits & (original description: Glyma03g39940.N2)'	T									TCONS_00030684	Glyma03g39940	Glyma03g39940.1	AT1G03220,AT1G03230	20	Early Maturation	=	-	D10,D15	1816	285	427	1 Domains	pepsin_retropepsin_like superfamily
Glyma17g14850.1 ,Glyma17g14850.N2	0.999289	1.11915e-12	TCONS_00186407	Glyma17g14850	Glyma17g14850.N2	None Available	17	Early Maturation	x	-	D10,D15	540	352	47	NO NCBI CDD results	-	-	-	noncoding	-0.8092	-1	1.27132e-06	0.999999	'35.2'	'not assigned.unknown'	' no hits & (original description: Glyma17g14850.N2)'	T									TCONS_00180870	Glyma17g14850	Glyma17g14850.1	None Available	17	Early Maturation	=	+	D10	1329	372	170	1 Domains	AAI_LTSS superfamily
Glyma20g36480.N2 ,Glyma20g36480.1	0.98188	4.61459e-07	TCONS_00214358	Glyma20g36480	Glyma20g36480.N2	None Available	15	DT	x	+	D40,D55	1307	411	133	NO NCBI CDD results	-	-	-	noncoding	-0.643202	-1	0.204612	0.795388	'35.2'	'not assigned.unknown'	' no hits & (original description: Glyma20g36480.N2)'	T									TCONS_00219305	Glyma20g36480	Glyma20g36480.1	AT5G28500,AT3G04550	7	DT	=	-	D55	1200	537	399	1 domains	-
Glyma07g01660.3 ,Glyma07g01660.N10	0.944293	3.93822e-05	TCONS_00071411	Glyma07g01660	Glyma07g01660.N10	None Available	12	Mid-to-Late Maturation	s	-	D25,D30,D35	4130	2734	46	NO NCBI CDD results	-	-	-	noncoding	-1.004	-1	0.02152	0.97848	'35.2'	'not assigned.unknown'	' no hits & (original description: Glyma07g01660.N10)'	T									TCONS_00066041	Glyma07g01660	Glyma07g01660.3	AT1G14520,AT2G19800	12	Mid-to-Late Maturation	=	+	D10,D30,D35,D45	1653	394	306	1 Domains	DUF706 superfamily
Glyma17g04690.N2 ,Glyma17g04690.1	0.842842	0.00219777	TCONS_00184282	Glyma17g04690	Glyma17g04690.N2	None Available	24	DT	x	-	D55	1853	121	53	NO NCBI CDD results	-	-	-	coding	1.3586	-1	6.69659e-07	0.999999	'35.2'	'not assigned.unknown'	' no hits & (original description: Glyma17g04690.N2)'	T									TCONS_00179008	Glyma17g04690	Glyma17g04690.1	AT5G20620,AT4G05320	7	DT	=	+	D10,D15,D20,D25,D30,D40	1632	241	381	5 Domains	UBQ superfamily;UBQ superfamily;UBQ superfamily;UBQ superfamily;UBQ superfamily
Glyma11g36690.2 ,Glyma11g36690.N3	0.809838	0.00451614	TCONS_00120454	Glyma11g36690	Glyma11g36690.N3	None Available	24	DT	s	+	D55	5285	579	65	NO NCBI CDD results	-	-	-	noncoding	-1.2997	-1	3e-14	1	'35.2'	'not assigned.unknown'	' no hits & (original description: Glyma11g36690.N3)'	T									TCONS_00125774	Glyma11g36690	Glyma11g36690.2	AT3G23790,AT4G14070	19	DT	=	-	D55	2713	194	720	1 Domains	AFD_class_I superfamily
Glyma13g20730.N2 ,Glyma13g20730.1	0.982861	3.69814e-07	TCONS_00138181	Glyma13g20730	Glyma13g20730.N2	None Available	24	DT	x	+	D55	4858	2425	72	NO NCBI CDD results	-	-	-	noncoding	-1.09043	-1	0.00282807	0.997172	'35.2'	'not assigned.unknown'	' no hits & (original description: Glyma13g20730.N2)'	T									TCONS_00145752	Glyma13g20730	Glyma13g20730.1	None Available	24	DT	=	-	D55	1936	521	337	3 domains	OTU;OTU superfamily;COG5539
Glyma07g13170.2 ,Glyma07g13170.N3	0.981425	5.09263e-07	TCONS_00073569	Glyma07g13170	Glyma07g13170.N3	None Available	24	DT	x	-	D55	855	546	63	NO NCBI CDD results	-	-	-	noncoding	-1.15496	-1	3.46009e-10	1	'35.2'	'not assigned.unknown'	' no hits & (original description: Glyma07g13170.N3)'	T									TCONS_00068135	Glyma07g13170	Glyma07g13170.2	AT1G02150,AT4G02820	19	DT	=	+	D10,D45,D55	2255	146	546	2 Domains	PPR superfamily;PPR superfamily
Glyma08g00626.N2 ,Glyma08g00626.1	0.852209	0.00173936	TCONS_00084655	Glyma08g00626	Glyma08g00626.N2	None Available	1	Early Maturation	x	-	D30	2300	422	53	NO NCBI CDD results	-	-	-	noncoding	-1.1365	-1	5.32739e-10	1	'35.2'	'not assigned.unknown'	' no hits & (original description: Glyma08g00626.N2)'	T									TCONS_00076883	Glyma08g00626	Glyma08g00626.1	None Available	18	Mid-to-Late Maturation	=	+	D30	784	424	69	NO NCBI CDD results	-
Glyma13g06450.N2 ,Glyma13g06450.1	0.994439	4.15556e-09	TCONS_00136403	Glyma13g06450	Glyma13g06450.N2	None Available	21	Mid-to-Late Maturation	x	+	D25,D30,D35,D45,D55	654	43	26	NO NCBI CDD results	-	-	-	noncoding	-0.897119	-1	5.12458e-08	1	No Mercator Mapping												TCONS_00143901	Glyma13g06450	Glyma13g06450.1	None Available	18	Mid-to-Late Maturation	=	-	D25,D30	2326	1350	104	NO NCBI CDD results	-
Glyma08g41120.1 ,Glyma08g41120.N2	0.993287	8.81554e-09	TCONS_00090727	Glyma08g41120	Glyma08g41120.N2	None Available	19	DT	x	-	D55	2110	640	99	NO NCBI CDD results	-	-	-	noncoding	-0.88075	-1	1.64381e-07	1	'35.2'	'not assigned.unknown'	' no hits & (original description: Glyma08g41120.N2)'	T									TCONS_00083264	Glyma08g41120	Glyma08g41120.1	AT3G61580,AT2G46210	19	DT	=	+	D55	2519	431	448	2 Domains	Membrane-FADS-like superfamily;Cyt-b5 superfamily
Glyma17g00950.N2 ,Glyma17g00950.1	0.746888	0.0130571	TCONS_00178238	Glyma17g00950	Glyma17g00950.N2	None Available	1	Early Maturation	x	+	D25,D30	2122	294	184	NO NCBI CDD results	-	-	-	noncoding	-1.10475	-1	0.268781	0.731219	'35.2'	'not assigned.unknown'	' no hits & (original description: Glyma17g00950.N2)'	T									TCONS_00183506	Glyma17g00950	Glyma17g00950.1	AT5G47670,AT1G21970	13	Early Maturation	=	-	D20,D25	1080	109	226	2 Domains	H2A superfamily;TAF12 superfamily
Glyma11g00370.N2 ,Glyma11g00370.1	0.725012	0.0176703	TCONS_00115150	Glyma11g00370	Glyma11g00370.N2	None Available	2	Mid-to-Late Maturation	x	+	D55	1110	524	52	NO NCBI CDD results	-	-	-	noncoding	-1.07103	-1	1.50613e-09	1	'35.2'	'not assigned.unknown'	' no hits & (original description: Glyma11g00370.N2)'	T									TCONS_00120866	Glyma11g00370	Glyma11g00370.1	AT2G14740,AT2G14720	8	Down in Day 5 and DT	=	-	D55	2531	262	628	2 Domains	PA superfamily;EGF_CA superfamily
Glyma08g46520.N2 ,Glyma08g46520.1	0.990299	3.8305e-08	TCONS_00084319	Glyma08g46520	Glyma08g46520.N2	None Available	2	Mid-to-Late Maturation	s	+	D55	976	159	93	NO NCBI CDD results	-	-	-	noncoding	-0.916211	-1	8.49506e-06	0.999992	'35.2'	'not assigned.unknown'	' no hits & (original description: Glyma08g46520.N2)'	T									TCONS_00091644	Glyma08g46520	Glyma08g46520.1	AT5G06900,AT2G42250	2	Mid-to-Late Maturation	=	-	D10,D55	2050	165	513	7 Domains	p450 superfamily;PLN02394 superfamily;PLN03018 superfamily;PLN02655 superfamily;PLN00168 superfamily;PLN02169 superfamily;PLN02426 superfamily
Glyma12g02790.2 ,Glyma12g02790.N3	0.981975	4.5194e-07	TCONS_00131251	Glyma12g02790	Glyma12g02790.N3	None Available	17	Early Maturation	x	-	D55	385	157	35	NO NCBI CDD results	-	-	-	noncoding	-1.23455	-1	1.98396e-06	0.999998	'35.2'	'not assigned.unknown'	' no hits & (original description: Glyma12g02790.N3)'	T									TCONS_00126762	Glyma12g02790	Glyma12g02790.2	AT2G21130,AT2G16600	17	Early Maturation	=	+	D15,D45,D55	726	207	241	2 domains	cyclophilin_ABH_like;cyclophilin superfamily
Glyma04g05490.N3 ,Glyma04g05490.2	0.977377	1.11517e-06	TCONS_00032511	Glyma04g05490	Glyma04g05490.N3	None Available	7	DT	x	+	D55	854	201	24	NO NCBI CDD results	-	-	-	noncoding	-0.229792	-1	3.89136e-09	1	No Mercator Mapping												TCONS_00037816	Glyma04g05490	Glyma04g05490.2	AT5G11930,AT4G33040	7	DT	=	-	D55	1360	344	136	1 Domains	Thioredoxin_like superfamily
Glyma04g05490.1 ,Glyma04g05490.N3	0.988726	6.9735e-08	TCONS_00032511	Glyma04g05490	Glyma04g05490.N3	None Available	7	DT	x	+	D55	854	201	24	NO NCBI CDD results	-	-	-	noncoding	-0.229792	-1	3.89136e-09	1	No Mercator Mapping												TCONS_00037815	Glyma04g05490	Glyma04g05490.1	AT5G11930,AT4G33040	7	DT	=	-	D55	1352	344	136	1 Domains	Thioredoxin_like superfamily
Glyma11g36980.N7 ,Glyma11g36980.4	0.976933	1.2047e-06	TCONS_00125819	Glyma11g36980	Glyma11g36980.N7	None Available	1	Early Maturation	s	-	D25,D35	5868	4754	68	NO NCBI CDD results	-	-	-	noncoding	-0.925502	1	0.991656	0.00834445	'35.2'	'not assigned.unknown'	' no hits & (original description: Glyma11g36980.N7)'	T									TCONS_00120516	Glyma11g36980	Glyma11g36980.4	AT5G43270,AT1G27370	1	Early Maturation	=	+	D15,D20,D25,D30,D35	4326	2611	443	1 Domains	SBP superfamily
Glyma14g24140.N3 ,Glyma14g24140.1	0.731626	0.0161724	TCONS_00157399	Glyma14g24140	Glyma14g24140.N3	None Available	5	Mid-to-Late Maturation	s	-	D55	6397	3780	91	NO NCBI CDD results	-	-	-	noncoding	-1.19311	-1	0.212242	0.787758	'35.2'	'not assigned.unknown'	' no hits & (original description: Glyma14g24140.N3)'	T									TCONS_00153138	Glyma14g24140	Glyma14g24140.1	AT1G44170,AT4G34240	4	Mid-to-Late Maturation	=	+	D55	2071	616	496	11 domains	ALDH_F3FHI;ALDH-SF superfamily;PLN02466;PLN02419;COG4230;PRK11905;putA;PaaN-DH;P5CS;PRK11904;PRK11563
Glyma06g13420.N5 ,Glyma06g13420.2	0.998316	3.51529e-11	TCONS_00055604	Glyma06g13420	Glyma06g13420.N5	None Available	24	DT	x	+	D55	7377	3933	59	NO NCBI CDD results	-	-	-	noncoding	-1.10718	-1	0.0641869	0.935813	'35.2'	'not assigned.unknown'	' no hits & (original description: Glyma06g13420.N5)'	T									TCONS_00061727	Glyma06g13420	Glyma06g13420.2	AT5G24270,AT1G64480	24	DT	=	-	D55	2529	375	214	2 Domains	EFh superfamily;EFh superfamily
Glyma15g07860.1 ,Glyma15g07860.N2	0.993244	9.04117e-09	TCONS_00160716	Glyma15g07860	Glyma15g07860.N2	None Available	7	DT	x	+	D55	1959	1313	184	NO NCBI CDD results	-	-	-	coding	0.566673	1	0.975982	0.0240184	'35.2'	'not assigned.unknown'	' no hits & (original description: Glyma15g07860.N2)'	T									TCONS_00166090	Glyma15g07860	Glyma15g07860.1	AT5G17380,AT3G48560	7	DT	=	-	D20,D55	2476	153	653	3 Domains	TPP_enzymes superfamily;TPP_enzyme_PYR superfamily;TPP_enzyme_M superfamily
[truncated: 19 more columns]
