# Supplementary material for: Transcriptome-wide functional characterization reveals novel relationships among differentially expressed transcripts in developing soybean embryos
Source: BMC Genomics. 2015 Nov 14;16:928. doi: 10.1186/s12864-015-2108-x (PMC4647491; doi:10.1186/s12864-015-2108-x)
Supplement: Additional file 11: Table S5. — Transcripts belonging to ABA-related genes and FUS3 regulon. Arabidopsis genes were obtained from [1, 51]. Mercator output for soybean transcripts was parsed to obtain potential Arabidopsis homologs. (A) These two datasets were cross-referenced to identify transcripts that were related to at least one of these regulators. (B) ABA-related transcripts; color-coding corresponds to standard assigned super-cluster colors. (XLSX 271 kb) [file 12864_2015_2108_MOESM11_ESM.xlsx]

## Sheet: A) ABA, LEC2, FUS3 Related
transcript_id	gene_name	transcript_name	kmeans cluster	super-cluster	class	homolog	ABA_Related_Target (YES/NO)	ABA_Related_category	ABA_Related_Description	ABA_Synthesis_Transport_Target (YES/NO)	ABA_Synthesis_Transport_Category	ABA_Synthesis_Transport_Description	ABA_Monke_Target	FUS3_Target	LEC2_Target	TAIR10_short_description	TAIR10_complete_description	RNAFold_MinFreeEnergy	CodeWise Class	CodeWise Probability Coding	Strand	TimeofDE	Sequence_Length(nc)	UTR_Length (nu)	Protein_Length (aa)	#domains	#NCBI_CDD_domains	Domain_names(Seperated by ;)	Incomplete	Defenition	CPC_status	CPC_Score	BiNCODE	BINNAME	Description	Type	BiNCODE	BINNAME	Description	Type	BiNCODE	BINNAME	Description	Type
TCONS_00018763	Glyma02g34470	Glyma02g34470.1	22	Early Maturation	=	AT3G10200 ; AT5G04060	NO ; NO	NO ; NO	NO ; NO	NO ; NO	NO ; NO	NO ; NO	NO ; NO	YES ; NO	NO ; NO	S-adenosyl-L-methionine-dependent methyltransferases superfamily protein ; S-adenosyl-L-methionine-dependent methyltransferases superfamily protein	;	-478.4	coding	0.999993	-	D45	2393	309	603	1	1 Domains	AdoMet_Maturation Earlyases superfamily	-	S-adenosylmethionine-dependent methyltransferases (SAM or AdoMet-Maturation Earlyase), class I; AdoMet-Maturation Earlyases are enzymes that use S-adenosyl-L-methionine (SAM or AdoMet) as a substrate for methyltransfer, creating the product S-adenosyl-L-homocysteine (AdoHcy). There are at least five structurally distinct families of AdoMet-Maturation Earlyases, class I being the largest and most …	coding	8.54207	'20.2.3'	'stress.abiotic.drought/salt'	'(at5g04060 : 897.0) S-adenosyl-L-methionine-dependent methyltransferases superfamily protein; CONTAINS InterPro DOMAIN/s: Protein of unknown function DUF248, methyltransferase putative (InterPro:IPR004159); BEST Arabidopsis thaliana protein match is: S-adenosyl-L-methionine-dependent methyltransferases superfamily protein (TAIR:AT3G10200.1); Has 1807 Blast hits to 1807 proteins in 277 species: A…	T
TCONS_00018765	Glyma02g34470	Glyma02g34470.N2	22	Early Maturation	j	-	-	-	-	-	-	-	-	-	-	-	-	-416.3	noncoding	0.156977	-	D55	1623	580	104	0	NO NCBI CDD results	-	-	-	coding	5.79234	'35.2'	'not assigned.unknown'	' no hits & (original description: Glyma02g34470.N2)'	T
TCONS_00111303	Glyma10g19700	Glyma10g19700.N3	2	Mid-to-Late Maturation	j	AT3G10810 ; AT3G56590	NO ; NO	NO ; NO	NO ; NO	NO ; NO	NO ; NO	NO ; NO	NO ; NO	NO ; NO	NO ; YES	zinc finger (C3HC4-type RING finger) family protein ; hydroxyproline-rich glycoprotein family protein	;	-909.14	coding	1	-	D55	3756	450	488	0	NO NCBI CDD results	-	-	-	coding	5.75884	'35.1.41'	'not assigned.no ontology.hydroxyproline rich proteins'	'(at3g56590 : 285.0) hydroxyproline-rich glycoprotein family protein; FUNCTIONS IN: molecular_function unknown; INVOLVED IN: biological_process unknown; LOCATED IN: cellular_component unknown; EXPRESSED IN: 22 plant structures; EXPRESSED DURING: 13 growth stages; BEST Arabidopsis thaliana protein match is: zinc finger (C3HC4-type RING finger) family protein (TAIR:AT3G10810.1); Has 30201 Blast hit…	T
TCONS_00111302	Glyma10g19700	Glyma10g19700.2	6	Down in DT	=	AT3G10810 ; AT3G56590	NO ; NO	NO ; NO	NO ; NO	NO ; NO	NO ; NO	NO ; NO	NO ; NO	NO ; NO	NO ; YES	zinc finger (C3HC4-type RING finger) family protein ; hydroxyproline-rich glycoprotein family protein	;	-417.04	coding	0.999886	-	D55	2367	340	507	0	NO NCBI CDD results	-	-	-	coding	6.13149	'35.1.41'	'not assigned.no ontology.hydroxyproline rich proteins'	'(at3g56590 : 287.0) hydroxyproline-rich glycoprotein family protein; FUNCTIONS IN: molecular_function unknown; INVOLVED IN: biological_process unknown; LOCATED IN: cellular_component unknown; EXPRESSED IN: 22 plant structures; EXPRESSED DURING: 13 growth stages; BEST Arabidopsis thaliana protein match is: zinc finger (C3HC4-type RING finger) family protein (TAIR:AT3G10810.1); Has 30201 Blast hit…	T
TCONS_00163147	Glyma15g26590	Glyma15g26590.N2	7	DT	j	AT5G58070	NO	NO	NO	NO	NO	NO	NO	YES	NO	temperature-induced lipocalin	Encodes a temperature-induced lipocalin TIL1. Involved in thermotolerance. Peripherally associated with plasma membrane.	-146.7	coding	0.970783	+	D40,D45,D55	595	152	142	2	2 Domains	Lipocalin_2 superfamily;Lipocalin superfamily	C;C	Lipocalin-like domain; Lipocalins are transporters for small hydrophobic molecules, such as lipids, steroid hormones, bilins, and retinoids. The structure is an eight-stranded beta barrel.;Lipocalin / cytosolic fatty-acid binding protein family; Lipocalins are transporters for small hydrophobic molecules, such as lipids, steroid hormones, bilins, and retinoids. The family also encompasses the enz…	coding	2.26791	'34.99'	'transport.misc'	'(at5g58070 : 210.0) Encodes a temperature-induced lipocalin TIL1. Involved in thermotolerance. Peripherally associated with plasma membrane.; temperature-induced lipocalin (TIL); FUNCTIONS IN: binding, transporter activity; INVOLVED IN: transport, response to cold, response to light stimulus, response to heat; LOCATED IN: mitochondrion, endoplasmic reticulum, plasma membrane, vacuole; EXPRESSED …	T
TCONS_00163150	Glyma15g26590	Glyma15g26590.1	7	DT	=	AT5G58070	NO	NO	NO	NO	NO	NO	NO	YES	NO	temperature-induced lipocalin	Encodes a temperature-induced lipocalin TIL1. Involved in thermotolerance. Peripherally associated with plasma membrane.	-153.1	coding	0.99542	+	D40,D45,D55	1025	152	184	2	2 Domains	Lipocalin_2 superfamily;Lipocalin superfamily	-;-	Lipocalin-like domain; Lipocalins are transporters for small hydrophobic molecules, such as lipids, steroid hormones, bilins, and retinoids. The structure is an eight-stranded beta barrel.;Lipocalin / cytosolic fatty-acid binding protein family; Lipocalins are transporters for small hydrophobic molecules, such as lipids, steroid hormones, bilins, and retinoids. The family also encompasses the enz…	coding	2.84417	'34.99'	'transport.misc'	'(at5g58070 : 270.0) Encodes a temperature-induced lipocalin TIL1. Involved in thermotolerance. Peripherally associated with plasma membrane.; temperature-induced lipocalin (TIL); FUNCTIONS IN: binding, transporter activity; INVOLVED IN: transport, response to cold, response to light stimulus, response to heat; LOCATED IN: mitochondrion, endoplasmic reticulum, plasma membrane, vacuole; EXPRESSED …	T
TCONS_00046508	Glyma05g35250	Glyma05g35250.1	3	DT	=	AT1G73920 ; AT1G18460	NO ; NO	NO ; NO	NO ; NO	NO ; NO	NO ; NO	NO ; NO	NO ; NO	NO ; YES	NO ; NO	alpha/beta-Hydrolases superfamily protein ; alpha/beta-Hydrolases superfamily protein	;	-602.8	coding	0.999985	+	D10	2585	203	681	1	1 Domains	Abhydro_lipase superfamily	-	Partial alpha/beta-hydrolase lipase region; This family corresponds to a N-terminal part of an alpha/beta hydrolase domain.	coding	4.83611	'11.9.2'	'lipid metabolism.lipid degradation.lipases'	'(at1g73920 : 915.0) alpha/beta-Hydrolases superfamily protein; FUNCTIONS IN: lipase activity; INVOLVED IN: lipid metabolic process; LOCATED IN: cellular_component unknown; EXPRESSED IN: 24 plant structures; EXPRESSED DURING: 15 growth stages; CONTAINS InterPro DOMAIN/s: AB-hydrolase-associated lipase region (InterPro:IPR006693); BEST Arabidopsis thaliana protein match is: alpha/beta-Hydrolases s…	T	'11.9.2.1'	'lipid metabolism.lipid degradation.lipases.triacylglycerol lipase'	'(at1g73920 : 915.0) alpha/beta-Hydrolases superfamily protein; FUNCTIONS IN: lipase activity; INVOLVED IN: lipid metabolic process; LOCATED IN: cellular_component unknown; EXPRESSED IN: 24 plant structures; EXPRESSED DURING: 15 growth stages; CONTAINS InterPro DOMAIN/s: AB-hydrolase-associated lipase region (InterPro:IPR006693); BEST Arabidopsis thaliana protein match is: alpha/beta-Hydrolases s…	T
TCONS_00046509	Glyma05g35250	Glyma05g35250.2	3	DT	=	AT1G73920 ; AT1G18460	NO ; NO	NO ; NO	NO ; NO	NO ; NO	NO ; NO	NO ; NO	NO ; NO	NO ; YES	NO ; NO	alpha/beta-Hydrolases superfamily protein ; alpha/beta-Hydrolases superfamily protein	;	-685.2	coding	1	+	D10	2398	223	612	1	1 Domains	Abhydro_lipase superfamily	-	Partial alpha/beta-hydrolase lipase region; This family corresponds to a N-terminal part of an alpha/beta hydrolase domain.	coding	4.62702	'11.9.2'	'lipid metabolism.lipid degradation.lipases'	'(at1g73920 : 796.0) alpha/beta-Hydrolases superfamily protein; FUNCTIONS IN: lipase activity; INVOLVED IN: lipid metabolic process; LOCATED IN: cellular_component unknown; EXPRESSED IN: 24 plant structures; EXPRESSED DURING: 15 growth stages; CONTAINS InterPro DOMAIN/s: AB-hydrolase-associated lipase region (InterPro:IPR006693); BEST Arabidopsis thaliana protein match is: alpha/beta-Hydrolases s…	T	'11.9.2.1'	'lipid metabolism.lipid degradation.lipases.triacylglycerol lipase'	'(at1g73920 : 796.0) alpha/beta-Hydrolases superfamily protein; FUNCTIONS IN: lipase activity; INVOLVED IN: lipid metabolic process; LOCATED IN: cellular_component unknown; EXPRESSED IN: 24 plant structures; EXPRESSED DURING: 15 growth stages; CONTAINS InterPro DOMAIN/s: AB-hydrolase-associated lipase region (InterPro:IPR006693); BEST Arabidopsis thaliana protein match is: alpha/beta-Hydrolases s…	T
TCONS_00166018	Glyma15g07490	Glyma15g07490.N8	2	Mid-to-Late Maturation	j	AT1G11170 ; AT1G61240	NO ; NO	NO ; NO	NO ; NO	NO ; NO	NO ; NO	NO ; NO	NO ; NO	YES ; YES	NO ; NO	Protein of unknown function (DUF707) ; Protein of unknown function (DUF707)	;	-634.1	coding	0.999828	-	D55	2566	167	267	1	1 Domains	DUF707 superfamily	C	Protein of unknown function (DUF707); This family consists of several uncharacterized proteins from Arabidopsis thaliana.	coding	4.53207	'35.2'	'not assigned.unknown'	'(at1g11170 : 333.0) Protein of unknown function (DUF707); CONTAINS InterPro DOMAIN/s: Protein of unknown function DUF707 (InterPro:IPR007877); BEST Arabidopsis thaliana protein match is: Protein of unknown function (DUF707) (TAIR:AT1G61240.4); Has 35333 Blast hits to 34131 proteins in 2444 species: Archae - 798; Bacteria - 22429; Metazoa - 974; Fungi - 991; Plants - 531; Viruses - 0; Other Eukar…	T
TCONS_00166024	Glyma15g07490	Glyma15g07490.4	14	Mid-to-Late Maturation	=	AT1G11170 ; AT1G61240	NO ; NO	NO ; NO	NO ; NO	NO ; NO	NO ; NO	NO ; NO	NO ; NO	YES ; YES	NO ; NO	Protein of unknown function (DUF707) ; Protein of unknown function (DUF707)	;	-434.7	coding	1	-	D45	2120	521	411	1	1 Domains	DUF707 superfamily	-	Protein of unknown function (DUF707); This family consists of several uncharacterized proteins from Arabidopsis thaliana.	coding	5.07146	'35.2'	'not assigned.unknown'	'(at1g61240 : 500.0) Protein of unknown function (DUF707); FUNCTIONS IN: molecular_function unknown; INVOLVED IN: biological_process unknown; LOCATED IN: cellular_component unknown; EXPRESSED IN: 19 plant structures; EXPRESSED DURING: 11 growth stages; CONTAINS InterPro DOMAIN/s: Protein of unknown function DUF707 (InterPro:IPR007877); BEST Arabidopsis thaliana protein match is: Protein of unknow…	T
TCONS_00118158	Glyma11g14590	Glyma11g14590.N3	5	Mid-to-Late Maturation	j	AT3G55530 ; AT1G04790	YES ; NO	Ubiquitination and related modifications ; NO	SALT- AND DROUGHT-INDUCED RING FINGER1; INTRACELLULAR MEMBRANE LOCALIZED PROTEIN WITH E3 LIGASE ACTIVITY THAT POSITIVELY REGULATES ABA SIGNALING. ; NO	NO ; NO	NO ; NO	NO ; NO	NO ; NO	NO ; NO	NO ; NO	RING/U-box superfamily protein ; RING/U-box superfamily protein	Encodes an intracellular membrane localized protein with E3 ligase activity that is involved in regulation of ABA signaling. Loss of function alleles show decreased sensitivity to ABA. Overexpression results in increased sensitivity to ABA. ;	-553.7	coding	0.925331	+	D20,D25	2079	201	177	0	NO NCBI CDD results	-	-	-	coding	1.71434	'29.5.11.4.2'	'protein.degradation.ubiquitin.E3.RING'	'(at3g55530 : 214.0) Encodes an intracellular membrane localized protein with E3 ligase activity that is involved in regulation of ABA signaling. Loss of function alleles show decreased sensitivity to ABA. Overexpression results in increased sensitivity to ABA.; SALT- AND DROUGHT-INDUCED RING FINGER1 (SDIR1); CONTAINS InterPro DOMAIN/s: Zinc finger, RING-type (InterPro:IPR001841), Zinc finger, C3…	T
TCONS_00118165	Glyma11g14590	Glyma11g14590.2	5	Mid-to-Late Maturation	=	AT3G55530 ; AT1G04790	YES ; NO	Ubiquitination and related modifications ; NO	SALT- AND DROUGHT-INDUCED RING FINGER1; INTRACELLULAR MEMBRANE LOCALIZED PROTEIN WITH E3 LIGASE ACTIVITY THAT POSITIVELY REGULATES ABA SIGNALING. ; NO	NO ; NO	NO ; NO	NO ; NO	NO ; NO	NO ; NO	NO ; NO	RING/U-box superfamily protein ; RING/U-box superfamily protein	Encodes an intracellular membrane localized protein with E3 ligase activity that is involved in regulation of ABA signaling. Loss of function alleles show decreased sensitivity to ABA. Overexpression results in increased sensitivity to ABA. ;	-373.3	coding	1	+	D25	1345	194	274	2	2 Domains	RING superfamily;FANCL_C superfamily	-;-	RING-finger (Really Interesting New Gene) domain, a specialized type of Zn-finger of 40 to 60 residues that binds two atoms of zinc; defined by the &apos;cross-brace&apos; motif C-X2-C-X(9-39)-C-X(1-3)- H-X(2-3)-(N/C/H)-X2-C-X(4-48)C-X2-C; probably involved in mediating protein-protein interactions; identified in a proteins with a wide range of functions such as viral replication, signal transduc…	coding	2.33746	'29.5.11.4.2'	'protein.degradation.ubiquitin.E3.RING'	'(at3g55530 : 311.0) Encodes an intracellular membrane localized protein with E3 ligase activity that is involved in regulation of ABA signaling. Loss of function alleles show decreased sensitivity to ABA. Overexpression results in increased sensitivity to ABA.; SALT- AND DROUGHT-INDUCED RING FINGER1 (SDIR1); CONTAINS InterPro DOMAIN/s: Zinc finger, RING-type (InterPro:IPR001841), Zinc finger, C3…	T
TCONS_00118164	Glyma11g14590	Glyma11g14590.1	23	Mid-to-Late Maturation	=	AT3G55530 ; AT1G04790	YES ; NO	Ubiquitination and related modifications ; NO	SALT- AND DROUGHT-INDUCED RING FINGER1; INTRACELLULAR MEMBRANE LOCALIZED PROTEIN WITH E3 LIGASE ACTIVITY THAT POSITIVELY REGULATES ABA SIGNALING. ; NO	NO ; NO	NO ; NO	NO ; NO	NO ; NO	NO ; NO	NO ; NO	RING/U-box superfamily protein ; RING/U-box superfamily protein	Encodes an intracellular membrane localized protein with E3 ligase activity that is involved in regulation of ABA signaling. Loss of function alleles show decreased sensitivity to ABA. Overexpression results in increased sensitivity to ABA. ;	-234.7	coding	0.998761	+	D25	1427	201	274	2	2 Domains	RING superfamily;FANCL_C superfamily	-;-	RING-finger (Really Interesting New Gene) domain, a specialized type of Zn-finger of 40 to 60 residues that binds two atoms of zinc; defined by the &apos;cross-brace&apos; motif C-X2-C-X(9-39)-C-X(1-3)- H-X(2-3)-(N/C/H)-X2-C-X(4-48)C-X2-C; probably involved in mediating protein-protein interactions; identified in a proteins with a wide range of functions such as viral replication, signal transduc…	coding	2.30917	'29.5.11.4.2'	'protein.degradation.ubiquitin.E3.RING'	'(at3g55530 : 311.0) Encodes an intracellular membrane localized protein with E3 ligase activity that is involved in regulation of ABA signaling. Loss of function alleles show decreased sensitivity to ABA. Overexpression results in increased sensitivity to ABA.; SALT- AND DROUGHT-INDUCED RING FINGER1 (SDIR1); CONTAINS InterPro DOMAIN/s: Zinc finger, RING-type (InterPro:IPR001841), Zinc finger, C3…	T
TCONS_00041487	Glyma04g41710	Glyma04g41710.1	17	Early Maturation	=	AT5G53210 ; AT3G06120	NO ; NO	NO ; NO	NO ; NO	NO ; NO	NO ; NO	NO ; NO	NO ; NO	NO ; NO	YES ; NO	basic helix-loop-helix (bHLH) DNA-binding superfamily protein ; basic helix-loop-helix (bHLH) DNA-binding superfamily protein	Encodes a basic helix-loop-helix (bHLH) transcription factor that is necessary and sufficient for the asymmetric divisions that establish the stomatal lineage in Arabidopsis thaliana. Expression of SPCH in young epidermal cells allows these cells to make asymmetric divisions. SPCH is a substrate of a kinase MPK3 and MPK6. ; Encodes a basic helix-loop-helix (bHLH) protein that controls meristemoid…	-265.3	coding	0.999322	-	D15	1892	537	344	1	1 Domains	HLH superfamily	-	Helix-loop-helix domain, found in specific DNA- binding proteins that act as transcription factors; 60-100 amino acids long. A DNA-binding basic region is followed by two alpha-helices separated by a variable loop region; HLH forms homo- and heterodimers, dimerization creates a parallel, left-handed, four helix bundle; the basic region N-terminal to the first amphipathic helix mediates high-affin…	coding	3.91735	'27.3.6'	'RNA.regulation of transcription.bHLH,Basic Helix-Loop-Helix family'	'(at5g53210 : 271.0) Encodes a basic helix-loop-helix (bHLH) transcription factor that is necessary and sufficient for the asymmetric divisions that establish the stomatal lineage in Arabidopsis thaliana. Expression of SPCH in young epidermal cells allows these cells to make asymmetric divisions. SPCH is a substrate of a kinase MPK3 and MPK6.; SPEECHLESS (SPCH); CONTAINS InterPro DOMAIN/s: Helix-…	T
TCONS_00041488	Glyma04g41710	Glyma04g41710.N2	17	Early Maturation	j	-	-	-	-	-	-	-	-	-	-	-	-	-371.5	noncoding	7.8108e-07	-	D15	1622	801	62	0	NO NCBI CDD results	-	-	-	coding	3.32286	'35.2'	'not assigned.unknown'	' no hits & (original description: Glyma04g41710.N2)'	T
TCONS_00156163	Glyma14g08820	Glyma14g08820.N2	23	Mid-to-Late Maturation	j	AT5G42690 ; AT4G37080	NO ; NO	NO ; NO	NO ; NO	NO ; NO	NO ; NO	NO ; NO	NO ; NO	NO ; NO	YES ; NO	Protein of unknown function, DUF547 ; Protein of unknown function, DUF547	;	-601.1	coding	0.999991	-	D25	2502	945	318	1	1 Domains	DUF547 superfamily	C	Protein of unknown function, DUF547; Family of uncharacterized proteins from C. elegans and A. thaliana.	coding	3.96394	'35.2'	'not assigned.unknown'	'(at5g42690 : 115.0) Protein of unknown function, DUF547; EXPRESSED IN: 17 plant structures; EXPRESSED DURING: 9 growth stages; CONTAINS InterPro DOMAIN/s: Protein of unknown function DUF547 (InterPro:IPR006869); BEST Arabidopsis thaliana protein match is: Protein of unknown function, DUF547 (TAIR:AT4G37080.3); Has 830 Blast hits to 816 proteins in 172 species: Archae - 4; Bacteria - 246; Metazoa…	T
TCONS_00156164	Glyma14g08820	Glyma14g08820.N3	23	Mid-to-Late Maturation	j	AT5G42690 ; AT4G37080	NO ; NO	NO ; NO	NO ; NO	NO ; NO	NO ; NO	NO ; NO	NO ; NO	NO ; NO	YES ; NO	Protein of unknown function, DUF547 ; Protein of unknown function, DUF547	;	-688.8	coding	1	-	D25	2916	1072	543	2	2 Domains	DUF547 superfamily;Lzipper-MIP1 superfamily	-;C	Protein of unknown function, DUF547; Family of uncharacterized proteins from C. elegans and A. thaliana.;Leucine-zipper of ternary complex factor MIP1; This leucine-zipper is towards the N-terminus of MIP1 proteins. These proteins, here largely from plants, are subunits of the TORC2 (rictor-Maturation EarlyOR) protein complex controlling cell growth and proliferation. The leucine-zipper is likely…	coding	5.01099	'35.2'	'not assigned.unknown'	'(at5g42690 : 402.0) Protein of unknown function, DUF547; EXPRESSED IN: 17 plant structures; EXPRESSED DURING: 9 growth stages; CONTAINS InterPro DOMAIN/s: Protein of unknown function DUF547 (InterPro:IPR006869); BEST Arabidopsis thaliana protein match is: Protein of unknown function, DUF547 (TAIR:AT4G37080.3); Has 830 Blast hits to 816 proteins in 172 species: Archae - 4; Bacteria - 246; Metazoa…	T
TCONS_00189551	Glyma18g04020	Glyma18g04020.N2	7	DT	s	-	-	-	-	-	-	-	-	-	-	-	-	-734.34	noncoding	5.19986e-07	+	D55	3553	486	137	0	NO NCBI CDD results	-	-	-	noncoding	-1.00395	'35.2'	'not assigned.unknown'	' no hits & (original description: Glyma18g04020.N2)'	T
TCONS_00194777	Glyma18g04020	Glyma18g04020.1	7	DT	=	AT2G37730 ; AT3G11420	NO ; NO	NO ; NO	NO ; NO	NO ; NO	NO ; NO	NO ; NO	NO ; NO	NO ; YES	NO ; NO	Protein of unknown function (DUF604) ; Protein of unknown function (DUF604)	;	-381.2	coding	0.999938	-	D30,D35,D55	2802	495	491	2	2 Domains	DUF604 superfamily;Fringe superfamily	-;N	Protein of unknown function, DUF604; This family includes a conserved region found in several uncharacterized plant proteins.;Fringe-like; The drosophila protein fringe (FNG) is a glucosaminyltransferase that controls the response of the Notch receptor to specific ligands. FNG is localised to the Golgi apparatus (not secreted as previously thought). Modification of Notch occurs through glycosylat…	coding	5.78549	'35.1'	'not assigned.no ontology'	'(at3g11420 : 525.0) Protein of unknown function (DUF604); CONTAINS InterPro DOMAIN/s: Protein of unknown function DUF604 (InterPro:IPR006740); BEST Arabidopsis thaliana protein match is: Protein of unknown function (DUF604) (TAIR:AT2G37730.1); Has 709 Blast hits to 698 proteins in 110 species: Archae - 0; Bacteria - 0; Metazoa - 213; Fungi - 200; Plants - 281; Viruses - 0; Other Eukaryotes - 15 …	T
TCONS_00178245	Glyma17g00990	Glyma17g00990.N2	3	DT	j	-	-	-	-	-	-	-	-	-	-	-	-	-240.5	noncoding	0.0289272	+	D35	754	318	57	0	NO NCBI CDD results	-	-	-	coding	1.88742	'35.2'	'not assigned.unknown'	' no hits & (original description: Glyma17g00990.N2)'	T
TCONS_00178247	Glyma17g00990	Glyma17g00990.1	3	DT	=	AT5G21170 ; AT4G16360	NO ; NO	NO ; NO	NO ; NO	NO ; NO	NO ; NO	NO ; NO	NO ; NO	YES ; NO	NO ; NO	5'-AMP-activated protein kinase beta-2 subunit protein ; 5'-AMP-activated protein kinase beta-2 subunit protein	Encodes AKINbeta1, a subunit of the SnRK1 kinase (Sucrose non-fermenting-1-related protein kinase). Involved in regulation of nitrogen and sugar metabolism. ;	-249	coding	1	+	D25,D30,D35	1293	257	269	6	6 Domains	E_set_AMPKbeta_like_N;E_set superfamily;AMPKBI;AMPKBI superfamily;AMPKBI;E_set_Esterase_like_N	-;-;-;-;-;-	N-terminal Early set domain, a glycogen binding domain, associated with the catalytic domain of AMP-activated protein kinase beta subunit; E or &quot;early&quot; set domains are associated with the catalytic domain of AMP-activated protein kinase beta subunit glycogen binding domain at the N-terminal end. AMPK is a metabolic stress sensing protein that senses AMP/ATP and has recently been found t…	coding	2.04463	'30.1'	'signalling.in sugar and nutrient physiology'	'(at4g16360 : 185.0) 5'-AMP-activated protein kinase beta-2 subunit protein; FUNCTIONS IN: AMP-activated protein kinase activity; LOCATED IN: chloroplast; EXPRESSED IN: 22 plant structures; EXPRESSED DURING: 13 growth stages; CONTAINS InterPro DOMAIN/s: 5-AMP-activated protein kinase, beta subunit, interaction domain (InterPro:IPR006828); BEST Arabidopsis thaliana protein match is: 5'-AMP-activat…	T
TCONS_00164277	Glyma15g42080	Glyma15g42080.1	19	DT	=	AT1G30820 ; AT3G12670	NO ; NO	NO ; NO	NO ; NO	NO ; NO	NO ; NO	NO ; NO	NO ; NO	NO ; YES	NO ; NO	CTP synthase family protein ; CTP synthase family protein	;	-536.3	coding	0.999994	+	D55	2838	509	609	2	2 Domains	GAT_1 superfamily;Fer4_NifH superfamily	-;-	Type 1 glutamine amidotransferase (GATase1)-like domain; Type 1 glutamine amidotransferase (GATase1)-like domain. This group contains proteins similar to Class I glutamine amidotransferases, the intracellular PH1704 from Pyrococcus horikoshii, the C-terminal of the large catalase: Escherichia coli HP-II, Sinorhizobium meliloti Rm1021 ThuA, the A4 beta-galactosidase middle domain and peptidase E. …	coding	9.87761	'23.1.1.10'	'nucleotide metabolism.synthesis.pyrimidine.CTP synthetase'	'(gnl|cdd|37598 : 989.0) no description available & (loc_os01g43020.1 : 902.0) no description available & (at3g12670 : 889.0) embryo defective 2742 (emb2742); FUNCTIONS IN: CTP synthase activity, catalytic activity; INVOLVED IN: response to cadmium ion, embryo development ending in seed dormancy; LOCATED IN: endomembrane system; EXPRESSED IN: 23 plant structures; EXPRESSED DURING: 13 growth stage…	T
TCONS_00164265	Glyma15g42080	Glyma15g42080.N2	24	DT	j	-	-	-	-	-	-	-	-	-	-	-	-	-218.8	noncoding	3.90067e-07	+	D55	756	169	16	0	NO NCBI CDD results	-	-	-	coding	0.476159	No Mercator Mapping
TCONS_00017956	Glyma02g16440	Glyma02g16440.N2	14	Mid-to-Late Maturation	j	AT3G22640 ; AT4G36700	NO ; NO	NO ; NO	NO ; NO	NO ; NO	NO ; NO	NO ; NO	YES ; YES	YES ; YES	NO ; YES	cupin family protein ; RmlC-like cupins superfamily protein	;	-486.2	coding	1	-	D10	1701	59	506	2	2 Domains	Cupin_2 superfamily;Cupin_2 superfamily	-;-	Cupin domain; This family represents the conserved barrel domain of the &apos;cupin&apos; superfamily (&apos;cupa&apos; is the Latin term for a small barrel).;Cupin domain; This family represents the conserved barrel domain of the &apos;cupin&apos; superfamily (&apos;cupa&apos; is the Latin term for a small barrel).	coding	6.15452	'33.1'	'development.storage proteins'	'(q04672|sbp_soybn : 691.0) Sucrose-binding protein precursor (SBP) - Glycine max (Soybean) & (loc_os03g46100.1 : 216.0) no description available & (at3g22640 : 157.0) PAP85; FUNCTIONS IN: nutrient reservoir activity; INVOLVED IN: biological_process unknown; LOCATED IN: plant-type cell wall; EXPRESSED IN: stem, seed; EXPRESSED DURING: seedling growth, seed development stages; CONTAINS InterPro DO…	T
TCONS_00017957	Glyma02g16440	Glyma02g16440.1	14	Mid-to-Late Maturation	=	AT3G22640 ; AT4G36700	NO ; NO	NO ; NO	NO ; NO	NO ; NO	NO ; NO	NO ; NO	YES ; YES	YES ; YES	NO ; YES	cupin family protein ; RmlC-like cupins superfamily protein	;	-444.6	coding	0.999963	-	D10,D15,D55	1819	59	506	2	2 Domains	Cupin_2 superfamily;Cupin_2 superfamily	-;-	Cupin domain; This family represents the conserved barrel domain of the &apos;cupin&apos; superfamily (&apos;cupa&apos; is the Latin term for a small barrel).;Cupin domain; This family represents the conserved barrel domain of the &apos;cupin&apos; superfamily (&apos;cupa&apos; is the Latin term for a small barrel).	coding	6.12001	'33.1'	'development.storage proteins'	'(q04672|sbp_soybn : 691.0) Sucrose-binding protein precursor (SBP) - Glycine max (Soybean) & (loc_os03g46100.1 : 216.0) no description available & (at3g22640 : 157.0) PAP85; FUNCTIONS IN: nutrient reservoir activity; INVOLVED IN: biological_process unknown; LOCATED IN: plant-type cell wall; EXPRESSED IN: stem, seed; EXPRESSED DURING: seedling growth, seed development stages; CONTAINS InterPro DO…	T
TCONS_00139430	Glyma13g27090	Glyma13g27090.N5	2	Mid-to-Late Maturation	j	AT2G21510 ; AT4G39150	NO ; NO	NO ; NO	NO ; NO	NO ; NO	NO ; NO	NO ; NO	NO ; NO	YES ; NO	YES ; NO	DNAJ heat shock N-terminal domain-containing protein ; DNAJ heat shock N-terminal domain-containing protein	;	-755.7	coding	0.999999	+	D55	3230	1859	292	1	1 Domains	DnaJ-X superfamily	-	X-domain of DnaJ-containing; IN certain plant and yeast proteins, the DnaJ-1 proteins have a three-domain structure. The x-domain lies between the N-terminal DnaJ and the C-terminal Z domains. The exact function is not known.	coding	4.9341	'20.2.1'	'stress.abiotic.heat'	'(at4g39150 : 337.0) DNAJ heat shock N-terminal domain-containing protein; FUNCTIONS IN: unfolded protein binding, heat shock protein binding; INVOLVED IN: protein folding; LOCATED IN: cellular_component unknown; EXPRESSED IN: 22 plant structures; EXPRESSED DURING: 14 growth stages; CONTAINS InterPro DOMAIN/s: Molecular chaperone, heat shock protein, Hsp40, DnaJ (InterPro:IPR015609), Heat shock p…	T
TCONS_00139423	Glyma13g27090	Glyma13g27090.4	14	Mid-to-Late Maturation	=	AT2G21510 ; AT4G39150	NO ; NO	NO ; NO	NO ; NO	NO ; NO	NO ; NO	NO ; NO	NO ; NO	YES ; NO	YES ; NO	DNAJ heat shock N-terminal domain-containing protein ; DNAJ heat shock N-terminal domain-containing protein	;	-431.1	coding	1	+	D55	1787	421	339	2	2 Domains	DnaJ superfamily;DnaJ-X superfamily	-;-	DnaJ domain or J-domain. DnaJ/Hsp40 (heat shock protein 40) proteins are highly conserved and play crucial roles in protein translation, folding, unfolding, translocation, and degradation. They act primarily by stimulating the ATPase activity of Hsp70s, an important chaperonine family. Hsp40 proteins are characterized by the presence of a J domain, which mediates the interaction with Hsp70. They …	coding	3.82902	'20.2.1'	'stress.abiotic.heat'	'(at4g39150 : 446.0) DNAJ heat shock N-terminal domain-containing protein; FUNCTIONS IN: unfolded protein binding, heat shock protein binding; INVOLVED IN: protein folding; LOCATED IN: cellular_component unknown; EXPRESSED IN: 22 plant structures; EXPRESSED DURING: 14 growth stages; CONTAINS InterPro DOMAIN/s: Molecular chaperone, heat shock protein, Hsp40, DnaJ (InterPro:IPR015609), Heat shock p…	T
TCONS_00180820	Glyma17g14590	Glyma17g14590.1	7	DT	=	AT1G12450 ; AT4G22850	NO ; NO	NO ; NO	NO ; NO	NO ; NO	NO ; NO	NO ; NO	NO ; NO	NO ; YES	NO ; NO	SNARE associated Golgi protein family ; SNARE associated Golgi protein family	;	-287.6	coding	0.99862	+	D40,D55	1830	531	302	1	1 Domains	SNARE_assoc superfamily	-	SNARE associated Golgi protein; This is a family of SNARE associated Golgi proteins. The yeast member of this family localises with the t-SNARE Tlg2.	coding	5.27682	'35.2'	'not assigned.unknown'	'(at1g12450 : 304.0) SNARE associated Golgi protein family; CONTAINS InterPro DOMAIN/s: SNARE associated Golgi protein (InterPro:IPR015414); BEST Arabidopsis thaliana protein match is: SNARE associated Golgi protein family (TAIR:AT4G22850.1); Has 1732 Blast hits to 1729 proteins in 535 species: Archae - 6; Bacteria - 860; Metazoa - 122; Fungi - 106; Plants - 250; Viruses - 0; Other Eukaryotes - 3…	T
TCONS_00180817	Glyma17g14590	Glyma17g14590.N2	23	Mid-to-Late Maturation	j	AT1G12450 ; AT4G22850	NO ; NO	NO ; NO	NO ; NO	NO ; NO	NO ; NO	NO ; NO	NO ; NO	NO ; YES	NO ; NO	SNARE associated Golgi protein family ; SNARE associated Golgi protein family	;	-998.7	coding	0.880642	+	D20	3742	531	243	1	1 Domains	SNARE_assoc superfamily	-	SNARE associated Golgi protein; This is a family of SNARE associated Golgi proteins. The yeast member of this family localises with the t-SNARE Tlg2.	coding	4.51822	'35.2'	'not assigned.unknown'	'(at1g12450 : 260.0) SNARE associated Golgi protein family; CONTAINS InterPro DOMAIN/s: SNARE associated Golgi protein (InterPro:IPR015414); BEST Arabidopsis thaliana protein match is: SNARE associated Golgi protein family (TAIR:AT4G22850.1); Has 1732 Blast hits to 1729 proteins in 535 species: Archae - 6; Bacteria - 860; Metazoa - 122; Fungi - 106; Plants - 250; Viruses - 0; Other Eukaryotes - 3…	T
TCONS_00040427	Glyma04g36500	Glyma04g36500.N4	7	DT	j	AT5G63160 ; AT3G48360	NO ; YES	NO ; Transcription regulation	NO ; BTB AND TAZ DOMAIN PROTEIN 2; ESSENTIAL COMPONENT OF THE TAC1-MEDIATED TELOMERASE ACTIVATION PATHWAY. ACTS REDUNDANTLY WITH BT3 AND BT1 DURING FEMALE GAMETOPHYTE DEVELOPMENT AND WITH BT3 DURING MALE GAMETOPHYTE DEVELOPMENT. BT2 ALSO MEDIATES MULTIPLE RESPONSES TO NUTRIENTS, STRESSES, AND HORMONES.	NO ; NO	NO ; NO	NO ; NO	NO ; NO	NO ; NO	NO ; NO	BTB and TAZ domain protein 1 ; BTB and TAZ domain protein 2	BTB and TAZ domain protein. Short-lived nuclear-cytoplasmic protein targeted for degradation by the 26S proteosome pathway. Acts redundantly with BT2 and BT3 during female gametophyte development. ; encodes a protein (BT2) that is an essential component of the TAC1-mediated telomerase activation pathway. Acts redundantly with BT3 and BT1 during female gametophyte development and with BT3 during m…	-729.3	coding	0.999673	-	D55	2715	207	288	2	2 Domains	zf-TAZ superfamily;BTB superfamily	-;-	TAZ zinc finger; The TAZ2 domain of CBP binds to other transcription factors such as the p53 tumour suppressor protein, E1A oncoprotein, MyoD, and GATA-1. The zinc coordinating motif that is necessary for binding to target DNA sequences consists of HCCC.;BTB/POZ domain; The BTB (for BR-C, ttk and bab) or POZ (for Pox virus and Zinc finger) domain is present near the N-terminus of a fraction of zi…	coding	3.10355	'29.5.11.4.5.2'	'protein.degradation.ubiquitin.E3.BTB/POZ Cullin3.BTB/POZ'	'(at5g63160 : 308.0) BTB and TAZ domain protein. Short-lived nuclear-cytoplasmic protein targeted for degradation by the 26S proteosome pathway. Acts redundantly with BT2 and BT3 during female gametophyte development.; BTB and TAZ domain protein 1 (BT1); CONTAINS InterPro DOMAIN/s: BTB/POZ (InterPro:IPR013069), Zinc finger, TAZ-type (InterPro:IPR000197), BTB/POZ fold (InterPro:IPR011333), Kelch r…	T
TCONS_00040429	Glyma04g36500	Glyma04g36500.2	7	DT	=	AT5G63160 ; AT3G48360	NO ; YES	NO ; Transcription regulation	NO ; BTB AND TAZ DOMAIN PROTEIN 2; ESSENTIAL COMPONENT OF THE TAC1-MEDIATED TELOMERASE ACTIVATION PATHWAY. ACTS REDUNDANTLY WITH BT3 AND BT1 DURING FEMALE GAMETOPHYTE DEVELOPMENT AND WITH BT3 DURING MALE GAMETOPHYTE DEVELOPMENT. BT2 ALSO MEDIATES MULTIPLE RESPONSES TO NUTRIENTS, STRESSES, AND HORMONES.	NO ; NO	NO ; NO	NO ; NO	NO ; NO	NO ; NO	NO ; NO	BTB and TAZ domain protein 1 ; BTB and TAZ domain protein 2	BTB and TAZ domain protein. Short-lived nuclear-cytoplasmic protein targeted for degradation by the 26S proteosome pathway. Acts redundantly with BT2 and BT3 during female gametophyte development. ; encodes a protein (BT2) that is an essential component of the TAC1-mediated telomerase activation pathway. Acts redundantly with BT3 and BT1 during female gametophyte development and with BT3 during m…	-339.5	coding	0.999148	-	D25,D30,D40,D55	1489	207	327	2	2 Domains	zf-TAZ superfamily;BTB superfamily	-;-	TAZ zinc finger; The TAZ2 domain of CBP binds to other transcription factors such as the p53 tumour suppressor protein, E1A oncoprotein, MyoD, and GATA-1. The zinc coordinating motif that is necessary for binding to target DNA sequences consists of HCCC.;BTB/POZ domain; The BTB (for BR-C, ttk and bab) or POZ (for Pox virus and Zinc finger) domain is present near the N-terminus of a fraction of zi…	coding	3.88044	'29.5.11.4.5.2'	'protein.degradation.ubiquitin.E3.BTB/POZ Cullin3.BTB/POZ'	'(at3g48360 : 323.0) encodes a protein (BT2) that is an essential component of the TAC1-mediated telomerase activation pathway. Acts redundantly with BT3 and BT1 during female gametophyte development and with BT3 during male gametophyte development. BT2 also mediates multiple responses to nutrients, stresses, and hormones.; BTB and TAZ domain protein 2 (BT2); CONTAINS InterPro DOMAIN/s: BTB/POZ (…	T
TCONS_00040430	Glyma04g36500	Glyma04g36500.N3	7	DT	j	-	-	-	-	-	-	-	-	-	-	-	-	-195.5	noncoding	0.00658621	-	D40,D55	745	124	73	0	NO NCBI CDD results	-	-	-	coding	1.66718	'35.2'	'not assigned.unknown'	' no hits & (original description: Glyma04g36500.N3)'	T
TCONS_00189158	Glyma18g01890	Glyma18g01890.1	7	DT	=	AT1G52920 ; AT5G65280	YES ; NO	Receptor-like ; NO	G-PROTEIN-COUPLED RECEPTOR, AFFECTS ABA RESPONSE, BUT DOES NOT BIND ABA ; NO	NO ; NO	NO ; NO	NO ; NO	NO ; NO	NO ; NO	NO ; NO	G protein coupled receptor ; GCR2-like 1	Encodes a plasma membranelocalized ABA receptor, which interacts with the G&#945;&#946;&#947; complex. It has been postulated that the binding of ABA to GCR2 results in the release of the G protein and dissociation of the heterotrimeric complex into G&#945; and the G&#946;&#947; dimer to activate downstream ABA effectors and to trigger the ABA responses. ; Encodes a protein with reported similari…	-445.4	coding	0.999738	+	D25,D45,D55	1830	120	452	1	1 Domains	LanC_like superfamily	-	LanC-like proteins. LanC is the cyclase enzyme of the lanthionine synthetase. Lanthionine is a lantibiotic, a unique class of peptide antibiotics. They are ribosomally synthesized as a precursor peptide and then post-translationally modified to contain thioether cross-links called lanthionines (Lans) or methyllanthionines (MeLans), in addition to 2,3-didehydroalanine (Dha) and (Z)-2,3-didehydrobu…	coding	4.7807	'35.1'	'not assigned.no ontology'	'(at5g65280 : 553.0) Encodes a protein with reported similarity to GCR2 a putative G protein coupled receptor thought to be an ABA receptor. Loss of function mutations in GCL1 show no ABA response defects based on assays of seed germination and seedling development.GCL1 also has similarity to LANCL1 and LANCL2, human homologs of bacterial lanthionine synthetase.; GCR2-like 1 (GCL1); FUNCTIONS IN:…	T
TCONS_00189157	Glyma18g01890	Glyma18g01890.3	24	DT	=	AT1G52920 ; AT5G65280	YES ; NO	Receptor-like ; NO	G-PROTEIN-COUPLED RECEPTOR, AFFECTS ABA RESPONSE, BUT DOES NOT BIND ABA ; NO	NO ; NO	NO ; NO	NO ; NO	NO ; NO	NO ; NO	NO ; NO	G protein coupled receptor ; GCR2-like 1	Encodes a plasma membranelocalized ABA receptor, which interacts with the G&#945;&#946;&#947; complex. It has been postulated that the binding of ABA to GCR2 results in the release of the G protein and dissociation of the heterotrimeric complex into G&#945; and the G&#946;&#947; dimer to activate downstream ABA effectors and to trigger the ABA responses. ; Encodes a protein with reported similari…	-407.9	coding	1	+	D55	1364	120	365	1	1 Domains	LanC_like superfamily	C	LanC-like proteins. LanC is the cyclase enzyme of the lanthionine synthetase. Lanthionine is a lantibiotic, a unique class of peptide antibiotics. They are ribosomally synthesized as a precursor peptide and then post-translationally modified to contain thioether cross-links called lanthionines (Lans) or methyllanthionines (MeLans), in addition to 2,3-didehydroalanine (Dha) and (Z)-2,3-didehydrobu…	coding	3.23911	'35.1'	'not assigned.no ontology'	'(at5g65280 : 410.0) Encodes a protein with reported similarity to GCR2 a putative G protein coupled receptor thought to be an ABA receptor. Loss of function mutations in GCL1 show no ABA response defects based on assays of seed germination and seedling development.GCL1 also has similarity to LANCL1 and LANCL2, human homologs of bacterial lanthionine synthetase.; GCR2-like 1 (GCL1); FUNCTIONS IN:…	T
TCONS_00104561	Glyma10g08370	Glyma10g08370.1	5	Mid-to-Late Maturation	=	AT2G36270 ; AT1G49720	YES ; YES	Transcription regulation ; Transcription regulation	ABA-INSENSITIVE 5; BASIC LEUCINE ZIPPER TRANSCRIPTION FACTOR THAT BINDS TO THE ABSCISIC ACID (ABA)ÐRESPONSIVE ELEMENT (ABRE) MOTIF IN THE PROMOTER REGION OF ABA-INDUCIBLE GENES ; ABA RESPONSE ELEMENT BINDING FACTOR; BASIC LEUCINE ZIPPER TRANSCRIPTION FACTOR	NO ; NO	NO ; NO	NO ; NO	NO ; NO	NO ; NO	NO ; NO	Basic-leucine zipper (bZIP) transcription factor family protein ; abscisic acid responsive element-binding factor 1	Encodes a member of the basic leucine zipper transcription factor family, involved in ABA signalling during seed maturation and germination. The Arabidopsis abscisic acid (ABA)-insensitive abi5 mutants have pleiotropic defects in ABA response, including decreased sensitivity to ABA inhibition of germination and altered expression of some ABA-regulated genes. Comparison of seed and ABA-inducible v…	-395.1	coding	0.999871	+	D10	2023	253	447	1	1 Domains	B_zip1 superfamily	-	basic leucine zipper DNA-binding and multimerization region of GCN4 and related proteins; Basic leucine zipper (bZIP) transcription factors act in networks of homo- and hetero-dimers in the regulation in a diverse set of cellular pathways. Classical leucine zippers have alpha helices with leucine residues 7 amino acids apart, which stabilize dimerization with a parallel leucine zipper domain. Dim…	coding	4.62021	'27.3.35'	'RNA.regulation of transcription.bZIP transcription factor family'	'(at2g36270 : 276.0) Encodes a member of the basic leucine zipper transcription factor family, involved in ABA signalling during seed maturation and germination. The Arabidopsis abscisic acid (ABA)-insensitive abi5 mutants have pleiotropic defects in ABA response, including decreased sensitivity to ABA inhibition of germination and altered expression of some ABA-regulated genes. Comparison of see…	T
TCONS_00104559	Glyma10g08370	Glyma10g08370.N2	11	Mid-to-Late Maturation	j	AT2G36270 ; AT1G49720	YES ; YES	Transcription regulation ; Transcription regulation	ABA-INSENSITIVE 5; BASIC LEUCINE ZIPPER TRANSCRIPTION FACTOR THAT BINDS TO THE ABSCISIC ACID (ABA)ÐRESPONSIVE ELEMENT (ABRE) MOTIF IN THE PROMOTER REGION OF ABA-INDUCIBLE GENES ; ABA RESPONSE ELEMENT BINDING FACTOR; BASIC LEUCINE ZIPPER TRANSCRIPTION FACTOR	NO ; NO	NO ; NO	NO ; NO	NO ; NO	NO ; NO	NO ; NO	Basic-leucine zipper (bZIP) transcription factor family protein ; abscisic acid responsive element-binding factor 1	Encodes a member of the basic leucine zipper transcription factor family, involved in ABA signalling during seed maturation and germination. The Arabidopsis abscisic acid (ABA)-insensitive abi5 mutants have pleiotropic defects in ABA response, including decreased sensitivity to ABA inhibition of germination and altered expression of some ABA-regulated genes. Comparison of seed and ABA-inducible v…	-433.1	coding	1	+	D10	1507	256	405	1	1 Domains	B_zip1 superfamily	C	basic leucine zipper DNA-binding and multimerization region of GCN4 and related proteins; Basic leucine zipper (bZIP) transcription factors act in networks of homo- and hetero-dimers in the regulation in a diverse set of cellular pathways. Classical leucine zippers have alpha helices with leucine residues 7 amino acids apart, which stabilize dimerization with a parallel leucine zipper domain. Dim…	coding	4.24534	'27.3.35'	'RNA.regulation of transcription.bZIP transcription factor family'	'(at2g36270 : 260.0) Encodes a member of the basic leucine zipper transcription factor family, involved in ABA signalling during seed maturation and germination. The Arabidopsis abscisic acid (ABA)-insensitive abi5 mutants have pleiotropic defects in ABA response, including decreased sensitivity to ABA inhibition of germination and altered expression of some ABA-regulated genes. Comparison of see…	T
TCONS_00168622	Glyma15g28884	Glyma15g28884.N2	18	Mid-to-Late Maturation	j	AT1G67520 ; AT5G18470	NO ; NO	NO ; NO	NO ; NO	NO ; NO	NO ; NO	NO ; NO	NO ; NO	NO ; NO	YES ; NO	lectin protein kinase family protein ; Curculin-like (mannose-binding) lectin family protein	;	-671	coding	1	-	D30	2842	146	406	2	2 Domains	B_lectin superfamily;PAN_APPLE superfamily	-;NC	Bulb-type mannose-specific lectin. The domain contains a three-fold internal repeat (beta-prism architecture). The consensus sequence motif QXDXNXVXY is involved in alpha-D-mannose recognition. Lectins are carbohydrate-binding proteins which specifically recognize diverse carbohydrates and mediate a wide variety of biological processes, such as cell-cell and host-pathogen interactions, serum glyc…	coding	6.13207	'26.16'	'misc.myrosinases-lectin-jacalin'	'(at5g18470 : 145.0) Curculin-like (mannose-binding) lectin family protein; FUNCTIONS IN: sugar binding; INVOLVED IN: response to karrikin; LOCATED IN: plant-type cell wall; EXPRESSED IN: 22 plant structures; EXPRESSED DURING: 12 growth stages; CONTAINS InterPro DOMAIN/s: Curculin-like (mannose-binding) lectin (InterPro:IPR001480); BEST Arabidopsis thaliana protein match is: lectin protein kinase…	T
TCONS_00168623	Glyma15g28884	Glyma15g28884.1	20	Early Maturation	=	AT3G16030 ; AT4G21390	NO ; NO	NO ; NO	NO ; NO	NO ; NO	NO ; NO	NO ; NO	NO ; NO	NO ; NO	NO ; NO	lectin protein kinase family protein ; S-locus lectin protein kinase family protein	;	-575.4	coding	0.999999	-	D15,D25	2722	146	781	4	4 Domains	PKc_like superfamily;B_lectin superfamily;APH_ChoK_like superfamily;PAN_APPLE superfamily	-;-;-;NC	Protein Kinases, catalytic domain; The protein kinase superfamily is mainly composed of the catalytic domains of serine/threonine-specific and tyrosine-specific protein kinases. It also includes RIO kinases, which are atypical serine protein kinases, aminoglycoside phosphotransferases, and choline kinases. These proteins catalyze the transfer of the gamma-phosphoryl group from ATP to hydroxyl gro…	coding	8.3164	'29.4'	'protein.postranslational modification'	(at3g16030 : 488.0) CALLUS EXPRESSION OF RBCS 101 (CES101); FUNCTIONS IN: in 6 functions; INVOLVED IN: protein amino acid phosphorylation; LOCATED IN: endomembrane system; EXPRESSED IN: 21 plant structures; EXPRESSED DURING: 13 growth stages; CONTAINS InterPro DOMAIN/s: Curculin-like (mannose-binding) lectin (InterPro:IPR001480), PAN-2 domain (InterPro:IPR013227), Apple-like (InterPro:IPR003609),…	T	'30.2.24'	'signalling.receptor kinases.S-locus glycoprotein like'	(at3g16030 : 488.0) CALLUS EXPRESSION OF RBCS 101 (CES101); FUNCTIONS IN: in 6 functions; INVOLVED IN: protein amino acid phosphorylation; LOCATED IN: endomembrane system; EXPRESSED IN: 21 plant structures; EXPRESSED DURING: 13 growth stages; CONTAINS InterPro DOMAIN/s: Curculin-like (mannose-binding) lectin (InterPro:IPR001480), PAN-2 domain (InterPro:IPR013227), Apple-like (InterPro:IPR003609),…	T
TCONS_00044668	Glyma05g25970	Glyma05g25970.N2	13	Early Maturation	j	-	-	-	-	-	-	-	-	-	-	-	-	-486	coding	0.832963	+	D15,D20	1408	177	139	0	NO NCBI CDD results	-	-	-	coding	7.7125	'35.2'	'not assigned.unknown'	' no hits & (original description: Glyma05g25970.N2)'	T
TCONS_00044681	Glyma05g25970	Glyma05g25970.1	13	Early Maturation	=	AT5G46290 ; AT1G74960	NO ; NO	NO ; NO	NO ; NO	NO ; NO	NO ; NO	NO ; NO	NO ; NO	YES ; NO	NO ; NO	3-ketoacyl-acyl carrier protein synthase I ; fatty acid biosynthesis 1	3-ketoacyl-acyl carrier protein synthase I (KAS I) mRNA, ; Encodes a plastidic beta-ketoacyl-ACP synthase II, involved in fatty acid elongation from 16:0-ACP to 18:0-ACP. Homozygous knock-out mutants are embryo lethal, indicating early embryo development is sensitive to elevated 16:0.	-492.2	coding	0.999971	+	D20,D25	1989	88	469	2	2 Domains	cond_enzymes superfamily;Ketoacyl-synt_C superfamily	-;-	Condensing enzymes; Family of enzymes that catalyze a (decarboxylating or non-decarboxylating) Claisen-like condensation reaction. Members are share strong structural similarity, and are involved in the synthesis and degradation of fatty acids, and the production of polyketides, a diverse group of natural products.;Beta-ketoacyl synthase, C-terminal domain; The structure of beta-ketoacyl synthase…	coding	8.94902	'11.1.3'	'lipid metabolism.FA synthesis and FA elongation.ketoacyl ACP synthase'	'(at5g46290 : 785.0) 3-ketoacyl-acyl carrier protein synthase I (KAS I) mRNA,; 3-ketoacyl-acyl carrier protein synthase I (KAS I); FUNCTIONS IN: transferase activity, transferring acyl groups other than amino-acyl groups, fatty acid synthase activity, catalytic activity; INVOLVED IN: biosynthetic process, metabolic process, fatty acid biosynthetic process; EXPRESSED IN: 23 plant structures; EXPRE…	T
TCONS_00040331	Glyma04g36090	Glyma04g36090.1	16	Up in Early Maturation & DT	=	AT4G38130 ; AT5G63110	YES ; YES	Chromatin modifiers ; Chromatin modifiers	HISTONE DEACETYLASE THAT ENHANCES ATERF7-MEDIATED TRANSCRIPTIONAL REPRESSION. BINDS SIM3 AND ERF7. ; RPD3-LIKE HISTONE DEACETYLASE. HDA6 MUTATIONS SPECIFICALLY INCREASE THE EXPRESSION OF AUXIN-RESPONSIVE TRANSGENES, SUGGESTING A ROLE IN TRANSGENE SILENCING	NO ; NO	NO ; NO	NO ; NO	NO ; NO	NO ; NO	NO ; NO	histone deacetylase 1 ; histone deacetylase 6	Encodes a histone deacetylase that enhances AtERF7-mediated transcriptional repression. Binds SIM3 and ERF7. Expressed in the nucleus in most tissues examined and throughout the life of the plant. Involved in jasmonic acid and ethylene dependent pathogen resistance. The sequence in GenBank has 17 AG dinucleotide repeats missing, which is also missing in Ler shotgun sequence from Cereon. Although …	-574.3	coding	1	-	D45	1877	114	464	1	1 Domains	Arginase_HDAC superfamily	-	Arginase-like and histone-like hydrolases; Arginase-like/histone-like hydrolase superfamily includes metal-dependent enzymes that belong to Arginase-like amidino hydrolase family and histone/histone-like deacetylase class I, II, IV family, respectively. These enzymes catalyze hydrolysis of amide bond. Arginases are known to be involved in control of cellular levels of arginine and ornithine, in h…	coding	6.87408	'27.3.55'	'RNA.regulation of transcription.HDA'	'(at5g63110 : 707.0) RPD3-like histone deacetylase. HDA6 mutations specifically increase the expression of auxin-responsive transgenes, suggesting a role in transgene silencing.; histone deacetylase 6 (HDA6); FUNCTIONS IN: histone deacetylase activity; INVOLVED IN: response to salt stress, gene silencing, posttranscriptional gene silencing, response to abscisic acid stimulus, histone deacetylatio…	T
TCONS_00040332	Glyma04g36090	Glyma04g36090.N3	24	DT	j	AT4G38130 ; AT5G63110	YES ; YES	Chromatin modifiers ; Chromatin modifiers	HISTONE DEACETYLASE THAT ENHANCES ATERF7-MEDIATED TRANSCRIPTIONAL REPRESSION. BINDS SIM3 AND ERF7. ; RPD3-LIKE HISTONE DEACETYLASE. HDA6 MUTATIONS SPECIFICALLY INCREASE THE EXPRESSION OF AUXIN-RESPONSIVE TRANSGENES, SUGGESTING A ROLE IN TRANSGENE SILENCING	NO ; NO	NO ; NO	NO ; NO	NO ; NO	NO ; NO	NO ; NO	histone deacetylase 1 ; histone deacetylase 6	Encodes a histone deacetylase that enhances AtERF7-mediated transcriptional repression. Binds SIM3 and ERF7. Expressed in the nucleus in most tissues examined and throughout the life of the plant. Involved in jasmonic acid and ethylene dependent pathogen resistance. The sequence in GenBank has 17 AG dinucleotide repeats missing, which is also missing in Ler shotgun sequence from Cereon. Although …	-454.4	coding	1	-	D55	1354	114	337	1	1 Domains	Arginase_HDAC superfamily	-	Arginase-like and histone-like hydrolases; Arginase-like/histone-like hydrolase superfamily includes metal-dependent enzymes that belong to Arginase-like amidino hydrolase family and histone/histone-like deacetylase class I, II, IV family, respectively. These enzymes catalyze hydrolysis of amide bond. Arginases are known to be involved in control of cellular levels of arginine and ornithine, in h…	coding	5.9678	'27.3.55'	'RNA.regulation of transcription.HDA'	'(at5g63110 : 581.0) RPD3-like histone deacetylase. HDA6 mutations specifically increase the expression of auxin-responsive transgenes, suggesting a role in transgene silencing.; histone deacetylase 6 (HDA6); FUNCTIONS IN: histone deacetylase activity; INVOLVED IN: response to salt stress, gene silencing, posttranscriptional gene silencing, response to abscisic acid stimulus, histone deacetylatio…	T
TCONS_00027225	Glyma03g06780	Glyma03g06780.N2	10	DT	j	AT5G01300	NO	NO	NO	NO	NO	NO	YES	NO	YES	PEBP (phosphatidylethanolamine-binding protein) family protein		-294.3	coding	0.977598	-	D25,D30	1007	267	170	1	1 Domains	PEBP superfamily	-	PhosphatidylEthanolamine-Binding Protein (PEBP) domain; PhosphatidylEthanolamine-Binding Proteins (PEBPs) are represented in all three major phylogenetic divisions (eukaryotes, bacteria, archaea). A number of biological roles for members of the PEBP family include serine protease inhibition, membrane biogenesis, regulation of flowering plant stem architecture, and Raf-1 kinase inhibition. Althoug…	coding	1.34072	'35.1'	'not assigned.no ontology'	'(loc_os05g39250.1 : 214.0) no description available & (at5g01300 : 205.0) PEBP (phosphatidylethanolamine-binding protein) family protein; FUNCTIONS IN: phosphatidylethanolamine binding; INVOLVED IN: biological_process unknown; LOCATED IN: cellular_component unknown; EXPRESSED IN: 7 plant structures; EXPRESSED DURING: LP.04 four leaves visible, 4 anthesis, 4 leaf senescence stage, petal different…	T
TCONS_00027226	Glyma03g06780	Glyma03g06780.1	10	DT	=	AT5G01300	NO	NO	NO	NO	NO	NO	YES	NO	YES	PEBP (phosphatidylethanolamine-binding protein) family protein		-188.2	coding	0.969219	-	D25,D30,D45	1101	267	170	1	1 Domains	PEBP superfamily	-	PhosphatidylEthanolamine-Binding Protein (PEBP) domain; PhosphatidylEthanolamine-Binding Proteins (PEBPs) are represented in all three major phylogenetic divisions (eukaryotes, bacteria, archaea). A number of biological roles for members of the PEBP family include serine protease inhibition, membrane biogenesis, regulation of flowering plant stem architecture, and Raf-1 kinase inhibition. Althoug…	coding	1.30543	'35.1'	'not assigned.no ontology'	'(loc_os05g39250.1 : 214.0) no description available & (at5g01300 : 205.0) PEBP (phosphatidylethanolamine-binding protein) family protein; FUNCTIONS IN: phosphatidylethanolamine binding; INVOLVED IN: biological_process unknown; LOCATED IN: cellular_component unknown; EXPRESSED IN: 7 plant structures; EXPRESSED DURING: LP.04 four leaves visible, 4 anthesis, 4 leaf senescence stage, petal different…	T
TCONS_00011546	Glyma02g13120	Glyma02g13120.1	7	DT	=	AT1G13740 ; AT1G69260	YES ; YES	Unknown functions ; Unknown functions	ABI FIVE BINDING PROTEIN 2; MEMBER OF A SMALL PLANT-SPECIFIC GENE FAMILY WHOSE MEMBERS INTERACT WITH ABI5 AND APPEAR TO BE INVOLVED IN MEDIATING REPRESSION OF ABA RESPONSE ; ABI FIVE BINDING PROTEIN 1; MEMBER OF A SMALL PLANT-SPECIFIC GENE FAMILY WHOSE MEMBERS INTERACT WITH ABI5 AND APPEAR TO BE INVOLVED IN MEDIATING REPRESSION OF ABA RESPONSE; DUF1675	NO ; NO	NO ; NO	NO ; NO	NO ; NO	NO ; NO	NO ; NO	ABI five binding protein 2 ; ABI five binding protein	Encodes a member of a small plant-specific gene family whose members interact with ABI5 and appear to be involved in mediating stress responses. AFP2 mutants affect a number of ABA mediated processes such as germination and response to osmotic and sugar stress. AFP2 nuclear localization is stress dependent. ;	-414.9	coding	0.999547	+	D55	2248	644	411	2	2 Domains	DUF1675 superfamily;DUF1675 superfamily	N;C	Protein of unknown function (DUF1675); The members of this family are sequences derived from hypothetical plant proteins of unknown function. One member of this family is annotated as a putative RNA-binding protein, but no evidence was found to support this.;Protein of unknown function (DUF1675); The members of this family are sequences derived from hypothetical plant proteins of unknown function…	coding	3.92977	'35.2'	'not assigned.unknown'	'(gnl|cdd|71335 : 227.0) no description available & (at1g13740 : 147.0) Encodes a member of a small plant-specific gene family whose members interact with ABI5 and appear to be involved in mediating stress responses. AFP2 mutants affect a number of ABA mediated processes such as germination and response to osmotic and sugar stress. AFP2 nuclear localization is stress dependent.; ABI five binding …	T
TCONS_00011545	Glyma02g13120	Glyma02g13120.N2	11	Mid-to-Late Maturation	j	-	-	-	-	-	-	-	-	-	-	-	-	-1428	coding	0.685006	+	D15,D20	5176	644	287	1	1 Domains	DUF1675 superfamily	C	Protein of unknown function (DUF1675); The members of this family are sequences derived from hypothetical plant proteins of unknown function. One member of this family is annotated as a putative RNA-binding protein, but no evidence was found to support this.	coding	3.09493	'35.2'	'not assigned.unknown'	'(gnl|cdd|71335 : 116.0) no description available & (reliability: 100.0) & (original description: Glyma02g13120.N2)'	T
TCONS_00017864	Glyma02g15980	Glyma02g15980.1	11	Mid-to-Late Maturation	=	AT2G30580 ; AT1G06770	NO ; NO	NO ; NO	NO ; NO	NO ; NO	NO ; NO	NO ; NO	NO ; NO	YES ; YES	NO ; NO	DREB2A-interacting protein 2 ; DREB2A-interacting protein 1	Encodes a C3HC4 RING-domain-containing ubiquitin E3 ligase capable of interacting with DREB2A. DRIP2 seems to be involved in regulating stress-related transcriptional changes and drought tolerance. ; Encodes a C3HC4 RING-domain-containing ubiquitin E3 ligase capable of interacting with DREB2A. The DRIP1-GFP fusion protein is nuclear-localized. DRIP1 seems to be involved in regulating stress-relat…	-333.3	coding	0.999919	-	D20,D55	1989	372	431	1	1 Domains	RING superfamily	-	RING-finger (Really Interesting New Gene) domain, a specialized type of Zn-finger of 40 to 60 residues that binds two atoms of zinc; defined by the &apos;cross-brace&apos; motif C-X2-C-X(9-39)-C-X(1-3)- H-X(2-3)-(N/C/H)-X2-C-X(4-48)C-X2-C; probably involved in mediating protein-protein interactions; identified in a proteins with a wide range of functions such as viral replication, signal transduc…	coding	5.56307	'29.5.11.4.2'	'protein.degradation.ubiquitin.E3.RING'	'(at2g30580 : 357.0) Encodes a C3HC4 RING-domain-containing ubiquitin E3 ligase capable of interacting with DREB2A. DRIP2 seems to be involved in regulating stress-related transcriptional changes and drought tolerance.; DREB2A-interacting protein 2 (DRIP2); CONTAINS InterPro DOMAIN/s: Zinc finger, RING-type, conserved site (InterPro:IPR017907), Zinc finger, RING-type (InterPro:IPR001841), Zinc fi…	T
TCONS_00017861	Glyma02g15980	Glyma02g15980.N2	20	Early Maturation	j	AT2G30580 ; AT1G06770	NO ; NO	NO ; NO	NO ; NO	NO ; NO	NO ; NO	NO ; NO	NO ; NO	YES ; YES	NO ; NO	DREB2A-interacting protein 2 ; DREB2A-interacting protein 1	Encodes a C3HC4 RING-domain-containing ubiquitin E3 ligase capable of interacting with DREB2A. DRIP2 seems to be involved in regulating stress-related transcriptional changes and drought tolerance. ; Encodes a C3HC4 RING-domain-containing ubiquitin E3 ligase capable of interacting with DREB2A. The DRIP1-GFP fusion protein is nuclear-localized. DRIP1 seems to be involved in regulating stress-relat…	-626.4	coding	0.999999	-	D15	2505	1275	302	0	NO NCBI CDD results	-	-	-	coding	4.97067	'27.3.99'	'RNA.regulation of transcription.unclassified'	'(at2g30580 : 182.0) Encodes a C3HC4 RING-domain-containing ubiquitin E3 ligase capable of interacting with DREB2A. DRIP2 seems to be involved in regulating stress-related transcriptional changes and drought tolerance.; DREB2A-interacting protein 2 (DRIP2); CONTAINS InterPro DOMAIN/s: Zinc finger, RING-type, conserved site (InterPro:IPR017907), Zinc finger, RING-type (InterPro:IPR001841), Zinc fi…	T	'29.5.11.4.2'	'protein.degradation.ubiquitin.E3.RING'	'(at2g30580 : 182.0) Encodes a C3HC4 RING-domain-containing ubiquitin E3 ligase capable of interacting with DREB2A. DRIP2 seems to be involved in regulating stress-related transcriptional changes and drought tolerance.; DREB2A-interacting protein 2 (DRIP2); CONTAINS InterPro DOMAIN/s: Zinc finger, RING-type, conserved site (InterPro:IPR017907), Zinc finger, RING-type (InterPro:IPR001841), Zinc fi…	T
TCONS_00073700	Glyma07g14270	Glyma07g14270.2	24	DT	=	AT3G60390 ; AT2G44910	NO ; NO	NO ; NO	NO ; NO	NO ; NO	NO ; NO	NO ; NO	NO ; NO	YES ; NO	NO ; YES	homeobox-leucine zipper protein 3 ; homeobox-leucine zipper protein 4	Encodes homeobox protein HAT3. ; Encodes a homeodomain protein whose expression displays a dependence on phyB for both red and far-red light response. Also involved in the shade avoidance syndrome.	-307.3	coding	0.998662	-	D55	1949	389	317	3	3 Domains	homeodomain superfamily;HALZ superfamily;HD-ZIP_N superfamily	-;-;C	Homeodomain; DNA binding domains involved in the transcriptional regulation of key eukaryotic developmental processes; may bind to DNA as monomers or as homo- and/or heterodimers, in a sequence-specific manner.;Homeobox associated leucine zipper; Homeobox associated leucine zipper.;HD-ZIP protein N terminus; This family consists of the N termini of plant homeobox-leucine zipper proteins. Its func…	coding	3.41578	'27.3.22'	'RNA.regulation of transcription.HB,Homeobox transcription factor family'	'(at2g44910 : 199.0) Encodes a homeodomain protein whose expression displays a dependence on phyB for both red and far-red light response. Also involved in the shade avoidance syndrome.; homeobox-leucine zipper protein 4 (HB4); FUNCTIONS IN: DNA binding, sequence-specific DNA binding transcription factor activity; INVOLVED IN: response to hormone stimulus, shade avoidance, regulation of transcrip…	T	'33.99'	'development.unspecified'	'(at2g44910 : 199.0) Encodes a homeodomain protein whose expression displays a dependence on phyB for both red and far-red light response. Also involved in the shade avoidance syndrome.; homeobox-leucine zipper protein 4 (HB4); FUNCTIONS IN: DNA binding, sequence-specific DNA binding transcription factor activity; INVOLVED IN: response to hormone stimulus, shade avoidance, regulation of transcrip…	T
TCONS_00073701	Glyma07g14270	Glyma07g14270.1	24	DT	=	AT3G60390 ; AT2G44910	NO ; NO	NO ; NO	NO ; NO	NO ; NO	NO ; NO	NO ; NO	NO ; NO	YES ; NO	NO ; YES	homeobox-leucine zipper protein 3 ; homeobox-leucine zipper protein 4	Encodes homeobox protein HAT3. ; Encodes a homeodomain protein whose expression displays a dependence on phyB for both red and far-red light response. Also involved in the shade avoidance syndrome.	-538.08	coding	1	-	D55	1922	389	308	2	2 Domains	homeodomain superfamily;HALZ superfamily	-;-	Homeodomain; DNA binding domains involved in the transcriptional regulation of key eukaryotic developmental processes; may bind to DNA as monomers or as homo- and/or heterodimers, in a sequence-specific manner.;Homeobox associated leucine zipper; Homeobox associated leucine zipper.	coding	3.38207	'27.3.22'	'RNA.regulation of transcription.HB,Homeobox transcription factor family'	'(at2g44910 : 199.0) Encodes a homeodomain protein whose expression displays a dependence on phyB for both red and far-red light response. Also involved in the shade avoidance syndrome.; homeobox-leucine zipper protein 4 (HB4); FUNCTIONS IN: DNA binding, sequence-specific DNA binding transcription factor activity; INVOLVED IN: response to hormone stimulus, shade avoidance, regulation of transcrip…	T	'33.99'	'development.unspecified'	'(at2g44910 : 199.0) Encodes a homeodomain protein whose expression displays a dependence on phyB for both red and far-red light response. Also involved in the shade avoidance syndrome.; homeobox-leucine zipper protein 4 (HB4); FUNCTIONS IN: DNA binding, sequence-specific DNA binding transcription factor activity; INVOLVED IN: response to hormone stimulus, shade avoidance, regulation of transcrip…	T
TCONS_00018693	Glyma02g33090	Glyma02g33090.1	13	Early Maturation	=	AT2G41710 ; AT3G54320	NO ; NO	NO ; NO	NO ; NO	NO ; NO	NO ; NO	NO ; NO	NO ; NO	NO ; YES	NO ; NO	Integrase-type DNA-binding superfamily protein ; Integrase-type DNA-binding superfamily protein	; WRINKLED1 encodes transcription factor of the AP2/ERWEBP class. Protein has two plant-specific (AP2/EREB) DNA-binding domains and is involved in the control of storage compound biosynthesis in Arabidopsis. Mutants have wrinkled seed phenotype, due to a defect in the incorporation of sucrose and glucose into triacylglycerols. Transgenic sGsL plants (21-day-old) grown on 6% sucrose for 24 hours h…	-366.3	coding	0.999859	-	D15	2162	440	447	1	1 Domains	AP2 superfamily	-	DNA-binding domain found in transcription regulators in plants such as APETALA2 and EREBP (ethylene responsive element binding protein). In EREBPs the domain specifically binds to the 11bp GCC box of the ethylene response element (ERE), a promotor element essential for ethylene responsiveness. EREBPs and the C-repeat binding factor CBF1, which is involved in stress response, contain a single copy…	coding	3.48775	'27.3.3'	'RNA.regulation of transcription.AP2/EREBP, APETALA2/Ethylene-responsive element binding protein family'	'(at2g41710 : 383.0) Integrase-type DNA-binding superfamily protein; FUNCTIONS IN: DNA binding, sequence-specific DNA binding transcription factor activity; INVOLVED IN: regulation of transcription, DNA-dependent; LOCATED IN: nucleus; EXPRESSED IN: 22 plant structures; EXPRESSED DURING: 13 growth stages; CONTAINS InterPro DOMAIN/s: DNA-binding, integrase-type (InterPro:IPR016177), Pathogenesis-re…	T
TCONS_00018692	Glyma02g33090	Glyma02g33090.N2	17	Early Maturation	j	AT2G41710 ; AT3G54320	NO ; NO	NO ; NO	NO ; NO	NO ; NO	NO ; NO	NO ; NO	NO ; NO	NO ; YES	NO ; NO	Integrase-type DNA-binding superfamily protein ; Integrase-type DNA-binding superfamily protein	; WRINKLED1 encodes transcription factor of the AP2/ERWEBP class. Protein has two plant-specific (AP2/EREB) DNA-binding domains and is involved in the control of storage compound biosynthesis in Arabidopsis. Mutants have wrinkled seed phenotype, due to a defect in the incorporation of sucrose and glucose into triacylglycerols. Transgenic sGsL plants (21-day-old) grown on 6% sucrose for 24 hours h…	-897.5	coding	0.999999	-	D10	3546	2325	280	0	NO NCBI CDD results	-	-	-	coding	2.57602	'27.3.3'	'RNA.regulation of transcription.AP2/EREBP, APETALA2/Ethylene-responsive element binding protein family'	'(at2g41710 : 228.0) Integrase-type DNA-binding superfamily protein; FUNCTIONS IN: DNA binding, sequence-specific DNA binding transcription factor activity; INVOLVED IN: regulation of transcription, DNA-dependent; LOCATED IN: nucleus; EXPRESSED IN: 22 plant structures; EXPRESSED DURING: 13 growth stages; CONTAINS InterPro DOMAIN/s: DNA-binding, integrase-type (InterPro:IPR016177), Pathogenesis-re…	T
TCONS_00191804	Glyma18g35220	Glyma18g35220.2	21	Mid-to-Late Maturation	=	AT2G30840 ; AT2G30830	NO ; NO	NO ; NO	NO ; NO	NO ; NO	NO ; NO	NO ; NO	NO ; NO	NO ; NO	YES ; NO	2-oxoglutarate (2OG) and Fe(II)-dependent oxygenase superfamily protein ; 2-oxoglutarate (2OG) and Fe(II)-dependent oxygenase superfamily protein	encodes a protein whose sequence is similar to 2-oxoglutarate-dependent dioxygenase ; encodes a protein whose sequence is similar to 2-oxoglutarate-dependent dioxygenase	-264.3	coding	1	+	D25,D30,D35	1110	119	300	3	3 Domains	DIOX_N superfamily;2OG-FeII_Oxy superfamily;PLN03176 superfamily	-;C;N	non-haem dioxygenase in morphine synthesis N-terminal; This is the highly conserved N-terminal region of proteins with 2-oxoglutarate/Fe(II)-dependent dioxygenase activity.;2OG-Fe(II) oxygenase superfamily; This family contains members of the 2-oxoglutarate (2OG) and Fe(II)-dependent oxygenase superfamily. This family includes the C-terminal of prolyl 4-hydroxylase alpha subunit. The holoenzyme h…	coding	3.06643	'16.5.1.1.1.13'	'secondary metabolism.sulfur-containing.glucosinolates.synthesis.aliphatic.2-oxoglutarate-dependent dioxygenase'	'(at2g30840 : 323.0) encodes a protein whose sequence is similar to 2-oxoglutarate-dependent dioxygenase; 2-oxoglutarate (2OG) and Fe(II)-dependent oxygenase superfamily protein; CONTAINS InterPro DOMAIN/s: Oxoglutarate/iron-dependent oxygenase (InterPro:IPR005123); BEST Arabidopsis thaliana protein match is: 2-oxoglutarate (2OG) and Fe(II)-dependent oxygenase superfamily protein (TAIR:AT2G30830.…	T	'17.5.1'	'hormone metabolism.ethylene.synthesis-degradation'	'(at2g30840 : 323.0) encodes a protein whose sequence is similar to 2-oxoglutarate-dependent dioxygenase; 2-oxoglutarate (2OG) and Fe(II)-dependent oxygenase superfamily protein; CONTAINS InterPro DOMAIN/s: Oxoglutarate/iron-dependent oxygenase (InterPro:IPR005123); BEST Arabidopsis thaliana protein match is: 2-oxoglutarate (2OG) and Fe(II)-dependent oxygenase superfamily protein (TAIR:AT2G30830.…	T	'21.2'	'redox.ascorbate and glutathione'	'(at2g30840 : 323.0) encodes a protein whose sequence is similar to 2-oxoglutarate-dependent dioxygenase; 2-oxoglutarate (2OG) and Fe(II)-dependent oxygenase superfamily protein; CONTAINS InterPro DOMAIN/s: Oxoglutarate/iron-dependent oxygenase (InterPro:IPR005123); BEST Arabidopsis thaliana protein match is: 2-oxoglutarate (2OG) and Fe(II)-dependent oxygenase superfamily protein (TAIR:AT2G30830.…	T
TCONS_00191805	Glyma18g35220	Glyma18g35220.1	21	Mid-to-Late Maturation	=	AT5G59530 ; AT5G59540	NO ; NO	NO ; NO	NO ; NO	NO ; NO	NO ; NO	NO ; NO	NO ; NO	NO ; NO	NO ; NO	2-oxoglutarate (2OG) and Fe(II)-dependent oxygenase superfamily protein ; 2-oxoglutarate (2OG) and Fe(II)-dependent oxygenase superfamily protein	;	-288	coding	0.99975	+	D35	1620	119	375	3	3 Domains	2OG-FeII_Oxy superfamily;DIOX_N superfamily;PLN03176 superfamily	-;-;N	2OG-Fe(II) oxygenase superfamily; This family contains members of the 2-oxoglutarate (2OG) and Fe(II)-dependent oxygenase superfamily. This family includes the C-terminal of prolyl 4-hydroxylase alpha subunit. The holoenzyme has the activity EC:1.14.11.2 catalyzing the reaction: Procollagen L-proline + 2-oxoglutarate + O2 &lt;=&gt; procollagen trans- 4-hydroxy-L-proline + succinate + CO2. The ful…	coding	4.04084	'16.5.1.1.1.13'	'secondary metabolism.sulfur-containing.glucosinolates.synthesis.aliphatic.2-oxoglutarate-dependent dioxygenase'	'(at5g59540 : 417.0) 2-oxoglutarate (2OG) and Fe(II)-dependent oxygenase superfamily protein; FUNCTIONS IN: oxidoreductase activity; INVOLVED IN: biological_process unknown; LOCATED IN: cellular_component unknown; EXPRESSED IN: 17 plant structures; EXPRESSED DURING: 9 growth stages; CONTAINS InterPro DOMAIN/s: Oxoglutarate/iron-dependent oxygenase (InterPro:IPR005123); BEST Arabidopsis thaliana p…	T	'17.5.1'	'hormone metabolism.ethylene.synthesis-degradation'	'(at5g59540 : 417.0) 2-oxoglutarate (2OG) and Fe(II)-dependent oxygenase superfamily protein; FUNCTIONS IN: oxidoreductase activity; INVOLVED IN: biological_process unknown; LOCATED IN: cellular_component unknown; EXPRESSED IN: 17 plant structures; EXPRESSED DURING: 9 growth stages; CONTAINS InterPro DOMAIN/s: Oxoglutarate/iron-dependent oxygenase (InterPro:IPR005123); BEST Arabidopsis thaliana p…	T	'21.2'	'redox.ascorbate and glutathione'	'(at5g59540 : 417.0) 2-oxoglutarate (2OG) and Fe(II)-dependent oxygenase superfamily protein; FUNCTIONS IN: oxidoreductase activity; INVOLVED IN: biological_process unknown; LOCATED IN: cellular_component unknown; EXPRESSED IN: 17 plant structures; EXPRESSED DURING: 9 growth stages; CONTAINS InterPro DOMAIN/s: Oxoglutarate/iron-dependent oxygenase (InterPro:IPR005123); BEST Arabidopsis thaliana p…	T
TCONS_00150040	Glyma13g44261	Glyma13g44261.1	3	DT	=	AT1G15330 ; AT1G80090	NO ; NO	NO ; NO	NO ; NO	NO ; NO	NO ; NO	NO ; NO	NO ; YES	NO ; NO	NO ; NO	Cystathionine beta-synthase (CBS) protein ; Cystathionine beta-synthase (CBS) family protein	;	-393.2	coding	0.999936	-	D10	1463	16	417	2	2 Domains	CBS_pair superfamily;CBS_pair superfamily	-;-	The CBS domain, named after human CBS, is a small domain originally identified in cystathionine beta-synthase and is subsequently found in a wide range of different proteins. CBS domains usually occur in tandem repeats. They associate to form a so-called Bateman domain or a CBS pair based on crystallographic studies in bacteria. The CBS pair was used as a basis for this cd hierarchy since the hum…	coding	8.7022	'35.1'	'not assigned.no ontology'	'(at1g15330 : 382.0) Cystathionine beta-synthase (CBS) protein; CONTAINS InterPro DOMAIN/s: Cystathionine beta-synthase, core (InterPro:IPR000644); BEST Arabidopsis thaliana protein match is: Cystathionine beta-synthase (CBS) family protein (TAIR:AT1G80090.1); Has 526 Blast hits to 526 proteins in 132 species: Archae - 6; Bacteria - 4; Metazoa - 257; Fungi - 91; Plants - 124; Viruses - 0; Other E…	T
TCONS_00150042	Glyma13g44261	Glyma13g44261.N2	23	Mid-to-Late Maturation	j	AT1G15330 ; AT1G80090	NO ; NO	NO ; NO	NO ; NO	NO ; NO	NO ; NO	NO ; NO	NO ; YES	NO ; NO	NO ; NO	Cystathionine beta-synthase (CBS) protein ; Cystathionine beta-synthase (CBS) family protein	;	-496	coding	0.999952	-	D10,D15,D20,D25	1698	797	235	1	1 Domains	CBS_pair superfamily	-	The CBS domain, named after human CBS, is a small domain originally identified in cystathionine beta-synthase and is subsequently found in a wide range of different proteins. CBS domains usually occur in tandem repeats. They associate to form a so-called Bateman domain or a CBS pair based on crystallographic studies in bacteria. The CBS pair was used as a basis for this cd hierarchy since the hum…	coding	7.59037	'35.1'	'not assigned.no ontology'	'(at1g15330 : 226.0) Cystathionine beta-synthase (CBS) protein; CONTAINS InterPro DOMAIN/s: Cystathionine beta-synthase, core (InterPro:IPR000644); BEST Arabidopsis thaliana protein match is: Cystathionine beta-synthase (CBS) family protein (TAIR:AT1G80090.1); Has 526 Blast hits to 526 proteins in 132 species: Archae - 6; Bacteria - 4; Metazoa - 257; Fungi - 91; Plants - 124; Viruses - 0; Other E…	T
TCONS_00033274	Glyma04g09040	Glyma04g09040.N2	24	DT	j	AT5G11650 ; AT1G73480	NO ; NO	NO ; NO	NO ; NO	NO ; NO	NO ; NO	NO ; NO	NO ; NO	YES ; NO	NO ; NO	alpha/beta-Hydrolases superfamily protein ; alpha/beta-Hydrolases superfamily protein	;	-621.6	coding	0.997012	+	D55	2200	141	251	1	1 Domains	Hydrolase_4 superfamily	-	Putative lysophospholipase; This domain is found in bacteria and eukaryotes and is approximately 110 amino acids in length. It is found in association with pfam00561. Many members are annotated as being lysophospholipases, and others as alpha-beta hydrolase fold-containing proteins.	coding	2.30157	'35.1'	'not assigned.no ontology'	'(at5g11650 : 292.0) alpha/beta-Hydrolases superfamily protein; FUNCTIONS IN: hydrolase activity; LOCATED IN: chloroplast; EXPRESSED IN: 24 plant structures; EXPRESSED DURING: 15 growth stages; BEST Arabidopsis thaliana protein match is: alpha/beta-Hydrolases superfamily protein (TAIR:AT1G73480.1); Has 1807 Blast hits to 1807 proteins in 277 species: Archae - 0; Bacteria - 0; Metazoa - 736; Fungi…	T
TCONS_00033275	Glyma04g09040	Glyma04g09040.1	24	DT	=	AT5G11650 ; AT1G73480	NO ; NO	NO ; NO	NO ; NO	NO ; NO	NO ; NO	NO ; NO	NO ; NO	YES ; NO	NO ; NO	alpha/beta-Hydrolases superfamily protein ; alpha/beta-Hydrolases superfamily protein	;	-383.1	coding	0.999421	+	D55	1613	141	378	1	1 Domains	Hydrolase_4 superfamily	-	Putative lysophospholipase; This domain is found in bacteria and eukaryotes and is approximately 110 amino acids in length. It is found in association with pfam00561. Many members are annotated as being lysophospholipases, and others as alpha-beta hydrolase fold-containing proteins.	coding	3.07598	'35.1'	'not assigned.no ontology'	'(at5g11650 : 532.0) alpha/beta-Hydrolases superfamily protein; FUNCTIONS IN: hydrolase activity; LOCATED IN: chloroplast; EXPRESSED IN: 24 plant structures; EXPRESSED DURING: 15 growth stages; BEST Arabidopsis thaliana protein match is: alpha/beta-Hydrolases superfamily protein (TAIR:AT1G73480.1); Has 1807 Blast hits to 1807 proteins in 277 species: Archae - 0; Bacteria - 0; Metazoa - 736; Fungi…	T
TCONS_00182668	Glyma17g34770	Glyma17g34770.N2	3	DT	j	AT5G26040 ; AT5G63110	NO ; YES	NO ; Chromatin modifiers	NO ; RPD3-LIKE HISTONE DEACETYLASE. HDA6 MUTATIONS SPECIFICALLY INCREASE THE EXPRESSION OF AUXIN-RESPONSIVE TRANSGENES, SUGGESTING A ROLE IN TRANSGENE SILENCING	NO ; NO	NO ; NO	NO ; NO	NO ; NO	NO ; NO	YES ; NO	histone deacetylase 2 ; histone deacetylase 6	Class III RPD3 type protein. Encodes HDA2, a member of the histone deacetylase family proteins. ; RPD3-like histone deacetylase. HDA6 mutations specifically increase the expression of auxin-responsive transgenes, suggesting a role in transgene silencing.	-948.29	coding	0.763813	+	D25,D30	3678	239	234	1	1 Domains	Arginase_HDAC superfamily	C	Arginase-like and histone-like hydrolases; Arginase-like/histone-like hydrolase superfamily includes metal-dependent enzymes that belong to Arginase-like amidino hydrolase family and histone/histone-like deacetylase class I, II, IV family, respectively. These enzymes catalyze hydrolysis of amide bond. Arginases are known to be involved in control of cellular levels of arginine and ornithine, in h…	coding	3.07451	'27.3.55'	'RNA.regulation of transcription.HDA'	'(at5g26040 : 374.0) Class III RPD3 type protein. Encodes HDA2, a member of the histone deacetylase family proteins.; histone deacetylase 2 (HDA2); CONTAINS InterPro DOMAIN/s: Histone deacetylase superfamily (InterPro:IPR000286); BEST Arabidopsis thaliana protein match is: histone deacetylase 6 (TAIR:AT5G63110.1); Has 8459 Blast hits to 8281 proteins in 1419 species: Archae - 213; Bacteria - 3093…	T
TCONS_00182672	Glyma17g34770	Glyma17g34770.1	3	DT	=	AT5G26040 ; AT5G63110	NO ; YES	NO ; Chromatin modifiers	NO ; RPD3-LIKE HISTONE DEACETYLASE. HDA6 MUTATIONS SPECIFICALLY INCREASE THE EXPRESSION OF AUXIN-RESPONSIVE TRANSGENES, SUGGESTING A ROLE IN TRANSGENE SILENCING	NO ; NO	NO ; NO	NO ; NO	NO ; NO	NO ; NO	YES ; NO	histone deacetylase 2 ; histone deacetylase 6	Class III RPD3 type protein. Encodes HDA2, a member of the histone deacetylase family proteins. ; RPD3-like histone deacetylase. HDA6 mutations specifically increase the expression of auxin-responsive transgenes, suggesting a role in transgene silencing.	-304.3	coding	0.999739	+	D25,D35	1569	239	348	1	1 Domains	Arginase_HDAC superfamily	-	Arginase-like and histone-like hydrolases; Arginase-like/histone-like hydrolase superfamily includes metal-dependent enzymes that belong to Arginase-like amidino hydrolase family and histone/histone-like deacetylase class I, II, IV family, respectively. These enzymes catalyze hydrolysis of amide bond. Arginases are known to be involved in control of cellular levels of arginine and ornithine, in h…	coding	3.63877	'27.3.55'	'RNA.regulation of transcription.HDA'	'(at5g26040 : 557.0) Class III RPD3 type protein. Encodes HDA2, a member of the histone deacetylase family proteins.; histone deacetylase 2 (HDA2); CONTAINS InterPro DOMAIN/s: Histone deacetylase superfamily (InterPro:IPR000286); BEST Arabidopsis thaliana protein match is: histone deacetylase 6 (TAIR:AT5G63110.1); Has 8459 Blast hits to 8281 proteins in 1419 species: Archae - 213; Bacteria - 3093…	T
TCONS_00173746	Glyma16g33370	Glyma16g33370.N5	7	DT	j	AT3G55620 ; AT2G39820	YES ; NO	RNA processing and translation ; NO	EUKARYOTIC INITIATION FACOR 6A, EMBRYO DEFECTIVE 1624 (EMB1624); EXPRESSION INHIBITED BY ABA ; NO	NO ; NO	NO ; NO	NO ; NO	NO ; NO	NO ; NO	NO ; NO	Translation initiation factor IF6 ; Translation initiation factor IF6	;	-368	coding	0.999919	+	D55	1283	184	245	1	1 Domains	IF6 superfamily	-	Ribosome anti-association factor IF6 binds the large ribosomal subunit and prevents the two subunits from associating during translation initiation. IF6 comprises a family of translation factors that includes both eukaryotic (eIF6) and archeal (aIF6) members. All members of this family have a conserved pentameric fold referred to as a beta/alpha propeller. The eukaryotic IF6 members have a modera…	coding	5.06145	'29.2.3'	'protein.synthesis.initiation'	'(at3g55620 : 456.0) embryo defective 1624 (emb1624); FUNCTIONS IN: ribosome binding, translation initiation factor activity; INVOLVED IN: translational initiation, embryo development ending in seed dormancy; LOCATED IN: nucleolus; EXPRESSED IN: 24 plant structures; EXPRESSED DURING: 15 growth stages; CONTAINS InterPro DOMAIN/s: Translation initiation factor IF6 (InterPro:IPR002769); BEST Arabido…	T
TCONS_00173747	Glyma16g33370	Glyma16g33370.N6	24	DT	j	AT3G55620 ; AT2G39820	YES ; NO	RNA processing and translation ; NO	EUKARYOTIC INITIATION FACOR 6A, EMBRYO DEFECTIVE 1624 (EMB1624); EXPRESSION INHIBITED BY ABA ; NO	NO ; NO	NO ; NO	NO ; NO	NO ; NO	NO ; NO	NO ; NO	Translation initiation factor IF6 ; Translation initiation factor IF6	;	-366.6	coding	0.999913	+	D55	1296	197	245	1	1 Domains	IF6 superfamily	-	Ribosome anti-association factor IF6 binds the large ribosomal subunit and prevents the two subunits from associating during translation initiation. IF6 comprises a family of translation factors that includes both eukaryotic (eIF6) and archeal (aIF6) members. All members of this family have a conserved pentameric fold referred to as a beta/alpha propeller. The eukaryotic IF6 members have a modera…	coding	5.00207	'29.2.3'	'protein.synthesis.initiation'	'(at3g55620 : 456.0) embryo defective 1624 (emb1624); FUNCTIONS IN: ribosome binding, translation initiation factor activity; INVOLVED IN: translational initiation, embryo development ending in seed dormancy; LOCATED IN: nucleolus; EXPRESSED IN: 24 plant structures; EXPRESSED DURING: 15 growth stages; CONTAINS InterPro DOMAIN/s: Translation initiation factor IF6 (InterPro:IPR002769); BEST Arabido…	T
TCONS_00218455	Glyma20g32550	Glyma20g32550.1	7	DT	=	AT1G04560 ; AT5G46530	NO ; NO	NO ; NO	NO ; NO	NO ; NO	NO ; NO	NO ; NO	YES ; NO	NO ; NO	NO ; NO	AWPM-19-like family protein ; AWPM-19-like family protein	;	-161.9	coding	0.994798	-	D15,D20,D25,D30,D35,D40,D45,D55	953	112	181	1	1 Domains	AWPM-19 superfamily	-	AWPM-19-like family; Members of this family are 19 kDa membrane proteins. The levels of the plant protein AWPM-19 increase dramatically when there is an increase level of abscisic acid. The increase presence of this protein leads to greater tolerance of freezing.	coding	1.52017	'34.99'	'transport.misc'	'(at1g04560 : 219.0) AWPM-19-like family protein; FUNCTIONS IN: molecular_function unknown; INVOLVED IN: biological_process unknown; LOCATED IN: endomembrane system; CONTAINS InterPro DOMAIN/s: AWPM-19-like (InterPro:IPR008390); BEST Arabidopsis thaliana protein match is: AWPM-19-like family protein (TAIR:AT5G46530.1); Has 177 Blast hits to 177 proteins in 19 species: Archae - 0; Bacteria - 0; Me…	T
TCONS_00218456	Glyma20g32550	Glyma20g32550.N2	10	DT	j	AT1G04560 ; AT5G46530	NO ; NO	NO ; NO	NO ; NO	NO ; NO	NO ; NO	NO ; NO	YES ; NO	NO ; NO	NO ; NO	AWPM-19-like family protein ; AWPM-19-like family protein	;	NO_RNAfold	coding	0.888428	-	D30,D35	1325	254	102	1	1 Domains	AWPM-19 superfamily	C	AWPM-19-like family; Members of this family are 19 kDa membrane proteins. The levels of the plant protein AWPM-19 increase dramatically when there is an increase level of abscisic acid. The increase presence of this protein leads to greater tolerance of freezing.	coding	2.40322	'34.99'	'transport.misc'	'(at1g04560 : 153.0) AWPM-19-like family protein; FUNCTIONS IN: molecular_function unknown; INVOLVED IN: biological_process unknown; LOCATED IN: endomembrane system; CONTAINS InterPro DOMAIN/s: AWPM-19-like (InterPro:IPR008390); BEST Arabidopsis thaliana protein match is: AWPM-19-like family protein (TAIR:AT5G46530.1); Has 177 Blast hits to 177 proteins in 19 species: Archae - 0; Bacteria - 0; Me…	T
TCONS_00093023	Glyma09g05260	Glyma09g05260.N2	14	Mid-to-Late Maturation	x	-	-	-	-	-	-	-	-	-	-	-	-	-369.5	noncoding	3.25063e-08	+	D45,D55	1573	335	65	0	NO NCBI CDD results	-	-	-	noncoding	-0.894857	'35.2'	'not assigned.unknown'	' no hits & (original description: Glyma09g05260.N2)'	T
TCONS_00098423	Glyma09g05260	Glyma09g05260.1	14	Mid-to-Late Maturation	=	AT1G28230 ; AT1G30840	NO ; NO	NO ; NO	NO ; NO	NO ; NO	NO ; NO	NO ; NO	NO ; NO	NO ; YES	NO ; NO	purine permease 1 ; purine permease 4	Encodes a transporter that transports purines,cytokinins and other adenine derivatives. Expressed in the leaf hydathodes where it may be involved in re-uptake of cytokinins during guttation. ; Member of a family of proteins related to PUP1, a purine transporter. May be involved in the transport of purine and purine derivatives such as cytokinins, across the plasma membrane.	-338.1	coding	1	-	D45	1206	87	401	2	2 Domains	TPT;EamA superfamily	-;-	Triose-phosphate Transporter family; This family includes transporters with a specificity for triose phosphate.;EamA-like transporter family; This family includes many hypothetical membrane proteins of unknown function. Many of the proteins contain two copies of the aligned region. The family used to be known as DUF6.	coding	3.52219	'34.10'	'transport.nucleotides'	'(at1g30840 : 322.0) Member of a family of proteins related to PUP1, a purine transporter. May be involved in the transport of purine and purine derivatives such as cytokinins, across the plasma membrane.; purine permease 4 (PUP4); CONTAINS InterPro DOMAIN/s: Protein of unknown function DUF6, transmembrane (InterPro:IPR000620), Protein of unknown function DUF250 (InterPro:IPR004853); BEST Arabido…	T
TCONS_00003227	Glyma01g38990	Glyma01g38990.N5	7	DT	j	-	-	-	-	-	-	-	-	-	-	-	-	-188.5	noncoding	0.0860883	+	D40,D45	783	449	58	1	1 Domains	Reticulon superfamily	N	Reticulon; Reticulon, also know as neuroendocrine-specific protein (NSP), is a protein of unknown function which associates with the endoplasmic reticulum. This family represents the C-terminal domain of the three reticulon isoforms and their homologues.	coding	1.81095	'35.2'	'not assigned.unknown'	' no hits & (original description: Glyma01g38990.N5)'	T
TCONS_00003226	Glyma01g38990	Glyma01g38990.N4	10	DT	j	AT3G10915 ; AT2G23640	NO ; NO	NO ; NO	NO ; NO	NO ; NO	NO ; NO	NO ; NO	NO ; YES	NO ; NO	NO ; NO	Reticulon family protein ; Reticulan like protein B13	;	-234.6	coding	0.993973	+	D40	1001	358	161	1	1 Domains	Reticulon superfamily	-	Reticulon; Reticulon, also know as neuroendocrine-specific protein (NSP), is a protein of unknown function which associates with the endoplasmic reticulum. This family represents the C-terminal domain of the three reticulon isoforms and their homologues.	coding	1.20042	'35.1'	'not assigned.no ontology'	'(gnl|cdd|37003 : 98.1) no description available & (gnl|cdd|66169 : 85.3) no description available & (at2g23640 : 83.6) Reticulan like protein B13 (RTNLB13); CONTAINS InterPro DOMAIN/s: Reticulon (InterPro:IPR003388); BEST Arabidopsis thaliana protein match is: Reticulon family protein (TAIR:AT3G10915.3); Has 751 Blast hits to 751 proteins in 54 species: Archae - 0; Bacteria - 0; Metazoa - 324; F…	T
TCONS_00002916	Glyma01g36801	Glyma01g36801.N2	1	Early Maturation	j	AT4G35890 ; AT5G66100	NO ; NO	NO ; NO	NO ; NO	NO ; NO	NO ; NO	NO ; NO	NO ; NO	NO ; NO	NO ; YES	winged-helix DNA-binding transcription factor family protein ; winged-helix DNA-binding transcription factor family protein	;	-940.2	coding	0.999991	+	D25	3380	1339	334	1	1 Domains	LAM superfamily	-	LA motif RNA-binding domain; This domain is found at the N-terminus of La RNA-binding proteins as well as in other related proteins. Typically, the domain co-occurs with an RNA-recognition motif (RRM), and together these domains function to bind primary transcripts of RNA polymerase III in the La autoantigen (Lupus La protein, LARP3, or Sjoegren syndrome type B antigen, SS-B). A variety of La-rel…	coding	2.8128	'35.1'	'not assigned.no ontology'	'(at4g35890 : 141.0) winged-helix DNA-binding transcription factor family protein; LOCATED IN: chloroplast; EXPRESSED IN: 25 plant structures; EXPRESSED DURING: 15 growth stages; CONTAINS InterPro DOMAIN/s: Winged helix-turn-helix transcription repressor DNA-binding (InterPro:IPR011991), RNA-binding protein Lupus La (InterPro:IPR006630); BEST Arabidopsis thaliana protein match is: winged-helix DN…	T
TCONS_00002917	Glyma01g36801	Glyma01g36801.1	22	Early Maturation	=	AT4G35890 ; AT5G66100	NO ; NO	NO ; NO	NO ; NO	NO ; NO	NO ; NO	NO ; NO	NO ; NO	NO ; NO	NO ; YES	winged-helix DNA-binding transcription factor family protein ; winged-helix DNA-binding transcription factor family protein	;	-470.5	coding	0.999865	+	D45	2946	404	501	1	1 Domains	LAM superfamily	-	LA motif RNA-binding domain; This domain is found at the N-terminus of La RNA-binding proteins as well as in other related proteins. Typically, the domain co-occurs with an RNA-recognition motif (RRM), and together these domains function to bind primary transcripts of RNA polymerase III in the La autoantigen (Lupus La protein, LARP3, or Sjoegren syndrome type B antigen, SS-B). A variety of La-rel…	coding	3.73581	'35.1'	'not assigned.no ontology'	'(at4g35890 : 159.0) winged-helix DNA-binding transcription factor family protein; LOCATED IN: chloroplast; EXPRESSED IN: 25 plant structures; EXPRESSED DURING: 15 growth stages; CONTAINS InterPro DOMAIN/s: Winged helix-turn-helix transcription repressor DNA-binding (InterPro:IPR011991), RNA-binding protein Lupus La (InterPro:IPR006630); BEST Arabidopsis thaliana protein match is: winged-helix DN…	T
TCONS_00035220	Glyma04g36410	Glyma04g36410.1	7	DT	=	AT3G57520 ; AT1G55740	NO ; NO	NO ; NO	NO ; NO	NO ; NO	NO ; NO	NO ; NO	NO ; NO	YES ; NO	NO ; NO	seed imbibition 2 ; seed imbibition 1	;	-658.8	coding	1	+	D15,D30,D35,D45,D55	2624	169	749	9	9 Domains	PLN02219;AmyAc_family superfamily;Raffinose_syn;PLN02355;PLN02684;PLN02711;PLN02982;GH36;GalA	-;-;-;-;-;-;-;C;NC	probable galactinol--sucrose galactosyltransferase 2;Alpha amylase catalytic domain family; The Alpha-amylase family comprises the largest family of glycoside hydrolases (GH), with the majority of enzymes acting on starch, glycogen, and related oligo- and polysaccharides. These proteins catalyze the transformation of alpha-1,4 and alpha-1,6 glucosidic linkages with retention of the anomeric cente…	coding	10.061	'3.1.2.2'	'minor CHO metabolism.raffinose family.raffinose synthases.putative'	'(loc_os04g40520.1 : 805.0) no description available & (at3g57520 : 744.0) seed imbibition 2 (SIP2); CONTAINS InterPro DOMAIN/s: Glycoside hydrolase, catalytic core (InterPro:IPR017853), Raffinose synthase (InterPro:IPR008811); BEST Arabidopsis thaliana protein match is: seed imbibition 1 (TAIR:AT1G55740.1); Has 35333 Blast hits to 34131 proteins in 2444 species: Archae - 798; Bacteria - 22429; M…	T
TCONS_00035221	Glyma04g36410	Glyma04g36410.2	7	DT	=	AT3G57520 ; AT1G55740	NO ; NO	NO ; NO	NO ; NO	NO ; NO	NO ; NO	NO ; NO	NO ; NO	YES ; NO	NO ; NO	seed imbibition 2 ; seed imbibition 1	;	-727.3	coding	1	+	D55	2580	169	587	6	6 Domains	PLN02219 superfamily;Raffinose_syn superfamily;PLN02355 superfamily;PLN02684 superfamily;PLN02711 superfamily;PLN02982 superfamily	C;C;C;C;C;NC	probable galactinol--sucrose galactosyltransferase 2;Raffinose synthase or seed inhibition protein Sip1; This family consists of several raffinose synthase proteins, also known as seed inhibition (Sip1) proteins. Raffinose (O-alpha- D-galactopyranosyl- (1--&gt;6)- O-alpha- D-glucopyranosyl-(1&lt;--&gt;2)- O-beta- D-fructofuranoside) is a widespread oligosaccharide in plant seeds and other tissues…	coding	10.2925	'3.1.2.2'	'minor CHO metabolism.raffinose family.raffinose synthases.putative'	'(loc_os04g40520.1 : 716.0) no description available & (at3g57520 : 674.0) seed imbibition 2 (SIP2); CONTAINS InterPro DOMAIN/s: Glycoside hydrolase, catalytic core (InterPro:IPR017853), Raffinose synthase (InterPro:IPR008811); BEST Arabidopsis thaliana protein match is: seed imbibition 1 (TAIR:AT1G55740.1); Has 35333 Blast hits to 34131 proteins in 2444 species: Archae - 798; Bacteria - 22429; M…	T
TCONS_00066041	Glyma07g01660	Glyma07g01660.3	12	Mid-to-Late Maturation	=	AT1G14520 ; AT2G19800	NO ; NO	NO ; NO	NO ; NO	NO ; NO	NO ; NO	NO ; NO	NO ; NO	NO ; YES	YES ; NO	myo-inositol oxygenase 1 ; myo-inositol oxygenase 2	Encodes MIOX1. Belongs to myo-inositol oxygenase gene family. ; Encodes a myo-inositol oxygenase family gene.	-432.94	coding	1	+	D10,D30,D35,D45	1653	394	306	1	1 Domains	DUF706 superfamily	-	Family of unknown function (DUF706); Family of uncharacterized eukaryotic function. Some members have a described putative function, but a common theme is not evident.	coding	5.52637	'3.4.4'	'minor CHO metabolism.myo-inositol.myo inositol oxygenases'	'(at1g14520 : 482.0) Encodes MIOX1. Belongs to myo-inositol oxygenase gene family.; myo-inositol oxygenase 1 (MIOX1); FUNCTIONS IN: inositol oxygenase activity, oxidoreductase activity; INVOLVED IN: syncytium formation; LOCATED IN: cytoplasm; EXPRESSED IN: 6 plant structures; CONTAINS InterPro DOMAIN/s: Protein of unknown function DUF706 (InterPro:IPR007828); BEST Arabidopsis thaliana protein mat…	T
TCONS_00071411	Glyma07g01660	Glyma07g01660.N10	12	Mid-to-Late Maturation	s	-	-	-	-	-	-	-	-	-	-	-	-	-887.8	noncoding	0.02152	-	D25,D30,D35	4130	2734	46	0	NO NCBI CDD results	-	-	-	noncoding	-1.004	'35.2'	'not assigned.unknown'	' no hits & (original description: Glyma07g01660.N10)'	T
TCONS_00052222	Glyma05g37330	Glyma05g37330.N2	5	Mid-to-Late Maturation	j	AT4G11230 ; AT1G64060	NO ; YES	NO ; Secondary messenger, response or metabolism	NO ; ARABIDOPSIS THALIANA RESPIRATORY BURST OXIDASE HOMOLOG F; INTERACTS WITH ATRBOHD GENE TO FINE TUNE THE SPATIAL CONTROL OF ROI PRODUCTION AND HYPERSENSITIVE RESPONSE TO CELL IN AND AROUND INFECTION SITE.	NO ; NO	NO ; NO	NO ; NO	NO ; NO	NO ; NO	NO ; NO	Riboflavin synthase-like superfamily protein ; respiratory burst oxidase protein F	; Interacts with AtrbohD gene to fine tune the spatial control of ROI production and hypersensitive response to cell in and around infection site.	-1228.2	coding	1	-	D55	4208	1523	629	4	4 Domains	FNR_like superfamily;NAD_binding_6 superfamily;FAD_binding_8 superfamily;Ferric_reduct superfamily	-;-;-;-	Ferredoxin reductase (FNR), an FAD and NAD(P) binding protein, was intially identified as a chloroplast reductase activity, catalyzing the electron transfer from reduced iron-sulfur protein ferredoxin to NADP+ as the final step in the electron transport mechanism of photosystem I. FNR transfers electrons from reduced ferredoxin to FAD (forming FADH2 via a semiquinone intermediate) and then transf…	coding	6.38376	'20.1.1'	'stress.biotic.respiratory burst'	'(at1g64060 : 1103.0) Interacts with AtrbohD gene to fine tune the spatial control of ROI production and hypersensitive response to cell in and around infection site.; respiratory burst oxidase protein F (RBOH F); FUNCTIONS IN: NAD(P)H oxidase activity; INVOLVED IN: in 10 processes; LOCATED IN: plasma membrane, integral to plasma membrane; EXPRESSED IN: 22 plant structures; EXPRESSED DURING: 13 g…	T
TCONS_00052221	Glyma05g37330	Glyma05g37330.1	14	Mid-to-Late Maturation	=	AT4G11230 ; AT1G64060	NO ; YES	NO ; Secondary messenger, response or metabolism	NO ; ARABIDOPSIS THALIANA RESPIRATORY BURST OXIDASE HOMOLOG F; INTERACTS WITH ATRBOHD GENE TO FINE TUNE THE SPATIAL CONTROL OF ROI PRODUCTION AND HYPERSENSITIVE RESPONSE TO CELL IN AND AROUND INFECTION SITE.	NO ; NO	NO ; NO	NO ; NO	NO ; NO	NO ; NO	NO ; NO	Riboflavin synthase-like superfamily protein ; respiratory burst oxidase protein F	; Interacts with AtrbohD gene to fine tune the spatial control of ROI production and hypersensitive response to cell in and around infection site.	-887.3	coding	0.999999	-	D55	3989	368	941	8	8 Domains	FNR_like superfamily;EFh superfamily;NAD_binding_6 superfamily;NADPH_Ox superfamily;FAD_binding_8 superfamily;Ferric_reduct superfamily;Cytochrome_b_N superfamily;EFh superfamily	-;N;-;-;-;-;N;-	Ferredoxin reductase (FNR), an FAD and NAD(P) binding protein, was intially identified as a chloroplast reductase activity, catalyzing the electron transfer from reduced iron-sulfur protein ferredoxin to NADP+ as the final step in the electron transport mechanism of photosystem I. FNR transfers electrons from reduced ferredoxin to FAD (forming FADH2 via a semiquinone intermediate) and then transf…	coding	7.65222	'20.1.1'	'stress.biotic.respiratory burst'	'(at1g64060 : 1456.0) Interacts with AtrbohD gene to fine tune the spatial control of ROI production and hypersensitive response to cell in and around infection site.; respiratory burst oxidase protein F (RBOH F); FUNCTIONS IN: NAD(P)H oxidase activity; INVOLVED IN: in 10 processes; LOCATED IN: plasma membrane, integral to plasma membrane; EXPRESSED IN: 22 plant structures; EXPRESSED DURING: 13 g…	T
TCONS_00156111	Glyma14g08630	Glyma14g08630.2	13	Early Maturation	=	AT4G33280 ; AT3G18990	NO ; NO	NO ; NO	NO ; NO	NO ; NO	NO ; NO	NO ; NO	NO ; NO	YES ; NO	NO ; NO	AP2/B3-like transcriptional factor family protein ; AP2/B3-like transcriptional factor family protein	; Required for vernalization. Essential for the complete repression of FLC in vernalized plants. Required for the methylation of histone H3	-380.8	coding	0.999892	-	D15,D25,D30	1808	173	445	2	2 Domains	BfiI_C_EcoRII_N_B3 superfamily;BfiI_C_EcoRII_N_B3 superfamily	-;-	DNA binding domains of BfiI, EcoRII and plant B3 proteins; This family contains the N-terminal DNA binding domain of type IIE restriction endonuclease EcoRII-like proteins, the C-terminal DNA binding domain of type IIS restriction endonuclease BfiI-like proteins and plant-specific B3 proteins. Type II restriction endonucleases are components of restriction modification (RM) systems that protect b…	coding	3.65343	'27.3.41'	'RNA.regulation of transcription.B3 transcription factor family'	'(at4g33280 : 146.0) AP2/B3-like transcriptional factor family protein; FUNCTIONS IN: DNA binding, sequence-specific DNA binding transcription factor activity; INVOLVED IN: regulation of transcription, DNA-dependent; LOCATED IN: vacuole; CONTAINS InterPro DOMAIN/s: Transcriptional factor B3 (InterPro:IPR003340); BEST Arabidopsis thaliana protein match is: AP2/B3-like transcriptional factor family…	T
TCONS_00156106	Glyma14g08630	Glyma14g08630.N3	22	Early Maturation	j	AT4G33280 ; AT3G18990	NO ; NO	NO ; NO	NO ; NO	NO ; NO	NO ; NO	NO ; NO	NO ; NO	YES ; NO	NO ; NO	AP2/B3-like transcriptional factor family protein ; AP2/B3-like transcriptional factor family protein	; Required for vernalization. Essential for the complete repression of FLC in vernalized plants. Required for the methylation of histone H3	-838	coding	0.984556	-	D25,D30,D35	3165	226	233	1	1 Domains	BfiI_C_EcoRII_N_B3 superfamily	-	DNA binding domains of BfiI, EcoRII and plant B3 proteins; This family contains the N-terminal DNA binding domain of type IIE restriction endonuclease EcoRII-like proteins, the C-terminal DNA binding domain of type IIS restriction endonuclease BfiI-like proteins and plant-specific B3 proteins. Type II restriction endonucleases are components of restriction modification (RM) systems that protect b…	coding	2.4679	'27.3.41'	'RNA.regulation of transcription.B3 transcription factor family'	'(at4g33280 : 125.0) AP2/B3-like transcriptional factor family protein; FUNCTIONS IN: DNA binding, sequence-specific DNA binding transcription factor activity; INVOLVED IN: regulation of transcription, DNA-dependent; LOCATED IN: vacuole; CONTAINS InterPro DOMAIN/s: Transcriptional factor B3 (InterPro:IPR003340); BEST Arabidopsis thaliana protein match is: AP2/B3-like transcriptional factor family…	T
TCONS_00074627	Glyma07g29500	Glyma07g29500.N2	7	DT	j	AT5G66880 ; AT4G33950	YES ; YES	Protein kinases ; Protein kinases	SNF1-RELATED PROTEIN KINASE (SNRK2) WHOSE ACTIVITY IS ACTIVATED BY IONIC (SALT) AND NON-IONIC (MANNITOL) OSMOTIC STRESS. ENZYME INVOLVED IN THE ABA SIGNALING DURING SEED GERMINATION, DORMANCY AND SEEDLING GROWTH. ; OPEN STOMATA 1; CALCIUM-INDEPENDENT ABA-ACTIVATED PROTEIN KINASE, A MEMBER OF SNF1-RELATED PROTEIN KINASES (SNRK2) WHOSE ACTIVITY IS ACTIVATED BY IONIC (SALT) AND NON-IONIC (MANNITOL) …	NO ; NO	NO ; NO	NO ; NO	NO ; NO	NO ; NO	NO ; NO	sucrose nonfermenting 1(SNF1)-related protein kinase 2.3 ; Protein kinase superfamily protein	encodes a member of SNF1-related protein kinases (SnRK2) whose activity is activated by ionic (salt) and non-ionic (mannitol) osmotic stress. Enzyme involved in the ABA signaling during seed germination, dormancy and seedling growth. ; Encodes calcium-independent ABA-activated protein kinase, a member of SNF1-related protein kinases (SnRK2) whose activity is activated by ionic (salt) and non-ioni…	-577.31	coding	1	-	D35,D45,D55	2279	551	271	1	1 Domains	PKc_like superfamily	-	Protein Kinases, catalytic domain; The protein kinase superfamily is mainly composed of the catalytic domains of serine/threonine-specific and tyrosine-specific protein kinases. It also includes RIO kinases, which are atypical serine protein kinases, aminoglycoside phosphotransferases, and choline kinases. These proteins catalyze the transfer of the gamma-phosphoryl group from ATP to hydroxyl gro…	coding	3.29829	'29.4'	'protein.postranslational modification'	'(at4g33950 : 521.0) Encodes calcium-independent ABA-activated protein kinase, a member of SNF1-related protein kinases (SnRK2) whose activity is activated by ionic (salt) and non-ionic (mannitol) osmotic stress. Mutations disrupted ABA induction of stomatal closure as well as ABA inhibition of light-induced stomatal opening. However, regulation of stomatal opening/closing by light or CO(2) is no…	T	'29.4.1'	'protein.postranslational modification.kinase'	'(at4g33950 : 521.0) Encodes calcium-independent ABA-activated protein kinase, a member of SNF1-related protein kinases (SnRK2) whose activity is activated by ionic (salt) and non-ionic (mannitol) osmotic stress. Mutations disrupted ABA induction of stomatal closure as well as ABA inhibition of light-induced stomatal opening. However, regulation of stomatal opening/closing by light or CO(2) is no…	T
TCONS_00074634	Glyma07g29500	Glyma07g29500.1	24	DT	=	AT5G66880 ; AT4G33950	YES ; YES	Protein kinases ; Protein kinases	SNF1-RELATED PROTEIN KINASE (SNRK2) WHOSE ACTIVITY IS ACTIVATED BY IONIC (SALT) AND NON-IONIC (MANNITOL) OSMOTIC STRESS. ENZYME INVOLVED IN THE ABA SIGNALING DURING SEED GERMINATION, DORMANCY AND SEEDLING GROWTH. ; OPEN STOMATA 1; CALCIUM-INDEPENDENT ABA-ACTIVATED PROTEIN KINASE, A MEMBER OF SNF1-RELATED PROTEIN KINASES (SNRK2) WHOSE ACTIVITY IS ACTIVATED BY IONIC (SALT) AND NON-IONIC (MANNITOL) …	NO ; NO	NO ; NO	NO ; NO	NO ; NO	NO ; NO	NO ; NO	sucrose nonfermenting 1(SNF1)-related protein kinase 2.3 ; Protein kinase superfamily protein	encodes a member of SNF1-related protein kinases (SnRK2) whose activity is activated by ionic (salt) and non-ionic (mannitol) osmotic stress. Enzyme involved in the ABA signaling during seed germination, dormancy and seedling growth. ; Encodes calcium-independent ABA-activated protein kinase, a member of SNF1-related protein kinases (SnRK2) whose activity is activated by ionic (salt) and non-ioni…	-315	coding	0.999595	-	D55	2034	551	364	1	1 Domains	PKc_like superfamily	-	Protein Kinases, catalytic domain; The protein kinase superfamily is mainly composed of the catalytic domains of serine/threonine-specific and tyrosine-specific protein kinases. It also includes RIO kinases, which are atypical serine protein kinases, aminoglycoside phosphotransferases, and choline kinases. These proteins catalyze the transfer of the gamma-phosphoryl group from ATP to hydroxyl gro…	coding	4.06211	'29.4'	'protein.postranslational modification'	'(at4g33950 : 615.0) Encodes calcium-independent ABA-activated protein kinase, a member of SNF1-related protein kinases (SnRK2) whose activity is activated by ionic (salt) and non-ionic (mannitol) osmotic stress. Mutations disrupted ABA induction of stomatal closure as well as ABA inhibition of light-induced stomatal opening. However, regulation of stomatal opening/closing by light or CO(2) is no…	T	'29.4.1'	'protein.postranslational modification.kinase'	'(at4g33950 : 615.0) Encodes calcium-independent ABA-activated protein kinase, a member of SNF1-related protein kinases (SnRK2) whose activity is activated by ionic (salt) and non-ionic (mannitol) osmotic stress. Mutations disrupted ABA induction of stomatal closure as well as ABA inhibition of light-induced stomatal opening. However, regulation of stomatal opening/closing by light or CO(2) is no…	T
TCONS_00024103	Glyma03g31381	Glyma03g31381.2	19	DT	=	AT2G26150 ; AT3G22830	NO ; NO	NO ; NO	NO ; NO	NO ; NO	NO ; NO	NO ; NO	NO ; NO	NO ; NO	YES ; NO	heat shock transcription factor A2 ; heat shock transcription factor A6B	member of Heat Stress Transcription Factor (Hsf) family. Involved in response to misfolded protein accumulation in the cytosol. Regulated by alternative splicing and non-sense-mediated decay. ; member of Heat Stress Transcription Factor (Hsf) family	-567.5	coding	1	+	D10,D55	2052	493	386	1	1 Domains	HSF_DNA-bind superfamily	-	HSF-type DNA-binding; HSF-type DNA-binding.	coding	5.04489	'27.3.23'	'RNA.regulation of transcription.HSF,Heat-shock transcription factor family'	'(at3g22830 : 293.0) member of Heat Stress Transcription Factor (Hsf) family; heat shock transcription factor A6B (HSFA6B); FUNCTIONS IN: DNA binding, sequence-specific DNA binding transcription factor activity; INVOLVED IN: regulation of transcription, DNA-dependent; LOCATED IN: nucleus; EXPRESSED IN: root; CONTAINS InterPro DOMAIN/s: Winged helix-turn-helix transcription repressor DNA-binding (…	T
TCONS_00024102	Glyma03g31381	Glyma03g31381.N3	24	DT	j	AT2G26150 ; AT3G22830	NO ; NO	NO ; NO	NO ; NO	NO ; NO	NO ; NO	NO ; NO	NO ; NO	NO ; NO	YES ; NO	heat shock transcription factor A2 ; heat shock transcription factor A6B	member of Heat Stress Transcription Factor (Hsf) family. Involved in response to misfolded protein accumulation in the cytosol. Regulated by alternative splicing and non-sense-mediated decay. ; member of Heat Stress Transcription Factor (Hsf) family	-910.1	coding	0.99409	+	D55	3613	1803	194	0	NO NCBI CDD results	-	-	-	coding	4.22871	'27.3.23'	'RNA.regulation of transcription.HSF,Heat-shock transcription factor family'	'(at3g22830 : 95.1) member of Heat Stress Transcription Factor (Hsf) family; heat shock transcription factor A6B (HSFA6B); FUNCTIONS IN: DNA binding, sequence-specific DNA binding transcription factor activity; INVOLVED IN: regulation of transcription, DNA-dependent; LOCATED IN: nucleus; EXPRESSED IN: root; CONTAINS InterPro DOMAIN/s: Winged helix-turn-helix transcription repressor DNA-binding (I…	T
TCONS_00218788	Glyma20g34300	Glyma20g34300.N2	10	DT	j	AT5G55240 ; AT4G26740	NO ; NO	NO ; NO	NO ; NO	NO ; NO	NO ; NO	NO ; NO	YES ; YES	NO ; YES	NO ; NO	ARABIDOPSIS THALIANA PEROXYGENASE 2 ; seed gene 1	Catalyze hydroperoxide-dependent mono-oxygenation reactions. Require calcium for peroxygenase activity. Probably deeply buried in lipid droplets or microsomes. ; Encodes caleosin, a 27-kDa protein found within seed lipid bodies. Gene is expressed preferentially in the embryo, has similarity to a rice ABA-responsive gene, EFA27. Catalyze hydroperoxide-dependent mono-oxygenation reactions. Require …	NO_RNAfold	coding	0.864928	-	D20,D25,D30,D35	1882	256	92	1	1 Domains	Caleosin superfamily	C	Caleosin related protein; This family contains plant proteins related to caleosin. Caleosins contain calcium-binding domains and have an oleosin-like association with lipid bodies. Caleosins are present at relatively low levels and are mainly bound to microsomal membrane fractions at the early stages of seed development. As the seeds mature, overall levels of caleosins increased dramatically and …	coding	2.3587	'33.99'	'development.unspecified'	'(gnl|cdd|68610 : 105.0) no description available & (loc_os04g43170.1 : 93.6) no description available & (at4g26740 : 87.0) Encodes caleosin, a 27-kDa protein found within seed lipid bodies. Gene is expressed preferentially in the embryo, has similarity to a rice ABA-responsive gene, EFA27. Catalyze hydroperoxide-dependent mono-oxygenation reactions. Require calcium for peroxygenase activity. Pro…	T
TCONS_00218789	Glyma20g34300	Glyma20g34300.N3	10	DT	j	-	-	-	-	-	-	-	-	-	-	-	-	NO_RNAfold	coding	0.923823	-	D20,D25,D30,D35	2021	210	108	1	1 Domains	KdpA superfamily	C	Potassium-transporting ATPase A subunit; Potassium-transporting ATPase A subunit.	coding	1.95358	'35.2'	'not assigned.unknown'	' no hits & (original description: Glyma20g34300.N3)'	T
TCONS_00110194	Glyma10g05670	Glyma10g05670.N6	17	Early Maturation	j	AT2G37080 ; AT3G53350	NO ; NO	NO ; NO	NO ; NO	NO ; NO	NO ; NO	NO ; NO	NO ; NO	NO ; NO	NO ; YES	ROP interactive partner 3 ; ROP interactive partner 4	;	-657.2	coding	1	-	D15	2508	152	626	0	NO NCBI CDD results	-	-	-	coding	10.4446	'31.1'	'cell.organisation'	'(at2g37080 : 289.0) ROP interactive partner 3 (RIP3); LOCATED IN: chloroplast; EXPRESSED IN: 21 plant structures; EXPRESSED DURING: 12 growth stages; BEST Arabidopsis thaliana protein match is: ROP interactive partner 4 (TAIR:AT3G53350.1); Has 147635 Blast hits to 77239 proteins in 3391 species: Archae - 1987; Bacteria - 30902; Metazoa - 62424; Fungi - 12574; Plants - 8109; Viruses - 683; Other …	T
TCONS_00110196	Glyma10g05670	Glyma10g05670.N5	17	Early Maturation	j	AT2G37080 ; AT3G53350	NO ; NO	NO ; NO	NO ; NO	NO ; NO	NO ; NO	NO ; NO	NO ; NO	NO ; NO	NO ; YES	ROP interactive partner 3 ; ROP interactive partner 4	;	-813	coding	1	-	D10	3029	676	625	0	NO NCBI CDD results	-	-	-	coding	10.4483	'31.1'	'cell.organisation'	'(at2g37080 : 288.0) ROP interactive partner 3 (RIP3); LOCATED IN: chloroplast; EXPRESSED IN: 21 plant structures; EXPRESSED DURING: 12 growth stages; BEST Arabidopsis thaliana protein match is: ROP interactive partner 4 (TAIR:AT3G53350.1); Has 147635 Blast hits to 77239 proteins in 3391 species: Archae - 1987; Bacteria - 30902; Metazoa - 62424; Fungi - 12574; Plants - 8109; Viruses - 683; Other …	T
TCONS_00014653	Glyma02g45200	Glyma02g45200.N3	7	DT	j	AT5G43920 ; AT5G08560	NO ; NO	NO ; NO	NO ; NO	NO ; NO	NO ; NO	NO ; NO	NO ; NO	NO ; NO	YES ; NO	transducin family protein / WD-40 repeat family protein ; transducin family protein / WD-40 repeat family protein	;	-582.5	coding	1	+	D55	2198	227	573	2	2 Domains	WD40 superfamily;CTLH superfamily	-;-	WD40 domain, found in a number of eukaryotic proteins that cover a wide variety of functions including adaptor/regulatory modules in signal transduction, pre-mRNA processing and cytoskeleton assembly; typically contains a GH dipeptide 11-24 residues from its N-terminus and the WD dipeptide at its C-terminus and is 40 residues long, hence the name WD40; between GH and WD lies a conserved core; ser…	coding	3.5255	'33.99'	'development.unspecified'	'(loc_os02g19210.1 : 707.0) no description available & (at5g08560 : 702.0) transducin family protein / WD-40 repeat family protein; FUNCTIONS IN: nucleotide binding; LOCATED IN: cellular_component unknown; EXPRESSED IN: 24 plant structures; EXPRESSED DURING: 15 growth stages; CONTAINS InterPro DOMAIN/s: WD40 repeat 2 (InterPro:IPR019782), WD40 repeat, conserved site (InterPro:IPR019775), WD40 rep…	T
TCONS_00014649	Glyma02g45200	Glyma02g45200.N2	24	DT	j	AT5G43920 ; AT5G08560	NO ; NO	NO ; NO	NO ; NO	NO ; NO	NO ; NO	NO ; NO	NO ; NO	NO ; NO	YES ; NO	transducin family protein / WD-40 repeat family protein ; transducin family protein / WD-40 repeat family protein	;	-342.2	coding	0.999989	+	D55	1464	631	259	1	1 Domains	CTLH superfamily	-	C-terminal to LisH motif; Alpha-helical motif of unknown function.	coding	1.96003	'33.99'	'development.unspecified'	'(loc_os02g19210.1 : 275.0) no description available & (at5g08560 : 261.0) transducin family protein / WD-40 repeat family protein; FUNCTIONS IN: nucleotide binding; LOCATED IN: cellular_component unknown; EXPRESSED IN: 24 plant structures; EXPRESSED DURING: 15 growth stages; CONTAINS InterPro DOMAIN/s: WD40 repeat 2 (InterPro:IPR019782), WD40 repeat, conserved site (InterPro:IPR019775), WD40 rep…	T
TCONS_00144543	Glyma13g11570	Glyma13g11570.3	4	Mid-to-Late Maturation	=	AT3G61460 ; AT2G04240	NO ; YES	NO ; Unknown functions	NO ; XERICO; SMALL PROTEIN WITH AN N-TERMINAL TRANS-MEMBRANE DOMAIN AND A RING-H2 ZINC FINGER MOTIF LOCATED AT THE C-TERMINUS. GENE EXPRESSION IS INDUCED BY SALT AND OSMOTIC STRESS. TRANSCRIPS LEVELS ARE INDUCED BY DELLA PROTEINS AND REPRESSED BY GIBBERELLIC ACID. INVOLVED IN ABA METABOLISM.	NO ; NO	NO ; NO	NO ; NO	NO ; NO	NO ; NO	NO ; NO	brassinosteroid-responsive RING-H2 ; RING/U-box superfamily protein	Encodes a novel ring finger protein and forms an N-terminal hydrophobic domain and a C-terminal RING-H2 signature. Expression is down regulated by brassinolide. ; Encodes a small protein with an N-terminal trans-membrane domain and a RING-H2 zinc finger motif located at the C-terminus. Gene expression is induced by salt and osmotic stress. Transcrips levels are induced by DELLA proteins and repre…	-120.5	coding	0.981001	-	D10,D20,D55	1132	256	152	1	1 Domains	RING superfamily	-	RING-finger (Really Interesting New Gene) domain, a specialized type of Zn-finger of 40 to 60 residues that binds two atoms of zinc; defined by the &apos;cross-brace&apos; motif C-X2-C-X(9-39)-C-X(1-3)- H-X(2-3)-(N/C/H)-X2-C-X(4-48)C-X2-C; probably involved in mediating protein-protein interactions; identified in a proteins with a wide range of functions such as viral replication, signal transduc…	coding	1.53898	'29.5.11.4.2'	'protein.degradation.ubiquitin.E3.RING'	'(at2g04240 : 157.0) Encodes a small protein with an N-terminal trans-membrane domain and a RING-H2 zinc finger motif located at the C-terminus. Gene expression is induced by salt and osmotic stress. Transcrips levels are induced by DELLA proteins and repressed by gibberellic acid. Involved in ABA metabolism.; XERICO; CONTAINS InterPro DOMAIN/s: Zinc finger, RING-type (InterPro:IPR001841), Zinc f…	T
TCONS_00144544	Glyma13g11570	Glyma13g11570.4	4	Mid-to-Late Maturation	=	AT3G61460 ; AT2G04240	NO ; YES	NO ; Unknown functions	NO ; XERICO; SMALL PROTEIN WITH AN N-TERMINAL TRANS-MEMBRANE DOMAIN AND A RING-H2 ZINC FINGER MOTIF LOCATED AT THE C-TERMINUS. GENE EXPRESSION IS INDUCED BY SALT AND OSMOTIC STRESS. TRANSCRIPS LEVELS ARE INDUCED BY DELLA PROTEINS AND REPRESSED BY GIBBERELLIC ACID. INVOLVED IN ABA METABOLISM.	NO ; NO	NO ; NO	NO ; NO	NO ; NO	NO ; NO	NO ; NO	brassinosteroid-responsive RING-H2 ; RING/U-box superfamily protein	Encodes a novel ring finger protein and forms an N-terminal hydrophobic domain and a C-terminal RING-H2 signature. Expression is down regulated by brassinolide. ; Encodes a small protein with an N-terminal trans-membrane domain and a RING-H2 zinc finger motif located at the C-terminus. Gene expression is induced by salt and osmotic stress. Transcrips levels are induced by DELLA proteins and repre…	-261.3	coding	0.998648	-	D20,D55	1071	195	152	1	1 Domains	RING superfamily	-	RING-finger (Really Interesting New Gene) domain, a specialized type of Zn-finger of 40 to 60 residues that binds two atoms of zinc; defined by the &apos;cross-brace&apos; motif C-X2-C-X(9-39)-C-X(1-3)- H-X(2-3)-(N/C/H)-X2-C-X(4-48)C-X2-C; probably involved in mediating protein-protein interactions; identified in a proteins with a wide range of functions such as viral replication, signal transduc…	coding	1.47716	'29.5.11.4.2'	'protein.degradation.ubiquitin.E3.RING'	'(at2g04240 : 157.0) Encodes a small protein with an N-terminal trans-membrane domain and a RING-H2 zinc finger motif located at the C-terminus. Gene expression is induced by salt and osmotic stress. Transcrips levels are induced by DELLA proteins and repressed by gibberellic acid. Involved in ABA metabolism.; XERICO; CONTAINS InterPro DOMAIN/s: Zinc finger, RING-type (InterPro:IPR001841), Zinc f…	T
TCONS_00087452	Glyma08g14720	Glyma08g14720.N4	4	Mid-to-Late Maturation	j	AT1G77670 ; AT2G22250	NO ; NO	NO ; NO	NO ; NO	NO ; NO	NO ; NO	NO ; NO	NO ; NO	NO ; YES	NO ; NO	Pyridoxal phosphate (PLP)-dependent transferases superfamily protein ; aspartate aminotransferase	; Encodes a prokaryotic-type plastidic aspartate aminotransferase with glutamate/aspartate-prephenate aminotransferase (PAT) activity.	-661.2	coding	0.999997	-	D45,D55	2597	1574	277	2	2 Domains	AAT_I superfamily;PRK09275 superfamily	N;NC	Aspartate aminotransferase (AAT) superfamily (fold type I) of pyridoxal phosphate (PLP)-dependent enzymes. PLP combines with an alpha-amino acid to form a compound called a Schiff base or aldimine intermediate, which depending on the reaction, is the substrate in four kinds of reactions (1) transamination (movement of amino groups), (2) racemization (redistribution of enantiomers), (3) decarboxyl…	coding	5.19442	'13.1.1.2.1'	'amino acid metabolism.synthesis.central amino acid metabolism.aspartate.aspartate aminotransferase'	'(loc_os01g65090.2 : 407.0) no description available & (at2g22250 : 399.0) Encodes a prokaryotic-type plastidic aspartate aminotransferase with glutamate/aspartate-prephenate aminotransferase (PAT) activity.; aspartate aminotransferase (AAT); FUNCTIONS IN: L-aspartate:2-oxoglutarate aminotransferase activity, transferase activity, transferring nitrogenous groups, pyridoxal phosphate binding, cata…	T
TCONS_00087458	Glyma08g14720	Glyma08g14720.1	13	Early Maturation	=	AT1G77670 ; AT2G22250	NO ; NO	NO ; NO	NO ; NO	NO ; NO	NO ; NO	NO ; NO	NO ; NO	NO ; YES	NO ; NO	Pyridoxal phosphate (PLP)-dependent transferases superfamily protein ; aspartate aminotransferase	; Encodes a prokaryotic-type plastidic aspartate aminotransferase with glutamate/aspartate-prephenate aminotransferase (PAT) activity.	-425	coding	0.999996	-	D55	1794	210	464	4	4 Domains	AAT_I superfamily;PRK09275 superfamily;PRK08637 superfamily;PLN02994 superfamily	-;NC;C;N	Aspartate aminotransferase (AAT) superfamily (fold type I) of pyridoxal phosphate (PLP)-dependent enzymes. PLP combines with an alpha-amino acid to form a compound called a Schiff base or aldimine intermediate, which depending on the reaction, is the substrate in four kinds of reactions (1) transamination (movement of amino groups), (2) racemization (redistribution of enantiomers), (3) decarboxyl…	coding	6.74345	'13.1.1.2.1'	'amino acid metabolism.synthesis.central amino acid metabolism.aspartate.aspartate aminotransferase'	'(loc_os01g65090.1 : 610.0) no description available & (at2g22250 : 605.0) Encodes a prokaryotic-type plastidic aspartate aminotransferase with glutamate/aspartate-prephenate aminotransferase (PAT) activity.; aspartate aminotransferase (AAT); FUNCTIONS IN: L-aspartate:2-oxoglutarate aminotransferase activity, transferase activity, transferring nitrogenous groups, pyridoxal phosphate binding, cata…	T
TCONS_00179953	Glyma17g09720	Glyma17g09720.N4	7	DT	j	AT5G62520 ; AT3G47720	NO ; NO	NO ; NO	NO ; NO	NO ; NO	NO ; NO	NO ; NO	NO ; NO	NO ; NO	YES ; NO	similar to RCD one 5 ; similar to RCD one 4	Encodes a protein with similarity to RCD1 but without the WWE domain. The protein does have a PARP signature upstream of the C-terminal protein interaction domain. The PARP signature may bind NAD+ and attach the ADP-ribose-moiety from NAD+ to the target molecule. Its presence suggests a role for the protein in ADP ribosylation. Up-regulated by NaCl. SRO5 and P5CDH (an overlapping gene in the anti…	-476.4	coding	0.999975	+	D55	1704	254	303	1	1 Domains	RST superfamily	-	RCD1-SRO-TAF4 (RST) plant domain; This domain is found in plant RCD1, SRO and TAF4 proteins, hence its name of RST. It is required for interaction with multiple plant transcription factors. Radical-Induced Cell Death1 (RCD1) is an important regulator of stress and hormonal and developmental responses in Arabidopsis thaliana, as is its closest homologue, SRO1 - Similar To RCD-One1. TBP-Associated …	coding	2.48636	'20.2.3'	'stress.abiotic.drought/salt'	'(at5g62520 : 203.0) Encodes a protein with similarity to RCD1 but without the WWE domain. The protein does have a PARP signature upstream of the C-terminal protein interaction domain. The PARP signature may bind NAD+ and attach the ADP-ribose-moiety from NAD+ to the target molecule. Its presence suggests a role for the protein in ADP ribosylation. Up-regulated by NaCl. SRO5 and P5CDH (an overlap…	T
TCONS_00179952	Glyma17g09720	Glyma17g09720.N3	24	DT	j	AT5G62520 ; AT3G47720	NO ; NO	NO ; NO	NO ; NO	NO ; NO	NO ; NO	NO ; NO	NO ; NO	NO ; NO	YES ; NO	similar to RCD one 5 ; similar to RCD one 4	Encodes a protein with similarity to RCD1 but without the WWE domain. The protein does have a PARP signature upstream of the C-terminal protein interaction domain. The PARP signature may bind NAD+ and attach the ADP-ribose-moiety from NAD+ to the target molecule. Its presence suggests a role for the protein in ADP ribosylation. Up-regulated by NaCl. SRO5 and P5CDH (an overlapping gene in the anti…	-550.1	coding	0.999996	+	D55	1860	272	328	1	1 Domains	RST superfamily	-	RCD1-SRO-TAF4 (RST) plant domain; This domain is found in plant RCD1, SRO and TAF4 proteins, hence its name of RST. It is required for interaction with multiple plant transcription factors. Radical-Induced Cell Death1 (RCD1) is an important regulator of stress and hormonal and developmental responses in Arabidopsis thaliana, as is its closest homologue, SRO1 - Similar To RCD-One1. TBP-Associated …	coding	2.6756	'20.2.3'	'stress.abiotic.drought/salt'	'(at5g62520 : 202.0) Encodes a protein with similarity to RCD1 but without the WWE domain. The protein does have a PARP signature upstream of the C-terminal protein interaction domain. The PARP signature may bind NAD+ and attach the ADP-ribose-moiety from NAD+ to the target molecule. Its presence suggests a role for the protein in ADP ribosylation. Up-regulated by NaCl. SRO5 and P5CDH (an overlap…	T
TCONS_00182386	Glyma17g33480	Glyma17g33480.1	15	DT	=	AT1G48270	YES	Receptor-like	SIMILAR TO G-PROTEIN-COUPLED RECEPTOR WITH 7 TRANSMEMBRANE REGIONS.	NO	NO	NO	NO	NO	NO	G-protein-coupled receptor 1	encodes a protein similar to G-coupled receptor with 7 transmembrane regions. Overexpression studies suggest this gene is involved in dormancy and flowering. Reduction of expression results in decreased sensitivity to cytokinin.	-268.4	coding	1	+	D25,D40,D55	1483	186	318	1	1 Domains	Dicty_CAR	NC	Slime mold cyclic AMP receptor; This family consists of cyclic AMP receptor (CAR) proteins from slime molds. CAR proteins are responsible for controlling development in Dictyostelium discoideum.	coding	3.32234	'30.5'	'signalling.G-proteins'	'(at1g48270 : 413.0) encodes a protein similar to G-coupled receptor with 7 transmembrane regions. Overexpression studies suggest this gene is involved in dormancy and flowering. Reduction of expression results in decreased sensitivity to cytokinin.; G-protein-coupled receptor 1 (GCR1); FUNCTIONS IN: G-protein coupled receptor activity; INVOLVED IN: in 7 processes; LOCATED IN: plasma membrane; EX…	T
TCONS_00182382	Glyma17g33480	Glyma17g33480.N3	23	Mid-to-Late Maturation	j	AT1G48270	YES	Receptor-like	SIMILAR TO G-PROTEIN-COUPLED RECEPTOR WITH 7 TRANSMEMBRANE REGIONS.	NO	NO	NO	NO	NO	NO	G-protein-coupled receptor 1	encodes a protein similar to G-coupled receptor with 7 transmembrane regions. Overexpression studies suggest this gene is involved in dormancy and flowering. Reduction of expression results in decreased sensitivity to cytokinin.	-675.9	coding	0.999054	+	D25	2726	126	285	0	NO NCBI CDD results	-	-	-	coding	2.79033	'30.5'	'signalling.G-proteins'	'(at1g48270 : 445.0) encodes a protein similar to G-coupled receptor with 7 transmembrane regions. Overexpression studies suggest this gene is involved in dormancy and flowering. Reduction of expression results in decreased sensitivity to cytokinin.; G-protein-coupled receptor 1 (GCR1); FUNCTIONS IN: G-protein coupled receptor activity; INVOLVED IN: in 7 processes; LOCATED IN: plasma membrane; EX…	T
TCONS_00103781	Glyma10g03950	Glyma10g03950.1	7	DT	=	AT4G16430 ; AT2G46510	NO ; YES	NO ; Transcription regulation	NO ; ABA-INDUCIBLE BHLH-TYPE TRANSCRIPTION FACTOR	NO ; NO	NO ; NO	NO ; NO	NO ; NO	NO ; NO	NO ; NO	basic helix-loop-helix (bHLH) DNA-binding superfamily protein ; ABA-inducible BHLH-type transcription factor	; Encodes a nuclear localized BLH domain containing transcriptional activator involved in response to ABA. Overexpression confers enhanced ABA responsiveness while loss of function mutants are ABA sensitive.	-466.5	coding	0.999932	+	D55	2250	428	504	3	3 Domains	HLH superfamily;bHLH-MYC_N superfamily;ACT superfamily	-;-;-	Helix-loop-helix domain, found in specific DNA- binding proteins that act as transcription factors; 60-100 amino acids long. A DNA-binding basic region is followed by two alpha-helices separated by a variable loop region; HLH forms homo- and heterodimers, dimerization creates a parallel, left-handed, four helix bundle; the basic region N-terminal to the first amphipathic helix mediates high-affin…	coding	5.69082	'27.3.6'	'RNA.regulation of transcription.bHLH,Basic Helix-Loop-Helix family'	'(at4g16430 : 436.0) basic helix-loop-helix (bHLH) DNA-binding superfamily protein; FUNCTIONS IN: DNA binding, sequence-specific DNA binding transcription factor activity; INVOLVED IN: regulation of transcription; LOCATED IN: nucleus; EXPRESSED IN: 22 plant structures; EXPRESSED DURING: 13 growth stages; CONTAINS InterPro DOMAIN/s: Helix-loop-helix DNA-binding domain (InterPro:IPR001092), Helix-l…	T
TCONS_00103780	Glyma10g03950	Glyma10g03950.2	15	DT	=	AT4G16430 ; AT2G46510	NO ; YES	NO ; Transcription regulation	NO ; ABA-INDUCIBLE BHLH-TYPE TRANSCRIPTION FACTOR	NO ; NO	NO ; NO	NO ; NO	NO ; NO	NO ; NO	NO ; NO	basic helix-loop-helix (bHLH) DNA-binding superfamily protein ; ABA-inducible BHLH-type transcription factor	; Encodes a nuclear localized BLH domain containing transcriptional activator involved in response to ABA. Overexpression confers enhanced ABA responsiveness while loss of function mutants are ABA sensitive.	-627.9	coding	1	+	D45,D55	2209	387	504	3	3 Domains	HLH superfamily;bHLH-MYC_N superfamily;ACT superfamily	-;-;-	Helix-loop-helix domain, found in specific DNA- binding proteins that act as transcription factors; 60-100 amino acids long. A DNA-binding basic region is followed by two alpha-helices separated by a variable loop region; HLH forms homo- and heterodimers, dimerization creates a parallel, left-handed, four helix bundle; the basic region N-terminal to the first amphipathic helix mediates high-affin…	coding	5.69368	'27.3.6'	'RNA.regulation of transcription.bHLH,Basic Helix-Loop-Helix family'	'(at4g16430 : 436.0) basic helix-loop-helix (bHLH) DNA-binding superfamily protein; FUNCTIONS IN: DNA binding, sequence-specific DNA binding transcription factor activity; INVOLVED IN: regulation of transcription; LOCATED IN: nucleus; EXPRESSED IN: 22 plant structures; EXPRESSED DURING: 13 growth stages; CONTAINS InterPro DOMAIN/s: Helix-loop-helix DNA-binding domain (InterPro:IPR001092), Helix-l…	T
TCONS_00001131	Glyma01g07390	Glyma01g07390.1	13	Early Maturation	=	AT1G13740 ; AT1G69260	YES ; YES	Unknown functions ; Unknown functions	ABI FIVE BINDING PROTEIN 2; MEMBER OF A SMALL PLANT-SPECIFIC GENE FAMILY WHOSE MEMBERS INTERACT WITH ABI5 AND APPEAR TO BE INVOLVED IN MEDIATING REPRESSION OF ABA RESPONSE ; ABI FIVE BINDING PROTEIN 1; MEMBER OF A SMALL PLANT-SPECIFIC GENE FAMILY WHOSE MEMBERS INTERACT WITH ABI5 AND APPEAR TO BE INVOLVED IN MEDIATING REPRESSION OF ABA RESPONSE; DUF1675	NO ; NO	NO ; NO	NO ; NO	NO ; NO	NO ; NO	NO ; NO	ABI five binding protein 2 ; ABI five binding protein	Encodes a member of a small plant-specific gene family whose members interact with ABI5 and appear to be involved in mediating stress responses. AFP2 mutants affect a number of ABA mediated processes such as germination and response to osmotic and sugar stress. AFP2 nuclear localization is stress dependent. ;	-420.2	coding	0.999383	+	D25,D30,D55	2096	501	407	1	1 Domains	DUF1675 superfamily	-	Protein of unknown function (DUF1675); The members of this family are sequences derived from hypothetical plant proteins of unknown function. One member of this family is annotated as a putative RNA-binding protein, but no evidence was found to support this.	coding	4.03781	'35.2'	'not assigned.unknown'	'(gnl|cdd|71335 : 229.0) no description available & (at1g13740 : 138.0) Encodes a member of a small plant-specific gene family whose members interact with ABI5 and appear to be involved in mediating stress responses. AFP2 mutants affect a number of ABA mediated processes such as germination and response to osmotic and sugar stress. AFP2 nuclear localization is stress dependent.; ABI five binding …	T
TCONS_00001130	Glyma01g07390	Glyma01g07390.N3	16	Up in Early Maturation & DT	j	-	-	-	-	-	-	-	-	-	-	-	-	-439	noncoding	0.0522141	+	D55	1327	1183	40	0	NO NCBI CDD results	-	-	-	coding	1.81751	'35.2'	'not assigned.unknown'	' no hits & (original description: Glyma01g07390.N3)'	T
TCONS_00065360	Glyma06g47120	Glyma06g47120.N4	2	Mid-to-Late Maturation	j	-	-	-	-	-	-	-	-	-	-	-	-	-264.5	noncoding	4.73011e-08	-	D10,D20,D45	1193	387	38	0	NO NCBI CDD results	-	-	-	noncoding	-0.363872	'35.2'	'not assigned.unknown'	' no hits & (original description: Glyma06g47120.N4)'	T
TCONS_00065366	Glyma06g47120	Glyma06g47120.N5	2	Mid-to-Late Maturation	j	AT5G13750 ; AT5G13740	NO ; NO	NO ; NO	NO ; NO	NO ; NO	NO ; NO	NO ; NO	NO ; NO	YES ; NO	NO ; NO	zinc induced facilitator-like 1 ; zinc induced facilitator 1	; Encodes ZIF1 (ZINC-INDUCED FACILITATOR1), a member of the Major Facilitator Superfamily (MFS) of membrane proteins which are found in all organisms and transport a wide range of small, organic molecules. Involved in a mechanism of Zn sequestration, possibly by transport of a Zn ligand or Zn-ligand complex into vacuoles.	-771.5	coding	1	-	D10,D20	3095	296	400	1	1 Domains	MFS superfamily	C	The Major Facilitator Superfamily (MFS) is a large and diverse group of secondary transporters that includes uniporters, symporters, and antiporters. MFS proteins facilitate the transport across cytoplasmic or internal membranes of a variety of substrates including ions, sugar phosphates, drugs, neurotransmitters, nucleosides, amino acids, and peptides. They do so using the electrochemical potent…	coding	5.0268	'34.2'	'transport.sugars'	'(at5g13750 : 374.0) zinc induced facilitator-like 1 (ZIFL1); FUNCTIONS IN: tetracycline:hydrogen antiporter activity; INVOLVED IN: response to karrikin; LOCATED IN: integral to membrane; EXPRESSED IN: 24 plant structures; EXPRESSED DURING: 15 growth stages; CONTAINS InterPro DOMAIN/s: Major facilitator superfamily (InterPro:IPR020846), Tetracycline resistance protein, TetA (InterPro:IPR001958), …	T	'34.16'	'transport.ABC transporters and multidrug resistance systems'	'(at5g13750 : 374.0) zinc induced facilitator-like 1 (ZIFL1); FUNCTIONS IN: tetracycline:hydrogen antiporter activity; INVOLVED IN: response to karrikin; LOCATED IN: integral to membrane; EXPRESSED IN: 24 plant structures; EXPRESSED DURING: 15 growth stages; CONTAINS InterPro DOMAIN/s: Major facilitator superfamily (InterPro:IPR020846), Tetracycline resistance protein, TetA (InterPro:IPR001958), …	T	'34.99'	'transport.misc'	'(at5g13750 : 374.0) zinc induced facilitator-like 1 (ZIFL1); FUNCTIONS IN: tetracycline:hydrogen antiporter activity; INVOLVED IN: response to karrikin; LOCATED IN: integral to membrane; EXPRESSED IN: 24 plant structures; EXPRESSED DURING: 15 growth stages; CONTAINS InterPro DOMAIN/s: Major facilitator superfamily (InterPro:IPR020846), Tetracycline resistance protein, TetA (InterPro:IPR001958), …	T
TCONS_00120516	Glyma11g36980	Glyma11g36980.4	1	Early Maturation	=	AT5G43270 ; AT1G27370	NO ; NO	NO ; NO	NO ; NO	NO ; NO	NO ; NO	NO ; NO	NO ; NO	NO ; NO	NO ; YES	squamosa promoter binding protein-like 2 ; squamosa promoter binding protein-like 10	member of the SPL (squamosa-promoter binding protein-like) gene family, a novel gene family encoding DNA binding proteins and putative transcription factors. In conjunction with SPL10 and SPL11, SPL2 redundantly controls proper development of lateral organs in association with shoot maturation in the reproductive phase. ; In conjunction with SPL11 and SPL2, SPL10 redundantly controls proper devel…	-1063.6	coding	1	+	D15,D20,D25,D30,D35	4326	2611	443	1	1 Domains	SBP superfamily	-	SBP domain; SBP domains (for SQUAMOSA-pROMOTER BINDING PROTEIN) are found in plant proteins. It is a sequence specific DNA-binding domain. Members of family probably function as transcription factors involved in the control of early flower development. The domain contains 10 conserved cysteine and histidine residues that probably are zinc ligands.	coding	3.21088	'33.3'	'development.squamosa promoter binding like (SPL)'	'(loc_os06g49010.6 : 193.0) no description available & (at5g43270 : 191.0) member of the SPL (squamosa-promoter binding protein-like) gene family, a novel gene family encoding DNA binding proteins and putative transcription factors. In conjunction with SPL10 and SPL11, SPL2 redundantly controls proper development of lateral organs in association with shoot maturation in the reproductive phase.; s…	T
TCONS_00125819	Glyma11g36980	Glyma11g36980.N7	1	Early Maturation	s	-	-	-	-	-	-	-	-	-	-	-	-	-1373.9	coding	0.991656	-	D25,D35	5868	4754	68	0	NO NCBI CDD results	-	-	-	noncoding	-0.925502	'35.2'	'not assigned.unknown'	' no hits & (original description: Glyma11g36980.N7)'	T
TCONS_00127409	Glyma12g05490	Glyma12g05490.N3	15	DT	j	AT2G43410 ; AT4G12640	NO ; NO	NO ; NO	NO ; NO	NO ; NO	NO ; NO	NO ; NO	NO ; NO	NO ; NO	NO ; YES	RNA binding ; RNA recognition motif (RRM)-containing protein	FPA is a gene that regulates flowering time in Arabidopsis via a pathway that is independent of daylength (the autonomous pathway). Mutations in FPA result in extremely delayed flowering. Double mutants with FCA have reduced fertility and single/double mutants have defects in siRNA mediated chromatin silencing. ;	-1492.1	coding	1	+	D35,D55	5727	224	1033	4	4 Domains	RRM_SF superfamily;RRM_SF superfamily;RRM_SF superfamily;SPOC superfamily	-;-;-;-	RNA recognition motif (RRM) superfamily; RRM, also known as RBD (RNA binding domain) or RNP (ribonucleoprotein domain), is a highly abundant domain in eukaryotes found in proteins involved in post-transcriptional gene expression processes including mRNA and rRNA processing, RNA export, and RNA stability. This domain is 90 amino acids in length and consists of a four-stranded beta-sheet packed aga…	coding	11.2043	'27.4'	'RNA.RNA binding'	'(at2g43410 : 516.0) FPA is a gene that regulates flowering time in Arabidopsis via a pathway that is independent of daylength (the autonomous pathway). Mutations in FPA result in extremely delayed flowering. Double mutants with FCA have reduced fertility and single/double mutants have defects in siRNA mediated chromatin silencing.; FPA; CONTAINS InterPro DOMAIN/s: Spen paralogue and orthologue S…	T
TCONS_00127412	Glyma12g05490	Glyma12g05490.2	17	Early Maturation	=	AT2G43410 ; AT4G12640	NO ; NO	NO ; NO	NO ; NO	NO ; NO	NO ; NO	NO ; NO	NO ; NO	NO ; NO	NO ; YES	RNA binding ; RNA recognition motif (RRM)-containing protein	FPA is a gene that regulates flowering time in Arabidopsis via a pathway that is independent of daylength (the autonomous pathway). Mutations in FPA result in extremely delayed flowering. Double mutants with FCA have reduced fertility and single/double mutants have defects in siRNA mediated chromatin silencing. ;	-880.9	coding	1	+	D15	3797	224	1033	4	4 Domains	RRM_SF superfamily;RRM_SF superfamily;RRM_SF superfamily;SPOC superfamily	-;-;-;-	RNA recognition motif (RRM) superfamily; RRM, also known as RBD (RNA binding domain) or RNP (ribonucleoprotein domain), is a highly abundant domain in eukaryotes found in proteins involved in post-transcriptional gene expression processes including mRNA and rRNA processing, RNA export, and RNA stability. This domain is 90 amino acids in length and consists of a four-stranded beta-sheet packed aga…	coding	11.2156	'27.4'	'RNA.RNA binding'	'(at2g43410 : 516.0) FPA is a gene that regulates flowering time in Arabidopsis via a pathway that is independent of daylength (the autonomous pathway). Mutations in FPA result in extremely delayed flowering. Double mutants with FCA have reduced fertility and single/double mutants have defects in siRNA mediated chromatin silencing.; FPA; CONTAINS InterPro DOMAIN/s: Spen paralogue and orthologue S…	T
TCONS_00143523	Glyma13g03853	Glyma13g03853.N4	2	Mid-to-Late Maturation	j	AT3G12203 ; AT3G12220	NO ; NO	NO ; NO	NO ; NO	NO ; NO	NO ; NO	NO ; NO	YES ; NO	YES ; NO	NO ; NO	serine carboxypeptidase-like 17 ; serine carboxypeptidase-like 16	;	-599.8	coding	0.998654	-	D55	2694	2271	140	1	1 Domains	Peptidase_S10 superfamily	N	Serine carboxypeptidase; Serine carboxypeptidase.	coding	1.56344	'29.5'	'protein.degradation'	'(loc_os03g52080.1 : 99.8) no description available & (gnl|cdd|36496 : 97.3) no description available & (gnl|cdd|84781 : 94.6) no description available & (at3g12203 : 92.0) serine carboxypeptidase-like 17 (scpl17); FUNCTIONS IN: serine-type carboxypeptidase activity; INVOLVED IN: proteolysis; LOCATED IN: endomembrane system; CONTAINS InterPro DOMAIN/s: Peptidase S10, serine carboxypeptidase (Inte…	T	'29.5.5'	'protein.degradation.serine protease'	'(loc_os03g52080.1 : 99.8) no description available & (gnl|cdd|36496 : 97.3) no description available & (gnl|cdd|84781 : 94.6) no description available & (at3g12203 : 92.0) serine carboxypeptidase-like 17 (scpl17); FUNCTIONS IN: serine-type carboxypeptidase activity; INVOLVED IN: proteolysis; LOCATED IN: endomembrane system; CONTAINS InterPro DOMAIN/s: Peptidase S10, serine carboxypeptidase (Inte…	T
TCONS_00143520	Glyma13g03853	Glyma13g03853.1	13	Early Maturation	=	AT3G12203 ; AT3G12220	NO ; NO	NO ; NO	NO ; NO	NO ; NO	NO ; NO	NO ; NO	YES ; NO	YES ; NO	NO ; NO	serine carboxypeptidase-like 17 ; serine carboxypeptidase-like 16	;	-220.3	coding	1	-	D15	917	302	325	6	6 Domains	Peptidase_S10;Peptidase_S10 superfamily;PLN02213;PLN03016;PLN02209;PTZ00472	N;N;-;N;N;N	Serine carboxypeptidase; Serine carboxypeptidase.;Serine carboxypeptidase; Serine carboxypeptidase.;sinapoylglucose-malate O-sinapoyltransferase/ carboxypeptidase;sinapoylglucose-malate O-sinapoyltransferase;serine carboxypeptidase;serine carboxypeptidase (CBP1); Provisional	coding	1.92053	'29.5'	'protein.degradation'	'(loc_os11g27264.2 : 142.0) no description available & (gnl|cdd|36496 : 134.0) no description available & (at3g12203 : 130.0) serine carboxypeptidase-like 17 (scpl17); FUNCTIONS IN: serine-type carboxypeptidase activity; INVOLVED IN: proteolysis; LOCATED IN: endomembrane system; CONTAINS InterPro DOMAIN/s: Peptidase S10, serine carboxypeptidase (InterPro:IPR001563); BEST Arabidopsis thaliana prot…	T	'29.5.5'	'protein.degradation.serine protease'	'(loc_os11g27264.2 : 142.0) no description available & (gnl|cdd|36496 : 134.0) no description available & (at3g12203 : 130.0) serine carboxypeptidase-like 17 (scpl17); FUNCTIONS IN: serine-type carboxypeptidase activity; INVOLVED IN: proteolysis; LOCATED IN: endomembrane system; CONTAINS InterPro DOMAIN/s: Peptidase S10, serine carboxypeptidase (InterPro:IPR001563); BEST Arabidopsis thaliana prot…	T
TCONS_00041744	Glyma04g42800	Glyma04g42800.1	3	DT	=	AT1G01720 ; AT1G77450	YES ; NO	Transcription regulation ; NO	NAC DOMAIN FACTOR. TRANSCRIPT LEVEL INCREASES IN RESPONSE TO WOUNDING AND ABSCISIC ACID. ATAF1 ATTENTUATES ABA SIGNALING AND SYTHESIS. MUTANTS ARE HYPOSENSITIVE TO ABA. ; NO	NO ; NO	NO ; NO	NO ; NO	NO ; NO	YES ; NO	YES ; NO	NAC (No Apical Meristem) domain transcriptional regulator superfamily protein ; NAC domain containing protein 32	Belongs to a large family of putative transcriptional activators with NAC domain. Transcript level increases in response to wounding and abscisic acid. ATAF1 attentuates ABA signaling and sythesis. Mutants are hyposensitive to ABA. ;	-298	coding	0.999475	-	D10,D25,D40	2879	1376	300	1	1 Domains	NAM superfamily	-	No apical meristem (NAM) protein; This is a family of no apical meristem (NAM) proteins these are plant development proteins. Mutations in NAM result in the failure to develop a shoot apical meristem in petunia embryos. NAM is indicated as having a role in determining positions of meristems and primordial. One member of this family NAP (NAC-like, activated by AP3/PI) is encoded by the target gene…	coding	2.86076	'33.99'	'development.unspecified'	'(at1g01720 : 386.0) Belongs to a large family of putative transcriptional activators with NAC domain. Transcript level increases in response to wounding and abscisic acid. ATAF1 attentuates ABA signaling and sythesis. Mutants are hyposensitive to ABA.; ATAF1; CONTAINS InterPro DOMAIN/s: No apical meristem (NAM) protein (InterPro:IPR003441); BEST Arabidopsis thaliana protein match is: NAC domain …	T
TCONS_00041742	Glyma04g42800	Glyma04g42800.N2	23	Mid-to-Late Maturation	j	AT1G01720 ; AT1G77450	YES ; NO	Transcription regulation ; NO	NAC DOMAIN FACTOR. TRANSCRIPT LEVEL INCREASES IN RESPONSE TO WOUNDING AND ABSCISIC ACID. ATAF1 ATTENTUATES ABA SIGNALING AND SYTHESIS. MUTANTS ARE HYPOSENSITIVE TO ABA. ; NO	NO ; NO	NO ; NO	NO ; NO	NO ; NO	YES ; NO	YES ; NO	NAC (No Apical Meristem) domain transcriptional regulator superfamily protein ; NAC domain containing protein 32	Belongs to a large family of putative transcriptional activators with NAC domain. Transcript level increases in response to wounding and abscisic acid. ATAF1 attentuates ABA signaling and sythesis. Mutants are hyposensitive to ABA. ;	-833.1	coding	0.99981	-	D25	3251	1967	227	0	NO NCBI CDD results	-	-	-	coding	2.75301	'33.99'	'development.unspecified'	'(at1g01720 : 127.0) Belongs to a large family of putative transcriptional activators with NAC domain. Transcript level increases in response to wounding and abscisic acid. ATAF1 attentuates ABA signaling and sythesis. Mutants are hyposensitive to ABA.; ATAF1; CONTAINS InterPro DOMAIN/s: No apical meristem (NAM) protein (InterPro:IPR003441); BEST Arabidopsis thaliana protein match is: NAC domain …	T
TCONS_00093768	Glyma09g14560	Glyma09g14560.N2	5	Mid-to-Late Maturation	j	AT5G63160 ; AT3G48360	NO ; YES	NO ; Transcription regulation	NO ; BTB AND TAZ DOMAIN PROTEIN 2; ESSENTIAL COMPONENT OF THE TAC1-MEDIATED TELOMERASE ACTIVATION PATHWAY. ACTS REDUNDANTLY WITH BT3 AND BT1 DURING FEMALE GAMETOPHYTE DEVELOPMENT AND WITH BT3 DURING MALE GAMETOPHYTE DEVELOPMENT. BT2 ALSO MEDIATES MULTIPLE RESPONSES TO NUTRIENTS, STRESSES, AND HORMONES.	NO ; NO	NO ; NO	NO ; NO	NO ; NO	NO ; NO	NO ; NO	BTB and TAZ domain protein 1 ; BTB and TAZ domain protein 2	BTB and TAZ domain protein. Short-lived nuclear-cytoplasmic protein targeted for degradation by the 26S proteosome pathway. Acts redundantly with BT2 and BT3 during female gametophyte development. ; encodes a protein (BT2) that is an essential component of the TAC1-mediated telomerase activation pathway. Acts redundantly with BT3 and BT1 during female gametophyte development and with BT3 during m…	-556.1	noncoding	0.0698089	+	D20,D25,D55	2464	623	99	1	1 Domains	zf-TAZ superfamily	N	TAZ zinc finger; The TAZ2 domain of CBP binds to other transcription factors such as the p53 tumour suppressor protein, E1A oncoprotein, MyoD, and GATA-1. The zinc coordinating motif that is necessary for binding to target DNA sequences consists of HCCC.	coding	0.28923	'29.5.11.4.5.2'	'protein.degradation.ubiquitin.E3.BTB/POZ Cullin3.BTB/POZ'	'(at5g63160 : 93.6) BTB and TAZ domain protein. Short-lived nuclear-cytoplasmic protein targeted for degradation by the 26S proteosome pathway. Acts redundantly with BT2 and BT3 during female gametophyte development.; BTB and TAZ domain protein 1 (BT1); CONTAINS InterPro DOMAIN/s: BTB/POZ (InterPro:IPR013069), Zinc finger, TAZ-type (InterPro:IPR000197), BTB/POZ fold (InterPro:IPR011333), Kelch re…	T
TCONS_00093772	Glyma09g14560	Glyma09g14560.N3	5	Mid-to-Late Maturation	j	AT5G63160 ; AT3G48360	NO ; YES	NO ; Transcription regulation	NO ; BTB AND TAZ DOMAIN PROTEIN 2; ESSENTIAL COMPONENT OF THE TAC1-MEDIATED TELOMERASE ACTIVATION PATHWAY. ACTS REDUNDANTLY WITH BT3 AND BT1 DURING FEMALE GAMETOPHYTE DEVELOPMENT AND WITH BT3 DURING MALE GAMETOPHYTE DEVELOPMENT. BT2 ALSO MEDIATES MULTIPLE RESPONSES TO NUTRIENTS, STRESSES, AND HORMONES.	NO ; NO	NO ; NO	NO ; NO	NO ; NO	NO ; NO	NO ; NO	BTB and TAZ domain protein 1 ; BTB and TAZ domain protein 2	BTB and TAZ domain protein. Short-lived nuclear-cytoplasmic protein targeted for degradation by the 26S proteosome pathway. Acts redundantly with BT2 and BT3 during female gametophyte development. ; encodes a protein (BT2) that is an essential component of the TAC1-mediated telomerase activation pathway. Acts redundantly with BT3 and BT1 during female gametophyte development and with BT3 during m…	-425	noncoding	0.138073	+	D25	1594	623	90	0	NO NCBI CDD results	-	-	-	coding	0.338609	'29.5.11.4.5.2'	'protein.degradation.ubiquitin.E3.BTB/POZ Cullin3.BTB/POZ'	'(at5g63160 : 93.2) BTB and TAZ domain protein. Short-lived nuclear-cytoplasmic protein targeted for degradation by the 26S proteosome pathway. Acts redundantly with BT2 and BT3 during female gametophyte development.; BTB and TAZ domain protein 1 (BT1); CONTAINS InterPro DOMAIN/s: BTB/POZ (InterPro:IPR013069), Zinc finger, TAZ-type (InterPro:IPR000197), BTB/POZ fold (InterPro:IPR011333), Kelch re…	T
TCONS_00161023	Glyma15g09460	Glyma15g09460.N4	2	Mid-to-Late Maturation	j	AT4G18920 ; AT5G45690	NO ; NO	NO ; NO	NO ; NO	NO ; NO	NO ; NO	NO ; NO	YES ; YES	NO ; NO	NO ; NO	Protein of unknown function (DUF1264) ; Protein of unknown function (DUF1264)	;	-388.2	coding	0.790733	+	D15,D45	1468	117	130	1	1 Domains	DUF1264 superfamily	C	Protein of unknown function (DUF1264); This family contains a number of bacterial and eukaryotic proteins of unknown function that are approximately 200 residues long. Some family members are annotated as putative lipoproteins.	coding	1.49701	'35.2'	'not assigned.unknown'	'(gnl|cdd|70357 : 169.0) no description available & (loc_os01g52830.1 : 141.0) no description available & (at5g45690 : 140.0) Protein of unknown function (DUF1264); FUNCTIONS IN: molecular_function unknown; INVOLVED IN: biological_process unknown; LOCATED IN: cellular_component unknown; EXPRESSED IN: seed, leaf; EXPRESSED DURING: seedling growth; CONTAINS InterPro DOMAIN/s: Protein of unknown fun…	T
TCONS_00161024	Glyma15g09460	Glyma15g09460.N3	2	Mid-to-Late Maturation	j	AT5G45690 ; AT1G29680	NO ; NO	NO ; NO	NO ; NO	NO ; NO	NO ; NO	NO ; NO	YES ; YES	NO ; YES	NO ; NO	Protein of unknown function (DUF1264) ; Protein of unknown function (DUF1264)	;	-256.1	noncoding	0.449036	+	D10,D15,D20,D25,D45	949	571	103	1	1 Domains	DUF1264 superfamily	N	Protein of unknown function (DUF1264); This family contains a number of bacterial and eukaryotic proteins of unknown function that are approximately 200 residues long. Some family members are annotated as putative lipoproteins.	coding	1.91684	'35.2'	'not assigned.unknown'	'(at1g29680 : 92.8) Protein of unknown function (DUF1264); CONTAINS InterPro DOMAIN/s: Protein of unknown function DUF1264 (InterPro:IPR010686); BEST Arabidopsis thaliana protein match is: Protein of unknown function (DUF1264) (TAIR:AT5G45690.1); Has 286 Blast hits to 286 proteins in 122 species: Archae - 0; Bacteria - 120; Metazoa - 0; Fungi - 64; Plants - 100; Viruses - 0; Other Eukaryotes - 2 …	T
TCONS_00161022	Glyma15g09460	Glyma15g09460.N5	14	Mid-to-Late Maturation	j	AT4G18920 ; AT5G45690	NO ; NO	NO ; NO	NO ; NO	NO ; NO	NO ; NO	NO ; NO	YES ; YES	NO ; NO	NO ; NO	Protein of unknown function (DUF1264) ; Protein of unknown function (DUF1264)	;	-243.4	coding	0.844418	+	D45	855	124	117	1	1 Domains	DUF1264 superfamily	C	Protein of unknown function (DUF1264); This family contains a number of bacterial and eukaryotic proteins of unknown function that are approximately 200 residues long. Some family members are annotated as putative lipoproteins.	coding	2.03818	'35.2'	'not assigned.unknown'	'(gnl|cdd|70357 : 173.0) no description available & (at5g45690 : 149.0) Protein of unknown function (DUF1264); FUNCTIONS IN: molecular_function unknown; INVOLVED IN: biological_process unknown; LOCATED IN: cellular_component unknown; EXPRESSED IN: seed, leaf; EXPRESSED DURING: seedling growth; CONTAINS InterPro DOMAIN/s: Protein of unknown function DUF1264 (InterPro:IPR010686); BEST Arabidopsis t…	T
TCONS_00054348	Glyma06g08610	Glyma06g08610.1	13	Early Maturation	=	AT3G24550 ; AT2G18470	NO ; YES	NO ; Receptor-like	NO ; PROLINE-RICH EXTENSIN-LIKE RECEPTOR KINASE 4. FUNCTIONS AT AN EARLY STAGE OF ABA SIGNALLING INHIBITING PRIMARY ROOT CELL ELONGATION BY PERTURBING CA2+ HOMEOSTASIS.	NO ; NO	NO ; NO	NO ; NO	NO ; NO	NO ; NO	NO ; NO	proline extensin-like receptor kinase 1 ; roline-rich extensin-like receptor kinase 4	encodes an ortholog of Brassica napus proline extensin-like receptor kinase. Expression of the brassica gene is induced by wounding and fungal infection. ; Proline-rich extensin-like receptor kinase 4. Functions at an early stage of ABA signalling inhibiting primary root cell elongation by perturbing Ca2+ homeostasis.	-578.2	coding	1	+	D15,D25,D30,D35	2733	361	673	1	1 Domains	PKc_like superfamily	-	Protein Kinases, catalytic domain; The protein kinase superfamily is mainly composed of the catalytic domains of serine/threonine-specific and tyrosine-specific protein kinases. It also includes RIO kinases, which are atypical serine protein kinases, aminoglycoside phosphotransferases, and choline kinases. These proteins catalyze the transfer of the gamma-phosphoryl group from ATP to hydroxyl gro…	coding	5.8334	'30.2.22'	'signalling.receptor kinases.proline extensin like'	'(loc_os05g12680.1 : 451.0) no description available & (at3g24550 : 440.0) encodes an ortholog of Brassica napus proline extensin-like receptor kinase. Expression of the brassica gene is induced by wounding and fungal infection.; proline extensin-like receptor kinase 1 (PERK1); FUNCTIONS IN: protein kinase activity, ATP binding; INVOLVED IN: protein amino acid phosphorylation, response to fungus,…	T
TCONS_00054345	Glyma06g08610	Glyma06g08610.N3	22	Early Maturation	j	AT3G24550 ; AT2G18470	NO ; YES	NO ; Receptor-like	NO ; PROLINE-RICH EXTENSIN-LIKE RECEPTOR KINASE 4. FUNCTIONS AT AN EARLY STAGE OF ABA SIGNALLING INHIBITING PRIMARY ROOT CELL ELONGATION BY PERTURBING CA2+ HOMEOSTASIS.	NO ; NO	NO ; NO	NO ; NO	NO ; NO	NO ; NO	NO ; NO	proline extensin-like receptor kinase 1 ; roline-rich extensin-like receptor kinase 4	encodes an ortholog of Brassica napus proline extensin-like receptor kinase. Expression of the brassica gene is induced by wounding and fungal infection. ; Proline-rich extensin-like receptor kinase 4. Functions at an early stage of ABA signalling inhibiting primary root cell elongation by perturbing Ca2+ homeostasis.	-809.3	coding	1	+	D25	3158	283	445	1	1 Domains	PKc_like superfamily	C	Protein Kinases, catalytic domain; The protein kinase superfamily is mainly composed of the catalytic domains of serine/threonine-specific and tyrosine-specific protein kinases. It also includes RIO kinases, which are atypical serine protein kinases, aminoglycoside phosphotransferases, and choline kinases. These proteins catalyze the transfer of the gamma-phosphoryl group from ATP to hydroxyl gro…	coding	4.61837	'30.2.22'	'signalling.receptor kinases.proline extensin like'	'(loc_os05g12680.1 : 220.0) no description available & (at3g24550 : 216.0) encodes an ortholog of Brassica napus proline extensin-like receptor kinase. Expression of the brassica gene is induced by wounding and fungal infection.; proline extensin-like receptor kinase 1 (PERK1); FUNCTIONS IN: protein kinase activity, ATP binding; INVOLVED IN: protein amino acid phosphorylation, response to fungus,…	T
TCONS_00049742	Glyma05g26430	Glyma05g26430.N3	5	Mid-to-Late Maturation	j	AT4G20040 ; AT4G20050	NO ; NO	NO ; NO	NO ; NO	NO ; NO	NO ; NO	NO ; NO	NO ; NO	NO ; NO	NO ; YES	Pectin lyase-like superfamily protein ; Pectin lyase-like superfamily protein	; Encodes a polygalacturonase that plays a direct role in degrading the pollen mother cell wall during microspore development.	-585	coding	0.994183	-	D25	2211	1242	150	0	NO NCBI CDD results	-	-	-	coding	8.37769	'35.2'	'not assigned.unknown'	'(at4g20040 : 162.0) Pectin lyase-like superfamily protein; FUNCTIONS IN: molecular_function unknown; INVOLVED IN: biological_process unknown; LOCATED IN: endomembrane system; CONTAINS InterPro DOMAIN/s: Pectin lyase fold/virulence factor (InterPro:IPR011050), Parallel beta-helix repeat (InterPro:IPR006626); BEST Arabidopsis thaliana protein match is: Pectin lyase-like superfamily protein (TAIR:A…	T
TCONS_00049744	Glyma05g26430	Glyma05g26430.2	5	Mid-to-Late Maturation	=	AT4G20040 ; AT4G20050	NO ; NO	NO ; NO	NO ; NO	NO ; NO	NO ; NO	NO ; NO	NO ; NO	NO ; NO	NO ; YES	Pectin lyase-like superfamily protein ; Pectin lyase-like superfamily protein	; Encodes a polygalacturonase that plays a direct role in degrading the pollen mother cell wall during microspore development.	-408.6	coding	1	-	D20,D25,D30,D35,D55	1735	144	554	2	2 Domains	Pectate_lyase_3;Pectate_lyase_3 superfamily	-;-	Pectate lyase superfamily protein; This family of proteins possesses a beta helical structure like Pectate lyase. This family is most closely related to glycosyl hydrolase family 28.;Pectate lyase superfamily protein; This family of proteins possesses a beta helical structure like Pectate lyase. This family is most closely related to glycosyl hydrolase family 28.	coding	10.2309	'35.2'	'not assigned.unknown'	'(at4g20040 : 524.0) Pectin lyase-like superfamily protein; FUNCTIONS IN: molecular_function unknown; INVOLVED IN: biological_process unknown; LOCATED IN: endomembrane system; CONTAINS InterPro DOMAIN/s: Pectin lyase fold/virulence factor (InterPro:IPR011050), Parallel beta-helix repeat (InterPro:IPR006626); BEST Arabidopsis thaliana protein match is: Pectin lyase-like superfamily protein (TAIR:A…	T
TCONS_00176198	Glyma16g20490	Glyma16g20490.N3	1	Early Maturation	j	AT4G19230 ; AT5G45340	NO ; NO	NO ; NO	NO ; NO	YES ; YES	Oxidation ; Oxidation	CYTOCHROME P450, FAMILY 707, SUBFAMILY A, POLYPEPTIDE 1; PROTEIN WITH ABA 8'-HYDROXYLASE ACTIVITY, INVOLVED IN ABA CATABOLISM. ; CYTOCHROME P450, FAMILY 707, SUBFAMILY A, POLYPEPTIDE 3; PROTEIN WITH ABA 8'-HYDROXYLASE ACTIVITY, INVOLVED IN ABA CATABOLISM.	NO ; NO	NO ; NO	YES ; YES	cytochrome P450, family 707, subfamily A, polypeptide 1 ; cytochrome P450, family 707, subfamily A, polypeptide 3	Encodes a protein with ABA 8'-hydroxylase activity, involved in ABA catabolism. Member of the CYP707A gene family. CYP707A1 appears to play an important role in determining the ABA levels in dry seeds. Gene involved in postgermination growth. Overexpression of CYP707A1 leads to a decrease in ABA levels and a reduction in after-ripening period to break dormancy. ; Encodes a protein with ABA 8'-hyd…	-464	coding	0.999723	-	D15,D20	1744	147	247	2	2 Domains	p450 superfamily;PLN02426 superfamily	C;NC	Cytochrome P450; Cytochrome P450s are haem-thiolate proteins involved in the oxidative degradation of various compounds. They are particularly well known for their role in the degradation of environmental toxins and mutagens. They can be divided into 4 classes, according to the method by which electrons from NAD(P)H are delivered to the catalytic site. Sequence conservation is relatively low with…	coding	4.11452	'17.1.1.2.1'	'hormone metabolism.abscisic acid.synthesis-degradation.degradation.8-hydroxylase'	'(at4g19230 : 388.0) Encodes a protein with ABA 8'-hydroxylase activity, involved in ABA catabolism. Member of the CYP707A gene family. CYP707A1 appears to play an important role in determining the ABA levels in dry seeds. Gene involved in postgermination growth. Overexpression of CYP707A1 leads to a decrease in ABA levels and a reduction in after-ripening period to break dormancy.; "cytochrome P…	T	'26.10'	'misc.cytochrome P450'	'(at4g19230 : 388.0) Encodes a protein with ABA 8'-hydroxylase activity, involved in ABA catabolism. Member of the CYP707A gene family. CYP707A1 appears to play an important role in determining the ABA levels in dry seeds. Gene involved in postgermination growth. Overexpression of CYP707A1 leads to a decrease in ABA levels and a reduction in after-ripening period to break dormancy.; "cytochrome P…	T
TCONS_00176199	Glyma16g20490	Glyma16g20490.N4	24	DT	j	AT4G19230 ; AT5G45340	NO ; NO	NO ; NO	NO ; NO	YES ; YES	Oxidation ; Oxidation	CYTOCHROME P450, FAMILY 707, SUBFAMILY A, POLYPEPTIDE 1; PROTEIN WITH ABA 8'-HYDROXYLASE ACTIVITY, INVOLVED IN ABA CATABOLISM. ; CYTOCHROME P450, FAMILY 707, SUBFAMILY A, POLYPEPTIDE 3; PROTEIN WITH ABA 8'-HYDROXYLASE ACTIVITY, INVOLVED IN ABA CATABOLISM.	NO ; NO	NO ; NO	YES ; YES	cytochrome P450, family 707, subfamily A, polypeptide 1 ; cytochrome P450, family 707, subfamily A, polypeptide 3	Encodes a protein with ABA 8'-hydroxylase activity, involved in ABA catabolism. Member of the CYP707A gene family. CYP707A1 appears to play an important role in determining the ABA levels in dry seeds. Gene involved in postgermination growth. Overexpression of CYP707A1 leads to a decrease in ABA levels and a reduction in after-ripening period to break dormancy. ; Encodes a protein with ABA 8'-hyd…	-556.9	coding	0.996779	-	D55	2328	325	247	1	1 Domains	p450 superfamily	C	Cytochrome P450; Cytochrome P450s are haem-thiolate proteins involved in the oxidative degradation of various compounds. They are particularly well known for their role in the degradation of environmental toxins and mutagens. They can be divided into 4 classes, according to the method by which electrons from NAD(P)H are delivered to the catalytic site. Sequence conservation is relatively low with…	coding	4.28293	'17.1.1.2.1'	'hormone metabolism.abscisic acid.synthesis-degradation.degradation.8-hydroxylase'	'(at4g19230 : 227.0) Encodes a protein with ABA 8'-hydroxylase activity, involved in ABA catabolism. Member of the CYP707A gene family. CYP707A1 appears to play an important role in determining the ABA levels in dry seeds. Gene involved in postgermination growth. Overexpression of CYP707A1 leads to a decrease in ABA levels and a reduction in after-ripening period to break dormancy.; "cytochrome P…	T	'26.10'	'misc.cytochrome P450'	'(at4g19230 : 227.0) Encodes a protein with ABA 8'-hydroxylase activity, involved in ABA catabolism. Member of the CYP707A gene family. CYP707A1 appears to play an important role in determining the ABA levels in dry seeds. Gene involved in postgermination growth. Overexpression of CYP707A1 leads to a decrease in ABA levels and a reduction in after-ripening period to break dormancy.; "cytochrome P…	T
TCONS_00176201	Glyma16g20490	Glyma16g20490.1	24	DT	=	AT4G19230 ; AT5G45340	NO ; NO	NO ; NO	NO ; NO	YES ; YES	Oxidation ; Oxidation	CYTOCHROME P450, FAMILY 707, SUBFAMILY A, POLYPEPTIDE 1; PROTEIN WITH ABA 8'-HYDROXYLASE ACTIVITY, INVOLVED IN ABA CATABOLISM. ; CYTOCHROME P450, FAMILY 707, SUBFAMILY A, POLYPEPTIDE 3; PROTEIN WITH ABA 8'-HYDROXYLASE ACTIVITY, INVOLVED IN ABA CATABOLISM.	NO ; NO	NO ; NO	YES ; YES	cytochrome P450, family 707, subfamily A, polypeptide 1 ; cytochrome P450, family 707, subfamily A, polypeptide 3	Encodes a protein with ABA 8'-hydroxylase activity, involved in ABA catabolism. Member of the CYP707A gene family. CYP707A1 appears to play an important role in determining the ABA levels in dry seeds. Gene involved in postgermination growth. Overexpression of CYP707A1 leads to a decrease in ABA levels and a reduction in after-ripening period to break dormancy. ; Encodes a protein with ABA 8'-hyd…	-378.5	coding	1	-	D55	2042	325	465	28	28 Domains	PLN02196;p450 superfamily;PLN02302;PLN02987;PLN03141;PLN02774;PLN02500;p450;CypX;PTZ00404;PLN03234;PLN02183;PLN02936;PLN02966;PLN03112;PLN02687;PLN02655;PLN00168;PLN02290;PLN00110;PLN02394;PLN02971;PLN03018;PLN02426;PLN03195;PLN02169;PLN02648;PLN02738	-;-;-;-;-;-;-;-;-;-;-;-;N;-;-;N;-;-;N;-;N;N;-;N;N;N;N;N	abscisic acid 8&apos;-hydroxylase;Cytochrome P450; Cytochrome P450s are haem-thiolate proteins involved in the oxidative degradation of various compounds. They are particularly well known for their role in the degradation of environmental toxins and mutagens. They can be divided into 4 classes, according to the method by which electrons from NAD(P)H are delivered to the catalytic site. Sequence c…	coding	4.4934	'17.1.1.2.1'	'hormone metabolism.abscisic acid.synthesis-degradation.degradation.8-hydroxylase'	'(at4g19230 : 402.0) Encodes a protein with ABA 8'-hydroxylase activity, involved in ABA catabolism. Member of the CYP707A gene family. CYP707A1 appears to play an important role in determining the ABA levels in dry seeds. Gene involved in postgermination growth. Overexpression of CYP707A1 leads to a decrease in ABA levels and a reduction in after-ripening period to break dormancy.; "cytochrome P…	T	'26.10'	'misc.cytochrome P450'	'(at4g19230 : 402.0) Encodes a protein with ABA 8'-hydroxylase activity, involved in ABA catabolism. Member of the CYP707A gene family. CYP707A1 appears to play an important role in determining the ABA levels in dry seeds. Gene involved in postgermination growth. Overexpression of CYP707A1 leads to a decrease in ABA levels and a reduction in after-ripening period to break dormancy.; "cytochrome P…	T
TCONS_00070723	Glyma07g38790	Glyma07g38790.N2	5	Mid-to-Late Maturation	j	-	-	-	-	-	-	-	-	-	-	-	-	-146.4	noncoding	0.002689	+	D15	552	437	29	0	NO NCBI CDD results	-	-	-	coding	2.3429	'35.2'	'not assigned.unknown'	' no hits & (original description: Glyma07g38790.N2)'	T
TCONS_00070725	Glyma07g38790	Glyma07g38790.1	5	Mid-to-Late Maturation	=	AT3G05260 ; AT1G54870	NO ; NO	NO ; NO	NO ; NO	NO ; NO	NO ; NO	NO ; NO	YES ; YES	NO ; NO	NO ; NO	NAD(P)-binding Rossmann-fold superfamily protein ; NAD(P)-binding Rossmann-fold superfamily protein	;	-282.1	coding	0.999403	+	D10,D15,D20,D25	1153	63	294	1	1 Domains	NADB_Rossmann superfamily	-	Rossmann-fold NAD(P)(+)-binding proteins; A large family of proteins that share a Rossmann-fold NAD(P)H/NAD(P)(+) binding (NADB) domain. The NADB domain is found in numerous dehydrogenases of metabolic pathways such as glycolysis, and many other redox enzymes. NAD binding involves numerous hydrogen-bonds and van der Waals contacts, in particular H-bonding of residues in a turn between the first s…	coding	4.80061	'26.22'	'misc.short chain dehydrogenase/reductase (SDR)'	'(q5kts5|grdh_dauca : 404.0) Glucose and ribitol dehydrogenase (EC 1.1.1.-) (Carrot ABA-induced in somatic embryos 5 protein) - Daucus carota (Carrot) & (at1g54870 : 399.0) NAD(P)-binding Rossmann-fold superfamily protein; FUNCTIONS IN: oxidoreductase activity, binding, catalytic activity; INVOLVED IN: oxidation reduction, metabolic process; LOCATED IN: chloroplast; EXPRESSED IN: 8 plant structur…	T
TCONS_00211216	Glyma20g16910	Glyma20g16910.N2	24	DT	o	AT5G51190 ; AT5G61600	NO ; NO	NO ; NO	NO ; NO	NO ; NO	NO ; NO	NO ; NO	NO ; NO	YES ; NO	YES ; NO	Integrase-type DNA-binding superfamily protein ; ethylene response factor 104	encodes a member of the ERF (ethylene response factor) subfamily B-3 of ERF/AP2 transcription factor family. The protein contains one AP2 domain. There are 18 members in this subfamily including ATERF-1, ATERF-2, AND ATERF-5. ; encodes a member of the ERF (ethylene response factor) subfamily B-3 of ERF/AP2 transcription factor family. The protein contains one AP2 domain. There are 18 members in t…	-265.1	coding	0.999673	+	D55	1290	376	266	1	1 Domains	AP2 superfamily	-	DNA-binding domain found in transcription regulators in plants such as APETALA2 and EREBP (ethylene responsive element binding protein). In EREBPs the domain specifically binds to the 11bp GCC box of the ethylene response element (ERE), a promotor element essential for ethylene responsiveness. EREBPs and the C-repeat binding factor CBF1, which is involved in stress response, contain a single copy…	coding	2.31942	'17.5.2'	'hormone metabolism.ethylene.signal transduction'	'(at5g51190 : 117.0) encodes a member of the ERF (ethylene response factor) subfamily B-3 of ERF/AP2 transcription factor family. The protein contains one AP2 domain. There are 18 members in this subfamily including ATERF-1, ATERF-2, AND ATERF-5.; Integrase-type DNA-binding superfamily protein; CONTAINS InterPro DOMAIN/s: DNA-binding, integrase-type (InterPro:IPR016177), Pathogenesis-related tran…	T
TCONS_00211217	Glyma20g16910	Glyma20g16910.1	24	DT	=	AT5G51190 ; AT5G61600	NO ; NO	NO ; NO	NO ; NO	NO ; NO	NO ; NO	NO ; NO	NO ; NO	YES ; NO	YES ; NO	Integrase-type DNA-binding superfamily protein ; ethylene response factor 104	encodes a member of the ERF (ethylene response factor) subfamily B-3 of ERF/AP2 transcription factor family. The protein contains one AP2 domain. There are 18 members in this subfamily including ATERF-1, ATERF-2, AND ATERF-5. ; encodes a member of the ERF (ethylene response factor) subfamily B-3 of ERF/AP2 transcription factor family. The protein contains one AP2 domain. There are 18 members in t…	-174.3	coding	0.998245	+	D55	1420	225	266	1	1 Domains	AP2 superfamily	-	DNA-binding domain found in transcription regulators in plants such as APETALA2 and EREBP (ethylene responsive element binding protein). In EREBPs the domain specifically binds to the 11bp GCC box of the ethylene response element (ERE), a promotor element essential for ethylene responsiveness. EREBPs and the C-repeat binding factor CBF1, which is involved in stress response, contain a single copy…	coding	2.27464	'17.5.2'	'hormone metabolism.ethylene.signal transduction'	'(at5g51190 : 117.0) encodes a member of the ERF (ethylene response factor) subfamily B-3 of ERF/AP2 transcription factor family. The protein contains one AP2 domain. There are 18 members in this subfamily including ATERF-1, ATERF-2, AND ATERF-5.; Integrase-type DNA-binding superfamily protein; CONTAINS InterPro DOMAIN/s: DNA-binding, integrase-type (InterPro:IPR016177), Pathogenesis-related tran…	T
TCONS_00018122	Glyma02g17090	Glyma02g17090.1	1	Early Maturation	=	AT1G03457 ; AT4G03110	NO ; NO	NO ; NO	NO ; NO	NO ; NO	NO ; NO	NO ; NO	NO ; NO	YES ; NO	NO ; NO	RNA-binding (RRM/RBD/RNP motifs) family protein ; RNA-binding protein-defense related 1	; Encodes a putative RNA-binding protein that is located in the cytoplasm and is involved in the hypersensitive response and positively regulates salicylic acid-mediated immunity.	-352	coding	1	-	D40	1884	433	426	3	3 Domains	RRM_SF superfamily;RRM_SF superfamily;RRM_SF superfamily	-;-;-	RNA recognition motif (RRM) superfamily; RRM, also known as RBD (RNA binding domain) or RNP (ribonucleoprotein domain), is a highly abundant domain in eukaryotes found in proteins involved in post-transcriptional gene expression processes including mRNA and rRNA processing, RNA export, and RNA stability. This domain is 90 amino acids in length and consists of a four-stranded beta-sheet packed aga…	coding	4.42435	'27.4'	'RNA.RNA binding'	'(at4g03110 : 502.0) Encodes a putative RNA-binding protein that is located in the cytoplasm and is involved in the hypersensitive response and positively regulates salicylic acid-mediated immunity.; RNA-binding protein-defense related 1 (RBP-DR1); FUNCTIONS IN: RNA binding, nucleotide binding, nucleic acid binding; INVOLVED IN: plant-type hypersensitive response, positive regulation of salicylic…	T
TCONS_00018123	Glyma02g17090	Glyma02g17090.N3	20	Early Maturation	j	AT1G03457 ; AT4G03110	NO ; NO	NO ; NO	NO ; NO	NO ; NO	NO ; NO	NO ; NO	NO ; NO	YES ; NO	NO ; NO	RNA-binding (RRM/RBD/RNP motifs) family protein ; RNA-binding protein-defense related 1	; Encodes a putative RNA-binding protein that is located in the cytoplasm and is involved in the hypersensitive response and positively regulates salicylic acid-mediated immunity.	-486.1	coding	0.869854	-	D25	2053	437	124	1	1 Domains	RRM_SF superfamily	-	RNA recognition motif (RRM) superfamily; RRM, also known as RBD (RNA binding domain) or RNP (ribonucleoprotein domain), is a highly abundant domain in eukaryotes found in proteins involved in post-transcriptional gene expression processes including mRNA and rRNA processing, RNA export, and RNA stability. This domain is 90 amino acids in length and consists of a four-stranded beta-sheet packed aga…	coding	1.63277	'27.4'	'RNA.RNA binding'	'(at4g03110 : 131.0) Encodes a putative RNA-binding protein that is located in the cytoplasm and is involved in the hypersensitive response and positively regulates salicylic acid-mediated immunity.; RNA-binding protein-defense related 1 (RBP-DR1); FUNCTIONS IN: RNA binding, nucleotide binding, nucleic acid binding; INVOLVED IN: plant-type hypersensitive response, positive regulation of salicylic…	T
TCONS_00109529	Glyma10g01770	Glyma10g01770.N2	24	DT	j	AT3G62590 ; AT1G02660	NO ; NO	NO ; NO	NO ; NO	NO ; NO	NO ; NO	NO ; NO	NO ; NO	NO ; NO	YES ; NO	alpha/beta-Hydrolases superfamily protein ; alpha/beta-Hydrolases superfamily protein	;	-981.1	coding	1	-	D55	3358	446	409	0	NO NCBI CDD results	-	-	-	coding	12.1183	'11.9.2.1'	'lipid metabolism.lipid degradation.lipases.triacylglycerol lipase'	'(at1g02660 : 145.0) alpha/beta-Hydrolases superfamily protein; FUNCTIONS IN: triglyceride lipase activity; INVOLVED IN: lipid metabolic process; LOCATED IN: cellular_component unknown; EXPRESSED IN: 24 plant structures; EXPRESSED DURING: 15 growth stages; CONTAINS InterPro DOMAIN/s: Lipase, class 3 (InterPro:IPR002921); BEST Arabidopsis thaliana protein match is: alpha/beta-Hydrolases superfamil…	T
TCONS_00109530	Glyma10g01770	Glyma10g01770.1	24	DT	=	AT3G62590 ; AT1G02660	NO ; NO	NO ; NO	NO ; NO	NO ; NO	NO ; NO	NO ; NO	NO ; NO	NO ; NO	YES ; NO	alpha/beta-Hydrolases superfamily protein ; alpha/beta-Hydrolases superfamily protein	;	-716.8	coding	0.999999	-	D45,D55	3100	446	755	1	1 Domains	Lipase superfamily	N	Lipase. Lipases are esterases that can hydrolyze long-chain acyl-triglycerides into di- and monoglycerides, glycerol, and free fatty acids at a water/lipid interface. A typical feature of lipases is &quot;interfacial activation&quot;, the process of becoming active at the lipid/water interface, although several examples of lipases have been identified that do not undergo interfacial activation . …	coding	13.026	'11.9.2.1'	'lipid metabolism.lipid degradation.lipases.triacylglycerol lipase'	'(at1g02660 : 606.0) alpha/beta-Hydrolases superfamily protein; FUNCTIONS IN: triglyceride lipase activity; INVOLVED IN: lipid metabolic process; LOCATED IN: cellular_component unknown; EXPRESSED IN: 24 plant structures; EXPRESSED DURING: 15 growth stages; CONTAINS InterPro DOMAIN/s: Lipase, class 3 (InterPro:IPR002921); BEST Arabidopsis thaliana protein match is: alpha/beta-Hydrolases superfamil…	T
TCONS_00196018	Glyma18g12890	Glyma18g12890.N2	23	Mid-to-Late Maturation	j	AT1G04920 ; AT5G20280	NO ; NO	NO ; NO	NO ; NO	NO ; NO	NO ; NO	NO ; NO	NO ; NO	YES ; NO	NO ; NO	sucrose phosphate synthase 3F ; sucrose phosphate synthase 1F	Encodes a protein with putative sucrose-phosphate synthase activity. ; Encodes a protein with putative sucrose-phosphate synthase activity. When the gene was expressed in transgenic tobacco plants, a clear trend for increased SPS activity was noted.	-1064.9	coding	1	-	D25,D30	3942	503	579	3	3 Domains	Glycosyltransferase_GTB_type superfamily;Sucrose_synth superfamily;Glyco_trans_4_4 superfamily	C;NC;-	Glycosyltransferases catalyze the transfer of sugar moieties from activated donor molecules to specific acceptor molecules, forming glycosidic bonds. The acceptor molecule can be a lipid, a protein, a heterocyclic compound, or another carbohydrate residue. The structures of the formed glycoconjugates are extremely diverse, reflecting a wide range of biological functions. The members of this famil…	coding	13.4336	'2.1.1.1'	'major CHO metabolism.synthesis.sucrose.SPS'	'(at1g04920 : 933.0) Encodes a protein with putative sucrose-phosphate synthase activity.; sucrose phosphate synthase 3F (SPS3F); FUNCTIONS IN: sucrose-phosphate synthase activity, transferase activity, transferring glycosyl groups; INVOLVED IN: biosynthetic process, sucrose metabolic process; LOCATED IN: cellular_component unknown; EXPRESSED IN: 9 plant structures; EXPRESSED DURING: LP.04 four l…	T
TCONS_00196019	Glyma18g12890	Glyma18g12890.1	23	Mid-to-Late Maturation	=	AT1G04920 ; AT5G20280	NO ; NO	NO ; NO	NO ; NO	NO ; NO	NO ; NO	NO ; NO	NO ; NO	YES ; NO	NO ; NO	sucrose phosphate synthase 3F ; sucrose phosphate synthase 1F	Encodes a protein with putative sucrose-phosphate synthase activity. ; Encodes a protein with putative sucrose-phosphate synthase activity. When the gene was expressed in transgenic tobacco plants, a clear trend for increased SPS activity was noted.	-911.8	coding	1	-	D25,D35	3545	244	1053	2	2 Domains	Glycosyltransferase_GTB_type superfamily;Glyco_trans_4_4 superfamily	-;-	Glycosyltransferases catalyze the transfer of sugar moieties from activated donor molecules to specific acceptor molecules, forming glycosidic bonds. The acceptor molecule can be a lipid, a protein, a heterocyclic compound, or another carbohydrate residue. The structures of the formed glycoconjugates are extremely diverse, reflecting a wide range of biological functions. The members of this famil…	coding	12.9357	'2.1.1.1'	'major CHO metabolism.synthesis.sucrose.SPS'	'(at1g04920 : 1564.0) Encodes a protein with putative sucrose-phosphate synthase activity.; sucrose phosphate synthase 3F (SPS3F); FUNCTIONS IN: sucrose-phosphate synthase activity, transferase activity, transferring glycosyl groups; INVOLVED IN: biosynthetic process, sucrose metabolic process; LOCATED IN: cellular_component unknown; EXPRESSED IN: 9 plant structures; EXPRESSED DURING: LP.04 four …	T
TCONS_00187003	Glyma17g20320	Glyma17g20320.N5	1	Early Maturation	j	AT5G42690 ; AT4G37080	NO ; NO	NO ; NO	NO ; NO	NO ; NO	NO ; NO	NO ; NO	NO ; NO	NO ; NO	YES ; NO	Protein of unknown function, DUF547 ; Protein of unknown function, DUF547	;	-726.4	coding	0.999997	-	D25	2943	301	359	1	1 Domains	DUF547 superfamily	C	Protein of unknown function, DUF547; Family of uncharacterized proteins from C. elegans and A. thaliana.	coding	4.01537	'35.2'	'not assigned.unknown'	'(at4g37080 : 328.0) Protein of unknown function, DUF547; FUNCTIONS IN: molecular_function unknown; INVOLVED IN: biological_process unknown; LOCATED IN: cellular_component unknown; EXPRESSED IN: 22 plant structures; EXPRESSED DURING: 13 growth stages; CONTAINS InterPro DOMAIN/s: Protein of unknown function DUF547 (InterPro:IPR006869); BEST Arabidopsis thaliana protein match is: Protein of unknown…	T
TCONS_00187004	Glyma17g20320	Glyma17g20320.N6	22	Early Maturation	j	AT5G42690 ; AT4G37080	NO ; NO	NO ; NO	NO ; NO	NO ; NO	NO ; NO	NO ; NO	NO ; NO	NO ; NO	YES ; NO	Protein of unknown function, DUF547 ; Protein of unknown function, DUF547	;	-568.6	coding	1	-	D25,D35	2097	81	586	2	2 Domains	DUF547 superfamily;Lzipper-MIP1 superfamily	-;C	Protein of unknown function, DUF547; Family of uncharacterized proteins from C. elegans and A. thaliana.;Leucine-zipper of ternary complex factor MIP1; This leucine-zipper is towards the N-terminus of MIP1 proteins. These proteins, here largely from plants, are subunits of the TORC2 (rictor-Maturation EarlyOR) protein complex controlling cell growth and proliferation. The leucine-zipper is likely…	coding	6.29633	'35.2'	'not assigned.unknown'	'(at4g37080 : 570.0) Protein of unknown function, DUF547; FUNCTIONS IN: molecular_function unknown; INVOLVED IN: biological_process unknown; LOCATED IN: cellular_component unknown; EXPRESSED IN: 22 plant structures; EXPRESSED DURING: 13 growth stages; CONTAINS InterPro DOMAIN/s: Protein of unknown function DUF547 (InterPro:IPR006869); BEST Arabidopsis thaliana protein match is: Protein of unknown…	T
TCONS_00002168	Glyma01g30670	Glyma01g30670.N2	7	DT	j	AT5G01300	NO	NO	NO	NO	NO	NO	YES	NO	YES	PEBP (phosphatidylethanolamine-binding protein) family protein		-277.1	coding	0.997793	+	D15,D20,D25,D30,D35,D40,D45,D55	906	75	170	1	1 Domains	PEBP superfamily	-	PhosphatidylEthanolamine-Binding Protein (PEBP) domain; PhosphatidylEthanolamine-Binding Proteins (PEBPs) are represented in all three major phylogenetic divisions (eukaryotes, bacteria, archaea). A number of biological roles for members of the PEBP family include serine protease inhibition, membrane biogenesis, regulation of flowering plant stem architecture, and Raf-1 kinase inhibition. Althoug…	coding	1.68551	'35.1'	'not assigned.no ontology'	'(loc_os05g39250.1 : 220.0) no description available & (at5g01300 : 203.0) PEBP (phosphatidylethanolamine-binding protein) family protein; FUNCTIONS IN: phosphatidylethanolamine binding; INVOLVED IN: biological_process unknown; LOCATED IN: cellular_component unknown; EXPRESSED IN: 7 plant structures; EXPRESSED DURING: LP.04 four leaves visible, 4 anthesis, 4 leaf senescence stage, petal different…	T
TCONS_00002169	Glyma01g30670	Glyma01g30670.1	24	DT	=	AT5G01300	NO	NO	NO	NO	NO	NO	YES	NO	YES	PEBP (phosphatidylethanolamine-binding protein) family protein		-202.8	coding	0.992015	+	D55	989	75	170	1	1 Domains	PEBP superfamily	-	PhosphatidylEthanolamine-Binding Protein (PEBP) domain; PhosphatidylEthanolamine-Binding Proteins (PEBPs) are represented in all three major phylogenetic divisions (eukaryotes, bacteria, archaea). A number of biological roles for members of the PEBP family include serine protease inhibition, membrane biogenesis, regulation of flowering plant stem architecture, and Raf-1 kinase inhibition. Althoug…	coding	1.64813	'35.1'	'not assigned.no ontology'	'(loc_os05g39250.1 : 220.0) no description available & (at5g01300 : 203.0) PEBP (phosphatidylethanolamine-binding protein) family protein; FUNCTIONS IN: phosphatidylethanolamine binding; INVOLVED IN: biological_process unknown; LOCATED IN: cellular_component unknown; EXPRESSED IN: 7 plant structures; EXPRESSED DURING: LP.04 four leaves visible, 4 anthesis, 4 leaf senescence stage, petal different…	T
TCONS_00074833	Glyma07g30950	Glyma07g30950.N2	7	DT	j	AT1G61340 ; AT4G21510	NO ; NO	NO ; NO	NO ; NO	NO ; NO	NO ; NO	NO ; NO	NO ; NO	NO ; YES	YES ; NO	F-box family protein ; F-box family protein	;	-317.3	coding	0.961	-	D55	1361	464	155	0	NO NCBI CDD results	-	-	-	coding	1.22298	'29.5.11.4.3.2'	'protein.degradation.ubiquitin.E3.SCF.FBOX'	'(at1g61340 : 97.1) F-box family protein; FUNCTIONS IN: molecular_function unknown; INVOLVED IN: biological_process unknown; EXPRESSED IN: 16 plant structures; EXPRESSED DURING: 10 growth stages; BEST Arabidopsis thaliana protein match is: F-box family protein (TAIR:AT4G21510.1). & (reliability: 178.0) & (original description: Glyma07g30950.N2)'	T	'33.99'	'development.unspecified'	'(at1g61340 : 97.1) F-box family protein; FUNCTIONS IN: molecular_function unknown; INVOLVED IN: biological_process unknown; EXPRESSED IN: 16 plant structures; EXPRESSED DURING: 10 growth stages; BEST Arabidopsis thaliana protein match is: F-box family protein (TAIR:AT4G21510.1). & (reliability: 194.2) & (original description: Glyma07g30950.N2)'	T
TCONS_00074834	Glyma07g30950	Glyma07g30950.1	24	DT	=	AT1G61340 ; AT4G21510	NO ; NO	NO ; NO	NO ; NO	NO ; NO	NO ; NO	NO ; NO	NO ; NO	NO ; YES	YES ; NO	F-box family protein ; F-box family protein	;	-123.6	coding	0.983233	-	D15,D40,D55	1144	247	155	0	NO NCBI CDD results	-	-	-	coding	1.22652	'29.5.11.4.3.2'	'protein.degradation.ubiquitin.E3.SCF.FBOX'	'(at1g61340 : 97.1) F-box family protein; FUNCTIONS IN: molecular_function unknown; INVOLVED IN: biological_process unknown; EXPRESSED IN: 16 plant structures; EXPRESSED DURING: 10 growth stages; BEST Arabidopsis thaliana protein match is: F-box family protein (TAIR:AT4G21510.1). & (reliability: 178.0) & (original description: Glyma07g30950.1)'	T	'33.99'	'development.unspecified'	'(at1g61340 : 97.1) F-box family protein; FUNCTIONS IN: molecular_function unknown; INVOLVED IN: biological_process unknown; EXPRESSED IN: 16 plant structures; EXPRESSED DURING: 10 growth stages; BEST Arabidopsis thaliana protein match is: F-box family protein (TAIR:AT4G21510.1). & (reliability: 194.2) & (original description: Glyma07g30950.1)'	T
TCONS_00064623	Glyma06g41200	Glyma06g41200.1	7	DT	=	AT1G26560 ; AT5G54570	NO ; NO	NO ; NO	NO ; NO	NO ; NO	NO ; NO	NO ; NO	NO ; NO	YES ; NO	NO ; NO	beta glucosidase 40 ; beta glucosidase 41	;	-383.2	coding	0.999987	-	D45,D55	2832	669	507	1	1 Domains	Glyco_hydro_1 superfamily	-	Glycosyl hydrolase family 1; Glycosyl hydrolase family 1.	coding	7.33649	'26.3'	'misc.gluco-, galacto- and mannosidases'	'(at5g54570 : 748.0) beta glucosidase 41 (BGLU41); FUNCTIONS IN: cation binding, hydrolase activity, hydrolyzing O-glycosyl compounds, catalytic activity; INVOLVED IN: carbohydrate metabolic process; LOCATED IN: plant-type cell wall; EXPRESSED IN: 14 plant structures; EXPRESSED DURING: 4 anthesis, petal differentiation and expansion stage, E expanded cotyledon stage, D bilateral stage; CONTAINS I…	T
TCONS_00064625	Glyma06g41200	Glyma06g41200.N4	7	DT	j	AT1G26560 ; AT5G54570	NO ; NO	NO ; NO	NO ; NO	NO ; NO	NO ; NO	NO ; NO	NO ; NO	YES ; NO	NO ; NO	beta glucosidase 40 ; beta glucosidase 41	;	-823.5	coding	1	-	D55	3436	891	391	1	1 Domains	Glyco_hydro_1 superfamily	C	Glycosyl hydrolase family 1; Glycosyl hydrolase family 1.	coding	6.48189	'26.3'	'misc.gluco-, galacto- and mannosidases'	'(at5g54570 : 548.0) beta glucosidase 41 (BGLU41); FUNCTIONS IN: cation binding, hydrolase activity, hydrolyzing O-glycosyl compounds, catalytic activity; INVOLVED IN: carbohydrate metabolic process; LOCATED IN: plant-type cell wall; EXPRESSED IN: 14 plant structures; EXPRESSED DURING: 4 anthesis, petal differentiation and expansion stage, E expanded cotyledon stage, D bilateral stage; CONTAINS I…	T
TCONS_00064622	Glyma06g41200	Glyma06g41200.N3	24	DT	j	AT1G26560 ; AT5G54570	NO ; NO	NO ; NO	NO ; NO	NO ; NO	NO ; NO	NO ; NO	NO ; NO	YES ; NO	NO ; NO	beta glucosidase 40 ; beta glucosidase 41	;	-719.2	coding	0.999433	-	D55	2991	1284	239	1	1 Domains	Glyco_hydro_1 superfamily	NC	Glycosyl hydrolase family 1; Glycosyl hydrolase family 1.	coding	5.45089	'26.3'	'misc.gluco-, galacto- and mannosidases'	'(at5g54570 : 328.0) beta glucosidase 41 (BGLU41); FUNCTIONS IN: cation binding, hydrolase activity, hydrolyzing O-glycosyl compounds, catalytic activity; INVOLVED IN: carbohydrate metabolic process; LOCATED IN: plant-type cell wall; EXPRESSED IN: 14 plant structures; EXPRESSED DURING: 4 anthesis, petal differentiation and expansion stage, E expanded cotyledon stage, D bilateral stage; CONTAINS I…	T
TCONS_00202084	Glyma19g32070	Glyma19g32070.1	13	Early Maturation	=	AT5G13630	YES	Receptor	MAGNESIUM CHELATASE SUBUNIT H, INVOLVED IN PLASTID-TO-NUCLEUS SIGNAL TRANSDUCTION, POSSIBLE ABA RECEPTOR	NO	NO	NO	NO	NO	NO	magnesium-chelatase subunit chlH, chloroplast, putative / Mg-protoporphyrin IX chelatase, putative (CHLH)	Encodes magnesium chelatase involved in plastid-to-nucleus signal transduction.	-1272.2	coding	1	+	D15,D25,D30,D35	4621	232	1383	3	3 Domains	CobN_like superfamily;CobN_like superfamily;DUF3479 superfamily	C;N;-	CobN subunit of cobaltochelatase, bchH and chlH subunits of magnesium chelatases, and similar proteins; Cobaltochelatase is a complex enzyme that catalyzes the insertion of cobalt into hydrogenobyrinic acid a,c-diamide, resulting in cobyrinic acid, as demonstrated for Pseudomonas denitrificans. This is an essential step in the bacterial synthesis of cobalamine (B12). The insertion of cobalt requi…	coding	17.251	'19.10'	'tetrapyrrole synthesis.magnesium chelatase'	'(at5g13630 : 2441.0) Encodes magnesium chelatase involved in plastid-to-nucleus signal transduction.; GENOMES UNCOUPLED 5 (GUN5); FUNCTIONS IN: magnesium chelatase activity; INVOLVED IN: chlorophyll biosynthetic process, biosynthetic process; LOCATED IN: mitochondrion, magnesium chelatase complex, chloroplast, chloroplast inner membrane; EXPRESSED IN: 22 plant structures; EXPRESSED DURING: 13 gr…	T
TCONS_00202086	Glyma19g32070	Glyma19g32070.N2	13	Early Maturation	j	-	-	-	-	-	-	-	-	-	-	-	-	-1107.4	coding	0.882758	+	D25	3581	2573	69	0	NO NCBI CDD results	-	-	-	coding	13.0482	'35.2'	'not assigned.unknown'	' no hits & (original description: Glyma19g32070.N2)'	T
TCONS_00112270	Glyma10g30400	Glyma10g30400.N4	19	DT	j	AT5G28840 ; AT3G62830	NO ; NO	NO ; NO	NO ; NO	NO ; NO	NO ; NO	NO ; NO	NO ; NO	YES ; NO	NO ; NO	GDP-D-mannose 3',5'-epimerase ; NAD(P)-binding Rossmann-fold superfamily protein	Encodes a protein with GDP-D-mannose 3',5'-epimerase activity. The enzyme is involved in ascorbate biosynthesis. It catalyzes the conversion of GDP-D-mannose to GDP-L-galactose. ; encodes an isoform of UDP-glucuronic acid decarboxylase, which is predicted to be membrane-bound by PSORT. This enzyme produces UDP-xylose, which is a substrate for many cell wall carbohydrates including hemicellulose a…	-467.6	coding	1	-	D15	1661	130	385	2	2 Domains	NADB_Rossmann superfamily;PLN02256 superfamily	-;C	Rossmann-fold NAD(P)(+)-binding proteins; A large family of proteins that share a Rossmann-fold NAD(P)H/NAD(P)(+) binding (NADB) domain. The NADB domain is found in numerous dehydrogenases of metabolic pathways such as glycolysis, and many other redox enzymes. NAD binding involves numerous hydrogen-bonds and van der Waals contacts, in particular H-bonding of residues in a turn between the first s…	coding	3.96146	'21.2.1.1'	'redox.ascorbate and glutathione.ascorbate.GME'	'(at5g28840 : 738.0) Encodes a protein with GDP-D-mannose 3',5'-epimerase activity. The enzyme is involved in ascorbate biosynthesis. It catalyzes the conversion of GDP-D-mannose to GDP-L-galactose.; "GDP-D-mannose 3',5'-epimerase" (GME); CONTAINS InterPro DOMAIN/s: NAD-dependent epimerase/dehydratase (InterPro:IPR001509), NAD(P)-binding domain (InterPro:IPR016040); BEST Arabidopsis thaliana prot…	T
TCONS_00112274	Glyma10g30400	Glyma10g30400.3	24	DT	=	AT5G28840 ; AT3G62830	NO ; NO	NO ; NO	NO ; NO	NO ; NO	NO ; NO	NO ; NO	NO ; NO	YES ; NO	NO ; NO	GDP-D-mannose 3',5'-epimerase ; NAD(P)-binding Rossmann-fold superfamily protein	Encodes a protein with GDP-D-mannose 3',5'-epimerase activity. The enzyme is involved in ascorbate biosynthesis. It catalyzes the conversion of GDP-D-mannose to GDP-L-galactose. ; encodes an isoform of UDP-glucuronic acid decarboxylase, which is predicted to be membrane-bound by PSORT. This enzyme produces UDP-xylose, which is a substrate for many cell wall carbohydrates including hemicellulose a…	-431.3	coding	1	-	D45,D55	1790	286	376	2	2 Domains	NADB_Rossmann superfamily;PLN02256 superfamily	-;C	Rossmann-fold NAD(P)(+)-binding proteins; A large family of proteins that share a Rossmann-fold NAD(P)H/NAD(P)(+) binding (NADB) domain. The NADB domain is found in numerous dehydrogenases of metabolic pathways such as glycolysis, and many other redox enzymes. NAD binding involves numerous hydrogen-bonds and van der Waals contacts, in particular H-bonding of residues in a turn between the first s…	coding	3.94733	'21.2.1.1'	'redox.ascorbate and glutathione.ascorbate.GME'	'(at5g28840 : 736.0) Encodes a protein with GDP-D-mannose 3',5'-epimerase activity. The enzyme is involved in ascorbate biosynthesis. It catalyzes the conversion of GDP-D-mannose to GDP-L-galactose.; "GDP-D-mannose 3',5'-epimerase" (GME); CONTAINS InterPro DOMAIN/s: NAD-dependent epimerase/dehydratase (InterPro:IPR001509), NAD(P)-binding domain (InterPro:IPR016040); BEST Arabidopsis thaliana prot…	T
TCONS_00045393	Glyma05g30040	Glyma05g30040.N2	1	Early Maturation	j	AT5G17170 ; AT1G55480	NO ; NO	NO ; NO	NO ; NO	NO ; NO	NO ; NO	NO ; NO	NO ; NO	NO ; YES	NO ; NO	rubredoxin family protein ; protein containing PDZ domain, a K-box domain, and a TPR region	; Encodes a member of a novel plant protein family containing a PDZ, a K-box, and a TPR motif. mRNA but not protein levels decrease after wounding. ZKT is phosphorylated at Thr and Ser residues after wounding.	-738	coding	0.984661	+	D25	2594	158	236	1	1 Domains	PDZ superfamily	C	PDZ domain, also called DHR (Dlg homologous region) or GLGF (after a conserved sequence motif). Many PDZ domains bind C-terminal polypeptides, though binding to internal (non-C-terminal) polypeptides and even to lipids has been demonstrated. Heterodimerization through PDZ-PDZ domain interactions adds to the domain&apos;s versatility, and PDZ domain-mediated interactions may be modulated dynamical…	coding	6.88751	'35.2'	'not assigned.unknown'	'(at1g55480 : 191.0) Encodes a member of a novel plant protein family containing a PDZ, a K-box, and a TPR motif. mRNA but not protein levels decrease after wounding. ZKT is phosphorylated at Thr and Ser residues after wounding.; protein containing PDZ domain, a K-box domain, and a TPR region (ZKT); FUNCTIONS IN: binding; INVOLVED IN: response to wounding; LOCATED IN: chloroplast thylakoid membra…	T
TCONS_00045394	Glyma05g30040	Glyma05g30040.1	13	Early Maturation	=	AT5G17170 ; AT1G55480	NO ; NO	NO ; NO	NO ; NO	NO ; NO	NO ; NO	NO ; NO	NO ; NO	NO ; YES	NO ; NO	rubredoxin family protein ; protein containing PDZ domain, a K-box domain, and a TPR region	; Encodes a member of a novel plant protein family containing a PDZ, a K-box, and a TPR motif. mRNA but not protein levels decrease after wounding. ZKT is phosphorylated at Thr and Ser residues after wounding.	-272.9	coding	0.999789	+	D15,D55	1437	158	342	2	2 Domains	TPR superfamily;PDZ superfamily	C;C	Tetratricopeptide repeat domain; typically contains 34 amino acids [WLF]-X(2)-[LIM]-[GAS]-X(2)-[YLF]-X(8)-[ASE]-X(3)-[FYL]-X(2)-[ASL]-X(4)-[PKE] is the consensus sequence; found in a variety of organisms including bacteria, cyanobacteria, yeast, fungi, plants, and humans in various subcellular locations; involved in a variety of functions including protein-protein interactions, but common feature…	coding	7.72324	'35.2'	'not assigned.unknown'	'(at1g55480 : 356.0) Encodes a member of a novel plant protein family containing a PDZ, a K-box, and a TPR motif. mRNA but not protein levels decrease after wounding. ZKT is phosphorylated at Thr and Ser residues after wounding.; protein containing PDZ domain, a K-box domain, and a TPR region (ZKT); FUNCTIONS IN: binding; INVOLVED IN: response to wounding; LOCATED IN: chloroplast thylakoid membra…	T
TCONS_00119386	Glyma11g27360	Glyma11g27360.N2	24	DT	j	AT3G47190 ; AT5G58660	NO ; NO	NO ; NO	NO ; NO	NO ; NO	NO ; NO	NO ; NO	NO ; NO	NO ; YES	NO ; NO	2-oxoglutarate (2OG) and Fe(II)-dependent oxygenase superfamily protein ; 2-oxoglutarate (2OG) and Fe(II)-dependent oxygenase superfamily protein	;	-177.5	coding	0.87506	+	D45,D55	763	198	184	2	2 Domains	DIOX_N superfamily;PLN03176 superfamily	-;N	non-haem dioxygenase in morphine synthesis N-terminal; This is the highly conserved N-terminal region of proteins with 2-oxoglutarate/Fe(II)-dependent dioxygenase activity.;flavanone-3-hydroxylase; Provisional	coding	0.945819	'35.1'	'not assigned.no ontology'	'(at5g58660 : 100.0) 2-oxoglutarate (2OG) and Fe(II)-dependent oxygenase superfamily protein; FUNCTIONS IN: oxidoreductase activity, acting on paired donors, with incorporation or reduction of molecular oxygen, 2-oxoglutarate as one donor, and incorporation of one atom each of oxygen into both donors, oxidoreductase activity, iron ion binding; INVOLVED IN: oxidation reduction; LOCATED IN: cellula…	T
TCONS_00119388	Glyma11g27360	Glyma11g27360.1	24	DT	=	AT3G47190 ; AT5G58660	NO ; NO	NO ; NO	NO ; NO	NO ; NO	NO ; NO	NO ; NO	NO ; NO	NO ; YES	NO ; NO	2-oxoglutarate (2OG) and Fe(II)-dependent oxygenase superfamily protein ; 2-oxoglutarate (2OG) and Fe(II)-dependent oxygenase superfamily protein	;	-278.2	coding	0.999669	+	D55	1529	188	355	3	3 Domains	2OG-FeII_Oxy superfamily;DIOX_N superfamily;PLN03176 superfamily	-;-;N	2OG-Fe(II) oxygenase superfamily; This family contains members of the 2-oxoglutarate (2OG) and Fe(II)-dependent oxygenase superfamily. This family includes the C-terminal of prolyl 4-hydroxylase alpha subunit. The holoenzyme has the activity EC:1.14.11.2 catalyzing the reaction: Procollagen L-proline + 2-oxoglutarate + O2 &lt;=&gt; procollagen trans- 4-hydroxy-L-proline + succinate + CO2. The ful…	coding	2.75991	'35.1'	'not assigned.no ontology'	'(at5g58660 : 303.0) 2-oxoglutarate (2OG) and Fe(II)-dependent oxygenase superfamily protein; FUNCTIONS IN: oxidoreductase activity, acting on paired donors, with incorporation or reduction of molecular oxygen, 2-oxoglutarate as one donor, and incorporation of one atom each of oxygen into both donors, oxidoreductase activity, iron ion binding; INVOLVED IN: oxidation reduction; LOCATED IN: cellula…	T
TCONS_00209412	Glyma19g43400	Glyma19g43400.N3	13	Early Maturation	j	AT5G28840 ; AT3G62830	NO ; NO	NO ; NO	NO ; NO	NO ; NO	NO ; NO	NO ; NO	NO ; NO	YES ; NO	NO ; NO	GDP-D-mannose 3',5'-epimerase ; NAD(P)-binding Rossmann-fold superfamily protein	Encodes a protein with GDP-D-mannose 3',5'-epimerase activity. The enzyme is involved in ascorbate biosynthesis. It catalyzes the conversion of GDP-D-mannose to GDP-L-galactose. ; encodes an isoform of UDP-glucuronic acid decarboxylase, which is predicted to be membrane-bound by PSORT. This enzyme produces UDP-xylose, which is a substrate for many cell wall carbohydrates including hemicellulose a…	-451.5	coding	1	-	D15,D25,D55	1531	132	376	1	1 Domains	NADB_Rossmann superfamily	-	Rossmann-fold NAD(P)(+)-binding proteins; A large family of proteins that share a Rossmann-fold NAD(P)H/NAD(P)(+) binding (NADB) domain. The NADB domain is found in numerous dehydrogenases of metabolic pathways such as glycolysis, and many other redox enzymes. NAD binding involves numerous hydrogen-bonds and van der Waals contacts, in particular H-bonding of residues in a turn between the first s…	coding	4.49272	'21.2.1.1'	'redox.ascorbate and glutathione.ascorbate.GME'	'(q2r1v8|gme2_orysa : 739.0) GDP-mannose 3,5-epimerase 2 (EC 5.1.3.18) (GDP-Man 3,5-epimerase 2) - Oryza sativa (Rice) & (loc_os11g37890.1 : 739.0) no description available & (at5g28840 : 724.0) Encodes a protein with GDP-D-mannose 3',5'-epimerase activity. The enzyme is involved in ascorbate biosynthesis. It catalyzes the conversion of GDP-D-mannose to GDP-L-galactose.; "GDP-D-mannose 3',5'-epim…	T
TCONS_00209415	Glyma19g43400	Glyma19g43400.N4	13	Early Maturation	j	AT5G28840 ; AT3G62830	NO ; NO	NO ; NO	NO ; NO	NO ; NO	NO ; NO	NO ; NO	NO ; NO	YES ; NO	NO ; NO	GDP-D-mannose 3',5'-epimerase ; NAD(P)-binding Rossmann-fold superfamily protein	Encodes a protein with GDP-D-mannose 3',5'-epimerase activity. The enzyme is involved in ascorbate biosynthesis. It catalyzes the conversion of GDP-D-mannose to GDP-L-galactose. ; encodes an isoform of UDP-glucuronic acid decarboxylase, which is predicted to be membrane-bound by PSORT. This enzyme produces UDP-xylose, which is a substrate for many cell wall carbohydrates including hemicellulose a…	-547.8	coding	1	-	D15	1840	114	485	2	2 Domains	NADB_Rossmann superfamily;NADB_Rossmann superfamily	-;N	Rossmann-fold NAD(P)(+)-binding proteins; A large family of proteins that share a Rossmann-fold NAD(P)H/NAD(P)(+) binding (NADB) domain. The NADB domain is found in numerous dehydrogenases of metabolic pathways such as glycolysis, and many other redox enzymes. NAD binding involves numerous hydrogen-bonds and van der Waals contacts, in particular H-bonding of residues in a turn between the first s…	coding	5.09504	'21.2.1.1'	'redox.ascorbate and glutathione.ascorbate.GME'	'(q338b5|gme1_orysa : 681.0) GDP-mannose 3,5-epimerase 1 (EC 5.1.3.18) (GDP-Man 3,5-epimerase 1) (OsGME-1) - Oryza sativa (Rice) & (loc_os10g28200.1 : 681.0) no description available & (at5g28840 : 674.0) Encodes a protein with GDP-D-mannose 3',5'-epimerase activity. The enzyme is involved in ascorbate biosynthesis. It catalyzes the conversion of GDP-D-mannose to GDP-L-galactose.; "GDP-D-mannose …	T
TCONS_00018376	Glyma02g26860	Glyma02g26860.1	5	Mid-to-Late Maturation	=	AT3G11930 ; AT3G58450	NO ; NO	NO ; NO	NO ; NO	NO ; NO	NO ; NO	NO ; NO	NO ; YES	NO ; NO	NO ; NO	Adenine nucleotide alpha hydrolases-like superfamily protein ; Adenine nucleotide alpha hydrolases-like superfamily protein	;	-168.8	coding	0.998137	-	D10	802	29	191	2	2 Domains	AANH_like superfamily;COG3551 superfamily	-;N	Adenine nucleotide alpha hydrolases superfamily including N type ATP PPases, ATP sulphurylases Universal Stress Response protein and electron transfer flavoprotein (ETF). The domain forms a apha/beta/apha fold which binds to Adenosine nucleotide.;Uncharacterized protein conserved in bacteria [Function unknown]	coding	1.6469	'17.5.3'	'hormone metabolism.ethylene.induced-regulated-responsive-activated'	'(at3g11930 : 187.0) Adenine nucleotide alpha hydrolases-like superfamily protein; FUNCTIONS IN: molecular_function unknown; INVOLVED IN: response to stress; LOCATED IN: cellular_component unknown; EXPRESSED IN: 18 plant structures; EXPRESSED DURING: 9 growth stages; CONTAINS InterPro DOMAIN/s: UspA (InterPro:IPR006016), Rossmann-like alpha/beta/alpha sandwich fold (InterPro:IPR014729), Universal…	T	'20.2'	'stress.abiotic'	'(at3g11930 : 187.0) Adenine nucleotide alpha hydrolases-like superfamily protein; FUNCTIONS IN: molecular_function unknown; INVOLVED IN: response to stress; LOCATED IN: cellular_component unknown; EXPRESSED IN: 18 plant structures; EXPRESSED DURING: 9 growth stages; CONTAINS InterPro DOMAIN/s: UspA (InterPro:IPR006016), Rossmann-like alpha/beta/alpha sandwich fold (InterPro:IPR014729), Universal…	T
TCONS_00018377	Glyma02g26860	Glyma02g26860.N2	5	Mid-to-Late Maturation	j	AT3G11930 ; AT3G58450	NO ; NO	NO ; NO	NO ; NO	NO ; NO	NO ; NO	NO ; NO	NO ; YES	NO ; NO	NO ; NO	Adenine nucleotide alpha hydrolases-like superfamily protein ; Adenine nucleotide alpha hydrolases-like superfamily protein	;	-113.8	coding	0.996509	-	D10	434	51	125	1	1 Domains	AANH_like superfamily	C	Adenine nucleotide alpha hydrolases superfamily including N type ATP PPases, ATP sulphurylases Universal Stress Response protein and electron transfer flavoprotein (ETF). The domain forms a apha/beta/apha fold which binds to Adenosine nucleotide.	coding	0.634498	'17.5.3'	'hormone metabolism.ethylene.induced-regulated-responsive-activated'	'(at3g11930 : 89.7) Adenine nucleotide alpha hydrolases-like superfamily protein; FUNCTIONS IN: molecular_function unknown; INVOLVED IN: response to stress; LOCATED IN: cellular_component unknown; EXPRESSED IN: 18 plant structures; EXPRESSED DURING: 9 growth stages; CONTAINS InterPro DOMAIN/s: UspA (InterPro:IPR006016), Rossmann-like alpha/beta/alpha sandwich fold (InterPro:IPR014729), Universal …	T
TCONS_00055210	Glyma06g11970	Glyma06g11970.N2	3	DT	j	AT1G01720 ; AT1G77450	YES ; NO	Transcription regulation ; NO	NAC DOMAIN FACTOR. TRANSCRIPT LEVEL INCREASES IN RESPONSE TO WOUNDING AND ABSCISIC ACID. ATAF1 ATTENTUATES ABA SIGNALING AND SYTHESIS. MUTANTS ARE HYPOSENSITIVE TO ABA. ; NO	NO ; NO	NO ; NO	NO ; NO	NO ; NO	YES ; NO	YES ; NO	NAC (No Apical Meristem) domain transcriptional regulator superfamily protein ; NAC domain containing protein 32	Belongs to a large family of putative transcriptional activators with NAC domain. Transcript level increases in response to wounding and abscisic acid. ATAF1 attentuates ABA signaling and sythesis. Mutants are hyposensitive to ABA. ;	-692	noncoding	0.174168	+	D25	2452	444	153	1	1 Domains	NAM superfamily	-	No apical meristem (NAM) protein; This is a family of no apical meristem (NAM) proteins these are plant development proteins. Mutations in NAM result in the failure to develop a shoot apical meristem in petunia embryos. NAM is indicated as having a role in determining positions of meristems and primordial. One member of this family NAP (NAC-like, activated by AP3/PI) is encoded by the target gene…	coding	2.34634	'33.99'	'development.unspecified'	'(at1g01720 : 270.0) Belongs to a large family of putative transcriptional activators with NAC domain. Transcript level increases in response to wounding and abscisic acid. ATAF1 attentuates ABA signaling and sythesis. Mutants are hyposensitive to ABA.; ATAF1; CONTAINS InterPro DOMAIN/s: No apical meristem (NAM) protein (InterPro:IPR003441); BEST Arabidopsis thaliana protein match is: NAC domain …	T
TCONS_00055211	Glyma06g11970	Glyma06g11970.1	3	DT	=	AT1G01720 ; AT1G77450	YES ; NO	Transcription regulation ; NO	NAC DOMAIN FACTOR. TRANSCRIPT LEVEL INCREASES IN RESPONSE TO WOUNDING AND ABSCISIC ACID. ATAF1 ATTENTUATES ABA SIGNALING AND SYTHESIS. MUTANTS ARE HYPOSENSITIVE TO ABA. ; NO	NO ; NO	NO ; NO	NO ; NO	NO ; NO	YES ; NO	YES ; NO	NAC (No Apical Meristem) domain transcriptional regulator superfamily protein ; NAC domain containing protein 32	Belongs to a large family of putative transcriptional activators with NAC domain. Transcript level increases in response to wounding and abscisic acid. ATAF1 attentuates ABA signaling and sythesis. Mutants are hyposensitive to ABA. ;	-304.4	coding	0.998467	+	D10,D25,D30,D35,D40	1801	216	299	1	1 Domains	NAM superfamily	-	No apical meristem (NAM) protein; This is a family of no apical meristem (NAM) proteins these are plant development proteins. Mutations in NAM result in the failure to develop a shoot apical meristem in petunia embryos. NAM is indicated as having a role in determining positions of meristems and primordial. One member of this family NAP (NAC-like, activated by AP3/PI) is encoded by the target gene…	coding	3.13329	'33.99'	'development.unspecified'	'(at1g01720 : 390.0) Belongs to a large family of putative transcriptional activators with NAC domain. Transcript level increases in response to wounding and abscisic acid. ATAF1 attentuates ABA signaling and sythesis. Mutants are hyposensitive to ABA.; ATAF1; CONTAINS InterPro DOMAIN/s: No apical meristem (NAM) protein (InterPro:IPR003441); BEST Arabidopsis thaliana protein match is: NAC domain …	T
TCONS_00172661	Glyma16g24463	Glyma16g24463.1	7	DT	=	AT4G36290 ; AT4G36280	NO ; NO	NO ; NO	NO ; NO	NO ; NO	NO ; NO	NO ; NO	NO ; NO	NO ; NO	YES ; NO	compromised recognition of TCV 1 ; Histidine kinase-, DNA gyrase B-, and HSP90-like ATPase family protein	R-protein-interacting protein that localizes to endosomes and functions in resistance genemediated immunity. ;	-560.7	coding	0.999977	+	D55	2493	71	630	1	1 Domains	HATPase_c superfamily	-	Histidine kinase-like ATPases; This family includes several ATP-binding proteins for example: histidine kinase, DNA gyrase B, topoisomerases, heat shock protein HSP90, phytochrome-like ATPases and DNA mismatch repair proteins	coding	6.64496	'35.1'	'not assigned.no ontology'	'(at4g36290 : 616.0) R-protein-interacting protein that localizes to endosomes and functions in resistance geneÌ±mediated immunity.; compromised recognition of TCV 1 (CRT1); CONTAINS InterPro DOMAIN/s: ATPase-like, ATP-binding domain (InterPro:IPR003594); BEST Arabidopsis thaliana protein match is: Histidine kinase-, DNA gyrase B-, and HSP90-like ATPase family protein (TAIR:AT4G36280.1); Has 3020…	T
TCONS_00172655	Glyma16g24463	Glyma16g24463.N2	24	DT	j	AT4G36290 ; AT4G36280	NO ; NO	NO ; NO	NO ; NO	NO ; NO	NO ; NO	NO ; NO	NO ; NO	NO ; NO	YES ; NO	compromised recognition of TCV 1 ; Histidine kinase-, DNA gyrase B-, and HSP90-like ATPase family protein	R-protein-interacting protein that localizes to endosomes and functions in resistance genemediated immunity. ;	-460.5	coding	1	+	D55	1547	71	482	1	1 Domains	HATPase_c superfamily	-	Histidine kinase-like ATPases; This family includes several ATP-binding proteins for example: histidine kinase, DNA gyrase B, topoisomerases, heat shock protein HSP90, phytochrome-like ATPases and DNA mismatch repair proteins	coding	5.85737	'35.1'	'not assigned.no ontology'	'(at4g36290 : 581.0) R-protein-interacting protein that localizes to endosomes and functions in resistance geneÌ±mediated immunity.; compromised recognition of TCV 1 (CRT1); CONTAINS InterPro DOMAIN/s: ATPase-like, ATP-binding domain (InterPro:IPR003594); BEST Arabidopsis thaliana protein match is: Histidine kinase-, DNA gyrase B-, and HSP90-like ATPase family protein (TAIR:AT4G36280.1); Has 3020…	T
TCONS_00102022	Glyma09g38050	Glyma09g38050.N2	12	Mid-to-Late Maturation	x	-	-	-	-	-	-	-	-	-	-	-	-	-532	noncoding	0.166159	-	D15,D25	1570	594	154	0	NO NCBI CDD results	-	-	-	noncoding	-0.714805	'35.2'	'not assigned.unknown'	' no hits & (original description: Glyma09g38050.N2)'	T
TCONS_00096595	Glyma09g38050	Glyma09g38050.1	16	Up in Early Maturation & DT	=	AT2G44730 ; AT3G24860	NO ; NO	NO ; NO	NO ; NO	NO ; NO	NO ; NO	NO ; NO	NO ; NO	NO ; NO	YES ; NO	Alcohol dehydrogenase transcription factor Myb/SANT-like family protein ; Homeodomain-like superfamily protein	;	-341.6	coding	0.99664	+	D15	2649	540	322	2	2 Domains	GT1 superfamily;MADF_DNA_bdg superfamily	-;-	GT1, myb-like, SANT family; GT-1, a myb-like protein, is one of the GT trihelix transcription factors. GT-1 binds the GT cis-element of rbcS-3A, a light-induced gene, as a dimer. Arabidopsis GT-1 is a trans-activator and acts in the stabilization of components of the transcrtiption pre-initiation complex comprised of TFIIA-TBP-TATA. The isolated GT-1 DNA-binding domain is sufficient to bind DNA. …	coding	1.94509	'27.3.30'	'RNA.regulation of transcription.Trihelix, Triple-Helix transcription factor family'	'(at2g44730 : 127.0) Alcohol dehydrogenase transcription factor Myb/SANT-like family protein; FUNCTIONS IN: sequence-specific DNA binding transcription factor activity; INVOLVED IN: regulation of transcription; LOCATED IN: chloroplast; EXPRESSED IN: 22 plant structures; EXPRESSED DURING: 13 growth stages; CONTAINS InterPro DOMAIN/s: SANT, DNA-binding (InterPro:IPR001005), MADF domain (InterPro:IP…	T
TCONS_00132522	Glyma12g09390	Glyma12g09390.1	7	DT	=	AT2G31320 ; AT5G22470	NO ; NO	NO ; NO	NO ; NO	NO ; NO	NO ; NO	NO ; NO	NO ; YES	NO ; NO	NO ; NO	poly(ADP-ribose) polymerase 2 ; NAD+ ADP-ribosyltransferases;NAD+ ADP-ribosyltransferases	Abiotic Stress-inducible gene. ;	-704.3	coding	1	-	D25	3564	783	815	5	5 Domains	ADP_ribosyl superfamily;WGR superfamily;BRCT superfamily;PADR1 superfamily;PARP_reg superfamily	-;-;-;-;-	ADP_ribosylating enzymes catalyze the transfer of ADP_ribose from NAD+ to substrates. Bacterial toxins are cytoplasmic and catalyze the transfer of a single ADP_ribose unit to eukaryotic elongation factor 2, halting protein synthesis and killing the cell. Poly(ADP-ribose) polymerases (PARPS 1-3, VPARP, tankyrase) catalyze the addition of up to 100 ADP_ribose units from NAD+. PARPs 1 and 2 are loc…	coding	7.52351	'29.4'	'protein.postranslational modification'	'(q9swb4|parp3_soybn : 1628.0) Poly [ADP-ribose] polymerase 3 (EC 2.4.2.30) (PARP-3) (ADPRT 3) (NAD(+) ADP-ribosyltransferase 3) (Poly[ADP-ribose] synthetase 3) - Glycine max (Soybean) & (at5g22470 : 1154.0) NAD+ ADP-ribosyltransferases;NAD+ ADP-ribosyltransferases; FUNCTIONS IN: NAD+ ADP-ribosyltransferase activity; INVOLVED IN: protein amino acid ADP-ribosylation; LOCATED IN: intracellular, nuc…	T
TCONS_00132515	Glyma12g09390	Glyma12g09390.N3	10	DT	j	AT2G31320 ; AT5G22470	NO ; NO	NO ; NO	NO ; NO	NO ; NO	NO ; NO	NO ; NO	NO ; YES	NO ; NO	NO ; NO	poly(ADP-ribose) polymerase 2 ; NAD+ ADP-ribosyltransferases;NAD+ ADP-ribosyltransferases	Abiotic Stress-inducible gene. ;	-953.5	coding	1	-	D20,D25	3291	1530	464	3	3 Domains	ADP_ribosyl superfamily;WGR superfamily;PARP_reg superfamily	-;N;-	ADP_ribosylating enzymes catalyze the transfer of ADP_ribose from NAD+ to substrates. Bacterial toxins are cytoplasmic and catalyze the transfer of a single ADP_ribose unit to eukaryotic elongation factor 2, halting protein synthesis and killing the cell. Poly(ADP-ribose) polymerases (PARPS 1-3, VPARP, tankyrase) catalyze the addition of up to 100 ADP_ribose units from NAD+. PARPs 1 and 2 are loc…	coding	6.35629	'29.4'	'protein.postranslational modification'	'(q9swb4|parp3_soybn : 915.0) Poly [ADP-ribose] polymerase 3 (EC 2.4.2.30) (PARP-3) (ADPRT 3) (NAD(+) ADP-ribosyltransferase 3) (Poly[ADP-ribose] synthetase 3) - Glycine max (Soybean) & (at5g22470 : 679.0) NAD+ ADP-ribosyltransferases;NAD+ ADP-ribosyltransferases; FUNCTIONS IN: NAD+ ADP-ribosyltransferase activity; INVOLVED IN: protein amino acid ADP-ribosylation; LOCATED IN: intracellular, nucle…	T
TCONS_00132517	Glyma12g09390	Glyma12g09390.N4	10	DT	j	AT2G31320 ; AT5G22470	NO ; NO	NO ; NO	NO ; NO	NO ; NO	NO ; NO	NO ; NO	NO ; YES	NO ; NO	NO ; NO	poly(ADP-ribose) polymerase 2 ; NAD+ ADP-ribosyltransferases;NAD+ ADP-ribosyltransferases	Abiotic Stress-inducible gene. ;	-822.3	coding	1	-	D25	2842	283	730	5	5 Domains	ADP_ribosyl superfamily;WGR superfamily;BRCT superfamily;PADR1 superfamily;PARP_reg superfamily	-;-;-;-;-	ADP_ribosylating enzymes catalyze the transfer of ADP_ribose from NAD+ to substrates. Bacterial toxins are cytoplasmic and catalyze the transfer of a single ADP_ribose unit to eukaryotic elongation factor 2, halting protein synthesis and killing the cell. Poly(ADP-ribose) polymerases (PARPS 1-3, VPARP, tankyrase) catalyze the addition of up to 100 ADP_ribose units from NAD+. PARPs 1 and 2 are loc…	coding	4.9593	'29.4'	'protein.postranslational modification'	'(q9swb4|parp3_soybn : 1433.0) Poly [ADP-ribose] polymerase 3 (EC 2.4.2.30) (PARP-3) (ADPRT 3) (NAD(+) ADP-ribosyltransferase 3) (Poly[ADP-ribose] synthetase 3) - Glycine max (Soybean) & (at5g22470 : 1069.0) NAD+ ADP-ribosyltransferases;NAD+ ADP-ribosyltransferases; FUNCTIONS IN: NAD+ ADP-ribosyltransferase activity; INVOLVED IN: protein amino acid ADP-ribosylation; LOCATED IN: intracellular, nuc…	T
TCONS_00132518	Glyma12g09390	Glyma12g09390.N5	10	DT	j	AT2G31320 ; AT5G22470	NO ; NO	NO ; NO	NO ; NO	NO ; NO	NO ; NO	NO ; NO	NO ; YES	NO ; NO	NO ; NO	poly(ADP-ribose) polymerase 2 ; NAD+ ADP-ribosyltransferases;NAD+ ADP-ribosyltransferases	Abiotic Stress-inducible gene. ;	-1104.8	coding	1	-	D25	3927	2166	464	3	3 Domains	ADP_ribosyl superfamily;WGR superfamily;PARP_reg superfamily	-;N;-	ADP_ribosylating enzymes catalyze the transfer of ADP_ribose from NAD+ to substrates. Bacterial toxins are cytoplasmic and catalyze the transfer of a single ADP_ribose unit to eukaryotic elongation factor 2, halting protein synthesis and killing the cell. Poly(ADP-ribose) polymerases (PARPS 1-3, VPARP, tankyrase) catalyze the addition of up to 100 ADP_ribose units from NAD+. PARPs 1 and 2 are loc…	coding	5.80326	'29.4'	'protein.postranslational modification'	'(q9swb4|parp3_soybn : 915.0) Poly [ADP-ribose] polymerase 3 (EC 2.4.2.30) (PARP-3) (ADPRT 3) (NAD(+) ADP-ribosyltransferase 3) (Poly[ADP-ribose] synthetase 3) - Glycine max (Soybean) & (at5g22470 : 679.0) NAD+ ADP-ribosyltransferases;NAD+ ADP-ribosyltransferases; FUNCTIONS IN: NAD+ ADP-ribosyltransferase activity; INVOLVED IN: protein amino acid ADP-ribosylation; LOCATED IN: intracellular, nucle…	T
TCONS_00056281	Glyma06g16570	Glyma06g16570.N3	7	DT	j	AT3G52950 ; AT2G36500	NO ; NO	NO ; NO	NO ; NO	NO ; NO	NO ; NO	NO ; NO	NO ; NO	NO ; YES	NO ; NO	CBS / octicosapeptide/Phox/Bemp1 (PB1) domains-containing protein ; CBS / octicosapeptide/Phox/Bemp1 (PB1) domains-containing protein	;	-635	coding	0.997738	+	D55	2669	1481	193	1	1 Domains	CBS_pair superfamily	N	The CBS domain, named after human CBS, is a small domain originally identified in cystathionine beta-synthase and is subsequently found in a wide range of different proteins. CBS domains usually occur in tandem repeats. They associate to form a so-called Bateman domain or a CBS pair based on crystallographic studies in bacteria. The CBS pair was used as a basis for this cd hierarchy since the hum…	coding	4.59434	'35.1'	'not assigned.no ontology'	'(at3g52950 : 192.0) CBS / octicosapeptide/Phox/Bemp1 (PB1) domains-containing protein; LOCATED IN: chloroplast; EXPRESSED IN: 22 plant structures; EXPRESSED DURING: 15 growth stages; CONTAINS InterPro DOMAIN/s: Octicosapeptide/Phox/Bem1p (InterPro:IPR000270), Cystathionine beta-synthase, core (InterPro:IPR000644); BEST Arabidopsis thaliana protein match is: CBS / octicosapeptide/Phox/Bemp1 (PB1)…	T
TCONS_00056272	Glyma06g16570	Glyma06g16570.1	24	DT	=	AT3G52950 ; AT2G36500	NO ; NO	NO ; NO	NO ; NO	NO ; NO	NO ; NO	NO ; NO	NO ; NO	NO ; YES	NO ; NO	CBS / octicosapeptide/Phox/Bemp1 (PB1) domains-containing protein ; CBS / octicosapeptide/Phox/Bemp1 (PB1) domains-containing protein	;	-464	coding	0.999999	+	D55	2165	169	521	3	3 Domains	CBS_pair superfamily;CBS_pair superfamily;PB1 superfamily	-;-;-	The CBS domain, named after human CBS, is a small domain originally identified in cystathionine beta-synthase and is subsequently found in a wide range of different proteins. CBS domains usually occur in tandem repeats. They associate to form a so-called Bateman domain or a CBS pair based on crystallographic studies in bacteria. The CBS pair was used as a basis for this cd hierarchy since the hum…	coding	7.23495	'35.1'	'not assigned.no ontology'	'(at3g52950 : 593.0) CBS / octicosapeptide/Phox/Bemp1 (PB1) domains-containing protein; LOCATED IN: chloroplast; EXPRESSED IN: 22 plant structures; EXPRESSED DURING: 15 growth stages; CONTAINS InterPro DOMAIN/s: Octicosapeptide/Phox/Bem1p (InterPro:IPR000270), Cystathionine beta-synthase, core (InterPro:IPR000644); BEST Arabidopsis thaliana protein match is: CBS / octicosapeptide/Phox/Bemp1 (PB1)…	T
TCONS_00116408	Glyma11g05680	Glyma11g05680.N3	22	Early Maturation	x	-	-	-	-	-	-	-	-	-	-	-	-	-450.1	noncoding	3.73336e-06	+	D20,D45	1608	716	96	0	NO NCBI CDD results	-	-	-	noncoding	-1.21993	'35.2'	'not assigned.unknown'	' no hits & (original description: Glyma11g05680.N3)'	T
TCONS_00121876	Glyma11g05680	Glyma11g05680.2	22	Early Maturation	=	AT4G34138 ; AT4G34131	NO ; NO	NO ; NO	NO ; NO	YES ; YES	Conjugation ; Conjugation	UDP-GLUCOSYL TRANSFERASE 73B1 ; UDP-GLUCOSYL TRANSFERASE 73B3	NO ; NO	NO ; NO	NO ; NO	UDP-glucosyl transferase 73B1 ; UDP-glucosyl transferase 73B3	;	-488.2	coding	0.999965	-	D20,D45	2530	680	495	9	9 Domains	PLN02534 superfamily;PLN02863 superfamily;PLN02554 superfamily;PLN02167 superfamily;PLN00164 superfamily;PLN02207 superfamily;PLN03015 superfamily;PLN03004 superfamily;Glycosyltransferase_GTB_type superfamily	-;-;-;-;N;-;-;N;-	UDP-glycosyltransferase;UDP-glucoronosyl/UDP-glucosyl transferase family protein;UDP-glycosyltransferase family protein;UDP-glycosyltransferase family protein;glucosyltransferase; Provisional;UDP-glycosyltransferase;UDP-glucosyl transferase;UDP-glycosyltransferase;Glycosyltransferases catalyze the transfer of sugar moieties from activated donor molecules to specific acceptor molecules, forming gl…	coding	5.21869	'16.8.4'	'secondary metabolism.flavonoids.flavonols'	'(at4g34138 : 351.0) UDP-glucosyl transferase 73B1 (UGT73B1); FUNCTIONS IN: quercetin 3-O-glucosyltransferase activity, UDP-glycosyltransferase activity, quercetin 7-O-glucosyltransferase activity, abscisic acid glucosyltransferase activity; INVOLVED IN: metabolic process; LOCATED IN: endomembrane system; EXPRESSED IN: 20 plant structures; EXPRESSED DURING: 10 growth stages; CONTAINS InterPro DOM…	T	'16.8.4.2'	'secondary metabolism.flavonoids.flavonols.flavonol 3-O-glycosyltransferase'	'(at4g34138 : 351.0) UDP-glucosyl transferase 73B1 (UGT73B1); FUNCTIONS IN: quercetin 3-O-glucosyltransferase activity, UDP-glycosyltransferase activity, quercetin 7-O-glucosyltransferase activity, abscisic acid glucosyltransferase activity; INVOLVED IN: metabolic process; LOCATED IN: endomembrane system; EXPRESSED IN: 20 plant structures; EXPRESSED DURING: 10 growth stages; CONTAINS InterPro DOM…	T	'17.4.1'	'hormone metabolism.cytokinin.synthesis-degradation'	'(at4g34138 : 351.0) UDP-glucosyl transferase 73B1 (UGT73B1); FUNCTIONS IN: quercetin 3-O-glucosyltransferase activity, UDP-glycosyltransferase activity, quercetin 7-O-glucosyltransferase activity, abscisic acid glucosyltransferase activity; INVOLVED IN: metabolic process; LOCATED IN: endomembrane system; EXPRESSED IN: 20 plant structures; EXPRESSED DURING: 10 growth stages; CONTAINS InterPro DOM…	T
TCONS_00073343	Glyma07g11690	Glyma07g11690.N2	7	DT	j	AT1G80030 ; AT3G17830	NO ; NO	NO ; NO	NO ; NO	NO ; NO	NO ; NO	NO ; NO	NO ; NO	NO ; NO	NO ; YES	Molecular chaperone Hsp40/DnaJ family protein ; Molecular chaperone Hsp40/DnaJ family protein	;	-662.2	coding	0.999997	-	D55	2564	767	310	2	2 Domains	DnaJ_C superfamily;DnaJ_zf superfamily	-;-	C-terminal substrate binding domain of DnaJ and HSP40; The C-terminal region of the DnaJ/Hsp40 protein mediates oligomerization and binding to denatured polypeptide substrate. DnaJ/Hsp40 is a widely conserved heat-shock protein. It prevents the aggregation of unfolded substrate and forms a ternary complex with both substrate and DnaK/Hsp70; the N-terminal J-domain of DnaJ/Hsp40 stimulates the ATP…	coding	4.79401	'20.2.1'	'stress.abiotic.heat'	'(at3g17830 : 280.0) Molecular chaperone Hsp40/DnaJ family protein; FUNCTIONS IN: unfolded protein binding, heat shock protein binding, ATP binding; INVOLVED IN: protein folding, response to heat; LOCATED IN: chloroplast; EXPRESSED IN: 8 plant structures; EXPRESSED DURING: 4 anthesis, F mature embryo stage, petal differentiation and expansion stage, E expanded cotyledon stage, D bilateral stage; …	T
TCONS_00073345	Glyma07g11690	Glyma07g11690.N3	7	DT	j	-	-	-	-	-	-	-	-	-	-	-	-	-326.7	noncoding	0.0463636	-	D55	1220	452	78	0	NO NCBI CDD results	-	-	-	coding	4.64397	'35.2'	'not assigned.unknown'	' no hits & (original description: Glyma07g11690.N3)'	T
TCONS_00049705	Glyma05g26230	Glyma05g26230.N2	1	Early Maturation	j	AT2G30950 ; AT1G06430	NO ; NO	NO ; NO	NO ; NO	NO ; NO	NO ; NO	NO ; NO	NO ; NO	NO ; YES	NO ; NO	FtsH extracellular protease family ; FTSH protease 8	Metalloprotease that functions in thylakoid membrane biogenesis. Involved in the repair of PSII following damaged incurred during photoinhibition. Forms a complex with VAR1. Mutants show a variegated phenotype, which decreases during development. Transcript and protein levels increase with light intensity. ; encodes a FtsH protease that is localized to the chloroplast	-637.6	coding	1	-	D30,D35,D45	2022	219	592	5	5 Domains	AAA superfamily;Peptidase_M41 superfamily;ABC_ATPase superfamily;Mg_chelatase superfamily;AAA_17 superfamily	-;C;-;C;C	The AAA+ (ATPases Associated with a wide variety of cellular Activities) superfamily represents an ancient group of ATPases belonging to the ASCE (for additional strand, catalytic E) division of the P-loop NTPase fold. The ASCE division also includes ABC, RecA-like, VirD4-like, PilT-like, and SF1/2 helicases. Members of the AAA+ ATPases function as molecular chaperons, ATPase subunits of protease…	coding	11.6156	'29.5.7'	'protein.degradation.metalloprotease'	'(loc_os06g45820.1 : 783.0) no description available & (at2g30950 : 782.0) Metalloprotease that functions in thylakoid membrane biogenesis. Involved in the repair of PSII following damaged incurred during photoinhibition. Forms a complex with VAR1. Mutants show a variegated phenotype, which decreases during development. Transcript and protein levels increase with light intensity.; VARIEGATED 2 (V…	T
TCONS_00049704	Glyma05g26230	Glyma05g26230.1	6	Down in DT	=	AT2G30950 ; AT1G06430	NO ; NO	NO ; NO	NO ; NO	NO ; NO	NO ; NO	NO ; NO	NO ; NO	NO ; YES	NO ; NO	FtsH extracellular protease family ; FTSH protease 8	Metalloprotease that functions in thylakoid membrane biogenesis. Involved in the repair of PSII following damaged incurred during photoinhibition. Forms a complex with VAR1. Mutants show a variegated phenotype, which decreases during development. Transcript and protein levels increase with light intensity. ; encodes a FtsH protease that is localized to the chloroplast	-672.1	coding	0.999999	-	D30,D45	2529	219	695	5	5 Domains	AAA superfamily;Peptidase_M41 superfamily;ABC_ATPase superfamily;Mg_chelatase superfamily;AAA_17 superfamily	-;-;-;C;C	The AAA+ (ATPases Associated with a wide variety of cellular Activities) superfamily represents an ancient group of ATPases belonging to the ASCE (for additional strand, catalytic E) division of the P-loop NTPase fold. The ASCE division also includes ABC, RecA-like, VirD4-like, PilT-like, and SF1/2 helicases. Members of the AAA+ ATPases function as molecular chaperons, ATPase subunits of protease…	coding	12.4653	'29.5.7'	'protein.degradation.metalloprotease'	'(loc_os06g45820.1 : 953.0) no description available & (at2g30950 : 947.0) Metalloprotease that functions in thylakoid membrane biogenesis. Involved in the repair of PSII following damaged incurred during photoinhibition. Forms a complex with VAR1. Mutants show a variegated phenotype, which decreases during development. Transcript and protein levels increase with light intensity.; VARIEGATED 2 (V…	T
TCONS_00042136	Glyma05g00420	Glyma05g00420.N5	5	Mid-to-Late Maturation	j	AT4G11230 ; AT1G64060	NO ; YES	NO ; Secondary messenger, response or metabolism	NO ; ARABIDOPSIS THALIANA RESPIRATORY BURST OXIDASE HOMOLOG F; INTERACTS WITH ATRBOHD GENE TO FINE TUNE THE SPATIAL CONTROL OF ROI PRODUCTION AND HYPERSENSITIVE RESPONSE TO CELL IN AND AROUND INFECTION SITE.	NO ; NO	NO ; NO	NO ; NO	NO ; NO	NO ; NO	NO ; NO	Riboflavin synthase-like superfamily protein ; respiratory burst oxidase protein F	; Interacts with AtrbohD gene to fine tune the spatial control of ROI production and hypersensitive response to cell in and around infection site.	-414.9	coding	0.861573	+	D10	1746	40	149	2	2 Domains	FNR_like superfamily;FAD_binding_8 superfamily	C;-	Ferredoxin reductase (FNR), an FAD and NAD(P) binding protein, was intially identified as a chloroplast reductase activity, catalyzing the electron transfer from reduced iron-sulfur protein ferredoxin to NADP+ as the final step in the electron transport mechanism of photosystem I. FNR transfers electrons from reduced ferredoxin to FAD (forming FADH2 via a semiquinone intermediate) and then transf…	coding	2.70221	'20.1.1'	'stress.biotic.respiratory burst'	'(loc_os09g26660.1 : 160.0) no description available & (at1g64060 : 159.0) Interacts with AtrbohD gene to fine tune the spatial control of ROI production and hypersensitive response to cell in and around infection site.; respiratory burst oxidase protein F (RBOH F); FUNCTIONS IN: NAD(P)H oxidase activity; INVOLVED IN: in 10 processes; LOCATED IN: plasma membrane, integral to plasma membrane; EXPR…	T
TCONS_00042132	Glyma05g00420	Glyma05g00420.N4	23	Mid-to-Late Maturation	j	AT4G11230 ; AT1G64060	NO ; YES	NO ; Secondary messenger, response or metabolism	NO ; ARABIDOPSIS THALIANA RESPIRATORY BURST OXIDASE HOMOLOG F; INTERACTS WITH ATRBOHD GENE TO FINE TUNE THE SPATIAL CONTROL OF ROI PRODUCTION AND HYPERSENSITIVE RESPONSE TO CELL IN AND AROUND INFECTION SITE.	NO ; NO	NO ; NO	NO ; NO	NO ; NO	NO ; NO	NO ; NO	Riboflavin synthase-like superfamily protein ; respiratory burst oxidase protein F	; Interacts with AtrbohD gene to fine tune the spatial control of ROI production and hypersensitive response to cell in and around infection site.	-393.9	coding	1	+	D10	1641	54	347	4	4 Domains	FNR_like superfamily;NAD_binding_6 superfamily;FAD_binding_8 superfamily;FNR_like superfamily	-;-;-;N	Ferredoxin reductase (FNR), an FAD and NAD(P) binding protein, was intially identified as a chloroplast reductase activity, catalyzing the electron transfer from reduced iron-sulfur protein ferredoxin to NADP+ as the final step in the electron transport mechanism of photosystem I. FNR transfers electrons from reduced ferredoxin to FAD (forming FADH2 via a semiquinone intermediate) and then transf…	coding	3.85993	'20.1.1'	'stress.biotic.respiratory burst'	'(at1g64060 : 374.0) Interacts with AtrbohD gene to fine tune the spatial control of ROI production and hypersensitive response to cell in and around infection site.; respiratory burst oxidase protein F (RBOH F); FUNCTIONS IN: NAD(P)H oxidase activity; INVOLVED IN: in 10 processes; LOCATED IN: plasma membrane, integral to plasma membrane; EXPRESSED IN: 22 plant structures; EXPRESSED DURING: 13 gr…	T
TCONS_00148068	Glyma13g33290	Glyma13g33290.N3	7	DT	j	AT1G78440 ; AT1G30040	NO ; NO	NO ; NO	NO ; NO	NO ; NO	NO ; NO	NO ; NO	NO ; NO	NO ; NO	NO ; YES	Arabidopsis thaliana gibberellin 2-oxidase 1 ; gibberellin 2-oxidase	Encodes a gibberellin 2-oxidase that acts on C19 gibberellins. ; Encodes a gibberellin 2-oxidase that acts on C-19 gibberellins. AtGA2OX2 expression is responsive to cytokinin and KNOX activities.	-460.4	coding	0.999044	-	D40,D45,D55	2083	318	252	3	3 Domains	DIOX_N superfamily;2OG-FeII_Oxy superfamily;PLN03176 superfamily	-;C;-	non-haem dioxygenase in morphine synthesis N-terminal; This is the highly conserved N-terminal region of proteins with 2-oxoglutarate/Fe(II)-dependent dioxygenase activity.;2OG-Fe(II) oxygenase superfamily; This family contains members of the 2-oxoglutarate (2OG) and Fe(II)-dependent oxygenase superfamily. This family includes the C-terminal of prolyl 4-hydroxylase alpha subunit. The holoenzyme h…	coding	3.68868	'17.6.1.13'	'hormone metabolism.gibberelin.synthesis-degradation.GA2 oxidase'	'(q9sq80|g2ox1_pea : 404.0) Gibberellin 2-beta-dioxygenase 1 (EC 1.14.11.13) (Gibberellin 2-beta-hydroxylase 1) (Gibberellin 2-oxidase 1) (GA 2-oxidase 1) (Protein SLENDER) - Pisum sativum (Garden pea) & (at1g78440 : 268.0) Encodes a gibberellin 2-oxidase that acts on C19 gibberellins.; Arabidopsis thaliana gibberellin 2-oxidase 1 (ATGA2OX1); CONTAINS InterPro DOMAIN/s: Isopenicillin N synthase (…	T
TCONS_00148066	Glyma13g33290	Glyma13g33290.2	24	DT	=	AT1G78440 ; AT1G30040	NO ; NO	NO ; NO	NO ; NO	NO ; NO	NO ; NO	NO ; NO	NO ; NO	NO ; NO	NO ; YES	Arabidopsis thaliana gibberellin 2-oxidase 1 ; gibberellin 2-oxidase	Encodes a gibberellin 2-oxidase that acts on C19 gibberellins. ; Encodes a gibberellin 2-oxidase that acts on C-19 gibberellins. AtGA2OX2 expression is responsive to cytokinin and KNOX activities.	-266	coding	0.999718	-	D45,D55	1570	237	327	3	3 Domains	2OG-FeII_Oxy superfamily;DIOX_N superfamily;PLN03176 superfamily	-;-;-	2OG-Fe(II) oxygenase superfamily; This family contains members of the 2-oxoglutarate (2OG) and Fe(II)-dependent oxygenase superfamily. This family includes the C-terminal of prolyl 4-hydroxylase alpha subunit. The holoenzyme has the activity EC:1.14.11.2 catalyzing the reaction: Procollagen L-proline + 2-oxoglutarate + O2 &lt;=&gt; procollagen trans- 4-hydroxy-L-proline + succinate + CO2. The ful…	coding	3.98838	'17.6.1.13'	'hormone metabolism.gibberelin.synthesis-degradation.GA2 oxidase'	'(q9sq80|g2ox1_pea : 540.0) Gibberellin 2-beta-dioxygenase 1 (EC 1.14.11.13) (Gibberellin 2-beta-hydroxylase 1) (Gibberellin 2-oxidase 1) (GA 2-oxidase 1) (Protein SLENDER) - Pisum sativum (Garden pea) & (at1g78440 : 372.0) Encodes a gibberellin 2-oxidase that acts on C19 gibberellins.; Arabidopsis thaliana gibberellin 2-oxidase 1 (ATGA2OX1); CONTAINS InterPro DOMAIN/s: Isopenicillin N synthase (…	T
TCONS_00208892	Glyma19g41380	Glyma19g41380.2	17	Early Maturation	=	AT1G09450	NO	NO	NO	NO	NO	NO	NO	NO	YES	Protein kinase superfamily protein		-525.3	coding	0.999983	-	D15	2249	72	636	2	2 Domains	ALK1 superfamily;DUF3635 superfamily	N;C	Serine/threonine kinase of the haspin family [Cell division and chromosome partitioning];Domain of unknown function (DUF3635); This family may be a potential Haspin-related leucine-zipper. A leucine zipper was proposed to be present towards the C-terminus of human Haspin, (up-stream of the current family); however, as this domain would appear to span several helices and be largely within a loop s…	coding	6.14353	'35.1'	'not assigned.no ontology'	'(at1g09450 : 613.0) Protein kinase superfamily protein; FUNCTIONS IN: protein kinase activity, ATP binding; INVOLVED IN: protein amino acid phosphorylation, N-terminal protein myristoylation; LOCATED IN: cellular_component unknown; EXPRESSED IN: 17 plant structures; EXPRESSED DURING: 11 growth stages; CONTAINS InterPro DOMAIN/s: Protein kinase, catalytic domain (InterPro:IPR000719); Has 302 Blas…	T
TCONS_00208895	Glyma19g41380	Glyma19g41380.N4	17	Early Maturation	j	-	-	-	-	-	-	-	-	-	-	-	-	-463.6	noncoding	0.0092232	-	D15	1625	244	75	0	NO NCBI CDD results	-	-	-	coding	3.46562	'35.2'	'not assigned.unknown'	' no hits & (original description: Glyma19g41380.N4)'	T
TCONS_00136714	Glyma13g08120	Glyma13g08120.1	3	DT	=	AT1G01360 ; AT5G53160	YES ; YES	Receptor ; Receptor	PYR (PYRABACTIN RESISTANCE )/PYL(PYR1-LIKE)/RCAR (REGULATORY COMPONENTS OF ABA RECEPTOR) FAMILY PROTEIN ; PYR (PYRABACTIN RESISTANCE )/PYL(PYR1-LIKE)/RCAR (REGULATORY COMPONENTS OF ABA RECEPTOR) FAMILY PROTEIN	NO ; NO	NO ; NO	NO ; NO	NO ; NO	NO ; NO	NO ; NO	regulatory component of ABA receptor 1 ; regulatory components of ABA receptor 3	Encodes RCAR1 (regulatory components of ABA receptor). Interacts with and regulates the type 2C protein phosphatases (PP2Cs) ABI1 and ABI2. Functions as abscisic acid sensor. ; Encodes RCAR3, a regulatory component of ABA receptor. Interacts with protein phosphatase 2Cs ABI1 and ABI2. Stimulates ABA signaling.	-161.4	coding	1	+	D35	1609	536	191	4	4 Domains	PYR_PYL_RCAR_like;SRPBCC superfamily;Polyketide_cyc2;Bet_v1-like	-;-;-;NC	Pyrabactin resistance 1 (PYR1), PYR1-like (PYL), regulatory component of abscisic acid receptors (RCARs), and related proteins; The PYR/PYL/RCAR-like family belongs to the SRPBCC (START/RHO_alpha_C/PITP/Bet_v1/CoxG/CalC) domain superfamily of proteins that bind hydrophobic ligands. SRPBCC domains have a deep hydrophobic ligand-binding pocket. PYR/PYL/RCAR plant proteins are receptors involved in …	coding	2.14197	'35.2'	'not assigned.unknown'	'(loc_os02g15640.1 : 120.0) no description available & (at5g53160 : 109.0) Encodes RCAR3, a regulatory component of ABA receptor. Interacts with protein phosphatase 2Cs ABI1 and ABI2. Stimulates ABA signaling.; regulatory components of ABA receptor 3 (RCAR3); CONTAINS InterPro DOMAIN/s: Polyketide cyclase/dehydrase (InterPro:IPR019587); BEST Arabidopsis thaliana protein match is: regulatory compo…	T
TCONS_00136715	Glyma13g08120	Glyma13g08120.2	7	DT	=	AT1G01360 ; AT5G53160	YES ; YES	Receptor ; Receptor	PYR (PYRABACTIN RESISTANCE )/PYL(PYR1-LIKE)/RCAR (REGULATORY COMPONENTS OF ABA RECEPTOR) FAMILY PROTEIN ; PYR (PYRABACTIN RESISTANCE )/PYL(PYR1-LIKE)/RCAR (REGULATORY COMPONENTS OF ABA RECEPTOR) FAMILY PROTEIN	NO ; NO	NO ; NO	NO ; NO	NO ; NO	NO ; NO	NO ; NO	regulatory component of ABA receptor 1 ; regulatory components of ABA receptor 3	Encodes RCAR1 (regulatory components of ABA receptor). Interacts with and regulates the type 2C protein phosphatases (PP2Cs) ABI1 and ABI2. Functions as abscisic acid sensor. ; Encodes RCAR3, a regulatory component of ABA receptor. Interacts with protein phosphatase 2Cs ABI1 and ABI2. Stimulates ABA signaling.	-395	coding	1	+	D55	1391	536	191	4	4 Domains	PYR_PYL_RCAR_like;SRPBCC superfamily;Polyketide_cyc2;Bet_v1-like	-;-;-;NC	Pyrabactin resistance 1 (PYR1), PYR1-like (PYL), regulatory component of abscisic acid receptors (RCARs), and related proteins; The PYR/PYL/RCAR-like family belongs to the SRPBCC (START/RHO_alpha_C/PITP/Bet_v1/CoxG/CalC) domain superfamily of proteins that bind hydrophobic ligands. SRPBCC domains have a deep hydrophobic ligand-binding pocket. PYR/PYL/RCAR plant proteins are receptors involved in …	coding	2.1689	'35.2'	'not assigned.unknown'	'(loc_os02g15640.1 : 120.0) no description available & (at5g53160 : 109.0) Encodes RCAR3, a regulatory component of ABA receptor. Interacts with protein phosphatase 2Cs ABI1 and ABI2. Stimulates ABA signaling.; regulatory components of ABA receptor 3 (RCAR3); CONTAINS InterPro DOMAIN/s: Polyketide cyclase/dehydrase (InterPro:IPR019587); BEST Arabidopsis thaliana protein match is: regulatory compo…	T
TCONS_00217605	Glyma20g29011	Glyma20g29011.1	1	Early Maturation	=	AT5G07180 ; AT5G62230	NO ; NO	NO ; NO	NO ; NO	NO ; NO	NO ; NO	NO ; NO	NO ; NO	NO ; YES	NO ; NO	ERECTA-like 2 ; ERECTA-like 1	Encodes a receptor-like kinase that, together with ER and ERL1 governs the initial decision of protodermal cells to either divide proliferatively to produce pavement cells or divide asymmetrically to generate stomatal complexes. It is also important for maintaining stomatal stem cell activity and preventing terminal differentiation of the meristemoid into the guard mother cell. When heterozygous …	-836.9	coding	0.999999	-	D30,D35	3572	184	993	3	3 Domains	PKc_like superfamily;LRRNT_2 superfamily;LRR_RI superfamily	-;-;N	Protein Kinases, catalytic domain; The protein kinase superfamily is mainly composed of the catalytic domains of serine/threonine-specific and tyrosine-specific protein kinases. It also includes RIO kinases, which are atypical serine protein kinases, aminoglycoside phosphotransferases, and choline kinases. These proteins catalyze the transfer of the gamma-phosphoryl group from ATP to hydroxyl gro…	coding	6.45165	'30.2.13'	'signalling.receptor kinases.leucine rich repeat XIII'	'(at5g07180 : 1359.0) Encodes a receptor-like kinase that, together with ER and ERL1 governs the initial decision of protodermal cells to either divide proliferatively to produce pavement cells or divide asymmetrically to generate stomatal complexes. It is also important for maintaining stomatal stem cell activity and preventing terminal differentiation of the meristemoid into the guard mother ce…	T
TCONS_00217606	Glyma20g29011	Glyma20g29011.2	18	Mid-to-Late Maturation	=	AT5G07180 ; AT5G62230	NO ; NO	NO ; NO	NO ; NO	NO ; NO	NO ; NO	NO ; NO	NO ; NO	NO ; YES	NO ; NO	ERECTA-like 2 ; ERECTA-like 1	Encodes a receptor-like kinase that, together with ER and ERL1 governs the initial decision of protodermal cells to either divide proliferatively to produce pavement cells or divide asymmetrically to generate stomatal complexes. It is also important for maintaining stomatal stem cell activity and preventing terminal differentiation of the meristemoid into the guard mother cell. When heterozygous …	-967	coding	1	-	D25,D30,D35	3560	184	989	3	3 Domains	PKc_like superfamily;LRRNT_2 superfamily;LRR_RI superfamily	-;-;N	Protein Kinases, catalytic domain; The protein kinase superfamily is mainly composed of the catalytic domains of serine/threonine-specific and tyrosine-specific protein kinases. It also includes RIO kinases, which are atypical serine protein kinases, aminoglycoside phosphotransferases, and choline kinases. These proteins catalyze the transfer of the gamma-phosphoryl group from ATP to hydroxyl gro…	coding	6.50425	'30.2.13'	'signalling.receptor kinases.leucine rich repeat XIII'	'(at5g62230 : 1367.0) Encodes a receptor-like kinase that, together with ER and ERL2 governs the initial decision of protodermal cells to either divide proliferatively to produce pavement cells or divide asymmetrically to generate stomatal complexes. It is important for maintaining stomatal stem cell activity and preventing terminal differentiation of the meristemoid into the guard mother cell. A…	T
TCONS_00076378	Glyma07g39240	Glyma07g39240.N4	3	DT	j	AT1G11910 ; AT1G62290	NO ; NO	NO ; NO	NO ; NO	NO ; NO	NO ; NO	NO ; NO	NO ; NO	NO ; YES	NO ; NO	aspartic proteinase A1 ; Saposin-like aspartyl protease family protein	Encodes an aspartic proteinase that forms a heterodimer and is stable over a broad pH range (ph 3-8). ;	-740.2	coding	0.999998	-	D25,D30,D35	2634	1215	298	4	4 Domains	pepsin_retropepsin_like superfamily;pepsin_retropepsin_like superfamily;SapB_1 superfamily;SapB_2 superfamily	NC;N;-;-	Cellular and retroviral pepsin-like aspartate proteases; This family includes both cellular and retroviral pepsin-like aspartate proteases. The cellular pepsin and pepsin-like enzymes are twice as long as their retroviral counterparts. The cellular pepsin-like aspartic proteases are found in mammals, plants, fungi and bacteria. These well known and extensively characterized enzymes include pepsin…	coding	5.78509	'29.5.4'	'protein.degradation.aspartate protease'	'(at1g11910 : 492.0) Encodes an aspartic proteinase that forms a heterodimer and is stable over a broad pH range (ph 3-8).; aspartic proteinase A1 (APA1); FUNCTIONS IN: endopeptidase activity; INVOLVED IN: proteolysis, response to salt stress; LOCATED IN: vacuole; EXPRESSED IN: 25 plant structures; EXPRESSED DURING: 16 growth stages; CONTAINS InterPro DOMAIN/s: Saposin-like (InterPro:IPR011001), …	T
TCONS_00076370	Glyma07g39240	Glyma07g39240.N2	7	DT	j	AT1G11910 ; AT1G62290	NO ; NO	NO ; NO	NO ; NO	NO ; NO	NO ; NO	NO ; NO	NO ; NO	NO ; YES	NO ; NO	aspartic proteinase A1 ; Saposin-like aspartyl protease family protein	Encodes an aspartic proteinase that forms a heterodimer and is stable over a broad pH range (ph 3-8). ;	-609.1	coding	1	-	D25,D35	2159	92	514	4	4 Domains	pepsin_retropepsin_like superfamily;pepsin_retropepsin_like superfamily;SapB_1 superfamily;SapB_2 superfamily	C;N;-;-	Cellular and retroviral pepsin-like aspartate proteases; This family includes both cellular and retroviral pepsin-like aspartate proteases. The cellular pepsin and pepsin-like enzymes are twice as long as their retroviral counterparts. The cellular pepsin-like aspartic proteases are found in mammals, plants, fungi and bacteria. These well known and extensively characterized enzymes include pepsin…	coding	7.12004	'29.5.4'	'protein.degradation.aspartate protease'	'(at1g62290 : 750.0) Saposin-like aspartyl protease family protein; FUNCTIONS IN: aspartic-type endopeptidase activity; INVOLVED IN: proteolysis, lipid metabolic process; LOCATED IN: vacuole; EXPRESSED IN: 10 plant structures; EXPRESSED DURING: LP.06 six leaves visible, LP.04 four leaves visible, seedling growth, petal differentiation and expansion stage, LP.08 eight leaves visible; CONTAINS Inte…	T
TCONS_00076371	Glyma07g39240	Glyma07g39240.N3	10	DT	j	AT1G11910 ; AT1G62290	NO ; NO	NO ; NO	NO ; NO	NO ; NO	NO ; NO	NO ; NO	NO ; NO	NO ; YES	NO ; NO	aspartic proteinase A1 ; Saposin-like aspartyl protease family protein	Encodes an aspartic proteinase that forms a heterodimer and is stable over a broad pH range (ph 3-8). ;	-763.1	coding	0.989276	-	D25	2804	252	221	1	1 Domains	pepsin_retropepsin_like superfamily	C	Cellular and retroviral pepsin-like aspartate proteases; This family includes both cellular and retroviral pepsin-like aspartate proteases. The cellular pepsin and pepsin-like enzymes are twice as long as their retroviral counterparts. The cellular pepsin-like aspartic proteases are found in mammals, plants, fungi and bacteria. These well known and extensively characterized enzymes include pepsin…	coding	4.80945	'29.5.4'	'protein.degradation.aspartate protease'	'(at1g62290 : 272.0) Saposin-like aspartyl protease family protein; FUNCTIONS IN: aspartic-type endopeptidase activity; INVOLVED IN: proteolysis, lipid metabolic process; LOCATED IN: vacuole; EXPRESSED IN: 10 plant structures; EXPRESSED DURING: LP.06 six leaves visible, LP.04 four leaves visible, seedling growth, petal differentiation and expansion stage, LP.08 eight leaves visible; CONTAINS Inte…	T
TCONS_00003151	Glyma01g38340	Glyma01g38340.N3	3	DT	j	AT2G18540 ; AT4G36700	NO ; NO	NO ; NO	NO ; NO	NO ; NO	NO ; NO	NO ; NO	NO ; YES	NO ; YES	NO ; YES	RmlC-like cupins superfamily protein ; RmlC-like cupins superfamily protein	;	-488.2	coding	1	+	D10,D15	1978	62	614	2	2 Domains	Cupin_2 superfamily;Cupin_2 superfamily	-;N	Cupin domain; This family represents the conserved barrel domain of the &apos;cupin&apos; superfamily (&apos;cupa&apos; is the Latin term for a small barrel).;Cupin domain; This family represents the conserved barrel domain of the &apos;cupin&apos; superfamily (&apos;cupa&apos; is the Latin term for a small barrel).	coding	7.92617	'35.1'	'not assigned.no ontology'	'(at2g18540 : 327.0) RmlC-like cupins superfamily protein; FUNCTIONS IN: nutrient reservoir activity; INVOLVED IN: biological_process unknown; LOCATED IN: endomembrane system; CONTAINS InterPro DOMAIN/s: Cupin, RmlC-type (InterPro:IPR011051), Cupin 1 (InterPro:IPR006045), RmlC-like jelly roll fold (InterPro:IPR014710); BEST Arabidopsis thaliana protein match is: RmlC-like cupins superfamily prote…	T
TCONS_00003150	Glyma01g38340	Glyma01g38340.2	23	Mid-to-Late Maturation	=	AT2G18540 ; AT4G36700	NO ; NO	NO ; NO	NO ; NO	NO ; NO	NO ; NO	NO ; NO	NO ; YES	NO ; YES	NO ; YES	RmlC-like cupins superfamily protein ; RmlC-like cupins superfamily protein	;	-444.8	coding	0.999994	+	D10,D15	2101	62	614	2	2 Domains	Cupin_2 superfamily;Cupin_2 superfamily	-;N	Cupin domain; This family represents the conserved barrel domain of the &apos;cupin&apos; superfamily (&apos;cupa&apos; is the Latin term for a small barrel).;Cupin domain; This family represents the conserved barrel domain of the &apos;cupin&apos; superfamily (&apos;cupa&apos; is the Latin term for a small barrel).	coding	7.96733	'35.1'	'not assigned.no ontology'	'(at2g18540 : 327.0) RmlC-like cupins superfamily protein; FUNCTIONS IN: nutrient reservoir activity; INVOLVED IN: biological_process unknown; LOCATED IN: endomembrane system; CONTAINS InterPro DOMAIN/s: Cupin, RmlC-type (InterPro:IPR011051), Cupin 1 (InterPro:IPR006045), RmlC-like jelly roll fold (InterPro:IPR014710); BEST Arabidopsis thaliana protein match is: RmlC-like cupins superfamily prote…	T
TCONS_00178373	Glyma17g01500	Glyma17g01500.N3	23	Mid-to-Late Maturation	j	AT1G11910 ; AT1G62290	NO ; NO	NO ; NO	NO ; NO	NO ; NO	NO ; NO	NO ; NO	NO ; NO	NO ; YES	NO ; NO	aspartic proteinase A1 ; Saposin-like aspartyl protease family protein	Encodes an aspartic proteinase that forms a heterodimer and is stable over a broad pH range (ph 3-8). ;	-783.9	coding	0.999999	+	D25	2666	1425	298	4	4 Domains	pepsin_retropepsin_like superfamily;pepsin_retropepsin_like superfamily;SapB_1 superfamily;SapB_2 superfamily	NC;N;-;-	Cellular and retroviral pepsin-like aspartate proteases; This family includes both cellular and retroviral pepsin-like aspartate proteases. The cellular pepsin and pepsin-like enzymes are twice as long as their retroviral counterparts. The cellular pepsin-like aspartic proteases are found in mammals, plants, fungi and bacteria. These well known and extensively characterized enzymes include pepsin…	coding	5.88789	'29.5.4'	'protein.degradation.aspartate protease'	'(at1g11910 : 489.0) Encodes an aspartic proteinase that forms a heterodimer and is stable over a broad pH range (ph 3-8).; aspartic proteinase A1 (APA1); FUNCTIONS IN: endopeptidase activity; INVOLVED IN: proteolysis, response to salt stress; LOCATED IN: vacuole; EXPRESSED IN: 25 plant structures; EXPRESSED DURING: 16 growth stages; CONTAINS InterPro DOMAIN/s: Saposin-like (InterPro:IPR011001), …	T
TCONS_00178378	Glyma17g01500	Glyma17g01500.1	23	Mid-to-Late Maturation	=	AT1G11910 ; AT1G62290	NO ; NO	NO ; NO	NO ; NO	NO ; NO	NO ; NO	NO ; NO	NO ; NO	NO ; YES	NO ; NO	aspartic proteinase A1 ; Saposin-like aspartyl protease family protein	Encodes an aspartic proteinase that forms a heterodimer and is stable over a broad pH range (ph 3-8). ;	-655.3	coding	1	+	D15,D25,D35	2153	264	514	4	4 Domains	pepsin_retropepsin_like superfamily;pepsin_retropepsin_like superfamily;SapB_1 superfamily;SapB_2 superfamily	C;N;-;-	Cellular and retroviral pepsin-like aspartate proteases; This family includes both cellular and retroviral pepsin-like aspartate proteases. The cellular pepsin and pepsin-like enzymes are twice as long as their retroviral counterparts. The cellular pepsin-like aspartic proteases are found in mammals, plants, fungi and bacteria. These well known and extensively characterized enzymes include pepsin…	coding	6.97801	'29.5.4'	'protein.degradation.aspartate protease'	'(at1g62290 : 756.0) Saposin-like aspartyl protease family protein; FUNCTIONS IN: aspartic-type endopeptidase activity; INVOLVED IN: proteolysis, lipid metabolic process; LOCATED IN: vacuole; EXPRESSED IN: 10 plant structures; EXPRESSED DURING: LP.06 six leaves visible, LP.04 four leaves visible, seedling growth, petal differentiation and expansion stage, LP.08 eight leaves visible; CONTAINS Inte…	T
TCONS_00118686	Glyma11g19070	Glyma11g19070.2	10	DT	=	AT2G31320 ; AT5G22470	NO ; NO	NO ; NO	NO ; NO	NO ; NO	NO ; NO	NO ; NO	NO ; YES	NO ; NO	NO ; NO	poly(ADP-ribose) polymerase 2 ; NAD+ ADP-ribosyltransferases;NAD+ ADP-ribosyltransferases	Abiotic Stress-inducible gene. ;	-714.2	coding	0.999999	+	D15,D25	3262	450	812	5	5 Domains	ADP_ribosyl superfamily;WGR superfamily;BRCT superfamily;PADR1 superfamily;PARP_reg superfamily	-;-;-;-;-	ADP_ribosylating enzymes catalyze the transfer of ADP_ribose from NAD+ to substrates. Bacterial toxins are cytoplasmic and catalyze the transfer of a single ADP_ribose unit to eukaryotic elongation factor 2, halting protein synthesis and killing the cell. Poly(ADP-ribose) polymerases (PARPS 1-3, VPARP, tankyrase) catalyze the addition of up to 100 ADP_ribose units from NAD+. PARPs 1 and 2 are loc…	coding	7.9548	'29.4'	'protein.postranslational modification'	'(q9swb4|parp3_soybn : 1559.0) Poly [ADP-ribose] polymerase 3 (EC 2.4.2.30) (PARP-3) (ADPRT 3) (NAD(+) ADP-ribosyltransferase 3) (Poly[ADP-ribose] synthetase 3) - Glycine max (Soybean) & (at5g22470 : 1142.0) NAD+ ADP-ribosyltransferases;NAD+ ADP-ribosyltransferases; FUNCTIONS IN: NAD+ ADP-ribosyltransferase activity; INVOLVED IN: protein amino acid ADP-ribosylation; LOCATED IN: intracellular, nuc…	T
TCONS_00118681	Glyma11g19070	Glyma11g19070.N5	12	Mid-to-Late Maturation	j	AT2G31320 ; AT5G22470	NO ; NO	NO ; NO	NO ; NO	NO ; NO	NO ; NO	NO ; NO	NO ; YES	NO ; NO	NO ; NO	poly(ADP-ribose) polymerase 2 ; NAD+ ADP-ribosyltransferases;NAD+ ADP-ribosyltransferases	Abiotic Stress-inducible gene. ;	-955.1	coding	1	+	D25,D35	3339	527	812	5	5 Domains	ADP_ribosyl superfamily;WGR superfamily;BRCT superfamily;PADR1 superfamily;PARP_reg superfamily	-;-;-;-;-	ADP_ribosylating enzymes catalyze the transfer of ADP_ribose from NAD+ to substrates. Bacterial toxins are cytoplasmic and catalyze the transfer of a single ADP_ribose unit to eukaryotic elongation factor 2, halting protein synthesis and killing the cell. Poly(ADP-ribose) polymerases (PARPS 1-3, VPARP, tankyrase) catalyze the addition of up to 100 ADP_ribose units from NAD+. PARPs 1 and 2 are loc…	coding	7.94273	'29.4'	'protein.postranslational modification'	'(q9swb4|parp3_soybn : 1559.0) Poly [ADP-ribose] polymerase 3 (EC 2.4.2.30) (PARP-3) (ADPRT 3) (NAD(+) ADP-ribosyltransferase 3) (Poly[ADP-ribose] synthetase 3) - Glycine max (Soybean) & (at5g22470 : 1142.0) NAD+ ADP-ribosyltransferases;NAD+ ADP-ribosyltransferases; FUNCTIONS IN: NAD+ ADP-ribosyltransferase activity; INVOLVED IN: protein amino acid ADP-ribosylation; LOCATED IN: intracellular, nuc…	T
TCONS_00118684	Glyma11g19070	Glyma11g19070.N4	23	Mid-to-Late Maturation	j	AT2G31320 ; AT5G22470	NO ; NO	NO ; NO	NO ; NO	NO ; NO	NO ; NO	NO ; NO	NO ; YES	NO ; NO	NO ; NO	poly(ADP-ribose) polymerase 2 ; NAD+ ADP-ribosyltransferases;NAD+ ADP-ribosyltransferases	Abiotic Stress-inducible gene. ;	-981.4	coding	1	+	D15,D25	3375	620	793	5	5 Domains	ADP_ribosyl superfamily;WGR superfamily;BRCT superfamily;PADR1 superfamily;PARP_reg superfamily	-;-;-;-;-	ADP_ribosylating enzymes catalyze the transfer of ADP_ribose from NAD+ to substrates. Bacterial toxins are cytoplasmic and catalyze the transfer of a single ADP_ribose unit to eukaryotic elongation factor 2, halting protein synthesis and killing the cell. Poly(ADP-ribose) polymerases (PARPS 1-3, VPARP, tankyrase) catalyze the addition of up to 100 ADP_ribose units from NAD+. PARPs 1 and 2 are loc…	coding	7.56111	'29.4'	'protein.postranslational modification'	'(q9swb4|parp3_soybn : 1528.0) Poly [ADP-ribose] polymerase 3 (EC 2.4.2.30) (PARP-3) (ADPRT 3) (NAD(+) ADP-ribosyltransferase 3) (Poly[ADP-ribose] synthetase 3) - Glycine max (Soybean) & (at5g22470 : 1121.0) NAD+ ADP-ribosyltransferases;NAD+ ADP-ribosyltransferases; FUNCTIONS IN: NAD+ ADP-ribosyltransferase activity; INVOLVED IN: protein amino acid ADP-ribosylation; LOCATED IN: intracellular, nuc…	T
TCONS_00069967	Glyma07g33870	Glyma07g33870.1	7	DT	=	AT4G36910 ; AT4G34120	NO ; NO	NO ; NO	NO ; NO	NO ; NO	NO ; NO	NO ; NO	NO ; NO	YES ; NO	NO ; NO	Cystathionine beta-synthase (CBS) family protein ; Cystathionine beta-synthase (CBS) family protein	Has a cystathionine Beta-synthase domain. ;	-161.5	coding	0.997042	+	D55	1376	154	222	1	1 Domains	CBS_pair superfamily	-	The CBS domain, named after human CBS, is a small domain originally identified in cystathionine beta-synthase and is subsequently found in a wide range of different proteins. CBS domains usually occur in tandem repeats. They associate to form a so-called Bateman domain or a CBS pair based on crystallographic studies in bacteria. The CBS pair was used as a basis for this cd hierarchy since the hum…	coding	1.51946	'17.5.1'	'hormone metabolism.ethylene.synthesis-degradation'	'(at4g36910 : 246.0) Has a cystathionine Beta-synthase domain.; LOSS OF THE TIMING OF ET AND JA BIOSYNTHESIS 2 (LEJ2); FUNCTIONS IN: molecular_function unknown; INVOLVED IN: biological_process unknown; LOCATED IN: chloroplast; EXPRESSED IN: 23 plant structures; EXPRESSED DURING: 13 growth stages; CONTAINS InterPro DOMAIN/s: Cystathionine beta-synthase, core (InterPro:IPR000644); BEST Arabidopsis …	T	'17.7.1'	'hormone metabolism.jasmonate.synthesis-degradation'	'(at4g36910 : 246.0) Has a cystathionine Beta-synthase domain.; LOSS OF THE TIMING OF ET AND JA BIOSYNTHESIS 2 (LEJ2); FUNCTIONS IN: molecular_function unknown; INVOLVED IN: biological_process unknown; LOCATED IN: chloroplast; EXPRESSED IN: 23 plant structures; EXPRESSED DURING: 13 growth stages; CONTAINS InterPro DOMAIN/s: Cystathionine beta-synthase, core (InterPro:IPR000644); BEST Arabidopsis …	T
TCONS_00069968	Glyma07g33870	Glyma07g33870.N2	7	DT	j	-	-	-	-	-	-	-	-	-	-	-	-	-174	noncoding	4.10434e-07	+	D55	774	548	32	0	NO NCBI CDD results	-	-	-	coding	1.76889	'35.2'	'not assigned.unknown'	' no hits & (original description: Glyma07g33870.N2)'	T
TCONS_00174602	Glyma16g03011	Glyma16g03011.2	24	DT	=	AT4G03400 ; AT2G46370	NO ; YES	NO ; Pleiotropic regulators of hormone signaling	NO ; FAR-RED INSENSITIVE 219; JASMONATE RESISTANT 1; JASMONATE-AMIDO SYNTHETASE THAT IS A MEMBER OF THE GH3 FAMILY OF PROTEINS	NO ; NO	NO ; NO	NO ; NO	NO ; NO	NO ; NO	NO ; NO	Auxin-responsive GH3 family protein ; Auxin-responsive GH3 family protein	Encodes a GH3-related gene involved in red light-specific hypocotyl elongation. Analysis of sense and antisense transgenic plants suggests that DFL2 is located downstream of red light signal transduction and determines the degree of hypocotyl elongation. ; Encodes a jasmonate-amido synthetase that is a member of the GH3 family of proteins. JAR1 catalyzes the formation of a biologically active jas…	-658.5	coding	1	-	D35,D40,D45,D55	2594	718	582	4	4 Domains	GH3 superfamily;PLN02620 superfamily;PLN02247 superfamily;PLN02249 superfamily	-;-;-;-	GH3 auxin-responsive promoter; GH3 auxin-responsive promoter.;indole-3-acetic acid-amido synthetase;indole-3-acetic acid-amido synthetase;indole-3-acetic acid-amido synthetase	coding	9.3912	'17.2.3'	'hormone metabolism.auxin.induced-regulated-responsive-activated'	'(q6i581|gh35_orysa : 790.0) Probable indole-3-acetic acid-amido synthetase GH3.5 (EC 6.3.2.-) (Auxin-responsive GH3-like protein 5) (OsGH3-5) - Oryza sativa (Rice) & (loc_os05g50890.2 : 790.0) no description available & (at2g46370 : 774.0) Encodes a jasmonate-amido synthetase that is a member of the GH3 family of proteins. JAR1 catalyzes the formation of a biologically active jasmonyl-isoleucine…	T
TCONS_00174609	Glyma16g03011	Glyma16g03011.1	24	DT	=	AT4G03400 ; AT2G46370	NO ; YES	NO ; Pleiotropic regulators of hormone signaling	NO ; FAR-RED INSENSITIVE 219; JASMONATE RESISTANT 1; JASMONATE-AMIDO SYNTHETASE THAT IS A MEMBER OF THE GH3 FAMILY OF PROTEINS	NO ; NO	NO ; NO	NO ; NO	NO ; NO	NO ; NO	NO ; NO	Auxin-responsive GH3 family protein ; Auxin-responsive GH3 family protein	Encodes a GH3-related gene involved in red light-specific hypocotyl elongation. Analysis of sense and antisense transgenic plants suggests that DFL2 is located downstream of red light signal transduction and determines the degree of hypocotyl elongation. ; Encodes a jasmonate-amido synthetase that is a member of the GH3 family of proteins. JAR1 catalyzes the formation of a biologically active jas…	-503.5	coding	0.999989	-	D55	2023	147	582	4	4 Domains	GH3 superfamily;PLN02620 superfamily;PLN02247 superfamily;PLN02249 superfamily	-;-;-;-	GH3 auxin-responsive promoter; GH3 auxin-responsive promoter.;indole-3-acetic acid-amido synthetase;indole-3-acetic acid-amido synthetase;indole-3-acetic acid-amido synthetase	coding	9.51786	'17.2.3'	'hormone metabolism.auxin.induced-regulated-responsive-activated'	'(q6i581|gh35_orysa : 790.0) Probable indole-3-acetic acid-amido synthetase GH3.5 (EC 6.3.2.-) (Auxin-responsive GH3-like protein 5) (OsGH3-5) - Oryza sativa (Rice) & (loc_os05g50890.2 : 790.0) no description available & (at2g46370 : 774.0) Encodes a jasmonate-amido synthetase that is a member of the GH3 family of proteins. JAR1 catalyzes the formation of a biologically active jasmonyl-isoleucine…	T
TCONS_00002851	Glyma01g36360	Glyma01g36360.N2	1	Early Maturation	j	AT4G35590 ; AT5G66990	NO ; NO	NO ; NO	NO ; NO	NO ; NO	NO ; NO	NO ; NO	NO ; NO	NO ; NO	YES ; NO	RWP-RK domain-containing protein ; RWP-RK domain-containing protein	;	-515.9	coding	0.962668	+	D25	2158	418	193	0	NO NCBI CDD results	-	-	-	coding	1.46705	'27.3.60'	'RNA.regulation of transcription.NIN-like bZIP-related family'	'(at4g35590 : 87.0) RWP-RK domain-containing protein; FUNCTIONS IN: sequence-specific DNA binding transcription factor activity; INVOLVED IN: regulation of transcription; LOCATED IN: endomembrane system; EXPRESSED IN: 12 plant structures; EXPRESSED DURING: 4 anthesis, petal differentiation and expansion stage, LP.12 twelve leaves visible, D bilateral stage; CONTAINS InterPro DOMAIN/s: Plant regul…	T
TCONS_00002852	Glyma01g36360	Glyma01g36360.1	1	Early Maturation	=	AT4G35590 ; AT5G66990	NO ; NO	NO ; NO	NO ; NO	NO ; NO	NO ; NO	NO ; NO	NO ; NO	NO ; NO	YES ; NO	RWP-RK domain-containing protein ; RWP-RK domain-containing protein	;	-264.3	coding	0.999171	+	D55	1611	418	326	1	1 Domains	RWP-RK superfamily	-	RWP-RK domain; This domain is named RWP-RK after a conserved motif at the C terminus of the presumed domain. The domain is found in algal minus dominance proteins as well as plant proteins involved in nitrogen-controlled development.	coding	2.64909	'27.3.60'	'RNA.regulation of transcription.NIN-like bZIP-related family'	'(at4g35590 : 239.0) RWP-RK domain-containing protein; FUNCTIONS IN: sequence-specific DNA binding transcription factor activity; INVOLVED IN: regulation of transcription; LOCATED IN: endomembrane system; EXPRESSED IN: 12 plant structures; EXPRESSED DURING: 4 anthesis, petal differentiation and expansion stage, LP.12 twelve leaves visible, D bilateral stage; CONTAINS InterPro DOMAIN/s: Plant regu…	T
TCONS_00040580	Glyma04g37370	Glyma04g37370.N7	10	DT	j	AT5G63490 ; AT5G50530	NO ; NO	NO ; NO	NO ; NO	NO ; NO	NO ; NO	NO ; NO	NO ; NO	NO ; NO	NO ; YES	CBS / octicosapeptide/Phox/Bemp1 (PB1) domains-containing protein ; CBS / octicosapeptide/Phox/Bemp1 (PB1) domains-containing protein	;	-830.6	coding	0.999921	-	D20	2985	1220	201	2	2 Domains	CBS_pair superfamily;PB1 superfamily	-;C	The CBS domain, named after human CBS, is a small domain originally identified in cystathionine beta-synthase and is subsequently found in a wide range of different proteins. CBS domains usually occur in tandem repeats. They associate to form a so-called Bateman domain or a CBS pair based on crystallographic studies in bacteria. The CBS pair was used as a basis for this cd hierarchy since the hum…	coding	5.09966	'35.1'	'not assigned.no ontology'	'(loc_os01g69900.1 : 206.0) no description available & (at5g63490 : 195.0) CBS / octicosapeptide/Phox/Bemp1 (PB1) domains-containing protein; EXPRESSED IN: 24 plant structures; EXPRESSED DURING: 15 growth stages; CONTAINS InterPro DOMAIN/s: Octicosapeptide/Phox/Bem1p (InterPro:IPR000270), Cystathionine beta-synthase, core (InterPro:IPR000644); BEST Arabidopsis thaliana protein match is: CBS / oct…	T
TCONS_00040581	Glyma04g37370	Glyma04g37370.4	24	DT	=	AT5G63490 ; AT5G50530	NO ; NO	NO ; NO	NO ; NO	NO ; NO	NO ; NO	NO ; NO	NO ; NO	NO ; NO	NO ; YES	CBS / octicosapeptide/Phox/Bemp1 (PB1) domains-containing protein ; CBS / octicosapeptide/Phox/Bemp1 (PB1) domains-containing protein	;	-549.8	coding	1	-	D55	2426	279	619	144	144 Domains	CBS_pair_CAP-ED_DUF294_PBI_assoc;CBS_pair superfamily;CBS_pair_CAP-ED_DUF294_PBI_assoc;CBS_pair superfamily;PB1_MUG70;PB1 superfamily;CBS_pair_10;CBS_pair_CAP-ED_DUF294_PBI_assoc2;CBS_pair_CAP-ED_DUF294_PBI_assoc2;CBS_pair_11;CBS_pair_9;CBS_pair_10;CBS_pair_9;CBS_pair;CBS_pair;CBS_pair_KpsF_GutQ_assoc;CBS_pair_PAS_GGDEF_DUF1_assoc;CBS_pair_NTP_transferase_assoc;CBS_pair_PAS_GGDEF_DUF1_assoc;CBS_p…	-;-;-;-;-;-;-;-;-;-;-;-;-;-;-;-;-;-;-;-;-;-;-;-;-;-;-;-;-;-;-;-;-;-;-;-;-;-;-;-;-;-;-;-;-;N;-;-;-;-;-;-;-;-;-;-;-;-;-;-;-;-;-;-;C;-;-;-;-;-;-;-;-;-;-;N;-;-;N;-;-;-;-;-;-;-;N;-;N;-;-;-;N;-;-;-;N;-;-;-;N;-;C;-;N;-;-;-;-;-;N;N;C;N;C;-;NC;-;-;NC;N;C;C;NC;N;NC;C;N;N;C;N;N;C;C;NC;N;NC;C;N;N;NC;C;NC;N	This cd contains two tandem repeats of the cystathionine beta-synthase (CBS pair) domains associated with either the CAP_ED (cAMP receptor protein effector domain) family of transcription factors and the DUF294 domain or the PB1 (Phox and Bem1p) domain. Members of CAP_ED, include CAP which binds cAMP, FNR (fumarate and nitrate reductase) which uses an iron-sulfur cluster to sense oxygen, and CooA…	coding	7.08732	'35.1'	'not assigned.no ontology'	'(loc_os01g69900.1 : 562.0) no description available & (at5g63490 : 540.0) CBS / octicosapeptide/Phox/Bemp1 (PB1) domains-containing protein; EXPRESSED IN: 24 plant structures; EXPRESSED DURING: 15 growth stages; CONTAINS InterPro DOMAIN/s: Octicosapeptide/Phox/Bem1p (InterPro:IPR000270), Cystathionine beta-synthase, core (InterPro:IPR000644); BEST Arabidopsis thaliana protein match is: CBS / oct…	T
TCONS_00040584	Glyma04g37370	Glyma04g37370.N8	24	DT	j	AT5G63490 ; AT5G50530	NO ; NO	NO ; NO	NO ; NO	NO ; NO	NO ; NO	NO ; NO	NO ; NO	NO ; NO	NO ; YES	CBS / octicosapeptide/Phox/Bemp1 (PB1) domains-containing protein ; CBS / octicosapeptide/Phox/Bemp1 (PB1) domains-containing protein	;	-601.2	coding	1	-	D55	2166	279	473	3	3 Domains	CBS_pair superfamily;CBS_pair superfamily;PB1 superfamily	-;-;-	The CBS domain, named after human CBS, is a small domain originally identified in cystathionine beta-synthase and is subsequently found in a wide range of different proteins. CBS domains usually occur in tandem repeats. They associate to form a so-called Bateman domain or a CBS pair based on crystallographic studies in bacteria. The CBS pair was used as a basis for this cd hierarchy since the hum…	coding	6.73508	'35.1'	'not assigned.no ontology'	'(loc_os01g69900.1 : 545.0) no description available & (at5g63490 : 526.0) CBS / octicosapeptide/Phox/Bemp1 (PB1) domains-containing protein; EXPRESSED IN: 24 plant structures; EXPRESSED DURING: 15 growth stages; CONTAINS InterPro DOMAIN/s: Octicosapeptide/Phox/Bem1p (InterPro:IPR000270), Cystathionine beta-synthase, core (InterPro:IPR000644); BEST Arabidopsis thaliana protein match is: CBS / oct…	T
TCONS_00085737	Glyma08g05831	Glyma08g05831.N2	18	Mid-to-Late Maturation	j	AT3G18010 ; AT5G59340	NO ; NO	NO ; NO	NO ; NO	NO ; NO	NO ; NO	NO ; NO	NO ; NO	NO ; YES	NO ; NO	WUSCHEL related homeobox 1 ; WUSCHEL related homeobox 2	Encodes a WUSCHEL-related homeobox gene family member with 65 amino acids in its homeodomain. Proteins in this family contain a sequence of eight residues (TLPLFPMH) downstream of the homeodomain called the WUS box. Its mRNA is expressed in the initiating vascular primordium of the cotyledons during heart and torpedo stages. ; Encodes a WUSCHEL-related homeobox gene family member with 65 amino ac…	-655.02	coding	0.994916	-	D30	2770	831	259	1	1 Domains	homeodomain superfamily	-	Homeodomain; DNA binding domains involved in the transcriptional regulation of key eukaryotic developmental processes; may bind to DNA as monomers or as homo- and/or heterodimers, in a sequence-specific manner.	coding	2.31281	'27.3.22'	'RNA.regulation of transcription.HB,Homeobox transcription factor family'	'(at3g18010 : 166.0) Encodes a WUSCHEL-related homeobox gene family member with 65 amino acids in its homeodomain. Proteins in this family contain a sequence of eight residues (TLPLFPMH) downstream of the homeodomain called the WUS box. Its mRNA is expressed in the initiating vascular primordium of the cotyledons during heart and torpedo stages.; WUSCHEL related homeobox 1 (WOX1); CONTAINS InterP…	T
TCONS_00085736	Glyma08g05831	Glyma08g05831.1	22	Early Maturation	=	AT3G18010 ; AT5G59340	NO ; NO	NO ; NO	NO ; NO	NO ; NO	NO ; NO	NO ; NO	NO ; NO	NO ; YES	NO ; NO	WUSCHEL related homeobox 1 ; WUSCHEL related homeobox 2	Encodes a WUSCHEL-related homeobox gene family member with 65 amino acids in its homeodomain. Proteins in this family contain a sequence of eight residues (TLPLFPMH) downstream of the homeodomain called the WUS box. Its mRNA is expressed in the initiating vascular primordium of the cotyledons during heart and torpedo stages. ; Encodes a WUSCHEL-related homeobox gene family member with 65 amino ac…	-185.8	coding	0.994743	-	D30,D35	2044	748	238	1	1 Domains	homeodomain superfamily	-	Homeodomain; DNA binding domains involved in the transcriptional regulation of key eukaryotic developmental processes; may bind to DNA as monomers or as homo- and/or heterodimers, in a sequence-specific manner.	coding	2.65501	'27.3.22'	'RNA.regulation of transcription.HB,Homeobox transcription factor family'	'(at3g18010 : 159.0) Encodes a WUSCHEL-related homeobox gene family member with 65 amino acids in its homeodomain. Proteins in this family contain a sequence of eight residues (TLPLFPMH) downstream of the homeodomain called the WUS box. Its mRNA is expressed in the initiating vascular primordium of the cotyledons during heart and torpedo stages.; WUSCHEL related homeobox 1 (WOX1); CONTAINS InterP…	T
TCONS_00183118	Glyma17g37040	Glyma17g37040.N2	24	DT	j	AT4G27600 ; AT1G19600	NO ; NO	NO ; NO	NO ; NO	NO ; NO	NO ; NO	NO ; NO	NO ; NO	NO ; YES	NO ; NO	pfkB-like carbohydrate kinase family protein ; pfkB-like carbohydrate kinase family protein	Encodes a phosphofructokinase B-type carbohydrate kinase family protein, NARA5. Regulates photosynthetic gene expression. ;	-615.8	coding	0.98029	+	D55	2298	556	184	1	1 Domains	ribokinase_pfkB_like superfamily	N	ribokinase/pfkB superfamily: Kinases that accept a wide variety of substrates, including carbohydrates and aromatic small molecules, all are phosphorylated at a hydroxyl group. The superfamily includes ribokinase, fructokinase, ketohexokinase, 2-dehydro-3-deoxygluconokinase, 1-phosphofructokinase, the minor 6-phosphofructokinase (PfkB), inosine-guanosine kinase, and adenosine kinase. Even though …	coding	6.13465	'3.5'	'minor CHO metabolism.others'	'(at1g19600 : 261.0) pfkB-like carbohydrate kinase family protein; FUNCTIONS IN: kinase activity; INVOLVED IN: D-ribose catabolic process; LOCATED IN: cellular_component unknown; EXPRESSED IN: 21 plant structures; EXPRESSED DURING: 13 growth stages; CONTAINS InterPro DOMAIN/s: Carbohydrate/purine kinase (InterPro:IPR011611); BEST Arabidopsis thaliana protein match is: pfkB-like carbohydrate kinas…	T
TCONS_00183119	Glyma17g37040	Glyma17g37040.N3	24	DT	j	AT4G27600 ; AT1G19600	NO ; NO	NO ; NO	NO ; NO	NO ; NO	NO ; NO	NO ; NO	NO ; NO	NO ; YES	NO ; NO	pfkB-like carbohydrate kinase family protein ; pfkB-like carbohydrate kinase family protein	Encodes a phosphofructokinase B-type carbohydrate kinase family protein, NARA5. Regulates photosynthetic gene expression. ;	-673.7	coding	0.552456	+	D55	2534	948	132	1	1 Domains	ribokinase_pfkB_like superfamily	NC	ribokinase/pfkB superfamily: Kinases that accept a wide variety of substrates, including carbohydrates and aromatic small molecules, all are phosphorylated at a hydroxyl group. The superfamily includes ribokinase, fructokinase, ketohexokinase, 2-dehydro-3-deoxygluconokinase, 1-phosphofructokinase, the minor 6-phosphofructokinase (PfkB), inosine-guanosine kinase, and adenosine kinase. Even though …	coding	3.87726	'3.5'	'minor CHO metabolism.others'	'(at1g19600 : 171.0) pfkB-like carbohydrate kinase family protein; FUNCTIONS IN: kinase activity; INVOLVED IN: D-ribose catabolic process; LOCATED IN: cellular_component unknown; EXPRESSED IN: 21 plant structures; EXPRESSED DURING: 13 growth stages; CONTAINS InterPro DOMAIN/s: Carbohydrate/purine kinase (InterPro:IPR011611); BEST Arabidopsis thaliana protein match is: pfkB-like carbohydrate kinas…	T
TCONS_00183120	Glyma17g37040	Glyma17g37040.N4	24	DT	j	AT4G27600 ; AT1G19600	NO ; NO	NO ; NO	NO ; NO	NO ; NO	NO ; NO	NO ; NO	NO ; NO	NO ; YES	NO ; NO	pfkB-like carbohydrate kinase family protein ; pfkB-like carbohydrate kinase family protein	Encodes a phosphofructokinase B-type carbohydrate kinase family protein, NARA5. Regulates photosynthetic gene expression. ;	-555.2	coding	0.985186	+	D55	2088	1288	156	2	2 Domains	ribokinase_pfkB_like superfamily;PLN02630 superfamily	N;N	ribokinase/pfkB superfamily: Kinases that accept a wide variety of substrates, including carbohydrates and aromatic small molecules, all are phosphorylated at a hydroxyl group. The superfamily includes ribokinase, fructokinase, ketohexokinase, 2-dehydro-3-deoxygluconokinase, 1-phosphofructokinase, the minor 6-phosphofructokinase (PfkB), inosine-guanosine kinase, and adenosine kinase. Even though …	coding	1.60549	'3.5'	'minor CHO metabolism.others'	'(at1g19600 : 231.0) pfkB-like carbohydrate kinase family protein; FUNCTIONS IN: kinase activity; INVOLVED IN: D-ribose catabolic process; LOCATED IN: cellular_component unknown; EXPRESSED IN: 21 plant structures; EXPRESSED DURING: 13 growth stages; CONTAINS InterPro DOMAIN/s: Carbohydrate/purine kinase (InterPro:IPR011611); BEST Arabidopsis thaliana protein match is: pfkB-like carbohydrate kinas…	T
TCONS_00183121	Glyma17g37040	Glyma17g37040.1	24	DT	=	AT4G27600 ; AT1G19600	NO ; NO	NO ; NO	NO ; NO	NO ; NO	NO ; NO	NO ; NO	NO ; NO	NO ; YES	NO ; NO	pfkB-like carbohydrate kinase family protein ; pfkB-like carbohydrate kinase family protein	Encodes a phosphofructokinase B-type carbohydrate kinase family protein, NARA5. Regulates photosynthetic gene expression. ;	-350.9	coding	1	+	D45,D55	1635	556	376	41	41 Domains	adenosine_kinase;ribokinase_pfkB_like superfamily;PfkB;RbsK;ribokinase_group_A;KdgK;ribokinase;PRK09813;PLN02813;bac_FRK;D_ribokin_bact;YeiC_kinase_like;Fructoselysine_kinase_like;PTZ00292;FruK_PfkB_like;Guanosine_kinase_like;ribokinase_pfkB_like;ribokinase_group_B;1-PFK;RfaE_like;FruK;PLN02548;pfkB;PLN02341;PRK09434;PLN02323;ribokinase_group_D;rfaE_dom_I;PLN02630;Ketohexokinase;YegV_kinase_like;…	-;-;-;-;-;-;-;-;-;-;-;-;-;-;-;-;N;-;-;-;-;-;-;NC;-;-;N;-;N;-;-;-;N;N;C;-;N;N;-;-;C	Adenosine kinase (AK) catalyzes the phosphorylation of ribofuranosyl-containing nucleoside analogues at the 5&apos;-hydroxyl using ATP or GTP as the phosphate donor.The physiological function of AK is associated with the regulation of extracellular adenosine levels and the preservation of intracellular adenylate pools. Adenosine kinase is involved in the purine salvage pathway.;ribokinase/pfkB su…	coding	2.51137	'3.5'	'minor CHO metabolism.others'	'(at1g19600 : 381.0) pfkB-like carbohydrate kinase family protein; FUNCTIONS IN: kinase activity; INVOLVED IN: D-ribose catabolic process; LOCATED IN: cellular_component unknown; EXPRESSED IN: 21 plant structures; EXPRESSED DURING: 13 growth stages; CONTAINS InterPro DOMAIN/s: Carbohydrate/purine kinase (InterPro:IPR011611); BEST Arabidopsis thaliana protein match is: pfkB-like carbohydrate kinas…	T
TCONS_00040805	Glyma04g38560	Glyma04g38560.N2	7	DT	j	AT5G08790 ; AT5G63790	NO ; NO	NO ; NO	NO ; NO	NO ; NO	NO ; NO	NO ; NO	NO ; NO	NO ; NO	NO ; NO	NAC (No Apical Meristem) domain transcriptional regulator superfamily protein ; NAC domain containing protein 102	induced by wounding, belongs to a large family of putative transcriptional activators with NAC domain. ; Encodes a member of the NAC family of transcription factors. ANAC102 appears to have a role in mediating response to low oxygen stress (hypoxia) in germinating seedlings.	-485.23	coding	0.898696	-	D55	1865	239	155	1	1 Domains	NAM superfamily	-	No apical meristem (NAM) protein; This is a family of no apical meristem (NAM) proteins these are plant development proteins. Mutations in NAM result in the failure to develop a shoot apical meristem in petunia embryos. NAM is indicated as having a role in determining positions of meristems and primordial. One member of this family NAP (NAC-like, activated by AP3/PI) is encoded by the target gene…	coding	2.64517	'33.99'	'development.unspecified'	'(at5g63790 : 266.0) Encodes a member of the NAC family of transcription factors. ANAC102 appears to have a role in mediating response to low oxygen stress (hypoxia) in germinating seedlings.; NAC domain containing protein 102 (NAC102); CONTAINS InterPro DOMAIN/s: No apical meristem (NAM) protein (InterPro:IPR003441); BEST Arabidopsis thaliana protein match is: NAC (No Apical Meristem) domain tra…	T
TCONS_00040804	Glyma04g38560	Glyma04g38560.1	24	DT	=	AT1G01720 ; AT1G77450	YES ; NO	Transcription regulation ; NO	NAC DOMAIN FACTOR. TRANSCRIPT LEVEL INCREASES IN RESPONSE TO WOUNDING AND ABSCISIC ACID. ATAF1 ATTENTUATES ABA SIGNALING AND SYTHESIS. MUTANTS ARE HYPOSENSITIVE TO ABA. ; NO	NO ; NO	NO ; NO	NO ; NO	NO ; NO	YES ; NO	YES ; NO	NAC (No Apical Meristem) domain transcriptional regulator superfamily protein ; NAC domain containing protein 32	Belongs to a large family of putative transcriptional activators with NAC domain. Transcript level increases in response to wounding and abscisic acid. ATAF1 attentuates ABA signaling and sythesis. Mutants are hyposensitive to ABA. ;	-267.6	coding	0.998952	-	D55	1618	221	291	1	1 Domains	NAM superfamily	-	No apical meristem (NAM) protein; This is a family of no apical meristem (NAM) proteins these are plant development proteins. Mutations in NAM result in the failure to develop a shoot apical meristem in petunia embryos. NAM is indicated as having a role in determining positions of meristems and primordial. One member of this family NAP (NAC-like, activated by AP3/PI) is encoded by the target gene…	coding	3.69132	'33.99'	'development.unspecified'	'(at1g01720 : 343.0) Belongs to a large family of putative transcriptional activators with NAC domain. Transcript level increases in response to wounding and abscisic acid. ATAF1 attentuates ABA signaling and sythesis. Mutants are hyposensitive to ABA.; ATAF1; CONTAINS InterPro DOMAIN/s: No apical meristem (NAM) protein (InterPro:IPR003441); BEST Arabidopsis thaliana protein match is: NAC domain …	T
TCONS_00112726	Glyma10g33410	Glyma10g33410.N3	1	Early Maturation	x	-	-	-	-	-	-	-	-	-	-	-	-	-365	noncoding	1.83436e-05	-	D45	1183	387	77	0	NO NCBI CDD results	-	-	-	noncoding	-0.98341	'35.2'	'not assigned.unknown'	' no hits & (original description: Glyma10g33410.N3)'	T
TCONS_00106979	Glyma10g33410	Glyma10g33410.N2	18	Mid-to-Late Maturation	j	AT2G33330 ; AT1G04520	NO ; NO	NO ; NO	NO ; NO	NO ; NO	NO ; NO	NO ; NO	NO ; NO	YES ; NO	NO ; NO	plasmodesmata-located protein 3 ; plasmodesmata-located protein 2	Encodes a plasmodesmal protein that affects the intercellular movement of molecules through the plasmodesmata. The protein has two DUF26 domains and a single transmembrane domain. ;	-693.8	coding	0.999677	+	D35	2596	857	275	2	2 Domains	Stress-antifung superfamily;Stress-antifung superfamily	-;-	Salt stress response/antifungal; This domain is often found in association with the kinase domains pfam00069 or pfam07714. In many proteins it is duplicated. It contains six conserved cysteines which are involved in disulphide bridges. It has a role in salt stress response and has antifungal activity.;Salt stress response/antifungal; This domain is often found in association with the kinase domai…	coding	3.25344	'30.2.17'	'signalling.receptor kinases.DUF 26'	'(at1g04520 : 323.0) plasmodesmata-located protein 2 (PDLP2); FUNCTIONS IN: molecular_function unknown; INVOLVED IN: N-terminal protein myristoylation, plasmodesmata-mediated intercellular transport; LOCATED IN: plasmodesma; EXPRESSED IN: 17 plant structures; EXPRESSED DURING: 12 growth stages; CONTAINS InterPro DOMAIN/s: Protein of unknown function DUF26 (InterPro:IPR002902); BEST Arabidopsis th…	T
TCONS_00212823	Glyma20g28980	Glyma20g28980.1	2	Mid-to-Late Maturation	=	AT3G22890 ; AT4G14680	NO ; NO	NO ; NO	NO ; NO	NO ; NO	NO ; NO	NO ; NO	NO ; NO	NO ; YES	NO ; NO	ATP sulfurylase 1 ; Pseudouridine synthase/archaeosine transglycosylase-like family protein	encodes ATP sulfurylase, the first enzyme in the sulfate assimilation pathway of Arabidopsis. ; ATP sulfurylase	-451.3	coding	0.999882	+	D15	1912	156	466	3	3 Domains	nt_trans superfamily;ATP-sulfurylase superfamily;PUA_2 superfamily	-;-;-	nucleotidyl transferase superfamily; nt_trans (nucleotidyl transferase) This superfamily includes the class I amino-acyl tRNA synthetases, pantothenate synthetase (PanC), ATP sulfurylase, and the cytidylyltransferases, all of which have a conserved dinucleotide-binding domain.;ATP-sulfurylase; This domain is the catalytic domain of ATP-sulfurylase or sulfate adenylyltransferase EC:2.7.7.4 some of…	coding	6.38093	'14.1'	'S-assimilation.ATPS'	'(at3g22890 : 763.0) encodes ATP sulfurylase, the first enzyme in the sulfate assimilation pathway of Arabidopsis.; ATP sulfurylase 1 (APS1); FUNCTIONS IN: sulfate adenylyltransferase (ATP) activity; INVOLVED IN: response to cadmium ion, response to salt stress; LOCATED IN: chloroplast, plasma membrane, chloroplast stroma; EXPRESSED IN: 24 plant structures; EXPRESSED DURING: 15 growth stages; CON…	T
TCONS_00212822	Glyma20g28980	Glyma20g28980.N2	18	Mid-to-Late Maturation	j	-	-	-	-	-	-	-	-	-	-	-	-	-464.3	noncoding	0.0261598	+	D15	1554	1147	55	0	NO NCBI CDD results	-	-	-	coding	5.96593	'35.2'	'not assigned.unknown'	' no hits & (original description: Glyma20g28980.N2)'	T
TCONS_00135386	Glyma12g36540	Glyma12g36540.N8	14	Mid-to-Late Maturation	j	AT3G20910 ; AT5G12840	NO ; NO	NO ; NO	NO ; NO	NO ; NO	NO ; NO	NO ; NO	NO ; NO	YES ; YES	NO ; NO	nuclear factor Y, subunit A9 ; nuclear factor Y, subunit A1	; Encodes a subunit of CCAAT-binding complex, binds to CCAAT box motif present in some plant promoter sequences. One of three members of this class (HAP2A, HAP2B, HAP2C), it is expressed in vegetative and reproductive tissues.	-395.1	coding	0.999994	-	D45,D55	1524	184	303	1	1 Domains	CBFB_NFYA superfamily	-	CCAAT-binding transcription factor (CBF-B/NF-YA) subunit B; CCAAT-binding transcription factor (CBF-B/NF-YA) subunit B.	coding	2.32807	'27.3.14'	'RNA.regulation of transcription.CCAAT box binding factor family, HAP2'	'(loc_os03g48970.4 : 127.0) no description available & (gnl|cdd|36774 : 122.0) no description available & (at5g12840 : 112.0) Encodes a subunit of CCAAT-binding complex, binds to CCAAT box motif present in some plant promoter sequences. One of three members of this class (HAP2A, HAP2B, HAP2C), it is expressed in vegetative and reproductive tissues.; "nuclear factor Y, subunit A1" (NF-YA1); CONTAI…	T
TCONS_00135390	Glyma12g36540	Glyma12g36540.7	14	Mid-to-Late Maturation	=	AT3G20910 ; AT5G12840	NO ; NO	NO ; NO	NO ; NO	NO ; NO	NO ; NO	NO ; NO	NO ; NO	YES ; YES	NO ; NO	nuclear factor Y, subunit A9 ; nuclear factor Y, subunit A1	; Encodes a subunit of CCAAT-binding complex, binds to CCAAT box motif present in some plant promoter sequences. One of three members of this class (HAP2A, HAP2B, HAP2C), it is expressed in vegetative and reproductive tissues.	-371.7	coding	1	-	D45,D55	1414	175	303	1	1 Domains	CBFB_NFYA superfamily	-	CCAAT-binding transcription factor (CBF-B/NF-YA) subunit B; CCAAT-binding transcription factor (CBF-B/NF-YA) subunit B.	coding	2.36271	'27.3.14'	'RNA.regulation of transcription.CCAAT box binding factor family, HAP2'	'(loc_os03g48970.4 : 127.0) no description available & (gnl|cdd|36774 : 122.0) no description available & (at5g12840 : 112.0) Encodes a subunit of CCAAT-binding complex, binds to CCAAT box motif present in some plant promoter sequences. One of three members of this class (HAP2A, HAP2B, HAP2C), it is expressed in vegetative and reproductive tissues.; "nuclear factor Y, subunit A1" (NF-YA1); CONTAI…	T
TCONS_00160951	Glyma15g08930	Glyma15g08930.1	0	Mid-to-Late Maturation	=	AT2G40330 ; AT5G05440	YES ; YES	Receptor ; Receptor	PYR (PYRABACTIN RESISTANCE )/PYL(PYR1-LIKE)/RCAR (REGULATORY COMPONENTS OF ABA RECEPTOR) FAMILY PROTEIN ; PYR (PYRABACTIN RESISTANCE )/PYL(PYR1-LIKE)/RCAR (REGULATORY COMPONENTS OF ABA RECEPTOR) FAMILY PROTEIN	NO ; NO	NO ; NO	NO ; NO	NO ; NO	NO ; NO	NO ; NO	PYR1-like 6 ; Polyketide cyclase/dehydrase and lipid transport superfamily protein	Encodes a member of the PYR (pyrabactin resistance )/PYL(PYR1-like)/RCAR (regulatory components of ABA receptor) family proteins with 14 members. PYR/PYL/RCAR family proteins function as abscisic acid sensors. Mediate ABA-dependent regulation of protein phosphatase 2Cs ABI1 and ABI2. ; Encodes a member of the PYR (pyrabactin resistance )/PYL(PYR1-like)/RCAR (regulatory components of ABA receptor)…	-173.7	coding	0.984375	+	D30,D40	1537	398	185	1	1 Domains	SRPBCC superfamily	-	START/RHO_alpha_C/PITP/Bet_v1/CoxG/CalC (SRPBCC) ligand-binding domain superfamily; SRPBCC domains have a deep hydrophobic ligand-binding pocket; they bind diverse ligands. Included in this superfamily are the steroidogenic acute regulatory protein (StAR)-related lipid transfer (START) domains of mammalian STARD1-STARD15, and the C-terminal catalytic domains of the alpha oxygenase subunit of Ries…	coding	2.3068	'20.2.99'	'stress.abiotic.unspecified'	'(at2g40330 : 183.0) Encodes a member of the PYR (pyrabactin resistance )/PYL(PYR1-like)/RCAR (regulatory components of ABA receptor) family proteins with 14 members. PYR/PYL/RCAR family proteins function as abscisic acid sensors. Mediate ABA-dependent regulation of protein phosphatase 2Cs ABI1 and ABI2.; PYR1-like 6 (PYL6); CONTAINS InterPro DOMAIN/s: Polyketide cyclase/dehydrase (InterPro:IPR01…	T
TCONS_00160952	Glyma15g08930	Glyma15g08930.N2	23	Mid-to-Late Maturation	o	AT2G40330 ; AT5G05440	YES ; YES	Receptor ; Receptor	PYR (PYRABACTIN RESISTANCE )/PYL(PYR1-LIKE)/RCAR (REGULATORY COMPONENTS OF ABA RECEPTOR) FAMILY PROTEIN ; PYR (PYRABACTIN RESISTANCE )/PYL(PYR1-LIKE)/RCAR (REGULATORY COMPONENTS OF ABA RECEPTOR) FAMILY PROTEIN	NO ; NO	NO ; NO	NO ; NO	NO ; NO	NO ; NO	NO ; NO	PYR1-like 6 ; Polyketide cyclase/dehydrase and lipid transport superfamily protein	Encodes a member of the PYR (pyrabactin resistance )/PYL(PYR1-like)/RCAR (regulatory components of ABA receptor) family proteins with 14 members. PYR/PYL/RCAR family proteins function as abscisic acid sensors. Mediate ABA-dependent regulation of protein phosphatase 2Cs ABI1 and ABI2. ; Encodes a member of the PYR (pyrabactin resistance )/PYL(PYR1-like)/RCAR (regulatory components of ABA receptor)…	-268.7	coding	0.999215	+	D25,D30,D35,D40	1062	398	211	1	1 Domains	SRPBCC superfamily	-	START/RHO_alpha_C/PITP/Bet_v1/CoxG/CalC (SRPBCC) ligand-binding domain superfamily; SRPBCC domains have a deep hydrophobic ligand-binding pocket; they bind diverse ligands. Included in this superfamily are the steroidogenic acute regulatory protein (StAR)-related lipid transfer (START) domains of mammalian STARD1-STARD15, and the C-terminal catalytic domains of the alpha oxygenase subunit of Ries…	coding	2.68023	'20.2.99'	'stress.abiotic.unspecified'	'(at2g40330 : 189.0) Encodes a member of the PYR (pyrabactin resistance )/PYL(PYR1-like)/RCAR (regulatory components of ABA receptor) family proteins with 14 members. PYR/PYL/RCAR family proteins function as abscisic acid sensors. Mediate ABA-dependent regulation of protein phosphatase 2Cs ABI1 and ABI2.; PYR1-like 6 (PYL6); CONTAINS InterPro DOMAIN/s: Polyketide cyclase/dehydrase (InterPro:IPR01…	T
TCONS_00159291	Glyma15g01000	Glyma15g01000.1	3	DT	=	AT1G15330 ; AT1G80090	NO ; NO	NO ; NO	NO ; NO	NO ; NO	NO ; NO	NO ; NO	NO ; YES	NO ; NO	NO ; NO	Cystathionine beta-synthase (CBS) protein ; Cystathionine beta-synthase (CBS) family protein	;	-401.2	coding	0.999867	+	D15,D20,D25	1949	129	413	2	2 Domains	CBS_pair superfamily;CBS_pair superfamily	-;-	The CBS domain, named after human CBS, is a small domain originally identified in cystathionine beta-synthase and is subsequently found in a wide range of different proteins. CBS domains usually occur in tandem repeats. They associate to form a so-called Bateman domain or a CBS pair based on crystallographic studies in bacteria. The CBS pair was used as a basis for this cd hierarchy since the hum…	coding	8.83672	'35.1'	'not assigned.no ontology'	'(at1g15330 : 385.0) Cystathionine beta-synthase (CBS) protein; CONTAINS InterPro DOMAIN/s: Cystathionine beta-synthase, core (InterPro:IPR000644); BEST Arabidopsis thaliana protein match is: Cystathionine beta-synthase (CBS) family protein (TAIR:AT1G80090.1); Has 526 Blast hits to 526 proteins in 132 species: Archae - 6; Bacteria - 4; Metazoa - 257; Fungi - 91; Plants - 124; Viruses - 0; Other E…	T
TCONS_00159285	Glyma15g01000	Glyma15g01000.N2	23	Mid-to-Late Maturation	j	AT1G15330 ; AT1G80090	NO ; NO	NO ; NO	NO ; NO	NO ; NO	NO ; NO	NO ; NO	NO ; YES	NO ; NO	NO ; NO	Cystathionine beta-synthase (CBS) protein ; Cystathionine beta-synthase (CBS) family protein	;	-736.6	coding	0.999818	+	D20,D25	2596	1319	232	2	2 Domains	CBS_pair superfamily;CBS_pair superfamily	-;-	The CBS domain, named after human CBS, is a small domain originally identified in cystathionine beta-synthase and is subsequently found in a wide range of different proteins. CBS domains usually occur in tandem repeats. They associate to form a so-called Bateman domain or a CBS pair based on crystallographic studies in bacteria. The CBS pair was used as a basis for this cd hierarchy since the hum…	coding	6.82994	'35.1'	'not assigned.no ontology'	'(at1g15330 : 230.0) Cystathionine beta-synthase (CBS) protein; CONTAINS InterPro DOMAIN/s: Cystathionine beta-synthase, core (InterPro:IPR000644); BEST Arabidopsis thaliana protein match is: Cystathionine beta-synthase (CBS) family protein (TAIR:AT1G80090.1); Has 526 Blast hits to 526 proteins in 132 species: Archae - 6; Bacteria - 4; Metazoa - 257; Fungi - 91; Plants - 124; Viruses - 0; Other E…	T
TCONS_00159288	Glyma15g01000	Glyma15g01000.N3	23	Mid-to-Late Maturation	j	AT1G15330 ; AT1G80090	NO ; NO	NO ; NO	NO ; NO	NO ; NO	NO ; NO	NO ; NO	NO ; YES	NO ; NO	NO ; NO	Cystathionine beta-synthase (CBS) protein ; Cystathionine beta-synthase (CBS) family protein	;	-671	coding	0.999995	+	D20	2301	146	323	1	1 Domains	CBS_pair superfamily	-	The CBS domain, named after human CBS, is a small domain originally identified in cystathionine beta-synthase and is subsequently found in a wide range of different proteins. CBS domains usually occur in tandem repeats. They associate to form a so-called Bateman domain or a CBS pair based on crystallographic studies in bacteria. The CBS pair was used as a basis for this cd hierarchy since the hum…	coding	7.70532	'35.1'	'not assigned.no ontology'	'(at1g15330 : 285.0) Cystathionine beta-synthase (CBS) protein; CONTAINS InterPro DOMAIN/s: Cystathionine beta-synthase, core (InterPro:IPR000644); BEST Arabidopsis thaliana protein match is: Cystathionine beta-synthase (CBS) family protein (TAIR:AT1G80090.1); Has 526 Blast hits to 526 proteins in 132 species: Archae - 6; Bacteria - 4; Metazoa - 257; Fungi - 91; Plants - 124; Viruses - 0; Other E…	T
TCONS_00176390	Glyma16g23610	Glyma16g23610.2	24	DT	=	AT5G66170 ; AT2G17850	NO ; NO	NO ; NO	NO ; NO	NO ; NO	NO ; NO	NO ; NO	NO ; NO	YES ; NO	NO ; NO	sulfurtransferase 18 ; Rhodanese/Cell cycle control phosphatase superfamily protein	Encodes a thiosulfate sulfurtransferase/rhodanese. ;	-128.2	coding	0.993578	-	D45,D55	807	123	157	1	1 Domains	RHOD superfamily	-	Rhodanese Homology Domain (RHOD); an alpha beta fold domain found duplicated in the rhodanese protein. The cysteine containing enzymatically active version of the domain is also found in the Cdc25 class of protein phosphatases and a variety of proteins such as sulfide dehydrogenases and certain stress proteins such as senesence specific protein 1 in plants, PspE and GlpE in bacteria and cyanide a…	coding	2.12821	'29.4'	'protein.postranslational modification'	'(at2g17850 : 153.0) Rhodanese/Cell cycle control phosphatase superfamily protein; FUNCTIONS IN: molecular_function unknown; INVOLVED IN: aging; LOCATED IN: endomembrane system; EXPRESSED IN: 9 plant structures; EXPRESSED DURING: 9 growth stages; CONTAINS InterPro DOMAIN/s: Rhodanese-like (InterPro:IPR001763); BEST Arabidopsis thaliana protein match is: sulfurtransferase 18 (TAIR:AT5G66170.3); Ha…	T	'33.99'	'development.unspecified'	'(at2g17850 : 153.0) Rhodanese/Cell cycle control phosphatase superfamily protein; FUNCTIONS IN: molecular_function unknown; INVOLVED IN: aging; LOCATED IN: endomembrane system; EXPRESSED IN: 9 plant structures; EXPRESSED DURING: 9 growth stages; CONTAINS InterPro DOMAIN/s: Rhodanese-like (InterPro:IPR001763); BEST Arabidopsis thaliana protein match is: sulfurtransferase 18 (TAIR:AT5G66170.3); Ha…	T
TCONS_00176391	Glyma16g23610	Glyma16g23610.N4	24	DT	j	-	-	-	-	-	-	-	-	-	-	-	-	-240	coding	0.99426	-	D55	1044	336	165	1	1 Domains	RHOD superfamily	N	Rhodanese Homology Domain (RHOD); an alpha beta fold domain found duplicated in the rhodanese protein. The cysteine containing enzymatically active version of the domain is also found in the Cdc25 class of protein phosphatases and a variety of proteins such as sulfide dehydrogenases and certain stress proteins such as senesence specific protein 1 in plants, PspE and GlpE in bacteria and cyanide a…	coding	1.39418	'35.2'	'not assigned.unknown'	' no hits & (original description: Glyma16g23610.N4)'	T
TCONS_00141079	Glyma13g35750	Glyma13g35750.1	19	DT	=	AT1G11220 ; AT1G61260	NO ; NO	NO ; NO	NO ; NO	NO ; NO	NO ; NO	NO ; NO	NO ; NO	NO ; NO	NO ; YES	Protein of unknown function (DUF761) ; Protein of unknown function (DUF761)	;	-354.1	coding	0.997987	+	D10,D15,D25,D30,D35,D45,D55	1716	219	328	2	2 Domains	DUF761 superfamily;DUF4408 superfamily	-;-	Cotton fibre expressed protein; This family consists of several plant proteins of unknown function. Three of the sequences (from Gossypium hirsutum) in this family are described as cotton fibre expressed proteins. The remaining sequences, found in Arabidopsis thaliana, are uncharacterized.;Domain of unknown function (DUF4408); This domain is found at the N-terminus of member of the DUF761 family …	coding	3.18411	'35.2'	'not assigned.unknown'	'(gnl|cdd|69095 : 214.0) no description available & (ipr008480 : 187.78236) Protein of unknown function DUF761, plant & (at1g61260 : 161.0) Protein of unknown function (DUF761); FUNCTIONS IN: molecular_function unknown; INVOLVED IN: biological_process unknown; LOCATED IN: endomembrane system; EXPRESSED IN: 12 plant structures; EXPRESSED DURING: 7 growth stages; CONTAINS InterPro DOMAIN/s: Protein…	T
TCONS_00141080	Glyma13g35750	Glyma13g35750.N2	19	DT	j	-	-	-	-	-	-	-	-	-	-	-	-	-195.1	coding	0.935147	+	D15,D45,D55	883	219	214	1	1 Domains	DUF4408 superfamily	-	Domain of unknown function (DUF4408); This domain is found at the N-terminus of member of the DUF761 family pfam05553. Many members are plant proteins.	coding	1.74507	'35.2'	'not assigned.unknown'	'(gnl|cdd|69095 : 105.0) no description available & (reliability: 100.0) & (original description: Glyma13g35750.N2)'	T
TCONS_00018338	Glyma02g26480	Glyma02g26480.N2	3	DT	j	AT1G01720 ; AT1G77450	YES ; NO	Transcription regulation ; NO	NAC DOMAIN FACTOR. TRANSCRIPT LEVEL INCREASES IN RESPONSE TO WOUNDING AND ABSCISIC ACID. ATAF1 ATTENTUATES ABA SIGNALING AND SYTHESIS. MUTANTS ARE HYPOSENSITIVE TO ABA. ; NO	NO ; NO	NO ; NO	NO ; NO	NO ; NO	YES ; NO	YES ; NO	NAC (No Apical Meristem) domain transcriptional regulator superfamily protein ; NAC domain containing protein 32	Belongs to a large family of putative transcriptional activators with NAC domain. Transcript level increases in response to wounding and abscisic acid. ATAF1 attentuates ABA signaling and sythesis. Mutants are hyposensitive to ABA. ;	-429	noncoding	0.455209	-	D25	1637	875	123	0	NO NCBI CDD results	-	-	-	coding	1.7701	'33.99'	'development.unspecified'	'(at1g01720 : 123.0) Belongs to a large family of putative transcriptional activators with NAC domain. Transcript level increases in response to wounding and abscisic acid. ATAF1 attentuates ABA signaling and sythesis. Mutants are hyposensitive to ABA.; ATAF1; CONTAINS InterPro DOMAIN/s: No apical meristem (NAM) protein (InterPro:IPR003441); BEST Arabidopsis thaliana protein match is: NAC domain …	T
TCONS_00018339	Glyma02g26480	Glyma02g26480.1	3	DT	=	AT1G01720 ; AT1G77450	YES ; NO	Transcription regulation ; NO	NAC DOMAIN FACTOR. TRANSCRIPT LEVEL INCREASES IN RESPONSE TO WOUNDING AND ABSCISIC ACID. ATAF1 ATTENTUATES ABA SIGNALING AND SYTHESIS. MUTANTS ARE HYPOSENSITIVE TO ABA. ; NO	NO ; NO	NO ; NO	NO ; NO	NO ; NO	YES ; NO	YES ; NO	NAC (No Apical Meristem) domain transcriptional regulator superfamily protein ; NAC domain containing protein 32	Belongs to a large family of putative transcriptional activators with NAC domain. Transcript level increases in response to wounding and abscisic acid. ATAF1 attentuates ABA signaling and sythesis. Mutants are hyposensitive to ABA. ;	-267.7	coding	1	-	D10,D25,D30,D35,D40	1248	201	268	2	2 Domains	NAM;NAM superfamily	-;-	No apical meristem (NAM) protein; This is a family of no apical meristem (NAM) proteins these are plant development proteins. Mutations in NAM result in the failure to develop a shoot apical meristem in petunia embryos. NAM is indicated as having a role in determining positions of meristems and primordial. One member of this family NAP (NAC-like, activated by AP3/PI) is encoded by the target gene…	coding	1.93489	'33.99'	'development.unspecified'	'(at1g01720 : 265.0) Belongs to a large family of putative transcriptional activators with NAC domain. Transcript level increases in response to wounding and abscisic acid. ATAF1 attentuates ABA signaling and sythesis. Mutants are hyposensitive to ABA.; ATAF1; CONTAINS InterPro DOMAIN/s: No apical meristem (NAM) protein (InterPro:IPR003441); BEST Arabidopsis thaliana protein match is: NAC domain …	T
TCONS_00085766	Glyma08g06010	Glyma08g06010.1	7	DT	=	AT3G17880 ; AT4G22670	NO ; NO	NO ; NO	NO ; NO	NO ; NO	NO ; NO	NO ; NO	NO ; NO	YES ; NO	NO ; NO	tetraticopeptide domain-containing thioredoxin ; HSP70-interacting protein 1	Encodes a thioredoxin-like disulfide reductase. The protein interacts with the yeast Hsp70 protein Ssb2 in vitro. This interaction is sensitive to the redox status of the thioredoxin domain of AtTDX. ;	-297.3	coding	0.999971	-	D55	1646	63	379	2	2 Domains	Thioredoxin_like superfamily;TPR superfamily	-;-	Protein Disulfide Oxidoreductases and Other Proteins with a Thioredoxin fold; The thioredoxin (TRX)-like superfamily is a large, diverse group of proteins containing a TRX fold. Many members contain a classic TRX domain with a redox active CXXC motif. They function as protein disulfide oxidoreductases (PDOs), altering the redox state of target proteins via the reversible oxidation of their active…	coding	4.02704	'21.1'	'redox.thioredoxin'	'(at3g17880 : 413.0) Encodes a thioredoxin-like disulfide reductase. The protein interacts with the yeast Hsp70 protein Ssb2 in vitro. This interaction is sensitive to the redox status of the thioredoxin domain of AtTDX.; tetraticopeptide domain-containing thioredoxin (TDX); FUNCTIONS IN: protein binding, oxidoreductase activity, acting on sulfur group of donors, disulfide as acceptor; INVOLVED I…	T
TCONS_00085775	Glyma08g06010	Glyma08g06010.N3	7	DT	j	AT3G17880 ; AT4G22670	NO ; NO	NO ; NO	NO ; NO	NO ; NO	NO ; NO	NO ; NO	NO ; NO	YES ; NO	NO ; NO	tetraticopeptide domain-containing thioredoxin ; HSP70-interacting protein 1	Encodes a thioredoxin-like disulfide reductase. The protein interacts with the yeast Hsp70 protein Ssb2 in vitro. This interaction is sensitive to the redox status of the thioredoxin domain of AtTDX. ;	-249.3	coding	0.999999	-	D55	963	110	270	1	1 Domains	TPR superfamily	-	Tetratricopeptide repeat domain; typically contains 34 amino acids [WLF]-X(2)-[LIM]-[GAS]-X(2)-[YLF]-X(8)-[ASE]-X(3)-[FYL]-X(2)-[ASL]-X(4)-[PKE] is the consensus sequence; found in a variety of organisms including bacteria, cyanobacteria, yeast, fungi, plants, and humans in various subcellular locations; involved in a variety of functions including protein-protein interactions, but common feature…	coding	4.80157	'21.1'	'redox.thioredoxin'	'(at3g17880 : 261.0) Encodes a thioredoxin-like disulfide reductase. The protein interacts with the yeast Hsp70 protein Ssb2 in vitro. This interaction is sensitive to the redox status of the thioredoxin domain of AtTDX.; tetraticopeptide domain-containing thioredoxin (TDX); FUNCTIONS IN: protein binding, oxidoreductase activity, acting on sulfur group of donors, disulfide as acceptor; INVOLVED I…	T
TCONS_00006780	Glyma01g29480	Glyma01g29480.1	10	DT	=	AT3G51810 ; AT2G40170	NO ; NO	NO ; NO	NO ; NO	NO ; NO	NO ; NO	NO ; NO	YES ; NO	NO ; NO	NO ; NO	Stress induced protein ; Stress induced protein	Encodes a ABA-inducible protein that accumulates during seed maturation, in parallel with its corresponding mRNA but with a 3 d delay. During germination, AtEm1 protein undergoes two successive cleavages before being degraded. Both proteins are more stable than the corresponding mRNA. The gene can be activated by the basic leucine zipper transcription factor ABI5. Expressed predominantly in prova…	-74.4	coding	0.982183	-	D30,D35,D45,D55	813	124	101	1	1 Domains	LEA_5 superfamily	-	Small hydrophilic plant seed protein; Small hydrophilic plant seed protein.	coding	1.96206	'17.1.3'	'hormone metabolism.abscisic acid.induced-regulated-responsive-activated'	'(gnl|cdd|84797 : 86.3) no description available & (p17639|emb1_dauca : 82.8) EMB-1 protein - Daucus carota (Carrot) & (at2g40170 : 80.1) Encodes a group 1 LEA gene that is activated by direct binding of ABI5 to its promoter and is involved in response to ABA. Is required for normal seed development. Involved in regulating the timing of dessication tolerance and rate of water loss during seed mat…	T
TCONS_00006781	Glyma01g29480	Glyma01g29480.N2	10	DT	j	AT3G51810 ; AT2G40170	NO ; NO	NO ; NO	NO ; NO	NO ; NO	NO ; NO	NO ; NO	YES ; NO	NO ; NO	NO ; NO	Stress induced protein ; Stress induced protein	Encodes a ABA-inducible protein that accumulates during seed maturation, in parallel with its corresponding mRNA but with a 3 d delay. During germination, AtEm1 protein undergoes two successive cleavages before being degraded. Both proteins are more stable than the corresponding mRNA. The gene can be activated by the basic leucine zipper transcription factor ABI5. Expressed predominantly in prova…	-175.8	coding	0.855229	-	D30	714	149	101	1	1 Domains	LEA_5 superfamily	-	Small hydrophilic plant seed protein; Small hydrophilic plant seed protein.	coding	2.01025	'17.1.3'	'hormone metabolism.abscisic acid.induced-regulated-responsive-activated'	'(gnl|cdd|84797 : 86.3) no description available & (p17639|emb1_dauca : 82.8) EMB-1 protein - Daucus carota (Carrot) & (at2g40170 : 80.1) Encodes a group 1 LEA gene that is activated by direct binding of ABI5 to its promoter and is involved in response to ABA. Is required for normal seed development. Involved in regulating the timing of dessication tolerance and rate of water loss during seed mat…	T
TCONS_00165963	Glyma15g07171	Glyma15g07171.N3	1	Early Maturation	j	AT4G03270 ; AT5G65420	NO ; NO	NO ; NO	NO ; NO	NO ; NO	NO ; NO	NO ; NO	NO ; NO	NO ; NO	YES ; NO	Cyclin D6;1 ; CYCLIN D4;1	; Encodes a D-type cyclin CYCD4;1 that physically interacts with CDC2A and is expressed during vascular tissue development, embryogenesis, and formation of lateral root primordia. Its expression is upregulated early during germination.Involved in stomatal cell lineage proliferation in the hypocotyl.	-508.17	coding	0.933927	-	D25	2188	1061	167	1	1 Domains	CYCLIN superfamily	N	Cyclin box fold. Protein binding domain functioning in cell-cycle and transcription control. Present in cyclins, TFIIB and Retinoblastoma (RB).The cyclins consist of 8 classes of cell cycle regulators that regulate cyclin dependent kinases (CDKs). TFIIB is a transcription factor that binds the TATA box. Cyclins, TFIIB and RB contain 2 copies of the domain.	coding	0.968197	'31.3'	'cell.cycle'	'(at4g03270 : 119.0) Cyclin D6;1 (CYCD6;1); FUNCTIONS IN: cyclin-dependent protein kinase activity; INVOLVED IN: regulation of cell cycle; LOCATED IN: nucleus; EXPRESSED IN: 11 plant structures; EXPRESSED DURING: F mature embryo stage, 4 leaf senescence stage, petal differentiation and expansion stage, E expanded cotyledon stage, D bilateral stage; CONTAINS InterPro DOMAIN/s: Cyclin, C-terminal (…	T
TCONS_00165965	Glyma15g07171	Glyma15g07171.1	1	Early Maturation	=	AT4G03270 ; AT5G65420	NO ; NO	NO ; NO	NO ; NO	NO ; NO	NO ; NO	NO ; NO	NO ; NO	NO ; NO	YES ; NO	Cyclin D6;1 ; CYCLIN D4;1	; Encodes a D-type cyclin CYCD4;1 that physically interacts with CDC2A and is expressed during vascular tissue development, embryogenesis, and formation of lateral root primordia. Its expression is upregulated early during germination.Involved in stomatal cell lineage proliferation in the hypocotyl.	-197.67	coding	0.997613	-	D35	2040	598	272	1	1 Domains	CYCLIN superfamily	-	Cyclin box fold. Protein binding domain functioning in cell-cycle and transcription control. Present in cyclins, TFIIB and Retinoblastoma (RB).The cyclins consist of 8 classes of cell cycle regulators that regulate cyclin dependent kinases (CDKs). TFIIB is a transcription factor that binds the TATA box. Cyclins, TFIIB and RB contain 2 copies of the domain.	coding	1.68321	'31.3'	'cell.cycle'	'(at4g03270 : 187.0) Cyclin D6;1 (CYCD6;1); FUNCTIONS IN: cyclin-dependent protein kinase activity; INVOLVED IN: regulation of cell cycle; LOCATED IN: nucleus; EXPRESSED IN: 11 plant structures; EXPRESSED DURING: F mature embryo stage, 4 leaf senescence stage, petal differentiation and expansion stage, E expanded cotyledon stage, D bilateral stage; CONTAINS InterPro DOMAIN/s: Cyclin, C-terminal (…	T
TCONS_00147419	Glyma13g29550	Glyma13g29550.1	2	Mid-to-Late Maturation	=	AT4G18920 ; AT5G45690	NO ; NO	NO ; NO	NO ; NO	NO ; NO	NO ; NO	NO ; NO	YES ; YES	NO ; NO	NO ; NO	Protein of unknown function (DUF1264) ; Protein of unknown function (DUF1264)	;	-250.4	coding	0.997812	-	D10,D15,D45,D55	1069	81	245	1	1 Domains	DUF1264 superfamily	-	Protein of unknown function (DUF1264); This family contains a number of bacterial and eukaryotic proteins of unknown function that are approximately 200 residues long. Some family members are annotated as putative lipoproteins.	coding	3.87372	'35.2'	'not assigned.unknown'	'(loc_os01g52830.1 : 301.0) no description available & (at5g45690 : 292.0) Protein of unknown function (DUF1264); FUNCTIONS IN: molecular_function unknown; INVOLVED IN: biological_process unknown; LOCATED IN: cellular_component unknown; EXPRESSED IN: seed, leaf; EXPRESSED DURING: seedling growth; CONTAINS InterPro DOMAIN/s: Protein of unknown function DUF1264 (InterPro:IPR010686); BEST Arabidopsi…	T
TCONS_00147421	Glyma13g29550	Glyma13g29550.N2	2	Mid-to-Late Maturation	j	-	-	-	-	-	-	-	-	-	-	-	-	-192.8	noncoding	9.00147e-06	-	D10	616	364	45	0	NO NCBI CDD results	-	-	-	coding	2.07036	'35.2'	'not assigned.unknown'	' no hits & (original description: Glyma13g29550.N2)'	T
TCONS_00190075	Glyma18g07290	Glyma18g07290.N4	9	Early Maturation	j	AT2G29630	NO	NO	NO	NO	NO	NO	NO	YES	NO	thiaminC		-726.1	coding	1	+	D45	2503	132	647	2	2 Domains	ThiC superfamily;ThiC-associated superfamily	-;-	ThiC family; ThiC is found within the thiamine biosynthesis operon. ThiC is involved in pyrimidine biosynthesis. The precise catalytic function of ThiC is still not known. ThiC participates in the formation of 4-Amino-5-hydroxymethyl-2-methylpyrimidine from AIR, an intermediate in the de novo pyrimidine biosynthesis.;ThiC-associated domain; This domain is most frequently found at the N-terminus o…	coding	13.4047	'18.2'	'Co-factor and vitamine metabolism.thiamine'	'(at2g29630 : 1164.0) thiaminC (THIC); CONTAINS InterPro DOMAIN/s: Thiamine biosynthesis protein ThiC (InterPro:IPR002817). & (loc_os03g47610.8 : 1117.0) no description available & (chl4|522572 : 799.0) no description available & (gnl|cdd|82913 : 786.0) no description available & (ipr002817 : 450.31342) Thiamine biosynthesis protein ThiC & (reliability: 2328.0) & (original description: Glyma18g07…	T
TCONS_00190073	Glyma18g07290	Glyma18g07290.3	22	Early Maturation	=	AT2G29630	NO	NO	NO	NO	NO	NO	NO	YES	NO	thiaminC		-580.5	coding	0.999997	+	D35	2625	202	647	2	2 Domains	ThiC superfamily;ThiC-associated superfamily	-;-	ThiC family; ThiC is found within the thiamine biosynthesis operon. ThiC is involved in pyrimidine biosynthesis. The precise catalytic function of ThiC is still not known. ThiC participates in the formation of 4-Amino-5-hydroxymethyl-2-methylpyrimidine from AIR, an intermediate in the de novo pyrimidine biosynthesis.;ThiC-associated domain; This domain is most frequently found at the N-terminus o…	coding	13.3557	'18.2'	'Co-factor and vitamine metabolism.thiamine'	'(at2g29630 : 1164.0) thiaminC (THIC); CONTAINS InterPro DOMAIN/s: Thiamine biosynthesis protein ThiC (InterPro:IPR002817). & (loc_os03g47610.8 : 1117.0) no description available & (chl4|522572 : 799.0) no description available & (gnl|cdd|82913 : 786.0) no description available & (ipr002817 : 450.31342) Thiamine biosynthesis protein ThiC & (reliability: 2328.0) & (original description: Glyma18g07…	T
TCONS_00047514	Glyma05g02210	Glyma05g02210.1	24	DT	=	AT5G62520 ; AT3G47720	NO ; NO	NO ; NO	NO ; NO	NO ; NO	NO ; NO	NO ; NO	NO ; NO	NO ; NO	YES ; NO	similar to RCD one 5 ; similar to RCD one 4	Encodes a protein with similarity to RCD1 but without the WWE domain. The protein does have a PARP signature upstream of the C-terminal protein interaction domain. The PARP signature may bind NAD+ and attach the ADP-ribose-moiety from NAD+ to the target molecule. Its presence suggests a role for the protein in ADP ribosylation. Up-regulated by NaCl. SRO5 and P5CDH (an overlapping gene in the anti…	-321	coding	0.998849	-	D55	1552	260	327	1	1 Domains	RST superfamily	-	RCD1-SRO-TAF4 (RST) plant domain; This domain is found in plant RCD1, SRO and TAF4 proteins, hence its name of RST. It is required for interaction with multiple plant transcription factors. Radical-Induced Cell Death1 (RCD1) is an important regulator of stress and hormonal and developmental responses in Arabidopsis thaliana, as is its closest homologue, SRO1 - Similar To RCD-One1. TBP-Associated …	coding	2.73355	'20.2.3'	'stress.abiotic.drought/salt'	'(at5g62520 : 211.0) Encodes a protein with similarity to RCD1 but without the WWE domain. The protein does have a PARP signature upstream of the C-terminal protein interaction domain. The PARP signature may bind NAD+ and attach the ADP-ribose-moiety from NAD+ to the target molecule. Its presence suggests a role for the protein in ADP ribosylation. Up-regulated by NaCl. SRO5 and P5CDH (an overlap…	T
TCONS_00047515	Glyma05g02210	Glyma05g02210.N2	24	DT	j	AT5G62520 ; AT3G47720	NO ; NO	NO ; NO	NO ; NO	NO ; NO	NO ; NO	NO ; NO	NO ; NO	NO ; NO	YES ; NO	similar to RCD one 5 ; similar to RCD one 4	Encodes a protein with similarity to RCD1 but without the WWE domain. The protein does have a PARP signature upstream of the C-terminal protein interaction domain. The PARP signature may bind NAD+ and attach the ADP-ribose-moiety from NAD+ to the target molecule. Its presence suggests a role for the protein in ADP ribosylation. Up-regulated by NaCl. SRO5 and P5CDH (an overlapping gene in the anti…	-707.8	coding	0.999705	-	D55	2557	260	294	2	2 Domains	RST superfamily;ADP_ribosyl superfamily	-;-	RCD1-SRO-TAF4 (RST) plant domain; This domain is found in plant RCD1, SRO and TAF4 proteins, hence its name of RST. It is required for interaction with multiple plant transcription factors. Radical-Induced Cell Death1 (RCD1) is an important regulator of stress and hormonal and developmental responses in Arabidopsis thaliana, as is its closest homologue, SRO1 - Similar To RCD-One1. TBP-Associated …	coding	2.30886	'20.2.3'	'stress.abiotic.drought/salt'	'(at5g62520 : 212.0) Encodes a protein with similarity to RCD1 but without the WWE domain. The protein does have a PARP signature upstream of the C-terminal protein interaction domain. The PARP signature may bind NAD+ and attach the ADP-ribose-moiety from NAD+ to the target molecule. Its presence suggests a role for the protein in ADP ribosylation. Up-regulated by NaCl. SRO5 and P5CDH (an overlap…	T
TCONS_00203952	Glyma19g42010	Glyma19g42010.N2	21	Mid-to-Late Maturation	j	-	-	-	-	-	-	-	-	-	-	-	-	-264.2	noncoding	0.16106	+	D45	859	445	106	0	NO NCBI CDD results	-	-	-	coding	0.485685	'35.2'	'not assigned.unknown'	' no hits & (original description: Glyma19g42010.N2)'	T
TCONS_00203955	Glyma19g42010	Glyma19g42010.1	21	Mid-to-Late Maturation	=	AT4G02340 ; AT3G05600	NO ; NO	NO ; NO	NO ; NO	NO ; NO	NO ; NO	NO ; NO	NO ; NO	NO ; YES	NO ; NO	alpha/beta-Hydrolases superfamily protein ; alpha/beta-Hydrolases superfamily protein	;	-306.4	coding	0.99955	+	D30,D45,D55	1476	86	341	0	NO NCBI CDD results	-	-	-	coding	3.69027	'26.1'	'misc.misc2'	'(at3g05600 : 421.0) alpha/beta-Hydrolases superfamily protein; FUNCTIONS IN: epoxide hydrolase activity, catalytic activity; EXPRESSED IN: 17 plant structures; EXPRESSED DURING: 13 growth stages; CONTAINS InterPro DOMAIN/s: Epoxide hydrolase-like (InterPro:IPR000639), Alpha/beta hydrolase fold-1 (InterPro:IPR000073); BEST Arabidopsis thaliana protein match is: alpha/beta-Hydrolases superfamily p…	T
TCONS_00170960	Glyma16g04940	Glyma16g04940.N2	22	Early Maturation	j	AT1G12900 ; AT3G26650	NO ; NO	NO ; NO	NO ; NO	NO ; NO	NO ; NO	NO ; NO	NO ; NO	YES ; NO	NO ; NO	glyceraldehyde 3-phosphate dehydrogenase A subunit 2 ; glyceraldehyde 3-phosphate dehydrogenase A subunit	; Encodes one of the two subunits forming the photosynthetic glyceraldehyde-3-phosphate dehydrogenase (GAPDH) and as such a constituent of the supramolecular complex with phosphoribulokinase (PRK) thought to be linked by a small peptide encoded by CP12-2. GapA-1 is coordinately expressed by light with PRK and CP12-2. The enzyme activity, tested in leaf protein extracts dropped significantly after…	-476.8	coding	1	+	D25,D30	1517	60	403	2	2 Domains	Gp_dh_N superfamily;Gp_dh_C superfamily	-;-	Glyceraldehyde 3-phosphate dehydrogenase, NAD binding domain; GAPDH is a tetrameric NAD-binding enzyme involved in glycolysis and glyconeogenesis. N-terminal domain is a Rossmann NAD(P) binding fold.;Glyceraldehyde 3-phosphate dehydrogenase, C-terminal domain; GAPDH is a tetrameric NAD-binding enzyme involved in glycolysis and glyconeogenesis. C-terminal domain is a mixed alpha/antiparallel beta …	coding	8.07146	'1.3.4'	'PS.calvin cycle.GAP'	'(p12858|g3pa_pea : 631.0) Glyceraldehyde-3-phosphate dehydrogenase A, chloroplast precursor (EC 1.2.1.13) (NADP-dependent glyceraldehydephosphate dehydrogenase subunit A) - Pisum sativum (Garden pea) & (at3g26650 : 605.0) Encodes one of the two subunits forming the photosynthetic glyceraldehyde-3-phosphate dehydrogenase (GAPDH) and as such a constituent of the supramolecular complex with phospho…	T
TCONS_00170964	Glyma16g04940	Glyma16g04940.1	22	Early Maturation	=	AT1G12900 ; AT3G26650	NO ; NO	NO ; NO	NO ; NO	NO ; NO	NO ; NO	NO ; NO	NO ; NO	YES ; NO	NO ; NO	glyceraldehyde 3-phosphate dehydrogenase A subunit 2 ; glyceraldehyde 3-phosphate dehydrogenase A subunit	; Encodes one of the two subunits forming the photosynthetic glyceraldehyde-3-phosphate dehydrogenase (GAPDH) and as such a constituent of the supramolecular complex with phosphoribulokinase (PRK) thought to be linked by a small peptide encoded by CP12-2. GapA-1 is coordinately expressed by light with PRK and CP12-2. The enzyme activity, tested in leaf protein extracts dropped significantly after…	-417.3	coding	0.99979	+	D25	1636	179	403	2	2 Domains	Gp_dh_N superfamily;Gp_dh_C superfamily	-;-	Glyceraldehyde 3-phosphate dehydrogenase, NAD binding domain; GAPDH is a tetrameric NAD-binding enzyme involved in glycolysis and glyconeogenesis. N-terminal domain is a Rossmann NAD(P) binding fold.;Glyceraldehyde 3-phosphate dehydrogenase, C-terminal domain; GAPDH is a tetrameric NAD-binding enzyme involved in glycolysis and glyconeogenesis. C-terminal domain is a mixed alpha/antiparallel beta …	coding	8.00004	'1.3.4'	'PS.calvin cycle.GAP'	'(p12858|g3pa_pea : 631.0) Glyceraldehyde-3-phosphate dehydrogenase A, chloroplast precursor (EC 1.2.1.13) (NADP-dependent glyceraldehydephosphate dehydrogenase subunit A) - Pisum sativum (Garden pea) & (at3g26650 : 605.0) Encodes one of the two subunits forming the photosynthetic glyceraldehyde-3-phosphate dehydrogenase (GAPDH) and as such a constituent of the supramolecular complex with phospho…	T
TCONS_00116206	Glyma11g04700	Glyma11g04700.1	13	Early Maturation	=	AT5G65700 ; AT3G49670	NO ; NO	NO ; NO	NO ; NO	NO ; NO	NO ; NO	NO ; NO	NO ; NO	YES ; NO	NO ; NO	Leucine-rich receptor-like protein kinase family protein ; Leucine-rich receptor-like protein kinase family protein	Encodes a CLAVATA1-related receptor kinase-like protein required for both shoot and flower meristem function. Very similar to BAM2,with more than 85% a.a. identity. It has a broad expression pattern and is involved in vascular strand development in the leaf, control of leaf shape, size and symmetry, male gametophyte development and ovule specification and function. Anthers of double mutants (bam1…	-942.9	coding	1	+	D25,D45	4103	31	1012	6	6 Domains	PKc_like superfamily;LRRNT_2 superfamily;LRR_RI superfamily;APH_ChoK_like superfamily;LRR_RI superfamily;PRK14879 superfamily	-;-;-;-;N;C	Protein Kinases, catalytic domain; The protein kinase superfamily is mainly composed of the catalytic domains of serine/threonine-specific and tyrosine-specific protein kinases. It also includes RIO kinases, which are atypical serine protein kinases, aminoglycoside phosphotransferases, and choline kinases. These proteins catalyze the transfer of the gamma-phosphoryl group from ATP to hydroxyl gro…	coding	8.39272	'30.2.11'	'signalling.receptor kinases.leucine rich repeat XI'	'(at5g65700 : 1495.0) Encodes a CLAVATA1-related receptor kinase-like protein required for both shoot and flower meristem function. Very similar to BAM2,with more than 85% a.a. identity. It has a broad expression pattern and is involved in vascular strand development in the leaf, control of leaf shape, size and symmetry, male gametophyte development and ovule specification and function. Anthers o…	T	'33.99'	'development.unspecified'	'(at5g65700 : 1495.0) Encodes a CLAVATA1-related receptor kinase-like protein required for both shoot and flower meristem function. Very similar to BAM2,with more than 85% a.a. identity. It has a broad expression pattern and is involved in vascular strand development in the leaf, control of leaf shape, size and symmetry, male gametophyte development and ovule specification and function. Anthers o…	T
TCONS_00121698	Glyma11g04700	Glyma11g04700.N2	13	Early Maturation	x	-	-	-	-	-	-	-	-	-	-	-	-	-993.4	coding	0.916746	-	D15,D25,D30,D35,D45,D55	3352	2745	133	0	NO NCBI CDD results	-	-	-	noncoding	-0.318657	'35.2'	'not assigned.unknown'	' no hits & (original description: Glyma11g04700.N2)'	T
TCONS_00026585	Glyma03g01670	Glyma03g01670.2	7	DT	=	AT3G61220 ; AT1G01800	NO ; NO	NO ; NO	NO ; NO	NO ; NO	NO ; NO	NO ; NO	NO ; NO	YES ; NO	NO ; NO	NAD(P)-binding Rossmann-fold superfamily protein ; NAD(P)-binding Rossmann-fold superfamily protein	;	-270.1	coding	0.999417	-	D55	1943	141	325	2	2 Domains	NADB_Rossmann superfamily;RhoGAP superfamily	-;NC	Rossmann-fold NAD(P)(+)-binding proteins; A large family of proteins that share a Rossmann-fold NAD(P)H/NAD(P)(+) binding (NADB) domain. The NADB domain is found in numerous dehydrogenases of metabolic pathways such as glycolysis, and many other redox enzymes. NAD binding involves numerous hydrogen-bonds and van der Waals contacts, in particular H-bonding of residues in a turn between the first s…	coding	3.34873	'26.22'	'misc.short chain dehydrogenase/reductase (SDR)'	'(at1g01800 : 316.0) NAD(P)-binding Rossmann-fold superfamily protein; FUNCTIONS IN: oxidoreductase activity, binding, catalytic activity; INVOLVED IN: oxidation reduction, metabolic process; LOCATED IN: plant-type cell wall; EXPRESSED IN: 22 plant structures; EXPRESSED DURING: 13 growth stages; CONTAINS InterPro DOMAIN/s: NAD(P)-binding domain (InterPro:IPR016040), Glucose/ribitol dehydrogenase …	T
TCONS_00026586	Glyma03g01670	Glyma03g01670.N3	7	DT	j	AT3G61220 ; AT1G01800	NO ; NO	NO ; NO	NO ; NO	NO ; NO	NO ; NO	NO ; NO	NO ; NO	YES ; NO	NO ; NO	NAD(P)-binding Rossmann-fold superfamily protein ; NAD(P)-binding Rossmann-fold superfamily protein	;	-675.9	coding	0.966367	-	D55	2585	1254	168	2	2 Domains	NADB_Rossmann superfamily;RhoGAP superfamily	N;NC	Rossmann-fold NAD(P)(+)-binding proteins; A large family of proteins that share a Rossmann-fold NAD(P)H/NAD(P)(+) binding (NADB) domain. The NADB domain is found in numerous dehydrogenases of metabolic pathways such as glycolysis, and many other redox enzymes. NAD binding involves numerous hydrogen-bonds and van der Waals contacts, in particular H-bonding of residues in a turn between the first s…	coding	2.38489	'26.22'	'misc.short chain dehydrogenase/reductase (SDR)'	'(at1g01800 : 208.0) NAD(P)-binding Rossmann-fold superfamily protein; FUNCTIONS IN: oxidoreductase activity, binding, catalytic activity; INVOLVED IN: oxidation reduction, metabolic process; LOCATED IN: plant-type cell wall; EXPRESSED IN: 22 plant structures; EXPRESSED DURING: 13 growth stages; CONTAINS InterPro DOMAIN/s: NAD(P)-binding domain (InterPro:IPR016040), Glucose/ribitol dehydrogenase …	T
TCONS_00026587	Glyma03g01670	Glyma03g01670.N4	7	DT	j	AT3G61220 ; AT2G24190	NO ; NO	NO ; NO	NO ; NO	NO ; NO	NO ; NO	NO ; NO	NO ; NO	YES ; NO	NO ; NO	NAD(P)-binding Rossmann-fold superfamily protein ; NAD(P)-binding Rossmann-fold superfamily protein	;	-601.1	coding	0.999703	-	D55	2315	293	203	1	1 Domains	NADB_Rossmann superfamily	C	Rossmann-fold NAD(P)(+)-binding proteins; A large family of proteins that share a Rossmann-fold NAD(P)H/NAD(P)(+) binding (NADB) domain. The NADB domain is found in numerous dehydrogenases of metabolic pathways such as glycolysis, and many other redox enzymes. NAD binding involves numerous hydrogen-bonds and van der Waals contacts, in particular H-bonding of residues in a turn between the first s…	coding	2.50092	'26.22'	'misc.short chain dehydrogenase/reductase (SDR)'	'(at3g61220 : 172.0) NAD(P)-binding Rossmann-fold superfamily protein; CONTAINS InterPro DOMAIN/s: NAD(P)-binding domain (InterPro:IPR016040), Glucose/ribitol dehydrogenase (InterPro:IPR002347), Short-chain dehydrogenase/reductase SDR (InterPro:IPR002198); BEST Arabidopsis thaliana protein match is: NAD(P)-binding Rossmann-fold superfamily protein (TAIR:AT2G24190.2). & (loc_os04g44980.1 : 147.0) …	T
TCONS_00107489	Glyma10g35550	Glyma10g35550.N2	7	DT	j	AT2G39220	NO	NO	NO	NO	NO	NO	NO	NO	YES	PATATIN-like protein 6		-1332.1	coding	1	+	D25,D30,D35,D45,D55	4614	845	463	1	1 Domains	Patatin_and_cPLA2 superfamily	-	Patatins and Phospholipases; Patatin-like phospholipase. This family consists of various patatin glycoproteins from plants. The patatin protein accounts for up to 40% of the total soluble protein in potato tubers. Patatin is a storage protein, but it also has the enzymatic activity of a lipid acyl hydrolase, catalyzing the cleavage of fatty acids from membrane lipids. Members of this family have …	coding	4.38079	'33.1'	'development.storage proteins'	'(at2g39220 : 592.0) PATATIN-like protein 6 (PLP6); FUNCTIONS IN: nutrient reservoir activity; INVOLVED IN: metabolic process, lipid metabolic process; EXPRESSED IN: 22 plant structures; EXPRESSED DURING: 13 growth stages; CONTAINS InterPro DOMAIN/s: Acyl transferase/acyl hydrolase/lysophospholipase (InterPro:IPR016035), Patatin (InterPro:IPR002641); BEST Arabidopsis thaliana protein match is: pa…	T
TCONS_00107490	Glyma10g35550	Glyma10g35550.1	7	DT	=	AT2G39220	NO	NO	NO	NO	NO	NO	NO	NO	YES	PATATIN-like protein 6		-534.3	coding	0.999692	+	D25,D30,D35,D45,D55	2728	741	463	1	1 Domains	Patatin_and_cPLA2 superfamily	-	Patatins and Phospholipases; Patatin-like phospholipase. This family consists of various patatin glycoproteins from plants. The patatin protein accounts for up to 40% of the total soluble protein in potato tubers. Patatin is a storage protein, but it also has the enzymatic activity of a lipid acyl hydrolase, catalyzing the cleavage of fatty acids from membrane lipids. Members of this family have …	coding	4.40923	'33.1'	'development.storage proteins'	'(at2g39220 : 592.0) PATATIN-like protein 6 (PLP6); FUNCTIONS IN: nutrient reservoir activity; INVOLVED IN: metabolic process, lipid metabolic process; EXPRESSED IN: 22 plant structures; EXPRESSED DURING: 13 growth stages; CONTAINS InterPro DOMAIN/s: Acyl transferase/acyl hydrolase/lysophospholipase (InterPro:IPR016035), Patatin (InterPro:IPR002641); BEST Arabidopsis thaliana protein match is: pa…	T
TCONS_00102911	Glyma09g42210	Glyma09g42210.N2	11	Mid-to-Late Maturation	j	AT2G01910 ; AT1G14690	NO ; NO	NO ; NO	NO ; NO	NO ; NO	NO ; NO	NO ; NO	NO ; NO	NO ; NO	NO ; YES	Microtubule associated protein (MAP65/ASE1) family protein ; microtubule-associated protein 65-7	Binds microtubules. Induces a crisscross mesh of microtubules, not bundles. Not involved in microtubule polymerization nor nucleation. Localizes to mitochondria. ;	-816.9	coding	0.99998	-	D55	3273	635	314	0	NO NCBI CDD results	-	-	-	coding	8.84868	'31.1.1.2.6'	'cell.organisation.cytoskeleton.mikrotubuli.MAP65'	'(at2g01910 : 325.0) Binds microtubules. Induces a crisscross mesh of microtubules, not bundles. Not involved in microtubule polymerization nor nucleation. Localizes to mitochondria.; ATMAP65-6; CONTAINS InterPro DOMAIN/s: Microtubule-associated protein, MAP65/ASE1-type (InterPro:IPR007145); BEST Arabidopsis thaliana protein match is: microtubule-associated protein 65-7 (TAIR:AT1G14690.2); Has 35…	T
TCONS_00102917	Glyma09g42210	Glyma09g42210.1	14	Mid-to-Late Maturation	=	AT2G01910 ; AT1G14690	NO ; NO	NO ; NO	NO ; NO	NO ; NO	NO ; NO	NO ; NO	NO ; NO	NO ; NO	NO ; YES	Microtubule associated protein (MAP65/ASE1) family protein ; microtubule-associated protein 65-7	Binds microtubules. Induces a crisscross mesh of microtubules, not bundles. Not involved in microtubule polymerization nor nucleation. Localizes to mitochondria. ;	-447.4	coding	0.999998	-	D55	3022	635	601	0	NO NCBI CDD results	-	-	-	coding	10.915	'31.1.1.2.6'	'cell.organisation.cytoskeleton.mikrotubuli.MAP65'	'(at2g01910 : 701.0) Binds microtubules. Induces a crisscross mesh of microtubules, not bundles. Not involved in microtubule polymerization nor nucleation. Localizes to mitochondria.; ATMAP65-6; CONTAINS InterPro DOMAIN/s: Microtubule-associated protein, MAP65/ASE1-type (InterPro:IPR007145); BEST Arabidopsis thaliana protein match is: microtubule-associated protein 65-7 (TAIR:AT1G14690.2); Has 35…	T
TCONS_00028858	Glyma03g30640	Glyma03g30640.1	24	DT	=	AT2G48080 ; AT4G02940	NO ; NO	NO ; NO	NO ; NO	NO ; NO	NO ; NO	NO ; NO	NO ; NO	NO ; YES	NO ; NO	oxidoreductase, 2OG-Fe(II) oxygenase family protein ; oxidoreductase, 2OG-Fe(II) oxygenase family protein	;	-471.9	coding	0.999919	-	D15	2662	379	520	2	2 Domains	2OG-FeII_Oxy superfamily;2OG-FeII_Oxy_2 superfamily	-;N	2OG-Fe(II) oxygenase superfamily; This family contains members of the 2-oxoglutarate (2OG) and Fe(II)-dependent oxygenase superfamily. This family includes the C-terminal of prolyl 4-hydroxylase alpha subunit. The holoenzyme has the activity EC:1.14.11.2 catalyzing the reaction: Procollagen L-proline + 2-oxoglutarate + O2 &lt;=&gt; procollagen trans- 4-hydroxy-L-proline + succinate + CO2. The ful…	coding	6.42202	'35.1'	'not assigned.no ontology'	'(at4g02940 : 527.0) oxidoreductase, 2OG-Fe(II) oxygenase family protein; FUNCTIONS IN: oxidoreductase activity; INVOLVED IN: response to karrikin; EXPRESSED IN: 22 plant structures; EXPRESSED DURING: 13 growth stages; CONTAINS InterPro DOMAIN/s: Oxoglutarate/iron-dependent oxygenase (InterPro:IPR005123); BEST Arabidopsis thaliana protein match is: oxidoreductase, 2OG-Fe(II) oxygenase family prot…	T
TCONS_00028860	Glyma03g30640	Glyma03g30640.N2	24	DT	j	AT2G48080 ; AT4G02940	NO ; NO	NO ; NO	NO ; NO	NO ; NO	NO ; NO	NO ; NO	NO ; NO	NO ; YES	NO ; NO	oxidoreductase, 2OG-Fe(II) oxygenase family protein ; oxidoreductase, 2OG-Fe(II) oxygenase family protein	;	-841.6	coding	0.999963	-	D55	3219	1677	273	1	1 Domains	2OG-FeII_Oxy superfamily	-	2OG-Fe(II) oxygenase superfamily; This family contains members of the 2-oxoglutarate (2OG) and Fe(II)-dependent oxygenase superfamily. This family includes the C-terminal of prolyl 4-hydroxylase alpha subunit. The holoenzyme has the activity EC:1.14.11.2 catalyzing the reaction: Procollagen L-proline + 2-oxoglutarate + O2 &lt;=&gt; procollagen trans- 4-hydroxy-L-proline + succinate + CO2. The ful…	coding	5.32823	'35.1'	'not assigned.no ontology'	'(at4g02940 : 315.0) oxidoreductase, 2OG-Fe(II) oxygenase family protein; FUNCTIONS IN: oxidoreductase activity; INVOLVED IN: response to karrikin; EXPRESSED IN: 22 plant structures; EXPRESSED DURING: 13 growth stages; CONTAINS InterPro DOMAIN/s: Oxoglutarate/iron-dependent oxygenase (InterPro:IPR005123); BEST Arabidopsis thaliana protein match is: oxidoreductase, 2OG-Fe(II) oxygenase family prot…	T
TCONS_00081042	Glyma08g21410	Glyma08g21410.N3	10	DT	j	AT4G25150 ; AT5G51260	NO ; NO	NO ; NO	NO ; NO	NO ; NO	NO ; NO	NO ; NO	NO ; NO	NO ; NO	YES ; NO	HAD superfamily, subfamily IIIB acid phosphatase ; HAD superfamily, subfamily IIIB acid phosphatase	;	-272	coding	0.999981	+	D40,D45	966	120	254	2	2 Domains	Acid_phosphat_B superfamily;DUF4332 superfamily	-;C	HAD superfamily, subfamily IIIB (Acid phosphatase); This family proteins includes acid phosphatases and a number of vegetative storage proteins.;Domain of unknown function (DUF4332); This family of proteins is functionally uncharacterized. This family of proteins is found in bacteria and archaea. Proteins in this family are typically between 134 and 356 amino acids in length.	coding	3.11675	'26.13'	'misc.acid and other phosphatases'	'(p10743|vspb_soybn : 503.0) Stem 31 kDa glycoprotein precursor (Vegetative storage protein B) - Glycine max (Soybean) & (gnl|cdd|67385 : 294.0) no description available & (loc_os06g04790.1 : 213.0) no description available & (at4g25150 : 207.0) HAD superfamily, subfamily IIIB acid phosphatase ; FUNCTIONS IN: acid phosphatase activity; INVOLVED IN: biological_process unknown; LOCATED IN: endomemb…	T
TCONS_00081043	Glyma08g21410	Glyma08g21410.1	10	DT	=	AT4G25150 ; AT5G51260	NO ; NO	NO ; NO	NO ; NO	NO ; NO	NO ; NO	NO ; NO	NO ; NO	NO ; NO	YES ; NO	HAD superfamily, subfamily IIIB acid phosphatase ; HAD superfamily, subfamily IIIB acid phosphatase	;	-212.2	coding	0.998724	+	D45	1122	94	254	2	2 Domains	Acid_phosphat_B superfamily;DUF4332 superfamily	-;C	HAD superfamily, subfamily IIIB (Acid phosphatase); This family proteins includes acid phosphatases and a number of vegetative storage proteins.;Domain of unknown function (DUF4332); This family of proteins is functionally uncharacterized. This family of proteins is found in bacteria and archaea. Proteins in this family are typically between 134 and 356 amino acids in length.	coding	3.09598	'26.13'	'misc.acid and other phosphatases'	'(p10743|vspb_soybn : 503.0) Stem 31 kDa glycoprotein precursor (Vegetative storage protein B) - Glycine max (Soybean) & (gnl|cdd|67385 : 294.0) no description available & (loc_os06g04790.1 : 213.0) no description available & (at4g25150 : 207.0) HAD superfamily, subfamily IIIB acid phosphatase ; FUNCTIONS IN: acid phosphatase activity; INVOLVED IN: biological_process unknown; LOCATED IN: endomemb…	T
TCONS_00127530	Glyma12g05890	Glyma12g05890.N2	4	Mid-to-Late Maturation	j	AT5G19840 ; AT3G20810	NO ; NO	NO ; NO	NO ; NO	NO ; NO	NO ; NO	NO ; NO	NO ; NO	NO ; NO	YES ; NO	2-oxoglutarate (2OG) and Fe(II)-dependent oxygenase superfamily protein ; 2-oxoglutarate (2OG) and Fe(II)-dependent oxygenase superfamily protein	;	-763	noncoding	0.33569	+	D20	2672	172	161	0	NO NCBI CDD results	-	-	-	coding	2.22682	'27.3.57'	'RNA.regulation of transcription.JUMONJI family'	'(at3g20810 : 159.0) 2-oxoglutarate (2OG) and Fe(II)-dependent oxygenase superfamily protein; CONTAINS InterPro DOMAIN/s: Transcription factor jumonji/aspartyl beta-hydroxylase (InterPro:IPR003347); BEST Arabidopsis thaliana protein match is: 2-oxoglutarate (2OG) and Fe(II)-dependent oxygenase superfamily protein (TAIR:AT5G19840.2); Has 35333 Blast hits to 34131 proteins in 2444 species: Archae -…	T
TCONS_00127529	Glyma12g05890	Glyma12g05890.N3	15	DT	j	AT5G19840 ; AT3G20810	NO ; NO	NO ; NO	NO ; NO	NO ; NO	NO ; NO	NO ; NO	NO ; NO	NO ; NO	YES ; NO	2-oxoglutarate (2OG) and Fe(II)-dependent oxygenase superfamily protein ; 2-oxoglutarate (2OG) and Fe(II)-dependent oxygenase superfamily protein	;	-513.7	coding	0.998869	+	D25,D40	1648	870	214	1	1 Domains	Cupin_8 superfamily	-	Cupin-like domain; This cupin like domain shares similarity to the JmjC domain.	coding	3.0247	'27.3.57'	'RNA.regulation of transcription.JUMONJI family'	'(at3g20810 : 353.0) 2-oxoglutarate (2OG) and Fe(II)-dependent oxygenase superfamily protein; CONTAINS InterPro DOMAIN/s: Transcription factor jumonji/aspartyl beta-hydroxylase (InterPro:IPR003347); BEST Arabidopsis thaliana protein match is: 2-oxoglutarate (2OG) and Fe(II)-dependent oxygenase superfamily protein (TAIR:AT5G19840.2); Has 35333 Blast hits to 34131 proteins in 2444 species: Archae -…	T
TCONS_00034998	Glyma04g35560	Glyma04g35560.N2	0	Mid-to-Late Maturation	j	AT5G62520 ; AT3G47720	NO ; NO	NO ; NO	NO ; NO	NO ; NO	NO ; NO	NO ; NO	NO ; NO	NO ; NO	YES ; NO	similar to RCD one 5 ; similar to RCD one 4	Encodes a protein with similarity to RCD1 but without the WWE domain. The protein does have a PARP signature upstream of the C-terminal protein interaction domain. The PARP signature may bind NAD+ and attach the ADP-ribose-moiety from NAD+ to the target molecule. Its presence suggests a role for the protein in ADP ribosylation. Up-regulated by NaCl. SRO5 and P5CDH (an overlapping gene in the anti…	-639.67	coding	0.999949	+	D20,D45	2417	218	317	1	1 Domains	RST superfamily	-	RCD1-SRO-TAF4 (RST) plant domain; This domain is found in plant RCD1, SRO and TAF4 proteins, hence its name of RST. It is required for interaction with multiple plant transcription factors. Radical-Induced Cell Death1 (RCD1) is an important regulator of stress and hormonal and developmental responses in Arabidopsis thaliana, as is its closest homologue, SRO1 - Similar To RCD-One1. TBP-Associated …	coding	1.91479	'20.2.3'	'stress.abiotic.drought/salt'	'(at5g62520 : 189.0) Encodes a protein with similarity to RCD1 but without the WWE domain. The protein does have a PARP signature upstream of the C-terminal protein interaction domain. The PARP signature may bind NAD+ and attach the ADP-ribose-moiety from NAD+ to the target molecule. Its presence suggests a role for the protein in ADP ribosylation. Up-regulated by NaCl. SRO5 and P5CDH (an overlap…	T
TCONS_00034999	Glyma04g35560	Glyma04g35560.1	21	Mid-to-Late Maturation	=	AT1G23550 ; AT1G70440	NO ; NO	NO ; NO	NO ; NO	NO ; NO	NO ; NO	NO ; NO	NO ; NO	NO ; NO	NO ; NO	similar to RCD one 2 ; similar to RCD one 3	Encodes a protein with similarity to RCD1 but without the WWE domain. The protein does have a PARP signature upstream of the C-terminal protein interaction domain. The PARP signature may bind NAD+ and attach the ADP-ribose-moiety from NAD+ to the target molecule. Its presence suggests a role for the protein in ADP ribosylation. ; Encodes a protein with similarity to RCD1 but without the WWE domai…	-320.8	coding	0.998625	+	D10,D15,D20,D25,D30,D35,D40,D45,D55	1647	218	330	1	1 Domains	RST superfamily	-	RCD1-SRO-TAF4 (RST) plant domain; This domain is found in plant RCD1, SRO and TAF4 proteins, hence its name of RST. It is required for interaction with multiple plant transcription factors. Radical-Induced Cell Death1 (RCD1) is an important regulator of stress and hormonal and developmental responses in Arabidopsis thaliana, as is its closest homologue, SRO1 - Similar To RCD-One1. TBP-Associated …	coding	2.18536	'20.2.3'	'stress.abiotic.drought/salt'	'(at1g23550 : 188.0) Encodes a protein with similarity to RCD1 but without the WWE domain. The protein does have a PARP signature upstream of the C-terminal protein interaction domain. The PARP signature may bind NAD+ and attach the ADP-ribose-moiety from NAD+ to the target molecule. Its presence suggests a role for the protein in ADP ribosylation.; similar to RCD one 2 (SRO2); FUNCTIONS IN: NAD+…	T
TCONS_00057967	Glyma06g38410	Glyma06g38410.N2	7	DT	j	-	-	-	-	-	-	-	-	-	-	-	-	-550.5	coding	0.994621	+	D55	2120	888	202	0	NO NCBI CDD results	-	-	-	coding	2.43251	'35.2'	'not assigned.unknown'	' no hits & (original description: Glyma06g38410.N2)'	T
TCONS_00057968	Glyma06g38410	Glyma06g38410.1	7	DT	=	AT4G27410 ; AT1G52890	YES ; YES	Transcription regulation ; Transcription regulation	RESPONSIVE TO DESICCATION 26; NAC DOMAIN FACTOR ; NAC DOMAIN FACTOR;INDUCED BY DROUGHT, HIGH SALT, AND ABSCISIC ACID.REGULATES ABA AND JA RESPONSES	NO ; NO	NO ; NO	NO ; NO	NO ; NO	NO ; NO	NO ; NO	NAC (No Apical Meristem) domain transcriptional regulator superfamily protein ; NAC domain containing protein 19	Encodes a NAC transcription factor induced in response to dessication. It is localized to the nucleus and acts as a transcriptional activator in ABA-mediated dehydration response. ; encodes a NAC transcription factor whose expression is induced by drought, high salt, and abscisic acid. This gene binds to ERD1 promoter in vitro.	-333.8	coding	0.999156	+	D40,D45,D55	1792	155	337	1	1 Domains	NAM superfamily	-	No apical meristem (NAM) protein; This is a family of no apical meristem (NAM) proteins these are plant development proteins. Mutations in NAM result in the failure to develop a shoot apical meristem in petunia embryos. NAM is indicated as having a role in determining positions of meristems and primordial. One member of this family NAP (NAC-like, activated by AP3/PI) is encoded by the target gene…	coding	3.48575	'27.3.27'	'RNA.regulation of transcription.NAC domain transcription factor family'	'(at4g27410 : 334.0) Encodes a NAC transcription factor induced in response to dessication. It is localized to the nucleus and acts as a transcriptional activator in ABA-mediated dehydration response.; RESPONSIVE TO DESICCATION 26 (RD26); CONTAINS InterPro DOMAIN/s: No apical meristem (NAM) protein (InterPro:IPR003441); BEST Arabidopsis thaliana protein match is: NAC domain containing protein 19 …	T	'33.99'	'development.unspecified'	'(at4g27410 : 334.0) Encodes a NAC transcription factor induced in response to dessication. It is localized to the nucleus and acts as a transcriptional activator in ABA-mediated dehydration response.; RESPONSIVE TO DESICCATION 26 (RD26); CONTAINS InterPro DOMAIN/s: No apical meristem (NAM) protein (InterPro:IPR003441); BEST Arabidopsis thaliana protein match is: NAC domain containing protein 19 …	T
TCONS_00044137	Glyma05g19920	Glyma05g19920.2	24	DT	=	AT5G67060 ; AT3G50330	NO ; NO	NO ; NO	NO ; NO	NO ; NO	NO ; NO	NO ; NO	NO ; NO	NO ; NO	YES ; NO	basic helix-loop-helix (bHLH) DNA-binding superfamily protein ; basic helix-loop-helix (bHLH) DNA-binding superfamily protein	;	-196.8	coding	0.997256	+	D55	1393	307	273	1	1 Domains	HLH superfamily	N	Helix-loop-helix domain, found in specific DNA- binding proteins that act as transcription factors; 60-100 amino acids long. A DNA-binding basic region is followed by two alpha-helices separated by a variable loop region; HLH forms homo- and heterodimers, dimerization creates a parallel, left-handed, four helix bundle; the basic region N-terminal to the first amphipathic helix mediates high-affin…	coding	2.19125	'27.3.6'	'RNA.regulation of transcription.bHLH,Basic Helix-Loop-Helix family'	'(at5g67060 : 137.0) HECATE 1 (HEC1); FUNCTIONS IN: sequence-specific DNA binding transcription factor activity; INVOLVED IN: transmitting tissue development, carpel formation, regulation of transcription; LOCATED IN: nucleus; EXPRESSED IN: 9 plant structures; EXPRESSED DURING: 6 growth stages; CONTAINS InterPro DOMAIN/s: Helix-loop-helix DNA-binding domain (InterPro:IPR001092), Helix-loop-helix …	T
TCONS_00049029	Glyma05g19920	Glyma05g19920.N3	24	DT	x	-	-	-	-	-	-	-	-	-	-	-	-	-334.9	noncoding	0.0690032	-	D40,D45,D55	1202	884	95	0	NO NCBI CDD results	-	-	-	noncoding	-0.836004	'35.2'	'not assigned.unknown'	' no hits & (original description: Glyma05g19920.N3)'	T
TCONS_00178238	Glyma17g00950	Glyma17g00950.N2	1	Early Maturation	x	-	-	-	-	-	-	-	-	-	-	-	-	-557	noncoding	0.268781	+	D25,D30	2122	294	184	0	NO NCBI CDD results	-	-	-	noncoding	-1.10475	'35.2'	'not assigned.unknown'	' no hits & (original description: Glyma17g00950.N2)'	T
TCONS_00183506	Glyma17g00950	Glyma17g00950.1	13	Early Maturation	=	AT5G47670 ; AT1G21970	YES ; YES	Transcription regulation ; Transcription regulation	LEC1-LIKE (L1L), CLOSELY RELATED TO LEC1 (LEAFY COTYLEDON1). FUNCTIONS AS A REGULATOR OF EMBRYO DEVELOPMENT. ; LEAFY COTYLEDON 1; MAJOR EMBRYONIC REGULATOR THAT MEDIATES THE SWITCH BETWEEN EMBRYO AND VEGETATIVE DEVELOPMENT; SEQUENCE IS SIMILAR TO HAP3 SUBUNIT OF THE CCAAT-BOX BINDING FACTOR.	NO ; NO	NO ; NO	NO ; NO	NO ; NO	YES ; NO	NO ; NO	nuclear factor Y, subunit B6 ; Histone superfamily protein	Encodes LEC1-Like (L1L), closely related to LEC1 (Leafy Cotyledon1). Functions as a regulator of embryo development. ; Transcriptional activator of genes required for both embryo maturation and cellular differentiation. Sequence is similar to HAP3 subunit of the CCAAT-box binding factor. HAP3 subunit is divided into three domains: an amino-terminal A domain, a central B domain, and a carboxyl-ter…	-217.7	coding	0.997379	-	D20,D25	1080	109	226	2	2 Domains	H2A superfamily;TAF12 superfamily	-;N	Histone 2A; H2A is a subunit of the nucleosome. The nucleosome is an octamer containing two H2A, H2B, H3, and H4 subunits. The H2A subunit performs essential roles in maintaining structural integrity of the nucleosome, chromatin condensation, and binding of specific chromatin-associated proteins.;TATA Binding Protein (TBP) Associated Factor 12 (TAF12) is one of several TAFs that bind TBP and is i…	coding	2.9775	'27.3.15'	'RNA.regulation of transcription.CCAAT box binding factor family, HAP3'	'(at5g47670 : 219.0) Encodes LEC1-Like (L1L), closely related to LEC1 (Leafy Cotyledon1). Functions as a regulator of embryo development.; "nuclear factor Y, subunit B6" (NF-YB6); FUNCTIONS IN: transcription activator binding, transcription activator activity, sequence-specific DNA binding transcription factor activity; INVOLVED IN: positive regulation of gene-specific transcription, regulation o…	T
TCONS_00042366	Glyma05g01530	Glyma05g01530.N2	1	Early Maturation	j	AT1G18950 ; AT5G25580	NO ; NO	NO ; NO	NO ; NO	NO ; NO	NO ; NO	NO ; NO	NO ; NO	NO ; NO	NO ; YES	DDT domain superfamily ;	;	-534.4	coding	1	+	D55	2128	31	570	0	NO NCBI CDD results	-	-	-	coding	10.5705	'29.1'	'protein.aa activation'	'(at1g18950 : 445.0) DDT domain superfamily; CONTAINS InterPro DOMAIN/s: DDT domain (InterPro:IPR004022); BEST Arabidopsis thaliana protein match is: unknown protein (TAIR:AT5G25580.1); Has 20293 Blast hits to 13585 proteins in 823 species: Archae - 41; Bacteria - 1919; Metazoa - 8043; Fungi - 2539; Plants - 1031; Viruses - 220; Other Eukaryotes - 6500 (source: NCBI BLink). & (loc_os07g09580.1 : …	T
TCONS_00042365	Glyma05g01530	Glyma05g01530.1	22	Early Maturation	=	AT1G18950 ; AT5G25580	NO ; NO	NO ; NO	NO ; NO	NO ; NO	NO ; NO	NO ; NO	NO ; NO	NO ; NO	NO ; YES	DDT domain superfamily ;	;	-602.8	coding	0.999999	+	D55	2932	400	715	0	NO NCBI CDD results	-	-	-	coding	11.6446	'29.1'	'protein.aa activation'	'(at1g18950 : 560.0) DDT domain superfamily; CONTAINS InterPro DOMAIN/s: DDT domain (InterPro:IPR004022); BEST Arabidopsis thaliana protein match is: unknown protein (TAIR:AT5G25580.1); Has 20293 Blast hits to 13585 proteins in 823 species: Archae - 41; Bacteria - 1919; Metazoa - 8043; Fungi - 2539; Plants - 1031; Viruses - 220; Other Eukaryotes - 6500 (source: NCBI BLink). & (loc_os07g09580.1 : …	T
TCONS_00202923	Glyma19g36500	Glyma19g36500.1	2	Mid-to-Late Maturation	=	AT3G53400 ; AT5G03190	NO ; NO	NO ; NO	NO ; NO	NO ; NO	NO ; NO	NO ; NO	NO ; NO	NO ; YES	NO ; NO	; conserved peptide upstream open reading frame 47	; Upstream open reading frames (uORFs) are small open reading frames found in the 5' UTR of a mature mRNA, and can potentially mediate translational regulation of the largest, or major, ORF (mORF). CPuORF47 represents a conserved upstream opening reading frame relative to major ORF AT5G03190.1	-429.9	coding	0.999874	+	D55	2002	349	467	1	1 Domains	AdoMet_Maturation Earlyases superfamily	N	S-adenosylmethionine-dependent methyltransferases (SAM or AdoMet-Maturation Earlyase), class I; AdoMet-Maturation Earlyases are enzymes that use S-adenosyl-L-methionine (SAM or AdoMet) as a substrate for methyltransfer, creating the product S-adenosyl-L-homocysteine (AdoHcy). There are at least five structurally distinct families of AdoMet-Maturation Earlyases, class I being the largest and most …	coding	6.848	'35.2'	'not assigned.unknown'	'(at3g53400 : 375.0) BEST Arabidopsis thaliana protein match is: conserved peptide upstream open reading frame 47 (TAIR:AT5G03190.1); Has 285 Blast hits to 285 proteins in 23 species: Archae - 0; Bacteria - 0; Metazoa - 1; Fungi - 0; Plants - 279; Viruses - 0; Other Eukaryotes - 5 (source: NCBI BLink). & (loc_os07g49210.1 : 129.0) no description available & (reliability: 750.0) & (original descri…	T
TCONS_00208004	Glyma19g36500	Glyma19g36500.N2	14	Mid-to-Late Maturation	x	-	-	-	-	-	-	-	-	-	-	-	-	-404.2	noncoding	8.57058e-06	-	D55	1406	252	99	0	NO NCBI CDD results	-	-	-	noncoding	-1.00163	'35.2'	'not assigned.unknown'	' no hits & (original description: Glyma19g36500.N2)'	T
TCONS_00161123	Glyma15g10070	Glyma15g10070.N2	7	DT	x	-	-	-	-	-	-	-	-	-	-	-	-	-483.6	noncoding	0.00557888	+	D45	1948	1611	57	0	NO NCBI CDD results	-	-	-	noncoding	-1.17409	'35.2'	'not assigned.unknown'	' no hits & (original description: Glyma15g10070.N2)'	T
TCONS_00166476	Glyma15g10070	Glyma15g10070.1	24	DT	=	AT1G30040 ; AT2G34555	NO ; NO	NO ; NO	NO ; NO	NO ; NO	NO ; NO	NO ; NO	NO ; NO	NO ; NO	YES ; NO	gibberellin 2-oxidase ; gibberellin 2-oxidase 3	Encodes a gibberellin 2-oxidase that acts on C-19 gibberellins. AtGA2OX2 expression is responsive to cytokinin and KNOX activities. ; Encodes a gibberellin 2-oxidase that acts on C19 gibberellins to deactivate them.	-311.7	coding	0.998962	-	D35,D40,D45,D55	1573	307	333	3	3 Domains	2OG-FeII_Oxy superfamily;DIOX_N superfamily;PLN03176 superfamily	-;-;N	2OG-Fe(II) oxygenase superfamily; This family contains members of the 2-oxoglutarate (2OG) and Fe(II)-dependent oxygenase superfamily. This family includes the C-terminal of prolyl 4-hydroxylase alpha subunit. The holoenzyme has the activity EC:1.14.11.2 catalyzing the reaction: Procollagen L-proline + 2-oxoglutarate + O2 &lt;=&gt; procollagen trans- 4-hydroxy-L-proline + succinate + CO2. The ful…	coding	3.34508	'17.6.1.13'	'hormone metabolism.gibberelin.synthesis-degradation.GA2 oxidase'	'(at1g30040 : 439.0) Encodes a gibberellin 2-oxidase that acts on C-19 gibberellins. AtGA2OX2 expression is responsive to cytokinin and KNOX activities.; gibberellin 2-oxidase (GA2OX2); CONTAINS InterPro DOMAIN/s: Oxoglutarate/iron-dependent oxygenase (InterPro:IPR005123); BEST Arabidopsis thaliana protein match is: gibberellin 2-oxidase 3 (TAIR:AT2G34555.1); Has 35333 Blast hits to 34131 protein…	T
TCONS_00072385	Glyma07g06370	Glyma07g06370.N3	7	DT	j	AT4G03400 ; AT2G46370	NO ; YES	NO ; Pleiotropic regulators of hormone signaling	NO ; FAR-RED INSENSITIVE 219; JASMONATE RESISTANT 1; JASMONATE-AMIDO SYNTHETASE THAT IS A MEMBER OF THE GH3 FAMILY OF PROTEINS	NO ; NO	NO ; NO	NO ; NO	NO ; NO	NO ; NO	NO ; NO	Auxin-responsive GH3 family protein ; Auxin-responsive GH3 family protein	Encodes a GH3-related gene involved in red light-specific hypocotyl elongation. Analysis of sense and antisense transgenic plants suggests that DFL2 is located downstream of red light signal transduction and determines the degree of hypocotyl elongation. ; Encodes a jasmonate-amido synthetase that is a member of the GH3 family of proteins. JAR1 catalyzes the formation of a biologically active jas…	-759.4	coding	1	-	D35,D45,D55	2905	865	582	4	4 Domains	GH3 superfamily;PLN02620 superfamily;PLN02249 superfamily;PLN02247 superfamily	-;-;-;-	GH3 auxin-responsive promoter; GH3 auxin-responsive promoter.;indole-3-acetic acid-amido synthetase;indole-3-acetic acid-amido synthetase;indole-3-acetic acid-amido synthetase	coding	9.44914	'17.2.3'	'hormone metabolism.auxin.induced-regulated-responsive-activated'	'(q6i581|gh35_orysa : 828.0) Probable indole-3-acetic acid-amido synthetase GH3.5 (EC 6.3.2.-) (Auxin-responsive GH3-like protein 5) (OsGH3-5) - Oryza sativa (Rice) & (loc_os05g50890.2 : 828.0) no description available & (at2g46370 : 814.0) Encodes a jasmonate-amido synthetase that is a member of the GH3 family of proteins. JAR1 catalyzes the formation of a biologically active jasmonyl-isoleucine…	T
TCONS_00072389	Glyma07g06370	Glyma07g06370.1	24	DT	=	AT4G03400 ; AT2G46370	NO ; YES	NO ; Pleiotropic regulators of hormone signaling	NO ; FAR-RED INSENSITIVE 219; JASMONATE RESISTANT 1; JASMONATE-AMIDO SYNTHETASE THAT IS A MEMBER OF THE GH3 FAMILY OF PROTEINS	NO ; NO	NO ; NO	NO ; NO	NO ; NO	NO ; NO	NO ; NO	Auxin-responsive GH3 family protein ; Auxin-responsive GH3 family protein	Encodes a GH3-related gene involved in red light-specific hypocotyl elongation. Analysis of sense and antisense transgenic plants suggests that DFL2 is located downstream of red light signal transduction and determines the degree of hypocotyl elongation. ; Encodes a jasmonate-amido synthetase that is a member of the GH3 family of proteins. JAR1 catalyzes the formation of a biologically active jas…	-506.1	coding	0.999988	-	D55	2278	238	582	4	4 Domains	GH3 superfamily;PLN02620 superfamily;PLN02249 superfamily;PLN02247 superfamily	-;-;-;-	GH3 auxin-responsive promoter; GH3 auxin-responsive promoter.;indole-3-acetic acid-amido synthetase;indole-3-acetic acid-amido synthetase;indole-3-acetic acid-amido synthetase	coding	9.55238	'17.2.3'	'hormone metabolism.auxin.induced-regulated-responsive-activated'	'(q6i581|gh35_orysa : 828.0) Probable indole-3-acetic acid-amido synthetase GH3.5 (EC 6.3.2.-) (Auxin-responsive GH3-like protein 5) (OsGH3-5) - Oryza sativa (Rice) & (loc_os05g50890.2 : 828.0) no description available & (at2g46370 : 814.0) Encodes a jasmonate-amido synthetase that is a member of the GH3 family of proteins. JAR1 catalyzes the formation of a biologically active jasmonyl-isoleucine…	T
TCONS_00168580	Glyma15g28281	Glyma15g28281.N2	7	DT	j	AT4G27370 ; AT5G54280	NO ; NO	NO ; NO	NO ; NO	NO ; NO	NO ; NO	NO ; NO	NO ; NO	NO ; NO	YES ; NO	P-loop containing nucleoside triphosphate hydrolases superfamily protein ; myosin 2	member of Myosin-like proteins ; Type VII myosin gene	-525.2	coding	0.992296	-	D55	1964	1127	191	1	1 Domains	Motor_domain superfamily	NC	Myosin and Kinesin motor domain. These ATPases belong to the P-loop NTPase family and provide the driving force in myosin and kinesin mediated processes.	coding	3.15882	'31.1'	'cell.organisation'	'(gnl|cdd|30105 : 202.0) no description available & (at5g54280 : 165.0) Type VII myosin gene; myosin 2 (ATM2); FUNCTIONS IN: motor activity; INVOLVED IN: actin filament-based movement; LOCATED IN: plasma membrane, myosin complex; EXPRESSED IN: 24 plant structures; EXPRESSED DURING: 15 growth stages; CONTAINS InterPro DOMAIN/s: Myosin head, motor domain (InterPro:IPR001609), IQ calmodulin-binding …	T	'31.1.1.3.8'	'cell.organisation.cytoskeleton.Myosin.Class VII'	'(gnl|cdd|30105 : 202.0) no description available & (at5g54280 : 165.0) Type VII myosin gene; myosin 2 (ATM2); FUNCTIONS IN: motor activity; INVOLVED IN: actin filament-based movement; LOCATED IN: plasma membrane, myosin complex; EXPRESSED IN: 24 plant structures; EXPRESSED DURING: 15 growth stages; CONTAINS InterPro DOMAIN/s: Myosin head, motor domain (InterPro:IPR001609), IQ calmodulin-binding …	T
TCONS_00168588	Glyma15g28281	Glyma15g28281.N3	7	DT	j	AT4G27370 ; AT5G54280	NO ; NO	NO ; NO	NO ; NO	NO ; NO	NO ; NO	NO ; NO	NO ; NO	NO ; NO	YES ; NO	P-loop containing nucleoside triphosphate hydrolases superfamily protein ; myosin 2	member of Myosin-like proteins ; Type VII myosin gene	-559.7	coding	0.82787	-	D55	2133	1064	154	2	2 Domains	Motor_domain superfamily;PFK superfamily	C;N	Myosin and Kinesin motor domain. These ATPases belong to the P-loop NTPase family and provide the driving force in myosin and kinesin mediated processes.;Phosphofructokinase, a key regulatory enzyme in glycolysis, catalyzes the phosphorylation of fructose-6-phosphate to fructose-1,6-biphosphate. The members belong to PFK family that includes ATP- and pyrophosphate (PPi)- dependent phosphofructoki…	coding	3.49714	'31.1'	'cell.organisation'	'(gnl|cdd|30105 : 256.0) no description available & (at5g54280 : 209.0) Type VII myosin gene; myosin 2 (ATM2); FUNCTIONS IN: motor activity; INVOLVED IN: actin filament-based movement; LOCATED IN: plasma membrane, myosin complex; EXPRESSED IN: 24 plant structures; EXPRESSED DURING: 15 growth stages; CONTAINS InterPro DOMAIN/s: Myosin head, motor domain (InterPro:IPR001609), IQ calmodulin-binding …	T	'31.1.1.3.8'	'cell.organisation.cytoskeleton.Myosin.Class VII'	'(gnl|cdd|30105 : 256.0) no description available & (at5g54280 : 209.0) Type VII myosin gene; myosin 2 (ATM2); FUNCTIONS IN: motor activity; INVOLVED IN: actin filament-based movement; LOCATED IN: plasma membrane, myosin complex; EXPRESSED IN: 24 plant structures; EXPRESSED DURING: 15 growth stages; CONTAINS InterPro DOMAIN/s: Myosin head, motor domain (InterPro:IPR001609), IQ calmodulin-binding …	T
TCONS_00088551	Glyma08g19630	Glyma08g19630.N2	12	Mid-to-Late Maturation	j	-	-	-	-	-	-	-	-	-	-	-	-	-475.4	coding	0.999208	-	D45	1557	294	254	0	NO NCBI CDD results	-	-	-	coding	3.84533	'35.2'	'not assigned.unknown'	' no hits & (original description: Glyma08g19630.N2)'	T
TCONS_00088552	Glyma08g19630	Glyma08g19630.1	12	Mid-to-Late Maturation	=	AT2G01080 ; AT2G27080	NO ; NO	NO ; NO	NO ; NO	NO ; NO	NO ; NO	NO ; NO	NO ; NO	NO ; NO	YES ; NO	Late embryogenesis abundant (LEA) hydroxyproline-rich glycoprotein family ; Late embryogenesis abundant (LEA) hydroxyproline-rich glycoprotein family	;	-248	coding	0.996921	-	D45	995	181	260	1	1 Domains	LEA_2 superfamily	-	Late embryogenesis abundant protein; Different types of LEA proteins are expressed at different stages of late embryogenesis in higher plant seed embryos and under conditions of dehydration stress. The function of these proteins is unknown. This family represents a group of LEA proteins that appear to be distinct from those in pfam02987. The family DUF1511, pfam07427, has now been merged into thi…	coding	3.30158	'35.2'	'not assigned.unknown'	'(at2g01080 : 197.0) Late embryogenesis abundant (LEA) hydroxyproline-rich glycoprotein family; FUNCTIONS IN: molecular_function unknown; INVOLVED IN: biological_process unknown; LOCATED IN: plasma membrane; EXPRESSED IN: 14 plant structures; EXPRESSED DURING: 6 growth stages; CONTAINS InterPro DOMAIN/s: Late embryogenesis abundant protein, group 2 (InterPro:IPR004864); BEST Arabidopsis thaliana …	T
TCONS_00219360	Glyma20g36740	Glyma20g36740.N5	24	DT	j	AT5G28840 ; AT3G62830	NO ; NO	NO ; NO	NO ; NO	NO ; NO	NO ; NO	NO ; NO	NO ; NO	YES ; NO	NO ; NO	GDP-D-mannose 3',5'-epimerase ; NAD(P)-binding Rossmann-fold superfamily protein	Encodes a protein with GDP-D-mannose 3',5'-epimerase activity. The enzyme is involved in ascorbate biosynthesis. It catalyzes the conversion of GDP-D-mannose to GDP-L-galactose. ; encodes an isoform of UDP-glucuronic acid decarboxylase, which is predicted to be membrane-bound by PSORT. This enzyme produces UDP-xylose, which is a substrate for many cell wall carbohydrates including hemicellulose a…	NO_RNAfold	coding	1	-	D45,D55	1422	228	376	3	3 Domains	NADB_Rossmann superfamily;PLN02256 superfamily;LDH_MDH_like superfamily	-;C;C	Rossmann-fold NAD(P)(+)-binding proteins; A large family of proteins that share a Rossmann-fold NAD(P)H/NAD(P)(+) binding (NADB) domain. The NADB domain is found in numerous dehydrogenases of metabolic pathways such as glycolysis, and many other redox enzymes. NAD binding involves numerous hydrogen-bonds and van der Waals contacts, in particular H-bonding of residues in a turn between the first s…	coding	4.12831	'21.2.1.1'	'redox.ascorbate and glutathione.ascorbate.GME'	'(at5g28840 : 739.0) Encodes a protein with GDP-D-mannose 3',5'-epimerase activity. The enzyme is involved in ascorbate biosynthesis. It catalyzes the conversion of GDP-D-mannose to GDP-L-galactose.; "GDP-D-mannose 3',5'-epimerase" (GME); CONTAINS InterPro DOMAIN/s: NAD-dependent epimerase/dehydratase (InterPro:IPR001509), NAD(P)-binding domain (InterPro:IPR016040); BEST Arabidopsis thaliana prot…	T
TCONS_00219362	Glyma20g36740	Glyma20g36740.1	24	DT	=	AT5G28840 ; AT3G62830	NO ; NO	NO ; NO	NO ; NO	NO ; NO	NO ; NO	NO ; NO	NO ; NO	YES ; NO	NO ; NO	GDP-D-mannose 3',5'-epimerase ; NAD(P)-binding Rossmann-fold superfamily protein	Encodes a protein with GDP-D-mannose 3',5'-epimerase activity. The enzyme is involved in ascorbate biosynthesis. It catalyzes the conversion of GDP-D-mannose to GDP-L-galactose. ; encodes an isoform of UDP-glucuronic acid decarboxylase, which is predicted to be membrane-bound by PSORT. This enzyme produces UDP-xylose, which is a substrate for many cell wall carbohydrates including hemicellulose a…	-348.9	coding	0.9996	-	D45,D55	1870	228	376	3	3 Domains	NADB_Rossmann superfamily;PLN02256 superfamily;LDH_MDH_like superfamily	-;C;C	Rossmann-fold NAD(P)(+)-binding proteins; A large family of proteins that share a Rossmann-fold NAD(P)H/NAD(P)(+) binding (NADB) domain. The NADB domain is found in numerous dehydrogenases of metabolic pathways such as glycolysis, and many other redox enzymes. NAD binding involves numerous hydrogen-bonds and van der Waals contacts, in particular H-bonding of residues in a turn between the first s…	coding	4.01383	'21.2.1.1'	'redox.ascorbate and glutathione.ascorbate.GME'	'(at5g28840 : 739.0) Encodes a protein with GDP-D-mannose 3',5'-epimerase activity. The enzyme is involved in ascorbate biosynthesis. It catalyzes the conversion of GDP-D-mannose to GDP-L-galactose.; "GDP-D-mannose 3',5'-epimerase" (GME); CONTAINS InterPro DOMAIN/s: NAD-dependent epimerase/dehydratase (InterPro:IPR001509), NAD(P)-binding domain (InterPro:IPR016040); BEST Arabidopsis thaliana prot…	T
TCONS_00056355	Glyma06g16920	Glyma06g16920.N2	11	Mid-to-Late Maturation	j	AT4G09570 ; AT1G35670	YES ; YES	Protein kinases ; Protein kinases	CALCIUM DEPENDENT PROTEIN KINASE; PHOSPHORYLATES/ACTIVATES ABA RESPONSIVE TRANSCRIPTION FACTORS ABF1 AND ABF4. ; CALCIUM-DEPENDENT, CALMODULIN-INDEPENDENT PROTEIN KINASE; RAPIDLY INDUCED BY DROUGHT AND HIGH-SALT STRESS POSITIVE REGULATOR OF ABA SIGNALING. PHOSPHORYLATES ABA RESPONSIVE TRANSCRIPTION FACTORS ABF1 AND ABF4.	NO ; NO	NO ; NO	NO ; NO	NO ; NO	NO ; NO	NO ; NO	calcium-dependent protein kinase 4 ; calcium-dependent protein kinase 2	Encodes a member of Calcium Dependent Protein Kinase (CDPK) gene family.Positive regulator of ABA signaling. Phosphorylates ABA responsive transcription factors ABF1 and ABF4. ; Encodes a Ca(2+)-dependent, calmodulin-independent protein kinase that is rapidly induced by drought and high-salt stress but not by low-temperature stress or heat stress. Positive regulator of ABA signaling. Phosphorylat…	-802.1	coding	1	+	D55	3035	206	327	4	4 Domains	PKc_like superfamily;APH_ChoK_like superfamily;Kdo superfamily;PRK14879 superfamily	-;NC;NC;NC	Protein Kinases, catalytic domain; The protein kinase superfamily is mainly composed of the catalytic domains of serine/threonine-specific and tyrosine-specific protein kinases. It also includes RIO kinases, which are atypical serine protein kinases, aminoglycoside phosphotransferases, and choline kinases. These proteins catalyze the transfer of the gamma-phosphoryl group from ATP to hydroxyl gro…	coding	7.25921	'30.3'	'signalling.calcium'	'(p28583|cdpk_soybn : 599.0) Calcium-dependent protein kinase SK5 (EC 2.7.11.1) (CDPK) - Glycine max (Soybean) & (loc_os11g07040.1 : 540.0) no description available & (at1g35670 : 531.0) Encodes a Ca(2+)-dependent, calmodulin-independent protein kinase that is rapidly induced by drought and high-salt stress but not by low-temperature stress or heat stress. Positive regulator of ABA signaling. Pho…	T
TCONS_00056362	Glyma06g16920	Glyma06g16920.1	13	Early Maturation	=	AT4G09570 ; AT1G35670	YES ; YES	Protein kinases ; Protein kinases	CALCIUM DEPENDENT PROTEIN KINASE; PHOSPHORYLATES/ACTIVATES ABA RESPONSIVE TRANSCRIPTION FACTORS ABF1 AND ABF4. ; CALCIUM-DEPENDENT, CALMODULIN-INDEPENDENT PROTEIN KINASE; RAPIDLY INDUCED BY DROUGHT AND HIGH-SALT STRESS POSITIVE REGULATOR OF ABA SIGNALING. PHOSPHORYLATES ABA RESPONSIVE TRANSCRIPTION FACTORS ABF1 AND ABF4.	NO ; NO	NO ; NO	NO ; NO	NO ; NO	NO ; NO	NO ; NO	calcium-dependent protein kinase 4 ; calcium-dependent protein kinase 2	Encodes a member of Calcium Dependent Protein Kinase (CDPK) gene family.Positive regulator of ABA signaling. Phosphorylates ABA responsive transcription factors ABF1 and ABF4. ; Encodes a Ca(2+)-dependent, calmodulin-independent protein kinase that is rapidly induced by drought and high-salt stress but not by low-temperature stress or heat stress. Positive regulator of ABA signaling. Phosphorylat…	-454	coding	1	+	D55	1993	128	497	6	6 Domains	PKc_like superfamily;EFh superfamily;EFh superfamily;APH_ChoK_like superfamily;Kdo superfamily;PRK14879 superfamily	-;-;-;NC;NC;NC	Protein Kinases, catalytic domain; The protein kinase superfamily is mainly composed of the catalytic domains of serine/threonine-specific and tyrosine-specific protein kinases. It also includes RIO kinases, which are atypical serine protein kinases, aminoglycoside phosphotransferases, and choline kinases. These proteins catalyze the transfer of the gamma-phosphoryl group from ATP to hydroxyl gro…	coding	8.94309	'30.3'	'signalling.calcium'	'(p28583|cdpk_soybn : 879.0) Calcium-dependent protein kinase SK5 (EC 2.7.11.1) (CDPK) - Glycine max (Soybean) & (loc_os11g07040.1 : 774.0) no description available & (at1g35670 : 764.0) Encodes a Ca(2+)-dependent, calmodulin-independent protein kinase that is rapidly induced by drought and high-salt stress but not by low-temperature stress or heat stress. Positive regulator of ABA signaling. Pho…	T
TCONS_00167305	Glyma15g14540	Glyma15g14540.1	17	Early Maturation	=	AT1G02460 ; AT1G48100	NO ; NO	NO ; NO	NO ; NO	NO ; NO	NO ; NO	NO ; NO	NO ; NO	NO ; NO	YES ; YES	Pectin lyase-like superfamily protein ; Pectin lyase-like superfamily protein	;	-436	coding	0.99987	-	D10	2255	499	479	1	1 Domains	PLN03003 superfamily	-	Probable polygalacturonase At3g15720	coding	4.36589	'10.6.3'	'cell wall.degradation.pectate lyases and polygalacturonases'	'(at1g48100 : 674.0) Pectin lyase-like superfamily protein; FUNCTIONS IN: polygalacturonase activity; INVOLVED IN: carbohydrate metabolic process; EXPRESSED IN: 19 plant structures; EXPRESSED DURING: 10 growth stages; CONTAINS InterPro DOMAIN/s: Pectin lyase fold/virulence factor (InterPro:IPR011050), Pectin lyase fold (InterPro:IPR012334), Glycoside hydrolase, family 28 (InterPro:IPR000743), Par…	T
TCONS_00167306	Glyma15g14540	Glyma15g14540.N2	17	Early Maturation	j	AT1G02460 ; AT1G48100	NO ; NO	NO ; NO	NO ; NO	NO ; NO	NO ; NO	NO ; NO	NO ; NO	NO ; NO	YES ; YES	Pectin lyase-like superfamily protein ; Pectin lyase-like superfamily protein	;	-559.2	coding	1	-	D10	1930	174	479	1	1 Domains	PLN03003 superfamily	-	Probable polygalacturonase At3g15720	coding	4.40151	'10.6.3'	'cell wall.degradation.pectate lyases and polygalacturonases'	'(at1g48100 : 674.0) Pectin lyase-like superfamily protein; FUNCTIONS IN: polygalacturonase activity; INVOLVED IN: carbohydrate metabolic process; EXPRESSED IN: 19 plant structures; EXPRESSED DURING: 10 growth stages; CONTAINS InterPro DOMAIN/s: Pectin lyase fold/virulence factor (InterPro:IPR011050), Pectin lyase fold (InterPro:IPR012334), Glycoside hydrolase, family 28 (InterPro:IPR000743), Par…	T
TCONS_00110032	Glyma10g04580	Glyma10g04580.N3	1	Early Maturation	j	AT5G43990 ; AT1G04050	NO ; NO	NO ; NO	NO ; NO	NO ; NO	NO ; NO	NO ; NO	NO ; NO	NO ; NO	NO ; YES	SET-domain containing protein lysine methyltransferase family protein ; homolog of SU(var)3-9 1	Encodes SUVR2, one of the four closely related Arabidopsis SUVR proteins that belong to the SU(VAR)3-9 subgroup of SET-domain proteins. Proteins containing the evolutionarily conserved SET domain are involved in regulation of eukaryotic gene expression and chromatin structure through their histone lysine methyltransferase (HMTase) activity. SUVR1, SUVR2 and SUVR4 proteins contain a novel domain a…	-911.6	coding	1	-	D25	3458	441	725	2	2 Domains	SET superfamily;Pre-SET superfamily	-;-	SET domain; SET domains are protein lysine methyltransferase enzymes. SET domains appear to be protein-protein interaction domains. It has been demonstrated that SET domains mediate interactions with a family of proteins that display similarity with dual-specificity phosphatases (dsPTPases). A subset of SET domains have been called PR domains. These domains are divergent in sequence from other SE…	coding	5.53686	'27.3.69'	'RNA.regulation of transcription.SET-domain transcriptional regulator family'	(loc_os02g40770.2 : 439.0) no description available & (at5g43990 : 415.0) Encodes SUVR2, one of the four closely related Arabidopsis SUVR proteins that belong to the SU(VAR)3-9 subgroup of SET-domain proteins. Proteins containing the evolutionarily conserved SET domain are involved in regulation of eukaryotic gene expression and chromatin structure through their histone lysine methyltransferase (…	T
TCONS_00110035	Glyma10g04580	Glyma10g04580.N4	1	Early Maturation	j	AT5G43990 ; AT1G04050	NO ; NO	NO ; NO	NO ; NO	NO ; NO	NO ; NO	NO ; NO	NO ; NO	NO ; NO	NO ; YES	SET-domain containing protein lysine methyltransferase family protein ; homolog of SU(var)3-9 1	Encodes SUVR2, one of the four closely related Arabidopsis SUVR proteins that belong to the SU(VAR)3-9 subgroup of SET-domain proteins. Proteins containing the evolutionarily conserved SET domain are involved in regulation of eukaryotic gene expression and chromatin structure through their histone lysine methyltransferase (HMTase) activity. SUVR1, SUVR2 and SUVR4 proteins contain a novel domain a…	-754.1	coding	1	-	D25	2903	291	784	3	3 Domains	SET superfamily;Pre-SET superfamily;WIYLD superfamily	-;-;-	SET domain; SET domains are protein lysine methyltransferase enzymes. SET domains appear to be protein-protein interaction domains. It has been demonstrated that SET domains mediate interactions with a family of proteins that display similarity with dual-specificity phosphatases (dsPTPases). A subset of SET domains have been called PR domains. These domains are divergent in sequence from other SE…	coding	6.05693	'27.3.69'	'RNA.regulation of transcription.SET-domain transcriptional regulator family'	(loc_os02g40770.2 : 457.0) no description available & (at5g43990 : 414.0) Encodes SUVR2, one of the four closely related Arabidopsis SUVR proteins that belong to the SU(VAR)3-9 subgroup of SET-domain proteins. Proteins containing the evolutionarily conserved SET domain are involved in regulation of eukaryotic gene expression and chromatin structure through their histone lysine methyltransferase (…	T
TCONS_00096397	Glyma09g37000	Glyma09g37000.1	2	Mid-to-Late Maturation	=	AT3G29060 ; AT1G14040	NO ; NO	NO ; NO	NO ; NO	NO ; NO	NO ; NO	NO ; NO	NO ; NO	NO ; NO	NO ; YES	EXS (ERD1/XPR1/SYG1) family protein ; EXS (ERD1/XPR1/SYG1) family protein	;	-616.4	coding	0.999998	+	D15	3029	211	759	5	5 Domains	EXS superfamily;SPX superfamily;SPX superfamily;COG5408 superfamily;COG5408 superfamily	-;C;N;C;N	EXS family; We have named this region the EXS family after (ERD1, XPR1, and SYG1). This family includes C-terminus portions from the SYG1 G-protein associated signal transduction protein from Saccharomyces cerevisiae, and sequences that are thought to be murine leukaemia virus (MLV) receptors (XPR1). N-terminus portions from these proteins are aligned in the SPX pfam03105 family. The previously n…	coding	8.3457	'34.7'	'transport.phosphate'	'(at3g29060 : 777.0) EXS (ERD1/XPR1/SYG1) family protein; LOCATED IN: integral to membrane; EXPRESSED IN: 6 plant structures; EXPRESSED DURING: L mature pollen stage, M germinated pollen stage, 4 anthesis, petal differentiation and expansion stage; CONTAINS InterPro DOMAIN/s: EXS, C-terminal (InterPro:IPR004342), SPX, N-terminal (InterPro:IPR004331); BEST Arabidopsis thaliana protein match is: EX…	T
TCONS_00096393	Glyma09g37000	Glyma09g37000.N2	8	Down in Day 5 & DT	j	AT3G29060 ; AT1G14040	NO ; NO	NO ; NO	NO ; NO	NO ; NO	NO ; NO	NO ; NO	NO ; NO	NO ; NO	NO ; YES	EXS (ERD1/XPR1/SYG1) family protein ; EXS (ERD1/XPR1/SYG1) family protein	;	-749.7	coding	1	+	D55	2892	74	759	5	5 Domains	EXS superfamily;SPX superfamily;SPX superfamily;COG5408 superfamily;COG5408 superfamily	-;C;N;C;N	EXS family; We have named this region the EXS family after (ERD1, XPR1, and SYG1). This family includes C-terminus portions from the SYG1 G-protein associated signal transduction protein from Saccharomyces cerevisiae, and sequences that are thought to be murine leukaemia virus (MLV) receptors (XPR1). N-terminus portions from these proteins are aligned in the SPX pfam03105 family. The previously n…	coding	8.081	'34.7'	'transport.phosphate'	'(at3g29060 : 777.0) EXS (ERD1/XPR1/SYG1) family protein; LOCATED IN: integral to membrane; EXPRESSED IN: 6 plant structures; EXPRESSED DURING: L mature pollen stage, M germinated pollen stage, 4 anthesis, petal differentiation and expansion stage; CONTAINS InterPro DOMAIN/s: EXS, C-terminal (InterPro:IPR004342), SPX, N-terminal (InterPro:IPR004331); BEST Arabidopsis thaliana protein match is: EX…	T
TCONS_00042887	Glyma05g04113	Glyma05g04113.N2	3	DT	j	AT1G12450 ; AT4G22850	NO ; NO	NO ; NO	NO ; NO	NO ; NO	NO ; NO	NO ; NO	NO ; NO	NO ; YES	NO ; NO	SNARE associated Golgi protein family ; SNARE associated Golgi protein family	;	-909.8	coding	0.964744	+	D25,D40	3481	579	243	1	1 Domains	SNARE_assoc superfamily	-	SNARE associated Golgi protein; This is a family of SNARE associated Golgi proteins. The yeast member of this family localises with the t-SNARE Tlg2.	coding	4.6048	'35.2'	'not assigned.unknown'	'(at1g12450 : 255.0) SNARE associated Golgi protein family; CONTAINS InterPro DOMAIN/s: SNARE associated Golgi protein (InterPro:IPR015414); BEST Arabidopsis thaliana protein match is: SNARE associated Golgi protein family (TAIR:AT4G22850.1); Has 1732 Blast hits to 1729 proteins in 535 species: Archae - 6; Bacteria - 860; Metazoa - 122; Fungi - 106; Plants - 250; Viruses - 0; Other Eukaryotes - 3…	T
TCONS_00042888	Glyma05g04113	Glyma05g04113.1	7	DT	=	AT1G12450 ; AT4G22850	NO ; NO	NO ; NO	NO ; NO	NO ; NO	NO ; NO	NO ; NO	NO ; NO	NO ; YES	NO ; NO	SNARE associated Golgi protein family ; SNARE associated Golgi protein family	;	-278.4	coding	0.998848	+	D25,D55	1892	579	302	1	1 Domains	SNARE_assoc superfamily	-	SNARE associated Golgi protein; This is a family of SNARE associated Golgi proteins. The yeast member of this family localises with the t-SNARE Tlg2.	coding	5.42252	'35.2'	'not assigned.unknown'	'(at1g12450 : 301.0) SNARE associated Golgi protein family; CONTAINS InterPro DOMAIN/s: SNARE associated Golgi protein (InterPro:IPR015414); BEST Arabidopsis thaliana protein match is: SNARE associated Golgi protein family (TAIR:AT4G22850.1); Has 1732 Blast hits to 1729 proteins in 535 species: Archae - 6; Bacteria - 860; Metazoa - 122; Fungi - 106; Plants - 250; Viruses - 0; Other Eukaryotes - 3…	T
TCONS_00203197	Glyma19g37910	Glyma19g37910.1	3	DT	=	AT2G36270 ; AT1G49720	YES ; YES	Transcription regulation ; Transcription regulation	ABA-INSENSITIVE 5; BASIC LEUCINE ZIPPER TRANSCRIPTION FACTOR THAT BINDS TO THE ABSCISIC ACID (ABA)ÐRESPONSIVE ELEMENT (ABRE) MOTIF IN THE PROMOTER REGION OF ABA-INDUCIBLE GENES ; ABA RESPONSE ELEMENT BINDING FACTOR; BASIC LEUCINE ZIPPER TRANSCRIPTION FACTOR	NO ; NO	NO ; NO	NO ; NO	NO ; NO	NO ; NO	NO ; NO	Basic-leucine zipper (bZIP) transcription factor family protein ; abscisic acid responsive element-binding factor 1	Encodes a member of the basic leucine zipper transcription factor family, involved in ABA signalling during seed maturation and germination. The Arabidopsis abscisic acid (ABA)-insensitive abi5 mutants have pleiotropic defects in ABA response, including decreased sensitivity to ABA inhibition of germination and altered expression of some ABA-regulated genes. Comparison of seed and ABA-inducible v…	-357.9	coding	0.999645	+	D20,D25,D55	1861	207	387	2	2 Domains	B_zip1 superfamily;ATP-synt_B superfamily	-;C	basic leucine zipper DNA-binding and multimerization region of GCN4 and related proteins; Basic leucine zipper (bZIP) transcription factors act in networks of homo- and hetero-dimers in the regulation in a diverse set of cellular pathways. Classical leucine zippers have alpha helices with leucine residues 7 amino acids apart, which stabilize dimerization with a parallel leucine zipper domain. Dim…	coding	3.83136	'27.3.35'	'RNA.regulation of transcription.bZIP transcription factor family'	'(at2g36270 : 202.0) Encodes a member of the basic leucine zipper transcription factor family, involved in ABA signalling during seed maturation and germination. The Arabidopsis abscisic acid (ABA)-insensitive abi5 mutants have pleiotropic defects in ABA response, including decreased sensitivity to ABA inhibition of germination and altered expression of some ABA-regulated genes. Comparison of see…	T
TCONS_00203195	Glyma19g37910	Glyma19g37910.N2	7	DT	j	AT3G19290 ; AT1G49720	YES ; YES	Transcription regulation ; Transcription regulation	BZIP TRANSCRIPTION FACTOR WITH SPECIFICITY FOR ABSCISIC ACID-RESPONSIVE ELEMENTS (ABRE). MEDIATE ABA-DEPENDENT STRESS RESPONSES. ; ABA RESPONSE ELEMENT BINDING FACTOR; BASIC LEUCINE ZIPPER TRANSCRIPTION FACTOR	NO ; NO	NO ; NO	NO ; NO	NO ; NO	NO ; NO	NO ; NO	ABRE binding factor 4 ; abscisic acid responsive element-binding factor 1	bZIP transcription factor with specificity for abscisic acid-responsive elements (ABRE). Mediate ABA-dependent stress responses. ; Identified as a protein that binds to abscisic acid response elements. May mediate transcriptional regulation of ABA responses.	-462.6	coding	0.999695	+	D55	1812	343	248	0	NO NCBI CDD results	-	-	-	coding	3.05318	'17.1.2'	'hormone metabolism.abscisic acid.signal transduction'	'(loc_os01g64000.2 : 92.8) no description available & (at3g19290 : 87.8) bZIP transcription factor with specificity for abscisic acid-responsive elements (ABRE). Mediate ABA-dependent stress responses.; ABRE binding factor 4 (ABF4); CONTAINS InterPro DOMAIN/s: Basic-leucine zipper (bZIP) transcription factor (InterPro:IPR004827), bZIP transcription factor, bZIP-1 (InterPro:IPR011616); BEST Arabid…	T
TCONS_00021539	Glyma03g00580	Glyma03g00580.N2	2	Mid-to-Late Maturation	j	AT2G41070 ; AT3G56850	YES ; YES	Transcription regulation ; Transcription regulation	TRANSCRIPTION FACTOR HOMOLOGOUS TO ABI5. REGULATES ATEM1 EXPRESSION BY BINDING DIRECTLY AT THE ATEM1 PROMOTER. LOCATED IN THE NUCLEUS AND EXPRESSED DURING SEED MATURATION IN THE COTYLEDONS AND LATER IN THE WHOLE EMBRYO. ; ABA-RESPONSIVE ELEMENT BINDING PROTEIN WITH A BZIP DOMAIN. LOCATED IN THE NUCLEUS AND EXPRESSED IN THE EMBRYO DURING SEED MATURATION.	NO ; NO	NO ; NO	NO ; NO	NO ; NO	YES ; NO	YES ; NO	Basic-leucine zipper (bZIP) transcription factor family protein ; ABA-responsive element binding protein 3	Transcription factor homologous to ABI5. Regulates AtEm1 expression by binding directly at the AtEm1 promoter. Located in the nucleus and expressed during seed maturation in the cotyledons and later in the whole embryo. ; Encodes an ABA-responsive element binding protein with a bZIP domain. Located in the nucleus and expressed in the embryo during seed maturation.	-1161.4	coding	0.998702	+	D45	4604	748	326	1	1 Domains	B_zip1 superfamily	C	basic leucine zipper DNA-binding and multimerization region of GCN4 and related proteins; Basic leucine zipper (bZIP) transcription factors act in networks of homo- and hetero-dimers in the regulation in a diverse set of cellular pathways. Classical leucine zippers have alpha helices with leucine residues 7 amino acids apart, which stabilize dimerization with a parallel leucine zipper domain. Dim…	coding	3.33282	'17.1.3'	'hormone metabolism.abscisic acid.induced-regulated-responsive-activated'	'(at3g56850 : 223.0) Encodes an ABA-responsive element binding protein with a bZIP domain. Located in the nucleus and expressed in the embryo during seed maturation.; ABA-responsive element binding protein 3 (AREB3); FUNCTIONS IN: DNA binding, transcription activator activity, sequence-specific DNA binding transcription factor activity; INVOLVED IN: regulation of transcription, DNA-dependent, res…	T
TCONS_00021542	Glyma03g00580	Glyma03g00580.1	2	Mid-to-Late Maturation	=	AT2G41070 ; AT3G56850	YES ; YES	Transcription regulation ; Transcription regulation	TRANSCRIPTION FACTOR HOMOLOGOUS TO ABI5. REGULATES ATEM1 EXPRESSION BY BINDING DIRECTLY AT THE ATEM1 PROMOTER. LOCATED IN THE NUCLEUS AND EXPRESSED DURING SEED MATURATION IN THE COTYLEDONS AND LATER IN THE WHOLE EMBRYO. ; ABA-RESPONSIVE ELEMENT BINDING PROTEIN WITH A BZIP DOMAIN. LOCATED IN THE NUCLEUS AND EXPRESSED IN THE EMBRYO DURING SEED MATURATION.	NO ; NO	NO ; NO	NO ; NO	NO ; NO	YES ; NO	YES ; NO	Basic-leucine zipper (bZIP) transcription factor family protein ; ABA-responsive element binding protein 3	Transcription factor homologous to ABI5. Regulates AtEm1 expression by binding directly at the AtEm1 promoter. Located in the nucleus and expressed during seed maturation in the cotyledons and later in the whole embryo. ; Encodes an ABA-responsive element binding protein with a bZIP domain. Located in the nucleus and expressed in the embryo during seed maturation.	-288.5	coding	0.9988	+	D45,D55	2156	655	316	1	1 Domains	B_zip1 superfamily	C	basic leucine zipper DNA-binding and multimerization region of GCN4 and related proteins; Basic leucine zipper (bZIP) transcription factors act in networks of homo- and hetero-dimers in the regulation in a diverse set of cellular pathways. Classical leucine zippers have alpha helices with leucine residues 7 amino acids apart, which stabilize dimerization with a parallel leucine zipper domain. Dim…	coding	3.47722	'17.1.3'	'hormone metabolism.abscisic acid.induced-regulated-responsive-activated'	'(at3g56850 : 230.0) Encodes an ABA-responsive element binding protein with a bZIP domain. Located in the nucleus and expressed in the embryo during seed maturation.; ABA-responsive element binding protein 3 (AREB3); FUNCTIONS IN: DNA binding, transcription activator activity, sequence-specific DNA binding transcription factor activity; INVOLVED IN: regulation of transcription, DNA-dependent, res…	T
TCONS_00050582	Glyma05g30190	Glyma05g30190.N2	7	DT	j	AT4G35790 ; AT2G42010	YES ; NO	Secondary messenger, response or metabolism ; NO	PHOSPHOLIPASE D DELTA ; NO	NO ; NO	NO ; NO	NO ; NO	NO ; NO	NO ; NO	NO ; NO	phospholipase D delta ; phospholipase D beta 1	Encodes a protein with phospholipase D activity. Involved in phospolipase metabolism. Mutants are affected in hydrogen peroxide mediated cell death. ; phospholipase D (PLDbeta)	-1224.2	coding	0.999994	-	D55	4819	935	362	2	2 Domains	C2 superfamily;PLDc_SF superfamily	-;C	C2 domain; The C2 domain was first identified in PKC. C2 domains fold into an 8-standed beta-sandwich that can adopt 2 structural arrangements: Type I and Type II, distinguished by a circular permutation involving their N- and C-terminal beta strands. Many C2 domains are Ca2+-dependent membrane-targeting modules that bind a wide variety of substances including bind phospholipids, inositol polypho…	coding	8.29064	'11.9.3.1'	'lipid metabolism.lipid degradation.lysophospholipases.phospholipase D'	'(loc_os07g15680.1 : 444.0) no description available & (at4g35790 : 363.0) Encodes a protein with phospholipase D activity. Involved in phospolipase metabolism. Mutants are affected in hydrogen peroxide mediated cell death.; ARABIDOPSIS THALIANA PHOSPHOLIPASE D DELTA (ATPLDDELTA); FUNCTIONS IN: phospholipase D activity; INVOLVED IN: response to water deprivation, response to cold, hyperosmotic sa…	T
TCONS_00050585	Glyma05g30190	Glyma05g30190.1	16	Up in Early Maturation & DT	=	AT4G35790 ; AT2G42010	YES ; NO	Secondary messenger, response or metabolism ; NO	PHOSPHOLIPASE D DELTA ; NO	NO ; NO	NO ; NO	NO ; NO	NO ; NO	NO ; NO	NO ; NO	phospholipase D delta ; phospholipase D beta 1	Encodes a protein with phospholipase D activity. Involved in phospolipase metabolism. Mutants are affected in hydrogen peroxide mediated cell death. ; phospholipase D (PLDbeta)	-688.5	coding	1	-	D15,D55	4142	542	857	6	6 Domains	C2 superfamily;PLDc_SF superfamily;PLDc_SF superfamily;PLD_C superfamily;PLDc superfamily;PLDc_SF superfamily	-;-;-;-;-;N	C2 domain; The C2 domain was first identified in PKC. C2 domains fold into an 8-standed beta-sandwich that can adopt 2 structural arrangements: Type I and Type II, distinguished by a circular permutation involving their N- and C-terminal beta strands. Many C2 domains are Ca2+-dependent membrane-targeting modules that bind a wide variety of substances including bind phospholipids, inositol polypho…	coding	11.3195	'11.9.3.1'	'lipid metabolism.lipid degradation.lysophospholipases.phospholipase D'	'(loc_os07g15680.1 : 1181.0) no description available & (at4g35790 : 1044.0) Encodes a protein with phospholipase D activity. Involved in phospolipase metabolism. Mutants are affected in hydrogen peroxide mediated cell death.; ARABIDOPSIS THALIANA PHOSPHOLIPASE D DELTA (ATPLDDELTA); FUNCTIONS IN: phospholipase D activity; INVOLVED IN: response to water deprivation, response to cold, hyperosmotic …	T
TCONS_00120970	Glyma11g00920	Glyma11g00920.2	6	Down in DT	=	AT3G22780 ; AT4G14770	NO ; NO	NO ; NO	NO ; NO	NO ; NO	NO ; NO	NO ; NO	NO ; NO	NO ; NO	NO ; YES	Tesmin/TSO1-like CXC domain-containing protein ; TESMIN/TSO1-like CXC 2	putative DNA binding protein (tso1) mRNA, tso1-3 allele, ;	-648.5	coding	0.999997	-	D15,D25,D30,D35	2821	185	774	3	3 Domains	CXC superfamily;CXC superfamily;MSL2_CXC superfamily	-;-;-	Tesmin/TSO1-like CXC domain; This family includes proteins that have two copies of a cysteine rich motif as follows: C-X-C-X4-C-X3-YC-X-C-X6-C-X3-C-X-C-X2-C. The family includes Tesmin and TSO1. This family is called a CXC domain in.;Tesmin/TSO1-like CXC domain; This family includes proteins that have two copies of a cysteine rich motif as follows: C-X-C-X4-C-X3-YC-X-C-X6-C-X3-C-X-C-X2-C. The fam…	coding	6.59064	'27.3.17'	'RNA.regulation of transcription.CPP(Zn),CPP1-related transcription factor family'	'(at4g14770 : 384.0) TESMIN/TSO1-like CXC 2 (TCX2); FUNCTIONS IN: sequence-specific DNA binding transcription factor activity; INVOLVED IN: regulation of transcription; LOCATED IN: chloroplast; EXPRESSED IN: 16 plant structures; EXPRESSED DURING: 9 growth stages; CONTAINS InterPro DOMAIN/s: Tesmin/TSO1-like, CXC (InterPro:IPR005172); BEST Arabidopsis thaliana protein match is: Tesmin/TSO1-like CX…	T
TCONS_00120967	Glyma11g00920	Glyma11g00920.N3	11	Mid-to-Late Maturation	j	AT3G22780 ; AT4G14770	NO ; NO	NO ; NO	NO ; NO	NO ; NO	NO ; NO	NO ; NO	NO ; NO	NO ; NO	NO ; YES	Tesmin/TSO1-like CXC domain-containing protein ; TESMIN/TSO1-like CXC 2	putative DNA binding protein (tso1) mRNA, tso1-3 allele, ;	-810.6	coding	1	-	D30,D35	3212	702	732	2	2 Domains	CXC superfamily;CXC superfamily	-;-	Tesmin/TSO1-like CXC domain; This family includes proteins that have two copies of a cysteine rich motif as follows: C-X-C-X4-C-X3-YC-X-C-X6-C-X3-C-X-C-X2-C. The family includes Tesmin and TSO1. This family is called a CXC domain in.;Tesmin/TSO1-like CXC domain; This family includes proteins that have two copies of a cysteine rich motif as follows: C-X-C-X4-C-X3-YC-X-C-X6-C-X3-C-X-C-X2-C. The fam…	coding	6.03437	'27.3.17'	'RNA.regulation of transcription.CPP(Zn),CPP1-related transcription factor family'	'(at4g14770 : 382.0) TESMIN/TSO1-like CXC 2 (TCX2); FUNCTIONS IN: sequence-specific DNA binding transcription factor activity; INVOLVED IN: regulation of transcription; LOCATED IN: chloroplast; EXPRESSED IN: 16 plant structures; EXPRESSED DURING: 9 growth stages; CONTAINS InterPro DOMAIN/s: Tesmin/TSO1-like, CXC (InterPro:IPR005172); BEST Arabidopsis thaliana protein match is: Tesmin/TSO1-like CX…	T
TCONS_00182968	Glyma17g36350	Glyma17g36350.N3	4	Mid-to-Late Maturation	j	AT5G42690 ; AT4G37080	NO ; NO	NO ; NO	NO ; NO	NO ; NO	NO ; NO	NO ; NO	NO ; NO	NO ; NO	YES ; NO	Protein of unknown function, DUF547 ; Protein of unknown function, DUF547	;	-700.5	coding	1	+	D20,D25,D35,D55	2842	1060	542	2	2 Domains	DUF547 superfamily;Lzipper-MIP1 superfamily	-;C	Protein of unknown function, DUF547; Family of uncharacterized proteins from C. elegans and A. thaliana.;Leucine-zipper of ternary complex factor MIP1; This leucine-zipper is towards the N-terminus of MIP1 proteins. These proteins, here largely from plants, are subunits of the TORC2 (rictor-Maturation EarlyOR) protein complex controlling cell growth and proliferation. The leucine-zipper is likely…	coding	5.0322	'35.2'	'not assigned.unknown'	'(at5g42690 : 399.0) Protein of unknown function, DUF547; EXPRESSED IN: 17 plant structures; EXPRESSED DURING: 9 growth stages; CONTAINS InterPro DOMAIN/s: Protein of unknown function DUF547 (InterPro:IPR006869); BEST Arabidopsis thaliana protein match is: Protein of unknown function, DUF547 (TAIR:AT4G37080.3); Has 830 Blast hits to 816 proteins in 172 species: Archae - 4; Bacteria - 246; Metazoa…	T
TCONS_00182970	Glyma17g36350	Glyma17g36350.N4	5	Mid-to-Late Maturation	j	AT5G42690 ; AT4G37080	NO ; NO	NO ; NO	NO ; NO	NO ; NO	NO ; NO	NO ; NO	NO ; NO	NO ; NO	YES ; NO	Protein of unknown function, DUF547 ; Protein of unknown function, DUF547	;	-732.7	coding	1	+	D20	2788	479	445	2	2 Domains	DUF547 superfamily;Lzipper-MIP1 superfamily	C;C	Protein of unknown function, DUF547; Family of uncharacterized proteins from C. elegans and A. thaliana.;Leucine-zipper of ternary complex factor MIP1; This leucine-zipper is towards the N-terminus of MIP1 proteins. These proteins, here largely from plants, are subunits of the TORC2 (rictor-Maturation EarlyOR) protein complex controlling cell growth and proliferation. The leucine-zipper is likely…	coding	3.93803	'35.2'	'not assigned.unknown'	'(at5g42690 : 276.0) Protein of unknown function, DUF547; EXPRESSED IN: 17 plant structures; EXPRESSED DURING: 9 growth stages; CONTAINS InterPro DOMAIN/s: Protein of unknown function DUF547 (InterPro:IPR006869); BEST Arabidopsis thaliana protein match is: Protein of unknown function, DUF547 (TAIR:AT4G37080.3); Has 830 Blast hits to 816 proteins in 172 species: Archae - 4; Bacteria - 246; Metazoa…	T
TCONS_00182974	Glyma17g36350	Glyma17g36350.N5	5	Mid-to-Late Maturation	j	AT5G42690 ; AT4G37080	NO ; NO	NO ; NO	NO ; NO	NO ; NO	NO ; NO	NO ; NO	NO ; NO	NO ; NO	YES ; NO	Protein of unknown function, DUF547 ; Protein of unknown function, DUF547	;	-859.3	coding	1	+	D55	3358	1033	456	2	2 Domains	Lzipper-MIP1 superfamily;DUF547 superfamily	C;C	Leucine-zipper of ternary complex factor MIP1; This leucine-zipper is towards the N-terminus of MIP1 proteins. These proteins, here largely from plants, are subunits of the TORC2 (rictor-Maturation EarlyOR) protein complex controlling cell growth and proliferation. The leucine-zipper is likely to be the region that interacts with plant MADS-box factors,;Protein of unknown function, DUF547; Family…	coding	3.58383	'35.2'	'not assigned.unknown'	'(at5g42690 : 159.0) Protein of unknown function, DUF547; EXPRESSED IN: 17 plant structures; EXPRESSED DURING: 9 growth stages; CONTAINS InterPro DOMAIN/s: Protein of unknown function DUF547 (InterPro:IPR006869); BEST Arabidopsis thaliana protein match is: Protein of unknown function, DUF547 (TAIR:AT4G37080.3); Has 830 Blast hits to 816 proteins in 172 species: Archae - 4; Bacteria - 246; Metazoa…	T
TCONS_00214477	Glyma20g36970	Glyma20g36970.2	4	Mid-to-Late Maturation	=	AT1G54560 ; AT1G08730	NO ; NO	NO ; NO	NO ; NO	NO ; NO	NO ; NO	NO ; NO	NO ; NO	NO ; NO	NO ; YES	Myosin family protein with Dil domain ; Myosin family protein with Dil domain	member of Myosin-like proteins ; Class XI myosin gene	-1334.7	coding	1	+	D55	5096	102	1477	3	3 Domains	Motor_domain superfamily;DIL superfamily;Paralemmin superfamily	-;-;C	Myosin and Kinesin motor domain. These ATPases belong to the P-loop NTPase family and provide the driving force in myosin and kinesin mediated processes.;DIL domain; The DIL domain has no known function.;Paralemmin; Paralemmin.	coding	15.4158	'31.1.1.3.11'	'cell.organisation.cytoskeleton.Myosin.Class XI'	'(at1g54560 : 2434.0) member of Myosin-like proteins; XIE; CONTAINS InterPro DOMAIN/s: Dil domain (InterPro:IPR018444), Dilute (InterPro:IPR002710), Myosin, N-terminal, SH3-like (InterPro:IPR004009), Myosin head, motor domain (InterPro:IPR001609), IQ calmodulin-binding region (InterPro:IPR000048); BEST Arabidopsis thaliana protein match is: Myosin family protein with Dil domain (TAIR:AT1G08730.1)…	T
TCONS_00214474	Glyma20g36970	Glyma20g36970.1	17	Early Maturation	=	AT1G54560 ; AT1G08730	NO ; NO	NO ; NO	NO ; NO	NO ; NO	NO ; NO	NO ; NO	NO ; NO	NO ; NO	NO ; YES	Myosin family protein with Dil domain ; Myosin family protein with Dil domain	member of Myosin-like proteins ; Class XI myosin gene	-1226.1	coding	1	+	D10	5462	300	1533	3	3 Domains	Motor_domain superfamily;DIL superfamily;Myosin_N superfamily	-;-;-	Myosin and Kinesin motor domain. These ATPases belong to the P-loop NTPase family and provide the driving force in myosin and kinesin mediated processes.;DIL domain; The DIL domain has no known function.;Myosin N-terminal SH3-like domain; This domain has an SH3-like fold. It is found at the N-terminus of many but not all myosins. The function of this domain is unknown.	coding	15.7296	'31.1.1.3.11'	'cell.organisation.cytoskeleton.Myosin.Class XI'	'(at1g54560 : 2532.0) member of Myosin-like proteins; XIE; CONTAINS InterPro DOMAIN/s: Dil domain (InterPro:IPR018444), Dilute (InterPro:IPR002710), Myosin, N-terminal, SH3-like (InterPro:IPR004009), Myosin head, motor domain (InterPro:IPR001609), IQ calmodulin-binding region (InterPro:IPR000048); BEST Arabidopsis thaliana protein match is: Myosin family protein with Dil domain (TAIR:AT1G08730.1)…	T
TCONS_00099444	Glyma09g14870	Glyma09g14870.1	3	DT	=	AT5G58070	NO	NO	NO	NO	NO	NO	NO	YES	NO	temperature-induced lipocalin	Encodes a temperature-induced lipocalin TIL1. Involved in thermotolerance. Peripherally associated with plasma membrane.	-150.1	coding	0.995954	-	D15,D20,D25,D35,D40	1010	137	184	2	2 Domains	Lipocalin_2 superfamily;Lipocalin superfamily	-;-	Lipocalin-like domain; Lipocalins are transporters for small hydrophobic molecules, such as lipids, steroid hormones, bilins, and retinoids. The structure is an eight-stranded beta barrel.;Lipocalin / cytosolic fatty-acid binding protein family; Lipocalins are transporters for small hydrophobic molecules, such as lipids, steroid hormones, bilins, and retinoids. The family also encompasses the enz…	coding	2.92964	'34.99'	'transport.misc'	'(loc_os08g34150.1 : 233.0) no description available & (at5g58070 : 232.0) Encodes a temperature-induced lipocalin TIL1. Involved in thermotolerance. Peripherally associated with plasma membrane.; temperature-induced lipocalin (TIL); FUNCTIONS IN: binding, transporter activity; INVOLVED IN: transport, response to cold, response to light stimulus, response to heat; LOCATED IN: mitochondrion, endop…	T
TCONS_00099445	Glyma09g14870	Glyma09g14870.N2	3	DT	j	-	-	-	-	-	-	-	-	-	-	-	-	-130.5	noncoding	0.0336233	-	D25,D35	543	240	62	0	NO NCBI CDD results	-	-	-	coding	2.0318	'35.2'	'not assigned.unknown'	' no hits & (original description: Glyma09g14870.N2)'	T
TCONS_00028223	Glyma03g27195	Glyma03g27195.2	7	DT	=	AT1G27370 ; AT1G27360	NO ; NO	NO ; NO	NO ; NO	NO ; NO	NO ; NO	NO ; NO	NO ; NO	NO ; NO	YES ; NO	squamosa promoter binding protein-like 10 ; squamosa promoter-like 11	In conjunction with SPL11 and SPL2, SPL10 redundantly controls proper development of lateral organs in association with shoot maturation in the reproductive phase. SPL10 also controls lamina shape during vegetative development. ; In conjunction with SPL10 and SPL2, SPL11 redundantly controls proper development of lateral organs in association with shoot maturation in the reproductive phase.	-758.3	coding	1	-	D55	3206	424	249	1	1 Domains	SBP superfamily	-	SBP domain; SBP domains (for SQUAMOSA-pROMOTER BINDING PROTEIN) are found in plant proteins. It is a sequence specific DNA-binding domain. Members of family probably function as transcription factors involved in the control of early flower development. The domain contains 10 conserved cysteine and histidine residues that probably are zinc ligands.	coding	1.94927	'33.3'	'development.squamosa promoter binding like (SPL)'	'(loc_os04g46580.1 : 137.0) no description available & (gnl|cdd|66763 : 131.0) no description available & (at1g27370 : 124.0) In conjunction with SPL11 and SPL2, SPL10 redundantly controls proper development of lateral organs in association with shoot maturation in the reproductive phase. SPL10 also controls lamina shape during vegetative development.; squamosa promoter binding protein-like 10 (S…	T
TCONS_00028222	Glyma03g27195	Glyma03g27195.N3	24	DT	j	AT1G27370 ; AT1G27360	NO ; NO	NO ; NO	NO ; NO	NO ; NO	NO ; NO	NO ; NO	NO ; NO	NO ; NO	YES ; NO	squamosa promoter binding protein-like 10 ; squamosa promoter-like 11	In conjunction with SPL11 and SPL2, SPL10 redundantly controls proper development of lateral organs in association with shoot maturation in the reproductive phase. SPL10 also controls lamina shape during vegetative development. ; In conjunction with SPL10 and SPL2, SPL11 redundantly controls proper development of lateral organs in association with shoot maturation in the reproductive phase.	-467.9	coding	0.9997	-	D55	1667	423	251	1	1 Domains	SBP superfamily	-	SBP domain; SBP domains (for SQUAMOSA-pROMOTER BINDING PROTEIN) are found in plant proteins. It is a sequence specific DNA-binding domain. Members of family probably function as transcription factors involved in the control of early flower development. The domain contains 10 conserved cysteine and histidine residues that probably are zinc ligands.	coding	2.4804	'33.3'	'development.squamosa promoter binding like (SPL)'	'(loc_os04g46580.1 : 137.0) no description available & (gnl|cdd|66763 : 130.0) no description available & (at1g27370 : 125.0) In conjunction with SPL11 and SPL2, SPL10 redundantly controls proper development of lateral organs in association with shoot maturation in the reproductive phase. SPL10 also controls lamina shape during vegetative development.; squamosa promoter binding protein-like 10 (S…	T
TCONS_00040666	Glyma04g37850	Glyma04g37850.N3	11	Mid-to-Late Maturation	o	AT2G44460 ; AT3G60140	NO ; NO	NO ; NO	NO ; NO	NO ; NO	NO ; NO	NO ; NO	NO ; NO	NO ; NO	YES ; NO	beta glucosidase 28 ; Glycosyl hydrolase superfamily protein	; Encodes a protein similar to beta-glucosidase and is a member of glycoside hydrolase family 1. Expression is induced after 24 hours of dark treatment, in senescing leaves and treatment with exogenous photosynthesis inhibitor. Induction of gene expression was suppressed in excised leaves supplied with sugar. The authors suggest that the gene's expression pattern is responding to the level of sug…	-1157.9	coding	0.996981	-	D30	4859	2407	183	2	2 Domains	Glyco_hydro_1 superfamily;Glyco_hydro_1 superfamily	NC;NC	Glycosyl hydrolase family 1; Glycosyl hydrolase family 1.;Glycosyl hydrolase family 1; Glycosyl hydrolase family 1.	coding	2.35772	'26.3'	'misc.gluco-, galacto- and mannosidases'	'(loc_os08g39860.2 : 97.4) no description available & (gnl|cdd|35845 : 91.5) no description available & (at3g60140 : 89.4) Encodes a protein similar to beta-glucosidase and is a member of glycoside hydrolase family 1. Expression is induced after 24 hours of dark treatment, in senescing leaves and treatment with exogenous photosynthesis inhibitor. Induction of gene expression was suppressed in exc…	T
TCONS_00040682	Glyma04g37850	Glyma04g37850.N4	11	Mid-to-Late Maturation	j	-	-	-	-	-	-	-	-	-	-	-	-	-1119.1	noncoding	8.80326e-10	-	D30,D35	4711	121	76	0	NO NCBI CDD results	-	-	-	coding	1.81071	'35.2'	'not assigned.unknown'	' no hits & (original description: Glyma04g37850.N4)'	T
TCONS_00117685	Glyma11g12221	Glyma11g12221.N5	24	DT	x	-	-	-	-	-	-	-	-	-	-	-	-	-810.9	coding	0.999735	+	D55	3746	2507	252	0	NO NCBI CDD results	-	-	-	noncoding	-0.654712	'35.2'	'not assigned.unknown'	' no hits & (original description: Glyma11g12221.N5)'	T
TCONS_00123152	Glyma11g12221	Glyma11g12221.4	24	DT	=	AT1G76390 ; AT1G20780	NO ; YES	NO ; Ubiquitination and related modifications	NO ; PLANT U-BOX 44; SENESCENCE-ASSOCIATED E3 UBIQUITIN LIGASE1; CONTAINS U-BOX AND ARM DOMAINS; NEGATIVE REGULATION OF ABSCISIC ACID BIOSYNTHESIS	NO ; NO	NO ; NO	NO ; NO	NO ; NO	NO ; NO	NO ; NO	ARM repeat superfamily protein ; senescence-associated E3 ubiquitin ligase 1	; Encodes a protein containing a U-box and an ARM domain.	-728.7	coding	1	-	D55	3131	1133	582	2	2 Domains	ARM superfamily;ARM superfamily	-;-	Armadillo/beta-catenin-like repeats. An approximately 40 amino acid long tandemly repeated sequence motif first identified in the Drosophila segment polarity gene armadillo; these repeats were also found in the mammalian armadillo homolog beta-catenin, the junctional plaque protein plakoglobin, the adenomatous polyposis coli (APC) tumor suppressor protein, and a number of other proteins. ARM has …	coding	7.16831	'20.1'	'stress.biotic'	'(loc_os01g72000.1 : 563.0) no description available & (at1g76390 : 132.0) ARM repeat superfamily protein; FUNCTIONS IN: ubiquitin-protein ligase activity, binding; INVOLVED IN: protein ubiquitination; LOCATED IN: plasma membrane; EXPRESSED IN: 23 plant structures; EXPRESSED DURING: 13 growth stages; CONTAINS InterPro DOMAIN/s: U box domain (InterPro:IPR003613), Armadillo-like helical (InterPro:I…	T	'29.5.11.4.2'	'protein.degradation.ubiquitin.E3.RING'	'(loc_os01g72000.1 : 563.0) no description available & (at1g76390 : 132.0) ARM repeat superfamily protein; FUNCTIONS IN: ubiquitin-protein ligase activity, binding; INVOLVED IN: protein ubiquitination; LOCATED IN: plasma membrane; EXPRESSED IN: 23 plant structures; EXPRESSED DURING: 13 growth stages; CONTAINS InterPro DOMAIN/s: U box domain (InterPro:IPR003613), Armadillo-like helical (InterPro:I…	T
TCONS_00123153	Glyma11g12221	Glyma11g12221.N6	24	DT	j	AT1G76390 ; AT1G20780	NO ; YES	NO ; Ubiquitination and related modifications	NO ; PLANT U-BOX 44; SENESCENCE-ASSOCIATED E3 UBIQUITIN LIGASE1; CONTAINS U-BOX AND ARM DOMAINS; NEGATIVE REGULATION OF ABSCISIC ACID BIOSYNTHESIS	NO ; NO	NO ; NO	NO ; NO	NO ; NO	NO ; NO	NO ; NO	ARM repeat superfamily protein ; senescence-associated E3 ubiquitin ligase 1	; Encodes a protein containing a U-box and an ARM domain.	-897.7	coding	1	-	D55	3257	1247	586	3	3 Domains	ARM superfamily;ARM superfamily;ARM superfamily	-;-;-	Armadillo/beta-catenin-like repeats. An approximately 40 amino acid long tandemly repeated sequence motif first identified in the Drosophila segment polarity gene armadillo; these repeats were also found in the mammalian armadillo homolog beta-catenin, the junctional plaque protein plakoglobin, the adenomatous polyposis coli (APC) tumor suppressor protein, and a number of other proteins. ARM has …	coding	7.08666	'20.1'	'stress.biotic'	'(loc_os01g72000.1 : 566.0) no description available & (at1g76390 : 131.0) ARM repeat superfamily protein; FUNCTIONS IN: ubiquitin-protein ligase activity, binding; INVOLVED IN: protein ubiquitination; LOCATED IN: plasma membrane; EXPRESSED IN: 23 plant structures; EXPRESSED DURING: 13 growth stages; CONTAINS InterPro DOMAIN/s: U box domain (InterPro:IPR003613), Armadillo-like helical (InterPro:I…	T	'29.5.11.4.2'	'protein.degradation.ubiquitin.E3.RING'	'(loc_os01g72000.1 : 566.0) no description available & (at1g76390 : 131.0) ARM repeat superfamily protein; FUNCTIONS IN: ubiquitin-protein ligase activity, binding; INVOLVED IN: protein ubiquitination; LOCATED IN: plasma membrane; EXPRESSED IN: 23 plant structures; EXPRESSED DURING: 13 growth stages; CONTAINS InterPro DOMAIN/s: U box domain (InterPro:IPR003613), Armadillo-like helical (InterPro:I…	T
TCONS_00060948	Glyma06g09410	Glyma06g09410.N2	13	Early Maturation	j	AT4G29310 ; AT1G10020	NO ; NO	NO ; NO	NO ; NO	NO ; NO	NO ; NO	NO ; NO	NO ; NO	NO ; YES	NO ; NO	Protein of unknown function (DUF1005) ; Protein of unknown function (DUF1005)	;	-254.6	coding	0.926644	-	D25,D30	1044	279	213	1	1 Domains	DUF1005 superfamily	C	Protein of unknown function (DUF1005); Family of plant proteins with undetermined function.	coding	2.80791	'35.2'	'not assigned.unknown'	'(at1g10020 : 289.0) Protein of unknown function (DUF1005); CONTAINS InterPro DOMAIN/s: Protein of unknown function DUF1005 (InterPro:IPR010410); BEST Arabidopsis thaliana protein match is: Protein of unknown function (DUF1005) (TAIR:AT4G29310.1); Has 158 Blast hits to 158 proteins in 22 species: Archae - 0; Bacteria - 0; Metazoa - 4; Fungi - 6; Plants - 144; Viruses - 0; Other Eukaryotes - 4 (so…	T
TCONS_00060949	Glyma06g09410	Glyma06g09410.1	13	Early Maturation	=	AT4G29310 ; AT1G10020	NO ; NO	NO ; NO	NO ; NO	NO ; NO	NO ; NO	NO ; NO	NO ; NO	NO ; YES	NO ; NO	Protein of unknown function (DUF1005) ; Protein of unknown function (DUF1005)	;	-505	coding	0.999617	-	D25,D30,D35	2088	279	456	1	1 Domains	DUF1005 superfamily	-	Protein of unknown function (DUF1005); Family of plant proteins with undetermined function.	coding	6.26195	'35.2'	'not assigned.unknown'	'(at1g10020 : 574.0) Protein of unknown function (DUF1005); CONTAINS InterPro DOMAIN/s: Protein of unknown function DUF1005 (InterPro:IPR010410); BEST Arabidopsis thaliana protein match is: Protein of unknown function (DUF1005) (TAIR:AT4G29310.1); Has 158 Blast hits to 158 proteins in 22 species: Archae - 0; Bacteria - 0; Metazoa - 4; Fungi - 6; Plants - 144; Viruses - 0; Other Eukaryotes - 4 (so…	T
TCONS_00179324	Glyma17g06120	Glyma17g06120.N2	5	Mid-to-Late Maturation	j	AT2G19450	NO	NO	NO	NO	NO	NO	NO	YES	NO	membrane bound O-acyl transferase (MBOAT) family protein	Encodes Acyl-CoA:diacylglycerol acyltransferase (DGAT) catalyzes the final step of the triacylglycerol synthesis pathway. An insertion mutation in the TAG1 gene results in altered lipid phenotype. Role in senescence and seed development.	-671.6	coding	0.999999	+	D25	2720	64	380	1	1 Domains	MBOAT superfamily	C	MBOAT, membrane-bound O-acyltransferase family; The MBOAT (membrane bound O-acyl transferase) family of membrane proteins contains a variety of acyltransferase enzymes. A conserved histidine has been suggested to be the active site residue.	coding	5.28212	'11.4'	'lipid metabolism.TAG synthesis'	'(at2g19450 : 443.0) Encodes Acyl-CoA:diacylglycerol acyltransferase (DGAT) catalyzes the final step of the triacylglycerol synthesis pathway. An insertion mutation in the TAG1 gene results in altered lipid phenotype. Role in senescence and seed development.; TRIACYLGLYCEROL BIOSYNTHESIS DEFECT 1 (TAG1); CONTAINS InterPro DOMAIN/s: Membrane bound O-acyl transferase, MBOAT (InterPro:IPR004299); Ha…	T
TCONS_00179328	Glyma17g06120	Glyma17g06120.N3	11	Mid-to-Late Maturation	j	AT2G19450	NO	NO	NO	NO	NO	NO	NO	YES	NO	membrane bound O-acyl transferase (MBOAT) family protein	Encodes Acyl-CoA:diacylglycerol acyltransferase (DGAT) catalyzes the final step of the triacylglycerol synthesis pathway. An insertion mutation in the TAG1 gene results in altered lipid phenotype. Role in senescence and seed development.	-432.1	coding	1	+	D25	1700	55	470	2	2 Domains	MBOAT superfamily;MBOAT_2 superfamily	-;C	MBOAT, membrane-bound O-acyltransferase family; The MBOAT (membrane bound O-acyl transferase) family of membrane proteins contains a variety of acyltransferase enzymes. A conserved histidine has been suggested to be the active site residue.;Membrane bound O-acyl transferase family; Membrane bound O-acyl transferase family.	coding	5.77771	'11.4'	'lipid metabolism.TAG synthesis'	'(at2g19450 : 609.0) Encodes Acyl-CoA:diacylglycerol acyltransferase (DGAT) catalyzes the final step of the triacylglycerol synthesis pathway. An insertion mutation in the TAG1 gene results in altered lipid phenotype. Role in senescence and seed development.; TRIACYLGLYCEROL BIOSYNTHESIS DEFECT 1 (TAG1); CONTAINS InterPro DOMAIN/s: Membrane bound O-acyl transferase, MBOAT (InterPro:IPR004299); Ha…	T
[truncated: 4 more rows]

## Sheet: B) ABA Related
Transcript_ID	Gene_name	Ensemble_ID	AT_homolog	ABI3_Related	FUS3_Related	ABA_Related	Annotation	Super Cluster	k-means Cluster	Class_Code	Strand	TimeofDE	Sequence_Length(nc)	UTR_Length (nu)	Protein_Length (aa)	#domains	Domain_names(Seperated by ;)	Incomplete	Defenition	CPC_status/CodeWise	CPC_Score	BiNCODE	BINNAME	Description	Type	BiNCODE	BINNAME	Description	Type	BiNCODE	BINNAME	Description	Type
TCONS_00001131	Glyma01g07390	Glyma01g07390.1	at1g13740	No	No	Yes	AFP2 ABI5-binding osmotic responsive	Early Maturation	13	=	+	D25,D30,D55	2096	501	407	1 Domains	DUF1675 superfamily	-	Protein of unknown function (DUF1675); The members of this family are sequences derived from hypothetical plant proteins of unknown function. One member of this family is annotated as a putative RNA-binding protein, but no evidence was found to support this.	coding	4.03781	'35.2'	'not assigned.unknown'	(gnl|cdd|71335 : 229.0) no description available & (at1g13740 : 138.0) Encodes a member of a small plant-specific gene family whose members interact with ABI5 and appear to be involved in mediating stress responses. AFP2 mutants affect a number of ABA mediated processes such as germination and response to osmotic and sugar stress. AFP2 nuclear localization is stress dependent.; ABI five binding p…	T
[truncated: 108 more rows]
