# Supplementary material for: Transcriptome-wide functional characterization reveals novel relationships among differentially expressed transcripts in developing soybean embryos
Source: BMC Genomics. 2015 Nov 14;16:928. doi: 10.1186/s12864-015-2108-x (PMC4647491; doi:10.1186/s12864-015-2108-x)
Supplement: Additional file 13: Table S6. — GCR1 and CPK11 sub-networks. The nearest neighbors of the known and novel GCR1 and CPK11 SVs were visualized in Cytoscape from the ArrayMining network. The following sub-networks are presented: (A) Known GCR1 SV. (B) Novel GCR1 SV. (C) Known CPK11 SV. (D) Novel CPK11 SV. (XLSX 77 kb) [file 12864_2015_2108_MOESM13_ESM.xlsx]

## Sheet: A) GCR1 Known SV
Transcrip_Name On Network	Transcript_ID	Gene_name	Transcript_Name	Arabidopsis Homologe(s)	k-means Cluster_Number	Super Cluster	Class_Code	Strand	TimeofDE	Sequence_Length(nc)	UTR_Length (nu)	Protein_Length (aa)	#domains	Domain_names(Seperated by ;)	Incomplete	Defenition	CPC_status	CPC_Score	CodeWise Class	Probability_Coding	Probability_Noncoding	BiNCODE	BINNAME	Description	Type	BiNCODE	BINNAME	Description	Type	BiNCODE	BINNAME	Description	Type
CBS	TCONS_00150040	Glyma13g44261	Glyma13g44261.1	AT1G15330,AT1G80090	3	DT	=	-	D10	1463	16	417	2 Domains	CBS_pair superfamily;CBS_pair superfamily	-;-	The CBS domain, named after human CBS, is a small domain originally identified in cystathionine beta-synthase and is subsequently found in a wide range of different proteins. CBS domains usually occur in tandem repeats. They associate to form a so-called Bateman domain or a CBS pair based on crystallographic studies in bacteria. The CBS pair was used as a basis for this cd hierarchy since the hum…	coding	8.7022	1	0.999936	6.44064e-05	'35.1'	'not assigned.no ontology'	'(at1g15330 : 382.0) Cystathionine beta-synthase (CBS) protein; CONTAINS InterPro DOMAIN/s: Cystathionine beta-synthase, core (InterPro:IPR000644); BEST Arabidopsis thaliana protein match is: Cystathionine beta-synthase (CBS) family protein (TAIR:AT1G80090.1); Has 526 Blast hits to 526 proteins in 132 species: Archae - 6; Bacteria - 4; Metazoa - 257; Fungi - 91; Plants - 124; Viruses - 0; Other E…	T
ABI5	TCONS_00203197	Glyma19g37910	Glyma19g37910.1	AT2G36270,AT1G49720	3	DT	=	+	D20,D25,D55	1861	207	387	2 Domains	B_zip1 superfamily;ATP-synt_B superfamily	-;C	basic leucine zipper DNA-binding and multimerization region of GCN4 and related proteins; Basic leucine zipper (bZIP) transcription factors act in networks of homo- and hetero-dimers in the regulation in a diverse set of cellular pathways. Classical leucine zippers have alpha helices with leucine residues 7 amino acids apart, which stabilize dimerization with a parallel leucine zipper domain. Dim…	coding	3.83136	1	0.999645	0.000355005	'27.3.35'	'RNA.regulation of transcription.bZIP transcription factor family'	'(at2g36270 : 202.0) Encodes a member of the basic leucine zipper transcription factor family, involved in ABA signalling during seed maturation and germination. The Arabidopsis abscisic acid (ABA)-insensitive abi5 mutants have pleiotropic defects in ABA response, including decreased sensitivity to ABA inhibition of germination and altered expression of some ABA-regulated genes. Comparison of see…	T
ABA-8'-hydroxylase/SV2	TCONS_00101472	Glyma09g35250	Glyma09g35250.N7	AT4G19230,AT5G45340	7	DT	j	-	D55	2392	599	244	4 Domains	p450 superfamily;PLN02426 superfamily;PLN02169 superfamily;PLN00168 superfamily	C;NC;NC;NC	Cytochrome P450; Cytochrome P450s are haem-thiolate proteins involved in the oxidative degradation of various compounds. They are particularly well known for their role in the degradation of environmental toxins and mutagens. They can be divided into 4 classes, according to the method by which electrons from NAD(P)H are delivered to the catalytic site. Sequence conservation is relatively low with…	coding	4.09289	1	0.994077	0.00592321	'17.1.1.2.1'	'hormone metabolism.abscisic acid.synthesis-degradation.degradation.8-hydroxylase'	'(at4g19230 : 380.0) Encodes a protein with ABA 8'-hydroxylase activity, involved in ABA catabolism. Member of the CYP707A gene family. CYP707A1 appears to play an important role in determining the ABA levels in dry seeds. Gene involved in postgermination growth. Overexpression of CYP707A1 leads to a decrease in ABA levels and a reduction in after-ripening period to break dormancy.; "cytochrome P…	T	'26.10'	'misc.cytochrome P450'	'(at4g19230 : 380.0) Encodes a protein with ABA 8'-hydroxylase activity, involved in ABA catabolism. Member of the CYP707A gene family. CYP707A1 appears to play an important role in determining the ABA levels in dry seeds. Gene involved in postgermination growth. Overexpression of CYP707A1 leads to a decrease in ABA levels and a reduction in after-ripening period to break dormancy.; "cytochrome P…	T
Glyma17g00990.1	TCONS_00178247	Glyma17g00990	Glyma17g00990.1	AT5G21170,AT4G16360	3	DT	=	+	D25,D30,D35	1293	257	269	4 domains	E_set_AMPKbeta_like_N;E_set superfamily;AMPKBI;AMPKBI superfamily	-;-;-;-	N-terminal Early set domain, a glycogen binding domain, associated with the catalytic domain of AMP-activated protein kinase beta subunit; E or &quot;early&quot; set domains are associated with the catalytic domain of AMP-activated protein kinase beta subunit glycogen binding domain at the N-terminal end. AMPK is a metabolic stress sensing protein that senses AMP/ATP and has recently been found t…	coding	2.04463	1	1	1e-07	'30.1'	'signalling.in sugar and nutrient physiology'	'(at4g16360 : 185.0) 5'-AMP-activated protein kinase beta-2 subunit protein; FUNCTIONS IN: AMP-activated protein kinase activity; LOCATED IN: chloroplast; EXPRESSED IN: 22 plant structures; EXPRESSED DURING: 13 growth stages; CONTAINS InterPro DOMAIN/s: 5-AMP-activated protein kinase, beta subunit, interaction domain (InterPro:IPR006828); BEST Arabidopsis thaliana protein match is: 5'-AMP-activat…	T
Glyma05g35250.2	TCONS_00046509	Glyma05g35250	Glyma05g35250.2	AT1G73920,AT1G18460	3	DT	=	+	D10	2398	223	612	1 Domains	Abhydro_lipase superfamily	-	Partial alpha/beta-hydrolase lipase region; This family corresponds to a N-terminal part of an alpha/beta hydrolase domain.	coding	4.62702	1	1	1e-07	'11.9.2'	'lipid metabolism.lipid degradation.lipases'	'(at1g73920 : 796.0) alpha/beta-Hydrolases superfamily protein; FUNCTIONS IN: lipase activity; INVOLVED IN: lipid metabolic process; LOCATED IN: cellular_component unknown; EXPRESSED IN: 24 plant structures; EXPRESSED DURING: 15 growth stages; CONTAINS InterPro DOMAIN/s: AB-hydrolase-associated lipase region (InterPro:IPR006693); BEST Arabidopsis thaliana protein match is: alpha/beta-Hydrolases s…	T	'11.9.2.1'	'lipid metabolism.lipid degradation.lipases.triacylglycerol lipase'	'(at1g73920 : 796.0) alpha/beta-Hydrolases superfamily protein; FUNCTIONS IN: lipase activity; INVOLVED IN: lipid metabolic process; LOCATED IN: cellular_component unknown; EXPRESSED IN: 24 plant structures; EXPRESSED DURING: 15 growth stages; CONTAINS InterPro DOMAIN/s: AB-hydrolase-associated lipase region (InterPro:IPR006693); BEST Arabidopsis thaliana protein match is: alpha/beta-Hydrolases s…	T
Glyma03g01670.N4	TCONS_00026587	Glyma03g01670	Glyma03g01670.N4	AT3G61220,AT2G24190	7	DT	j	-	D55	2315	293	203	1 Domains	NADB_Rossmann superfamily	C	Rossmann-fold NAD(P)(+)-binding proteins; A large family of proteins that share a Rossmann-fold NAD(P)H/NAD(P)(+) binding (NADB) domain. The NADB domain is found in numerous dehydrogenases of metabolic pathways such as glycolysis, and many other redox enzymes. NAD binding involves numerous hydrogen-bonds and van der Waals contacts, in particular H-bonding of residues in a turn between the first s…	coding	2.50092	1	0.999703	0.000297188	'26.22'	'misc.short chain dehydrogenase/reductase (SDR)'	'(at3g61220 : 172.0) NAD(P)-binding Rossmann-fold superfamily protein; CONTAINS InterPro DOMAIN/s: NAD(P)-binding domain (InterPro:IPR016040), Glucose/ribitol dehydrogenase (InterPro:IPR002347), Short-chain dehydrogenase/reductase SDR (InterPro:IPR002198); BEST Arabidopsis thaliana protein match is: NAD(P)-binding Rossmann-fold superfamily protein (TAIR:AT2G24190.2). & (loc_os04g44980.1 : 147.0) …	T
TRX-like	TCONS_00085775	Glyma08g06010	Glyma08g06010.N3	AT3G17880,AT4G22670	7	DT	j	-	D55	963	110	270	1 Domains	TPR superfamily	-	Tetratricopeptide repeat domain; typically contains 34 amino acids [WLF]-X(2)-[LIM]-[GAS]-X(2)-[YLF]-X(8)-[ASE]-X(3)-[FYL]-X(2)-[ASL]-X(4)-[PKE] is the consensus sequence; found in a variety of organisms including bacteria, cyanobacteria, yeast, fungi, plants, and humans in various subcellular locations; involved in a variety of functions including protein-protein interactions, but common feature…	coding	4.80157	1	0.999999	1.16025e-06	'21.1'	'redox.thioredoxin'	'(at3g17880 : 261.0) Encodes a thioredoxin-like disulfide reductase. The protein interacts with the yeast Hsp70 protein Ssb2 in vitro. This interaction is sensitive to the redox status of the thioredoxin domain of AtTDX.; tetraticopeptide domain-containing thioredoxin (TDX); FUNCTIONS IN: protein binding, oxidoreductase activity, acting on sulfur group of donors, disulfide as acceptor; INVOLVED I…	T
jumonji TF	TCONS_00127529	Glyma12g05890	Glyma12g05890.N3	AT5G19840,AT3G20810	15	DT	j	+	D25,D40	1648	870	214	1 Domains	Cupin_8 superfamily	-	Cupin-like domain; This cupin like domain shares similarity to the JmjC domain.	coding	3.0247	1	0.998869	0.0011308	'27.3.57'	'RNA.regulation of transcription.JUMONJI family'	'(at3g20810 : 353.0) 2-oxoglutarate (2OG) and Fe(II)-dependent oxygenase superfamily protein; CONTAINS InterPro DOMAIN/s: Transcription factor jumonji/aspartyl beta-hydroxylase (InterPro:IPR003347); BEST Arabidopsis thaliana protein match is: 2-oxoglutarate (2OG) and Fe(II)-dependent oxygenase superfamily protein (TAIR:AT5G19840.2); Has 35333 Blast hits to 34131 proteins in 2444 species: Archae -…	T
IF6/dormancy	TCONS_00173746	Glyma16g33370	Glyma16g33370.N5	AT3G55620,AT2G39820	7	DT	j	+	D55	1283	184	245	1 Domains	IF6 superfamily	-	Ribosome anti-association factor IF6 binds the large ribosomal subunit and prevents the two subunits from associating during translation initiation. IF6 comprises a family of translation factors that includes both eukaryotic (eIF6) and archeal (aIF6) members. All members of this family have a conserved pentameric fold referred to as a beta/alpha propeller. The eukaryotic IF6 members have a modera…	coding	5.06145	1	0.999919	8.09843e-05	'29.2.3'	'protein.synthesis.initiation'	'(at3g55620 : 456.0) embryo defective 1624 (emb1624); FUNCTIONS IN: ribosome binding, translation initiation factor activity; INVOLVED IN: translational initiation, embryo development ending in seed dormancy; LOCATED IN: nucleolus; EXPRESSED IN: 24 plant structures; EXPRESSED DURING: 15 growth stages; CONTAINS InterPro DOMAIN/s: Translation initiation factor IF6 (InterPro:IPR002769); BEST Arabido…	T
SNARE Golgi	TCONS_00042888	Glyma05g04113	Glyma05g04113.1	AT1G12450,AT4G22850	7	DT	=	+	D25,D55	1892	579	302	1 Domains	SNARE_assoc superfamily	-	SNARE associated Golgi protein; This is a family of SNARE associated Golgi proteins. The yeast member of this family localises with the t-SNARE Tlg2.	coding	5.42252	1	0.998848	0.00115208	'35.2'	'not assigned.unknown'	'(at1g12450 : 301.0) SNARE associated Golgi protein family; CONTAINS InterPro DOMAIN/s: SNARE associated Golgi protein (InterPro:IPR015414); BEST Arabidopsis thaliana protein match is: SNARE associated Golgi protein family (TAIR:AT4G22850.1); Has 1732 Blast hits to 1729 proteins in 535 species: Archae - 6; Bacteria - 860; Metazoa - 122; Fungi - 106; Plants - 250; Viruses - 0; Other Eukaryotes - 3…	T
GCR1	TCONS_00182386	Glyma17g33480	Glyma17g33480.1	AT1G48270	15	DT	=	+	D25,D40,D55	1483	186	318	1 domains	Dicty_CAR	NC	Slime mold cyclic AMP receptor	coding	3.32234	1	1	1e-07	'30.5'	'signalling.G-proteins'	'(at1g48270 : 413.0) encodes a protein similar to G-coupled receptor with 7 transmembrane regions. Overexpression studies suggest this gene is involved in dormancy and flowering. Reduction of expression results in decreased sensitivity to cytokinin.; G-protein-coupled receptor 1 (GCR1); FUNCTIONS IN: G-protein coupled receptor activity; INVOLVED IN: in 7 processes; LOCATED IN: plasma membrane; EX…	T
CBS	TCONS_00159291	Glyma15g01000	Glyma15g01000.1	AT1G15330,AT1G80090	3	DT	=	+	D15,D20,D25	1949	129	413	2 Domains	CBS_pair superfamily;CBS_pair superfamily	-;-	The CBS domain, named after human CBS, is a small domain originally identified in cystathionine beta-synthase and is subsequently found in a wide range of different proteins. CBS domains usually occur in tandem repeats. They associate to form a so-called Bateman domain or a CBS pair based on crystallographic studies in bacteria. The CBS pair was used as a basis for this cd hierarchy since the hum…	coding	8.83672	1	0.999867	0.000133054	'35.1'	'not assigned.no ontology'	'(at1g15330 : 385.0) Cystathionine beta-synthase (CBS) protein; CONTAINS InterPro DOMAIN/s: Cystathionine beta-synthase, core (InterPro:IPR000644); BEST Arabidopsis thaliana protein match is: Cystathionine beta-synthase (CBS) family protein (TAIR:AT1G80090.1); Has 526 Blast hits to 526 proteins in 132 species: Archae - 6; Bacteria - 4; Metazoa - 257; Fungi - 91; Plants - 124; Viruses - 0; Other E…	T
Glyma09g14870.1	TCONS_00099444	Glyma09g14870	Glyma09g14870.1	AT5G58070	3	DT	=	-	D15,D20,D25,D35,D40	1010	137	184	2 Domains	Lipocalin_2 superfamily;Lipocalin superfamily	-;-	Lipocalin-like domain; Lipocalins are transporters for small hydrophobic molecules, such as lipids, steroid hormones, bilins, and retinoids. The structure is an eight-stranded beta barrel.;Lipocalin / cytosolic fatty-acid binding protein family; Lipocalins are transporters for small hydrophobic molecules, such as lipids, steroid hormones, bilins, and retinoids. The family also encompasses the enz…	coding	2.92964	1	0.995954	0.00404624	'34.99'	'transport.misc'	'(loc_os08g34150.1 : 233.0) no description available & (at5g58070 : 232.0) Encodes a temperature-induced lipocalin TIL1. Involved in thermotolerance. Peripherally associated with plasma membrane.; temperature-induced lipocalin (TIL); FUNCTIONS IN: binding, transporter activity; INVOLVED IN: transport, response to cold, response to light stimulus, response to heat; LOCATED IN: mitochondrion, endop…	T
Saposin-like	TCONS_00076370	Glyma07g39240	Glyma07g39240.N2	AT1G11910,AT1G62290	7	DT	j	-	D25,D35	2159	92	514	4 Domains	pepsin_retropepsin_like superfamily;pepsin_retropepsin_like superfamily;SapB_1 superfamily;SapB_2 superfamily	C;N;-;-	Cellular and retroviral pepsin-like aspartate proteases; This family includes both cellular and retroviral pepsin-like aspartate proteases. The cellular pepsin and pepsin-like enzymes are twice as long as their retroviral counterparts. The cellular pepsin-like aspartic proteases are found in mammals, plants, fungi and bacteria. These well known and extensively characterized enzymes include pepsin…	coding	7.12004	1	1	1e-07	'29.5.4'	'protein.degradation.aspartate protease'	'(at1g62290 : 750.0) Saposin-like aspartyl protease family protein; FUNCTIONS IN: aspartic-type endopeptidase activity; INVOLVED IN: proteolysis, lipid metabolic process; LOCATED IN: vacuole; EXPRESSED IN: 10 plant structures; EXPRESSED DURING: LP.06 six leaves visible, LP.04 four leaves visible, seedling growth, petal differentiation and expansion stage, LP.08 eight leaves visible; CONTAINS Inte…	T
TRX reductase	TCONS_00085766	Glyma08g06010	Glyma08g06010.1	AT3G17880,AT4G22670	7	DT	=	-	D55	1646	63	379	2 Domains	Thioredoxin_like superfamily;TPR superfamily	-;-	Protein Disulfide Oxidoreductases and Other Proteins with a Thioredoxin fold; The thioredoxin (TRX)-like superfamily is a large, diverse group of proteins containing a TRX fold. Many members contain a classic TRX domain with a redox active CXXC motif. They function as protein disulfide oxidoreductases (PDOs), altering the redox state of target proteins via the reversible oxidation of their active…	coding	4.02704	1	0.999971	2.92961e-05	'21.1'	'redox.thioredoxin'	'(at3g17880 : 413.0) Encodes a thioredoxin-like disulfide reductase. The protein interacts with the yeast Hsp70 protein Ssb2 in vitro. This interaction is sensitive to the redox status of the thioredoxin domain of AtTDX.; tetraticopeptide domain-containing thioredoxin (TDX); FUNCTIONS IN: protein binding, oxidoreductase activity, acting on sulfur group of donors, disulfide as acceptor; INVOLVED I…	T
Glyma18g04020.1	TCONS_00194777	Glyma18g04020	Glyma18g04020.1	AT2G37730,AT3G11420	7	DT	=	-	D30,D35,D55	2802	495	491	2 Domains	DUF604 superfamily;Fringe superfamily	-;N	Protein of unknown function, DUF604; This family includes a conserved region found in several uncharacterized plant proteins.;Fringe-like; The drosophila protein fringe (FNG) is a glucosaminyltransferase that controls the response of the Notch receptor to specific ligands. FNG is localised to the Golgi apparatus (not secreted as previously thought). Modification of Notch occurs through glycosylat…	coding	5.78549	1	0.999938	6.21152e-05	'35.1'	'not assigned.no ontology'	'(at3g11420 : 525.0) Protein of unknown function (DUF604); CONTAINS InterPro DOMAIN/s: Protein of unknown function DUF604 (InterPro:IPR006740); BEST Arabidopsis thaliana protein match is: Protein of unknown function (DUF604) (TAIR:AT2G37730.1); Has 709 Blast hits to 698 proteins in 110 species: Archae - 0; Bacteria - 0; Metazoa - 213; Fungi - 200; Plants - 281; Viruses - 0; Other Eukaryotes - 15 …	T
HDA2	TCONS_00182672	Glyma17g34770	Glyma17g34770.1	AT5G26040,AT5G63110	3	DT	=	+	D25,D35	1569	239	348	1 Domains	Arginase_HDAC superfamily	-	Arginase-like and histone-like hydrolases; Arginase-like/histone-like hydrolase superfamily includes metal-dependent enzymes that belong to Arginase-like amidino hydrolase family and histone/histone-like deacetylase class I, II, IV family, respectively. These enzymes catalyze hydrolysis of amide bond. Arginases are known to be involved in control of cellular levels of arginine and ornithine, in h…	coding	3.63877	1	0.999739	0.000260819	'27.3.55'	'RNA.regulation of transcription.HDA'	'(at5g26040 : 557.0) Class III RPD3 type protein. Encodes HDA2, a member of the histone deacetylase family proteins.; histone deacetylase 2 (HDA2); CONTAINS InterPro DOMAIN/s: Histone deacetylase superfamily (InterPro:IPR000286); BEST Arabidopsis thaliana protein match is: histone deacetylase 6 (TAIR:AT5G63110.1); Has 8459 Blast hits to 8281 proteins in 1419 species: Archae - 213; Bacteria - 3093…	T
ATAF1	TCONS_00055211	Glyma06g11970	Glyma06g11970.1	AT1G01720,AT1G77450	3	DT	=	+	D10,D25,D30,D35,D40	1801	216	299	1 Domains	NAM superfamily	-	No apical meristem (NAM) protein; This is a family of no apical meristem (NAM) proteins these are plant development proteins. Mutations in NAM result in the failure to develop a shoot apical meristem in petunia embryos. NAM is indicated as having a role in determining positions of meristems and primordial. One member of this family NAP (NAC-like, activated by AP3/PI) is encoded by the target gene…	coding	3.13329	1	0.998467	0.00153276	'33.99'	'development.unspecified'	'(at1g01720 : 390.0) Belongs to a large family of putative transcriptional activators with NAC domain. Transcript level increases in response to wounding and abscisic acid. ATAF1 attentuates ABA signaling and sythesis. Mutants are hyposensitive to ABA.; ATAF1; CONTAINS InterPro DOMAIN/s: No apical meristem (NAM) protein (InterPro:IPR003441); BEST Arabidopsis thaliana protein match is: NAC domain …	T
Glucose-ribitol DH	TCONS_00026585	Glyma03g01670	Glyma03g01670.2	AT3G61220,AT1G01800	7	DT	=	-	D55	1943	141	325	2 Domains	NADB_Rossmann superfamily;RhoGAP superfamily	-;NC	Rossmann-fold NAD(P)(+)-binding proteins; A large family of proteins that share a Rossmann-fold NAD(P)H/NAD(P)(+) binding (NADB) domain. The NADB domain is found in numerous dehydrogenases of metabolic pathways such as glycolysis, and many other redox enzymes. NAD binding involves numerous hydrogen-bonds and van der Waals contacts, in particular H-bonding of residues in a turn between the first s…	coding	3.34873	1	0.999417	0.000582988	'26.22'	'misc.short chain dehydrogenase/reductase (SDR)'	'(at1g01800 : 316.0) NAD(P)-binding Rossmann-fold superfamily protein; FUNCTIONS IN: oxidoreductase activity, binding, catalytic activity; INVOLVED IN: oxidation reduction, metabolic process; LOCATED IN: plant-type cell wall; EXPRESSED IN: 22 plant structures; EXPRESSED DURING: 13 growth stages; CONTAINS InterPro DOMAIN/s: NAD(P)-binding domain (InterPro:IPR016040), Glucose/ribitol dehydrogenase …	T
ABA-8'-hydroxylase/SV1	TCONS_00101473	Glyma09g35250	Glyma09g35250.1	AT4G19230,AT5G45340	7	DT	=	-	D40,D55	2037	298	468	7 Domains	p450 superfamily;PLN00168 superfamily;PLN02655 superfamily;PLN02394 superfamily;PLN02426 superfamily;PLN03018 superfamily;PLN02169 superfamily	-;-;-;N;N;-;N	Cytochrome P450; Cytochrome P450s are haem-thiolate proteins involved in the oxidative degradation of various compounds. They are particularly well known for their role in the degradation of environmental toxins and mutagens. They can be divided into 4 classes, according to the method by which electrons from NAD(P)H are delivered to the catalytic site. Sequence conservation is relatively low with…	coding	4.63115	1	0.999832	0.000167766	'17.1.1.2.1'	'hormone metabolism.abscisic acid.synthesis-degradation.degradation.8-hydroxylase'	'(at4g19230 : 717.0) Encodes a protein with ABA 8'-hydroxylase activity, involved in ABA catabolism. Member of the CYP707A gene family. CYP707A1 appears to play an important role in determining the ABA levels in dry seeds. Gene involved in postgermination growth. Overexpression of CYP707A1 leads to a decrease in ABA levels and a reduction in after-ripening period to break dormancy.; "cytochrome P…	T	'26.10'	'misc.cytochrome P450'	'(at4g19230 : 717.0) Encodes a protein with ABA 8'-hydroxylase activity, involved in ABA catabolism. Member of the CYP707A gene family. CYP707A1 appears to play an important role in determining the ABA levels in dry seeds. Gene involved in postgermination growth. Overexpression of CYP707A1 leads to a decrease in ABA levels and a reduction in after-ripening period to break dormancy.; "cytochrome P…	T
PEBP Binding	TCONS_00027225	Glyma03g06780	Glyma03g06780.N2	AT5G01300	10	DT	j	-	D25,D30	1007	267	170	1 Domains	PEBP superfamily	-	PhosphatidylEthanolamine-Binding Protein (PEBP) domain; PhosphatidylEthanolamine-Binding Proteins (PEBPs) are represented in all three major phylogenetic divisions (eukaryotes, bacteria, archaea). A number of biological roles for members of the PEBP family include serine protease inhibition, membrane biogenesis, regulation of flowering plant stem architecture, and Raf-1 kinase inhibition. Althoug…	coding	1.34072	1	0.977598	0.0224024	'35.1'	'not assigned.no ontology'	'(loc_os05g39250.1 : 214.0) no description available & (at5g01300 : 205.0) PEBP (phosphatidylethanolamine-binding protein) family protein; FUNCTIONS IN: phosphatidylethanolamine binding; INVOLVED IN: biological_process unknown; LOCATED IN: cellular_component unknown; EXPRESSED IN: 7 plant structures; EXPRESSED DURING: LP.04 four leaves visible, 4 anthesis, 4 leaf senescence stage, petal different…	T
aspartate proteinase-4	TCONS_00076378	Glyma07g39240	Glyma07g39240.N4	AT1G11910,AT1G62290	3	DT	j	-	D25,D30,D35	2634	1215	298	4 Domains	pepsin_retropepsin_like superfamily;pepsin_retropepsin_like superfamily;SapB_1 superfamily;SapB_2 superfamily	NC;N;-;-	Cellular and retroviral pepsin-like aspartate proteases; This family includes both cellular and retroviral pepsin-like aspartate proteases. The cellular pepsin and pepsin-like enzymes are twice as long as their retroviral counterparts. The cellular pepsin-like aspartic proteases are found in mammals, plants, fungi and bacteria. These well known and extensively characterized enzymes include pepsin…	coding	5.78509	1	0.999998	1.6448e-06	'29.5.4'	'protein.degradation.aspartate protease'	'(at1g11910 : 492.0) Encodes an aspartic proteinase that forms a heterodimer and is stable over a broad pH range (ph 3-8).; aspartic proteinase A1 (APA1); FUNCTIONS IN: endopeptidase activity; INVOLVED IN: proteolysis, response to salt stress; LOCATED IN: vacuole; EXPRESSED IN: 25 plant structures; EXPRESSED DURING: 16 growth stages; CONTAINS InterPro DOMAIN/s: Saposin-like (InterPro:IPR011001), …	T
RCAR3	TCONS_00136715	Glyma13g08120	Glyma13g08120.2	AT1G01360,AT5G53160	7	DT	=	+	D55	1391	536	191	2 domains	PYR_PYL_RCAR_like;SRPBCC superfamily	-;-	Pyrabactin resistance 1 (PYR1), PYR1-like (PYL), regulatory component of abscisic acid receptors (RCARs), and related proteins; The PYR/PYL/RCAR-like family belongs to the SRPBCC (START/RHO_alpha_C/PITP/Bet_v1/CoxG/CalC) domain superfamily of proteins that bind hydrophobic ligands. SRPBCC domains have a deep hydrophobic ligand-binding pocket. PYR/PYL/RCAR plant proteins are receptors involved in …	coding	2.1689	1	1	1e-07	'35.2'	'not assigned.unknown'	'(loc_os02g15640.1 : 120.0) no description available & (at5g53160 : 109.0) Encodes RCAR3, a regulatory component of ABA receptor. Interacts with protein phosphatase 2Cs ABI1 and ABI2. Stimulates ABA signaling.; regulatory components of ABA receptor 3 (RCAR3); CONTAINS InterPro DOMAIN/s: Polyketide cyclase/dehydrase (InterPro:IPR019587); BEST Arabidopsis thaliana protein match is: regulatory compo…	T
BT2,BT3 SV1	TCONS_00040429	Glyma04g36500	Glyma04g36500.2	AT5G63160,AT3G48360	7	DT	=	-	D25,D30,D40,D55	1489	207	327	2 Domains	zf-TAZ superfamily;BTB superfamily	-;-	TAZ zinc finger; The TAZ2 domain of CBP binds to other transcription factors such as the p53 tumour suppressor protein, E1A oncoprotein, MyoD, and GATA-1. The zinc coordinating motif that is necessary for binding to target DNA sequences consists of HCCC.;BTB/POZ domain; The BTB (for BR-C, ttk and bab) or POZ (for Pox virus and Zinc finger) domain is present near the N-terminus of a fraction of zi…	coding	3.88044	1	0.999148	0.000852143	'29.5.11.4.5.2'	'protein.degradation.ubiquitin.E3.BTB/POZ Cullin3.BTB/POZ'	'(at3g48360 : 323.0) encodes a protein (BT2) that is an essential component of the TAC1-mediated telomerase activation pathway. Acts redundantly with BT3 and BT1 during female gametophyte development and with BT3 during male gametophyte development. BT2 also mediates multiple responses to nutrients, stresses, and hormones.; BTB and TAZ domain protein 2 (BT2); CONTAINS InterPro DOMAIN/s: BTB/POZ (…	T
Glyma07g11690.N3	TCONS_00073345	Glyma07g11690	Glyma07g11690.N3	None Available	7	DT	j	-	D55	1220	452	78	NO NCBI CDD results	-	-	-	coding	4.64397	-1	0.0463636	0.953636	'35.2'	'not assigned.unknown'	' no hits & (original description: Glyma07g11690.N3)'	T
Glyma17g00990.N2	TCONS_00178245	Glyma17g00990	Glyma17g00990.N2	None Available	3	DT	j	+	D35	754	318	57	NO NCBI CDD results	-	-	-	coding	1.88742	-1	0.0289272	0.971073	'35.2'	'not assigned.unknown'	' no hits & (original description: Glyma17g00990.N2)'	T
CBS	TCONS_00056281	Glyma06g16570	Glyma06g16570.N3	AT3G52950,AT2G36500	7	DT	j	+	D55	2669	1481	193	1 Domains	CBS_pair superfamily	N	The CBS domain, named after human CBS, is a small domain originally identified in cystathionine beta-synthase and is subsequently found in a wide range of different proteins. CBS domains usually occur in tandem repeats. They associate to form a so-called Bateman domain or a CBS pair based on crystallographic studies in bacteria. The CBS pair was used as a basis for this cd hierarchy since the hum…	coding	4.59434	1	0.997738	0.00226194	'35.1'	'not assigned.no ontology'	'(at3g52950 : 192.0) CBS / octicosapeptide/Phox/Bemp1 (PB1) domains-containing protein; LOCATED IN: chloroplast; EXPRESSED IN: 22 plant structures; EXPRESSED DURING: 15 growth stages; CONTAINS InterPro DOMAIN/s: Octicosapeptide/Phox/Bem1p (InterPro:IPR000270), Cystathionine beta-synthase, core (InterPro:IPR000644); BEST Arabidopsis thaliana protein match is: CBS / octicosapeptide/Phox/Bemp1 (PB1)…	T
BT2,BT3 SV2	TCONS_00040427	Glyma04g36500	Glyma04g36500.N4	AT5G63160,AT3G48360	7	DT	j	-	D55	2715	207	288	2 Domains	zf-TAZ superfamily;BTB superfamily	-;-	TAZ zinc finger; The TAZ2 domain of CBP binds to other transcription factors such as the p53 tumour suppressor protein, E1A oncoprotein, MyoD, and GATA-1. The zinc coordinating motif that is necessary for binding to target DNA sequences consists of HCCC.;BTB/POZ domain; The BTB (for BR-C, ttk and bab) or POZ (for Pox virus and Zinc finger) domain is present near the N-terminus of a fraction of zi…	coding	3.10355	1	0.999673	0.000326618	'29.5.11.4.5.2'	'protein.degradation.ubiquitin.E3.BTB/POZ Cullin3.BTB/POZ'	'(at5g63160 : 308.0) BTB and TAZ domain protein. Short-lived nuclear-cytoplasmic protein targeted for degradation by the 26S proteosome pathway. Acts redundantly with BT2 and BT3 during female gametophyte development.; BTB and TAZ domain protein 1 (BT1); CONTAINS InterPro DOMAIN/s: BTB/POZ (InterPro:IPR013069), Zinc finger, TAZ-type (InterPro:IPR000197), BTB/POZ fold (InterPro:IPR011333), Kelch r…	T
Glyma04g36500.N3	TCONS_00040430	Glyma04g36500	Glyma04g36500.N3	None Available	7	DT	j	-	D40,D55	745	124	73	NO NCBI CDD results	-	-	-	coding	1.66718	-1	0.00658621	0.993414	'35.2'	'not assigned.unknown'	' no hits & (original description: Glyma04g36500.N3)'	T
Glyma09g14870.N2	TCONS_00099445	Glyma09g14870	Glyma09g14870.N2	None Available	3	DT	j	-	D25,D35	543	240	62	NO NCBI CDD results	-	-	-	coding	2.0318	-1	0.0336233	0.966377	'35.2'	'not assigned.unknown'	' no hits & (original description: Glyma09g14870.N2)'	T
AFP2	TCONS_00011546	Glyma02g13120	Glyma02g13120.1	AT1G13740,AT1G69260	7	DT	=	+	D55	2248	644	411	2 Domains	DUF1675 superfamily;DUF1675 superfamily	N;C	Protein of unknown function (DUF1675); The members of this family are sequences derived from hypothetical plant proteins of unknown function. One member of this family is annotated as a putative RNA-binding protein, but no evidence was found to support this.;Protein of unknown function (DUF1675); The members of this family are sequences derived from hypothetical plant proteins of unknown function…	coding	3.92977	1	0.999547	0.000453161	'35.2'	'not assigned.unknown'	'(gnl|cdd|71335 : 227.0) no description available & (at1g13740 : 147.0) Encodes a member of a small plant-specific gene family whose members interact with ABI5 and appear to be involved in mediating stress responses. AFP2 mutants affect a number of ABA mediated processes such as germination and response to osmotic and sugar stress. AFP2 nuclear localization is stress dependent.; ABI five binding …	T
AFP2	TCONS_00180820	Glyma17g14590	Glyma17g14590.1	AT1G12450,AT4G22850	7	DT	=	+	D40,D55	1830	531	302	1 Domains	SNARE_assoc superfamily	-	SNARE associated Golgi protein; This is a family of SNARE associated Golgi proteins. The yeast member of this family localises with the t-SNARE Tlg2.	coding	5.27682	1	0.99862	0.00137962	'35.2'	'not assigned.unknown'	'(at1g12450 : 304.0) SNARE associated Golgi protein family; CONTAINS InterPro DOMAIN/s: SNARE associated Golgi protein (InterPro:IPR015414); BEST Arabidopsis thaliana protein match is: SNARE associated Golgi protein family (TAIR:AT4G22850.1); Has 1732 Blast hits to 1729 proteins in 535 species: Archae - 6; Bacteria - 860; Metazoa - 122; Fungi - 106; Plants - 250; Viruses - 0; Other Eukaryotes - 3…	T
Hsp40	TCONS_00073343	Glyma07g11690	Glyma07g11690.N2	AT1G80030,AT3G17830	7	DT	j	-	D55	2564	767	310	2 Domains	DnaJ_C superfamily;DnaJ_zf superfamily	-;-	C-terminal substrate binding domain of DnaJ and HSP40; The C-terminal region of the DnaJ/Hsp40 protein mediates oligomerization and binding to denatured polypeptide substrate. DnaJ/Hsp40 is a widely conserved heat-shock protein. It prevents the aggregation of unfolded substrate and forms a ternary complex with both substrate and DnaK/Hsp70; the N-terminal J-domain of DnaJ/Hsp40 stimulates the ATP…	coding	4.79401	1	0.999997	3.38366e-06	'20.2.1'	'stress.abiotic.heat'	'(at3g17830 : 280.0) Molecular chaperone Hsp40/DnaJ family protein; FUNCTIONS IN: unfolded protein binding, heat shock protein binding, ATP binding; INVOLVED IN: protein folding, response to heat; LOCATED IN: chloroplast; EXPRESSED IN: 8 plant structures; EXPRESSED DURING: 4 anthesis, F mature embryo stage, petal differentiation and expansion stage, E expanded cotyledon stage, D bilateral stage; …	T
ATAF1 SV1	TCONS_00018339	Glyma02g26480	Glyma02g26480.1	AT1G01720,AT1G77450	3	DT	=	-	D10,D25,D30,D35,D40	1248	201	268	2 domains	NAM;NAM superfamily	-;-	No apical meristem (NAM) protein; This is a family of no apical meristem (NAM) proteins these are plant development proteins. Mutations in NAM result in the failure to develop a shoot apical meristem in petunia embryos. NAM is indicated as having a role in determining positions of meristems and primordial. One member of this family NAP (NAC-like, activated by AP3/PI) is encoded by the target gene…	coding	1.93489	1	1	1e-07	'33.99'	'development.unspecified'	'(at1g01720 : 265.0) Belongs to a large family of putative transcriptional activators with NAC domain. Transcript level increases in response to wounding and abscisic acid. ATAF1 attentuates ABA signaling and sythesis. Mutants are hyposensitive to ABA.; ATAF1; CONTAINS InterPro DOMAIN/s: No apical meristem (NAM) protein (InterPro:IPR003441); BEST Arabidopsis thaliana protein match is: NAC domain …	T
ATAF1	TCONS_00041744	Glyma04g42800	Glyma04g42800.1	AT1G01720,AT1G77450	3	DT	=	-	D10,D25,D40	2879	1376	300	1 Domains	NAM superfamily	-	No apical meristem (NAM) protein; This is a family of no apical meristem (NAM) proteins these are plant development proteins. Mutations in NAM result in the failure to develop a shoot apical meristem in petunia embryos. NAM is indicated as having a role in determining positions of meristems and primordial. One member of this family NAP (NAC-like, activated by AP3/PI) is encoded by the target gene…	coding	2.86076	1	0.999475	0.00052481	'33.99'	'development.unspecified'	'(at1g01720 : 386.0) Belongs to a large family of putative transcriptional activators with NAC domain. Transcript level increases in response to wounding and abscisic acid. ATAF1 attentuates ABA signaling and sythesis. Mutants are hyposensitive to ABA.; ATAF1; CONTAINS InterPro DOMAIN/s: No apical meristem (NAM) protein (InterPro:IPR003441); BEST Arabidopsis thaliana protein match is: NAC domain …	T
ATAF1 SV2	TCONS_00018338	Glyma02g26480	Glyma02g26480.N2	AT1G01720,AT1G77450	3	DT	j	-	D25	1637	875	123	NO NCBI CDD results	-	-	-	coding	1.7701	-1	0.455209	0.544791	'33.99'	'development.unspecified'	'(at1g01720 : 123.0) Belongs to a large family of putative transcriptional activators with NAC domain. Transcript level increases in response to wounding and abscisic acid. ATAF1 attentuates ABA signaling and sythesis. Mutants are hyposensitive to ABA.; ATAF1; CONTAINS InterPro DOMAIN/s: No apical meristem (NAM) protein (InterPro:IPR003441); BEST Arabidopsis thaliana protein match is: NAC domain …	T
Glyma05g35250.1	TCONS_00046508	Glyma05g35250	Glyma05g35250.1	AT1G73920,AT1G18460	3	DT	=	+	D10	2585	203	681	1 Domains	Abhydro_lipase superfamily	-	Partial alpha/beta-hydrolase lipase region; This family corresponds to a N-terminal part of an alpha/beta hydrolase domain.	coding	4.83611	1	0.999985	1.49153e-05	'11.9.2'	'lipid metabolism.lipid degradation.lipases'	'(at1g73920 : 915.0) alpha/beta-Hydrolases superfamily protein; FUNCTIONS IN: lipase activity; INVOLVED IN: lipid metabolic process; LOCATED IN: cellular_component unknown; EXPRESSED IN: 24 plant structures; EXPRESSED DURING: 15 growth stages; CONTAINS InterPro DOMAIN/s: AB-hydrolase-associated lipase region (InterPro:IPR006693); BEST Arabidopsis thaliana protein match is: alpha/beta-Hydrolases s…	T	'11.9.2.1'	'lipid metabolism.lipid degradation.lipases.triacylglycerol lipase'	'(at1g73920 : 915.0) alpha/beta-Hydrolases superfamily protein; FUNCTIONS IN: lipase activity; INVOLVED IN: lipid metabolic process; LOCATED IN: cellular_component unknown; EXPRESSED IN: 24 plant structures; EXPRESSED DURING: 15 growth stages; CONTAINS InterPro DOMAIN/s: AB-hydrolase-associated lipase region (InterPro:IPR006693); BEST Arabidopsis thaliana protein match is: alpha/beta-Hydrolases s…	T

## Sheet: B) GCR1 Novel SV
Transcrip Name in Network	Transcript_ID	Gene_name	Transcript_Name	Arabidopsis Homolog(s)	k-means Cluster_Number	Super Cluster	Class_Code	Strand	TimeofDE	Sequence_Length(nc)	UTR_Length (nu)	Protein_Length (aa)	#domains	Domain_names(Seperated by ;)	Incomplete	Defenition	CPC_status	CPC_Score	CodeWise class	Probability_Coding	Probability_Noncoding	BiNCODE	BINNAME	Description	Type	BiNCODE	BINNAME	Description	Type	BiNCODE	BINNAME	Description	Type
RmIC-like cupin	TCONS_00003150	Glyma01g38340	Glyma01g38340.2	AT2G18540,AT4G36700	23	Mid-to-Late Maturation	=	+	D10,D15	2101	62	614	2 Domains	Cupin_2 superfamily;Cupin_2 superfamily	-;N	Cupin domain; This family represents the conserved barrel domain of the &apos;cupin&apos; superfamily (&apos;cupa&apos; is the Latin term for a small barrel).;Cupin domain; This family represents the conserved barrel domain of the &apos;cupin&apos; superfamily (&apos;cupa&apos; is the Latin term for a small barrel).	coding	7.96733	1	0.999994	5.57559e-06	'35.1'	'not assigned.no ontology'	'(at2g18540 : 327.0) RmlC-like cupins superfamily protein; FUNCTIONS IN: nutrient reservoir activity; INVOLVED IN: biological_process unknown; LOCATED IN: endomembrane system; CONTAINS InterPro DOMAIN/s: Cupin, RmlC-type (InterPro:IPR011051), Cupin 1 (InterPro:IPR006045), RmlC-like jelly roll fold (InterPro:IPR014710); BEST Arabidopsis thaliana protein match is: RmlC-like cupins superfamily prote…	T
SNARE associated	TCONS_00180817	Glyma17g14590	Glyma17g14590.N2	AT1G12450,AT4G22850	23	Mid-to-Late Maturation	j	+	D20	3742	531	243	1 Domains	SNARE_assoc superfamily	-	SNARE associated Golgi protein; This is a family of SNARE associated Golgi proteins. The yeast member of this family localises with the t-SNARE Tlg2.	coding	4.51822	1	0.880642	0.119358	'35.2'	'not assigned.unknown'	'(at1g12450 : 260.0) SNARE associated Golgi protein family; CONTAINS InterPro DOMAIN/s: SNARE associated Golgi protein (InterPro:IPR015414); BEST Arabidopsis thaliana protein match is: SNARE associated Golgi protein family (TAIR:AT4G22850.1); Has 1732 Blast hits to 1729 proteins in 535 species: Archae - 6; Bacteria - 860; Metazoa - 122; Fungi - 106; Plants - 250; Viruses - 0; Other Eukaryotes - 3…	T
Glyma17g20320.N6	TCONS_00187004	Glyma17g20320	Glyma17g20320.N6	AT5G42690,AT4G37080	22	Early Maturation	j	-	D25,D35	2097	81	586	2 Domains	DUF547 superfamily;Lzipper-MIP1 superfamily	-;C	Protein of unknown function, DUF547; Family of uncharacterized proteins from C. elegans and A. thaliana.;Leucine-zipper of ternary complex factor MIP1; This leucine-zipper is towards the N-terminus of MIP1 proteins. These proteins, here largely from plants, are subunits of the TORC2 (rictor-Maturation EarlyOR) protein complex controlling cell growth and proliferation. The leucine-zipper is likely…	coding	6.29633	1	1	1e-07	'35.2'	'not assigned.unknown'	'(at4g37080 : 570.0) Protein of unknown function, DUF547; FUNCTIONS IN: molecular_function unknown; INVOLVED IN: biological_process unknown; LOCATED IN: cellular_component unknown; EXPRESSED IN: 22 plant structures; EXPRESSED DURING: 13 growth stages; CONTAINS InterPro DOMAIN/s: Protein of unknown function DUF547 (InterPro:IPR006869); BEST Arabidopsis thaliana protein match is: Protein of unknown…	T
SPS 3F SV2	TCONS_00196018	Glyma18g12890	Glyma18g12890.N2	AT1G04920,AT5G20280	23	Mid-to-Late Maturation	j	-	D25,D30	3942	503	579	3 Domains	Glycosyltransferase_GTB_type superfamily;Sucrose_synth superfamily;Glyco_trans_4_4 superfamily	C;NC;-	Glycosyltransferases catalyze the transfer of sugar moieties from activated donor molecules to specific acceptor molecules, forming glycosidic bonds. The acceptor molecule can be a lipid, a protein, a heterocyclic compound, or another carbohydrate residue. The structures of the formed glycoconjugates are extremely diverse, reflecting a wide range of biological functions. The members of this famil…	coding	13.4336	1	1	1e-07	'2.1.1.1'	'major CHO metabolism.synthesis.sucrose.SPS'	'(at1g04920 : 933.0) Encodes a protein with putative sucrose-phosphate synthase activity.; sucrose phosphate synthase 3F (SPS3F); FUNCTIONS IN: sucrose-phosphate synthase activity, transferase activity, transferring glycosyl groups; INVOLVED IN: biosynthetic process, sucrose metabolic process; LOCATED IN: cellular_component unknown; EXPRESSED IN: 9 plant structures; EXPRESSED DURING: LP.04 four l…	T
CBS	TCONS_00150042	Glyma13g44261	Glyma13g44261.N2	AT1G15330,AT1G80090	23	Mid-to-Late Maturation	j	-	D10,D15,D20,D25	1698	797	235	1 Domains	CBS_pair superfamily	-	The CBS domain, named after human CBS, is a small domain originally identified in cystathionine beta-synthase and is subsequently found in a wide range of different proteins. CBS domains usually occur in tandem repeats. They associate to form a so-called Bateman domain or a CBS pair based on crystallographic studies in bacteria. The CBS pair was used as a basis for this cd hierarchy since the hum…	coding	7.59037	1	0.999952	4.76458e-05	'35.1'	'not assigned.no ontology'	'(at1g15330 : 226.0) Cystathionine beta-synthase (CBS) protein; CONTAINS InterPro DOMAIN/s: Cystathionine beta-synthase, core (InterPro:IPR000644); BEST Arabidopsis thaliana protein match is: Cystathionine beta-synthase (CBS) family protein (TAIR:AT1G80090.1); Has 526 Blast hits to 526 proteins in 132 species: Archae - 6; Bacteria - 4; Metazoa - 257; Fungi - 91; Plants - 124; Viruses - 0; Other E…	T
Glyma14g08820.N3	TCONS_00156164	Glyma14g08820	Glyma14g08820.N3	AT5G42690,AT4G37080	23	Mid-to-Late Maturation	j	-	D25	2916	1072	543	2 Domains	DUF547 superfamily;Lzipper-MIP1 superfamily	-;C	Protein of unknown function, DUF547; Family of uncharacterized proteins from C. elegans and A. thaliana.;Leucine-zipper of ternary complex factor MIP1; This leucine-zipper is towards the N-terminus of MIP1 proteins. These proteins, here largely from plants, are subunits of the TORC2 (rictor-Maturation EarlyOR) protein complex controlling cell growth and proliferation. The leucine-zipper is likely…	coding	5.01099	1	1	1e-07	'35.2'	'not assigned.unknown'	'(at5g42690 : 402.0) Protein of unknown function, DUF547; EXPRESSED IN: 17 plant structures; EXPRESSED DURING: 9 growth stages; CONTAINS InterPro DOMAIN/s: Protein of unknown function DUF547 (InterPro:IPR006869); BEST Arabidopsis thaliana protein match is: Protein of unknown function, DUF547 (TAIR:AT4G37080.3); Has 830 Blast hits to 816 proteins in 172 species: Archae - 4; Bacteria - 246; Metazoa…	T
Saposin-like	TCONS_00178373	Glyma17g01500	Glyma17g01500.N3	AT1G11910,AT1G62290	23	Mid-to-Late Maturation	j	+	D25	2666	1425	298	4 Domains	pepsin_retropepsin_like superfamily;pepsin_retropepsin_like superfamily;SapB_1 superfamily;SapB_2 superfamily	NC;N;-;-	Cellular and retroviral pepsin-like aspartate proteases; This family includes both cellular and retroviral pepsin-like aspartate proteases. The cellular pepsin and pepsin-like enzymes are twice as long as their retroviral counterparts. The cellular pepsin-like aspartic proteases are found in mammals, plants, fungi and bacteria. These well known and extensively characterized enzymes include pepsin…	coding	5.88789	1	0.999999	1.29961e-06	'29.5.4'	'protein.degradation.aspartate protease'	'(at1g11910 : 489.0) Encodes an aspartic proteinase that forms a heterodimer and is stable over a broad pH range (ph 3-8).; aspartic proteinase A1 (APA1); FUNCTIONS IN: endopeptidase activity; INVOLVED IN: proteolysis, response to salt stress; LOCATED IN: vacuole; EXPRESSED IN: 25 plant structures; EXPRESSED DURING: 16 growth stages; CONTAINS InterPro DOMAIN/s: Saposin-like (InterPro:IPR011001), …	T
Glyma17g00950.N2	TCONS_00178238	Glyma17g00950	Glyma17g00950.N2	None Available	1	Early Maturation	x	+	D25,D30	2122	294	184	NO NCBI CDD results	-	-	-	noncoding	-1.10475	-1	0.268781	0.731219	'35.2'	'not assigned.unknown'	' no hits & (original description: Glyma17g00950.N2)'	T
winged helix TF	TCONS_00002917	Glyma01g36801	Glyma01g36801.1	AT4G35890,AT5G66100	22	Early Maturation	=	+	D45	2946	404	501	1 Domains	LAM superfamily	-	LA motif RNA-binding domain; This domain is found at the N-terminus of La RNA-binding proteins as well as in other related proteins. Typically, the domain co-occurs with an RNA-recognition motif (RRM), and together these domains function to bind primary transcripts of RNA polymerase III in the La autoantigen (Lupus La protein, LARP3, or Sjoegren syndrome type B antigen, SS-B). A variety of La-rel…	coding	3.73581	1	0.999865	0.000134526	'35.1'	'not assigned.no ontology'	'(at4g35890 : 159.0) winged-helix DNA-binding transcription factor family protein; LOCATED IN: chloroplast; EXPRESSED IN: 25 plant structures; EXPRESSED DURING: 15 growth stages; CONTAINS InterPro DOMAIN/s: Winged helix-turn-helix transcription repressor DNA-binding (InterPro:IPR011991), RNA-binding protein Lupus La (InterPro:IPR006630); BEST Arabidopsis thaliana protein match is: winged-helix DN…	T
CBS SV2	TCONS_00159288	Glyma15g01000	Glyma15g01000.N3	AT1G15330,AT1G80090	23	Mid-to-Late Maturation	j	+	D20	2301	146	323	1 Domains	CBS_pair superfamily	-	The CBS domain, named after human CBS, is a small domain originally identified in cystathionine beta-synthase and is subsequently found in a wide range of different proteins. CBS domains usually occur in tandem repeats. They associate to form a so-called Bateman domain or a CBS pair based on crystallographic studies in bacteria. The CBS pair was used as a basis for this cd hierarchy since the hum…	coding	7.70532	1	0.999995	5.03292e-06	'35.1'	'not assigned.no ontology'	'(at1g15330 : 285.0) Cystathionine beta-synthase (CBS) protein; CONTAINS InterPro DOMAIN/s: Cystathionine beta-synthase, core (InterPro:IPR000644); BEST Arabidopsis thaliana protein match is: Cystathionine beta-synthase (CBS) family protein (TAIR:AT1G80090.1); Has 526 Blast hits to 526 proteins in 132 species: Archae - 6; Bacteria - 4; Metazoa - 257; Fungi - 91; Plants - 124; Viruses - 0; Other E…	T
CBS SV1	TCONS_00159285	Glyma15g01000	Glyma15g01000.N2	AT1G15330,AT1G80090	23	Mid-to-Late Maturation	j	+	D20,D25	2596	1319	232	2 Domains	CBS_pair superfamily;CBS_pair superfamily	-;-	The CBS domain, named after human CBS, is a small domain originally identified in cystathionine beta-synthase and is subsequently found in a wide range of different proteins. CBS domains usually occur in tandem repeats. They associate to form a so-called Bateman domain or a CBS pair based on crystallographic studies in bacteria. The CBS pair was used as a basis for this cd hierarchy since the hum…	coding	6.82994	1	0.999818	0.00018248	'35.1'	'not assigned.no ontology'	'(at1g15330 : 230.0) Cystathionine beta-synthase (CBS) protein; CONTAINS InterPro DOMAIN/s: Cystathionine beta-synthase, core (InterPro:IPR000644); BEST Arabidopsis thaliana protein match is: Cystathionine beta-synthase (CBS) family protein (TAIR:AT1G80090.1); Has 526 Blast hits to 526 proteins in 132 species: Archae - 6; Bacteria - 4; Metazoa - 257; Fungi - 91; Plants - 124; Viruses - 0; Other E…	T
RING U-like	TCONS_00118164	Glyma11g14590	Glyma11g14590.1	AT3G55530,AT1G04790	23	Mid-to-Late Maturation	=	+	D25	1427	201	274	2 Domains	RING superfamily;FANCL_C superfamily	-;-	RING-finger (Really Interesting New Gene) domain, a specialized type of Zn-finger of 40 to 60 residues that binds two atoms of zinc; defined by the &apos;cross-brace&apos; motif C-X2-C-X(9-39)-C-X(1-3)- H-X(2-3)-(N/C/H)-X2-C-X(4-48)C-X2-C; probably involved in mediating protein-protein interactions; identified in a proteins with a wide range of functions such as viral replication, signal transduc…	coding	2.30917	1	0.998761	0.00123926	'29.5.11.4.2'	'protein.degradation.ubiquitin.E3.RING'	'(at3g55530 : 311.0) Encodes an intracellular membrane localized protein with E3 ligase activity that is involved in regulation of ABA signaling. Loss of function alleles show decreased sensitivity to ABA. Overexpression results in increased sensitivity to ABA.; SALT- AND DROUGHT-INDUCED RING FINGER1 (SDIR1); CONTAINS InterPro DOMAIN/s: Zinc finger, RING-type (InterPro:IPR001841), Zinc finger, C3…	T
AP2/B3 like	TCONS_00156106	Glyma14g08630	Glyma14g08630.N3	AT4G33280,AT3G18990	22	Early Maturation	j	-	D25,D30,D35	3165	226	233	1 Domains	BfiI_C_EcoRII_N_B3 superfamily	-	DNA binding domains of BfiI, EcoRII and plant B3 proteins; This family contains the N-terminal DNA binding domain of type IIE restriction endonuclease EcoRII-like proteins, the C-terminal DNA binding domain of type IIS restriction endonuclease BfiI-like proteins and plant-specific B3 proteins. Type II restriction endonucleases are components of restriction modification (RM) systems that protect b…	coding	2.4679	1	0.984556	0.0154443	'27.3.41'	'RNA.regulation of transcription.B3 transcription factor family'	'(at4g33280 : 125.0) AP2/B3-like transcriptional factor family protein; FUNCTIONS IN: DNA binding, sequence-specific DNA binding transcription factor activity; INVOLVED IN: regulation of transcription, DNA-dependent; LOCATED IN: vacuole; CONTAINS InterPro DOMAIN/s: Transcriptional factor B3 (InterPro:IPR003340); BEST Arabidopsis thaliana protein match is: AP2/B3-like transcriptional factor family…	T
PARP2	TCONS_00118684	Glyma11g19070	Glyma11g19070.N4	AT2G31320,AT5G22470	23	Mid-to-Late Maturation	j	+	D15,D25	3375	620	793	5 Domains	ADP_ribosyl superfamily;WGR superfamily;BRCT superfamily;PADR1 superfamily;PARP_reg superfamily	-;-;-;-;-	ADP_ribosylating enzymes catalyze the transfer of ADP_ribose from NAD+ to substrates. Bacterial toxins are cytoplasmic and catalyze the transfer of a single ADP_ribose unit to eukaryotic elongation factor 2, halting protein synthesis and killing the cell. Poly(ADP-ribose) polymerases (PARPS 1-3, VPARP, tankyrase) catalyze the addition of up to 100 ADP_ribose units from NAD+. PARPs 1 and 2 are loc…	coding	7.56111	1	1	1e-07	'29.4'	'protein.postranslational modification'	'(q9swb4|parp3_soybn : 1528.0) Poly [ADP-ribose] polymerase 3 (EC 2.4.2.30) (PARP-3) (ADPRT 3) (NAD(+) ADP-ribosyltransferase 3) (Poly[ADP-ribose] synthetase 3) - Glycine max (Soybean) & (at5g22470 : 1121.0) NAD+ ADP-ribosyltransferases;NAD+ ADP-ribosyltransferases; FUNCTIONS IN: NAD+ ADP-ribosyltransferase activity; INVOLVED IN: protein amino acid ADP-ribosylation; LOCATED IN: intracellular, nuc…	T
Novel GCR1	TCONS_00182382	Glyma17g33480	Glyma17g33480.N3	AT1G48270	23	Mid-to-Late Maturation	j	+	D25	2726	126	285	NO NCBI CDD results	-	-	-	coding	2.79033	1	0.999054	0.000946156	'30.5'	'signalling.G-proteins'	'(at1g48270 : 445.0) encodes a protein similar to G-coupled receptor with 7 transmembrane regions. Overexpression studies suggest this gene is involved in dormancy and flowering. Reduction of expression results in decreased sensitivity to cytokinin.; G-protein-coupled receptor 1 (GCR1); FUNCTIONS IN: G-protein coupled receptor activity; INVOLVED IN: in 7 processes; LOCATED IN: plasma membrane; EX…	T
Glyma10g04580.N3	TCONS_00110032	Glyma10g04580	Glyma10g04580.N3	AT5G43990,AT1G04050	1	Early Maturation	j	-	D25	3458	441	725	2 Domains	SET superfamily;Pre-SET superfamily	-;-	SET domain; SET domains are protein lysine methyltransferase enzymes. SET domains appear to be protein-protein interaction domains. It has been demonstrated that SET domains mediate interactions with a family of proteins that display similarity with dual-specificity phosphatases (dsPTPases). A subset of SET domains have been called PR domains. These domains are divergent in sequence from other SE…	coding	5.53686	1	1	1e-07	'27.3.69'	'RNA.regulation of transcription.SET-domain transcriptional regulator family'	(loc_os02g40770.2 : 439.0) no description available & (at5g43990 : 415.0) Encodes SUVR2, one of the four closely related Arabidopsis SUVR proteins that belong to the SU(VAR)3-9 subgroup of SET-domain proteins. Proteins containing the evolutionarily conserved SET domain are involved in regulation of eukaryotic gene expression and chromatin structure through their histone lysine methyltransferase (…	T
GAPDH subunit2	TCONS_00170964	Glyma16g04940	Glyma16g04940.1	AT1G12900,AT3G26650	22	Early Maturation	=	+	D25	1636	179	403	2 Domains	Gp_dh_N superfamily;Gp_dh_C superfamily	-;-	Glyceraldehyde 3-phosphate dehydrogenase, NAD binding domain; GAPDH is a tetrameric NAD-binding enzyme involved in glycolysis and glyconeogenesis. N-terminal domain is a Rossmann NAD(P) binding fold.;Glyceraldehyde 3-phosphate dehydrogenase, C-terminal domain; GAPDH is a tetrameric NAD-binding enzyme involved in glycolysis and glyconeogenesis. C-terminal domain is a mixed alpha/antiparallel beta …	coding	8.00004	1	0.99979	0.00021012	'1.3.4'	'PS.calvin cycle.GAP'	'(p12858|g3pa_pea : 631.0) Glyceraldehyde-3-phosphate dehydrogenase A, chloroplast precursor (EC 1.2.1.13) (NADP-dependent glyceraldehydephosphate dehydrogenase subunit A) - Pisum sativum (Garden pea) & (at3g26650 : 605.0) Encodes one of the two subunits forming the photosynthetic glyceraldehyde-3-phosphate dehydrogenase (GAPDH) and as such a constituent of the supramolecular complex with phospho…	T
SPS 3F SV1	TCONS_00196019	Glyma18g12890	Glyma18g12890.1	AT1G04920,AT5G20280	23	Mid-to-Late Maturation	=	-	D25,D35	3545	244	1053	2 Domains	Glycosyltransferase_GTB_type superfamily;Glyco_trans_4_4 superfamily	-;-	Glycosyltransferases catalyze the transfer of sugar moieties from activated donor molecules to specific acceptor molecules, forming glycosidic bonds. The acceptor molecule can be a lipid, a protein, a heterocyclic compound, or another carbohydrate residue. The structures of the formed glycoconjugates are extremely diverse, reflecting a wide range of biological functions. The members of this famil…	coding	12.9357	1	1	1e-07	'2.1.1.1'	'major CHO metabolism.synthesis.sucrose.SPS'	'(at1g04920 : 1564.0) Encodes a protein with putative sucrose-phosphate synthase activity.; sucrose phosphate synthase 3F (SPS3F); FUNCTIONS IN: sucrose-phosphate synthase activity, transferase activity, transferring glycosyl groups; INVOLVED IN: biosynthetic process, sucrose metabolic process; LOCATED IN: cellular_component unknown; EXPRESSED IN: 9 plant structures; EXPRESSED DURING: LP.04 four …	T
RBOF5	TCONS_00042132	Glyma05g00420	Glyma05g00420.N4	AT4G11230,AT1G64060	23	Mid-to-Late Maturation	j	+	D10	1641	54	347	4 Domains	FNR_like superfamily;NAD_binding_6 superfamily;FAD_binding_8 superfamily;FNR_like superfamily	-;-;-;N	Ferredoxin reductase (FNR), an FAD and NAD(P) binding protein, was intially identified as a chloroplast reductase activity, catalyzing the electron transfer from reduced iron-sulfur protein ferredoxin to NADP+ as the final step in the electron transport mechanism of photosystem I. FNR transfers electrons from reduced ferredoxin to FAD (forming FADH2 via a semiquinone intermediate) and then transf…	coding	3.85993	1	1	3.52523e-07	'20.1.1'	'stress.biotic.respiratory burst'	'(at1g64060 : 374.0) Interacts with AtrbohD gene to fine tune the spatial control of ROI production and hypersensitive response to cell in and around infection site.; respiratory burst oxidase protein F (RBOH F); FUNCTIONS IN: NAD(P)H oxidase activity; INVOLVED IN: in 10 processes; LOCATED IN: plasma membrane, integral to plasma membrane; EXPRESSED IN: 22 plant structures; EXPRESSED DURING: 13 gr…	T
rubredoxin	TCONS_00045393	Glyma05g30040	Glyma05g30040.N2	AT5G17170,AT1G55480	1	Early Maturation	j	+	D25	2594	158	236	1 Domains	PDZ superfamily	C	PDZ domain, also called DHR (Dlg homologous region) or GLGF (after a conserved sequence motif). Many PDZ domains bind C-terminal polypeptides, though binding to internal (non-C-terminal) polypeptides and even to lipids has been demonstrated. Heterodimerization through PDZ-PDZ domain interactions adds to the domain&apos;s versatility, and PDZ domain-mediated interactions may be modulated dynamical…	coding	6.88751	1	0.984661	0.0153392	'35.2'	'not assigned.unknown'	'(at1g55480 : 191.0) Encodes a member of a novel plant protein family containing a PDZ, a K-box, and a TPR motif. mRNA but not protein levels decrease after wounding. ZKT is phosphorylated at Thr and Ser residues after wounding.; protein containing PDZ domain, a K-box domain, and a TPR region (ZKT); FUNCTIONS IN: binding; INVOLVED IN: response to wounding; LOCATED IN: chloroplast thylakoid membra…	T
RNA-binding/ defense	TCONS_00018122	Glyma02g17090	Glyma02g17090.1	AT1G03457,AT4G03110	1	Early Maturation	=	-	D40	1884	433	426	3 Domains	RRM_SF superfamily;RRM_SF superfamily;RRM_SF superfamily	-;-;-	RNA recognition motif (RRM) superfamily; RRM, also known as RBD (RNA binding domain) or RNP (ribonucleoprotein domain), is a highly abundant domain in eukaryotes found in proteins involved in post-transcriptional gene expression processes including mRNA and rRNA processing, RNA export, and RNA stability. This domain is 90 amino acids in length and consists of a four-stranded beta-sheet packed aga…	coding	4.42435	1	1	1e-07	'27.4'	'RNA.RNA binding'	'(at4g03110 : 502.0) Encodes a putative RNA-binding protein that is located in the cytoplasm and is involved in the hypersensitive response and positively regulates salicylic acid-mediated immunity.; RNA-binding protein-defense related 1 (RBP-DR1); FUNCTIONS IN: RNA binding, nucleotide binding, nucleic acid binding; INVOLVED IN: plant-type hypersensitive response, positive regulation of salicylic…	T
extensin-like RK	TCONS_00054345	Glyma06g08610	Glyma06g08610.N3	AT3G24550,AT2G18470	22	Early Maturation	j	+	D25	3158	283	445	1 Domains	PKc_like superfamily	C	Protein Kinases, catalytic domain; The protein kinase superfamily is mainly composed of the catalytic domains of serine/threonine-specific and tyrosine-specific protein kinases. It also includes RIO kinases, which are atypical serine protein kinases, aminoglycoside phosphotransferases, and choline kinases. These proteins catalyze the transfer of the gamma-phosphoryl group from ATP to hydroxyl gro…	coding	4.61837	1	1	1e-07	'30.2.22'	'signalling.receptor kinases.proline extensin like'	'(loc_os05g12680.1 : 220.0) no description available & (at3g24550 : 216.0) encodes an ortholog of Brassica napus proline extensin-like receptor kinase. Expression of the brassica gene is induced by wounding and fungal infection.; proline extensin-like receptor kinase 1 (PERK1); FUNCTIONS IN: protein kinase activity, ATP binding; INVOLVED IN: protein amino acid phosphorylation, response to fungus,…	T
Glyma07g38790.1	TCONS_00070725	Glyma07g38790	Glyma07g38790.1	AT3G05260,AT1G54870	5	Mid-to-Late Maturation	=	+	D10,D15,D20,D25	1153	63	294	1 Domains	NADB_Rossmann superfamily	-	Rossmann-fold NAD(P)(+)-binding proteins; A large family of proteins that share a Rossmann-fold NAD(P)H/NAD(P)(+) binding (NADB) domain. The NADB domain is found in numerous dehydrogenases of metabolic pathways such as glycolysis, and many other redox enzymes. NAD binding involves numerous hydrogen-bonds and van der Waals contacts, in particular H-bonding of residues in a turn between the first s…	coding	4.80061	1	0.999403	0.000596545	'26.22'	'misc.short chain dehydrogenase/reductase (SDR)'	'(q5kts5|grdh_dauca : 404.0) Glucose and ribitol dehydrogenase (EC 1.1.1.-) (Carrot ABA-induced in somatic embryos 5 protein) - Daucus carota (Carrot) & (at1g54870 : 399.0) NAD(P)-binding Rossmann-fold superfamily protein; FUNCTIONS IN: oxidoreductase activity, binding, catalytic activity; INVOLVED IN: oxidation reduction, metabolic process; LOCATED IN: chloroplast; EXPRESSED IN: 8 plant structur…	T
Glyma07g38790.N2	TCONS_00070723	Glyma07g38790	Glyma07g38790.N2	None Available	5	Mid-to-Late Maturation	j	+	D15	552	437	29	NO NCBI CDD results	-	-	-	coding	2.3429	-1	0.002689	0.997311	'35.2'	'not assigned.unknown'	' no hits & (original description: Glyma07g38790.N2)'	T
THIC	TCONS_00190073	Glyma18g07290	Glyma18g07290.3	AT2G29630	22	Early Maturation	=	+	D35	2625	202	647	2 Domains	ThiC superfamily;ThiC-associated superfamily	-;-	ThiC family; ThiC is found within the thiamine biosynthesis operon. ThiC is involved in pyrimidine biosynthesis. The precise catalytic function of ThiC is still not known. ThiC participates in the formation of 4-Amino-5-hydroxymethyl-2-methylpyrimidine from AIR, an intermediate in the de novo pyrimidine biosynthesis.;ThiC-associated domain; This domain is most frequently found at the N-terminus o…	coding	13.3557	1	0.999997	2.92559e-06	'18.2'	'Co-factor and vitamine metabolism.thiamine'	'(at2g29630 : 1164.0) thiaminC (THIC); CONTAINS InterPro DOMAIN/s: Thiamine biosynthesis protein ThiC (InterPro:IPR002817). & (loc_os03g47610.8 : 1117.0) no description available & (chl4|522572 : 799.0) no description available & (gnl|cdd|82913 : 786.0) no description available & (ipr002817 : 450.31342) Thiamine biosynthesis protein ThiC & (reliability: 2328.0) & (original description: Glyma18g07…	T

## Sheet: C) CPK11 Known SV
Transcrip Name in Network	Transcrip Name in Network	Gene_name	Transcript_Name	Arabidopsis Homologe(s)	k-means Cluster_Number	Super Cluster	Class_Code	Strand	TimeofDE	Sequence_Length(nc)	UTR_Length (nu)	Protein_Length (aa)	#domains	Domain_names(Seperated by ;)	Incomplete	Defenition	CPC_status	CPC_Score	CodeWise Class	Probability_Coding	Probability_Noncoding	BiNCODE	BINNAME	Description	Type	BiNCODE	BINNAME	Description	Type	BiNCODE	BINNAME	Description	Type
Glyma05g30040.1	TCONS_00045394	Glyma05g30040	Glyma05g30040.1	AT5G17170,AT1G55480	13	Early Maturation	=	+	D15,D55	1437	158	342	2 Domains	TPR superfamily;PDZ superfamily	C;C	Tetratricopeptide repeat domain; typically contains 34 amino acids [WLF]-X(2)-[LIM]-[GAS]-X(2)-[YLF]-X(8)-[ASE]-X(3)-[FYL]-X(2)-[ASL]-X(4)-[PKE] is the consensus sequence; found in a variety of organisms including bacteria, cyanobacteria, yeast, fungi, plants, and humans in various subcellular locations; involved in a variety of functions including protein-protein interactions, but common feature…	coding	7.72324	1	0.999789	0.000211124	'35.2'	'not assigned.unknown'	'(at1g55480 : 356.0) Encodes a member of a novel plant protein family containing a PDZ, a K-box, and a TPR motif. mRNA but not protein levels decrease after wounding. ZKT is phosphorylated at Thr and Ser residues after wounding.; protein containing PDZ domain, a K-box domain, and a TPR region (ZKT); FUNCTIONS IN: binding; INVOLVED IN: response to wounding; LOCATED IN: chloroplast thylakoid membra…	T
GME1	TCONS_00209412	Glyma19g43400	Glyma19g43400.N3	AT5G28840,AT3G62830	13	Early Maturation	j	-	D15,D25,D55	1531	132	376	1 Domains	NADB_Rossmann superfamily	-	Rossmann-fold NAD(P)(+)-binding proteins; A large family of proteins that share a Rossmann-fold NAD(P)H/NAD(P)(+) binding (NADB) domain. The NADB domain is found in numerous dehydrogenases of metabolic pathways such as glycolysis, and many other redox enzymes. NAD binding involves numerous hydrogen-bonds and van der Waals contacts, in particular H-bonding of residues in a turn between the first s…	coding	4.49272	1	1	1e-07	'21.2.1.1'	'redox.ascorbate and glutathione.ascorbate.GME'	'(q2r1v8|gme2_orysa : 739.0) GDP-mannose 3,5-epimerase 2 (EC 5.1.3.18) (GDP-Man 3,5-epimerase 2) - Oryza sativa (Rice) & (loc_os11g37890.1 : 739.0) no description available & (at5g28840 : 724.0) Encodes a protein with GDP-D-mannose 3',5'-epimerase activity. The enzyme is involved in ascorbate biosynthesis. It catalyzes the conversion of GDP-D-mannose to GDP-L-galactose.; "GDP-D-mannose 3',5'-epim…	T
PERK1	TCONS_00054348	Glyma06g08610	Glyma06g08610.1	AT3G24550,AT2G18470	13	Early Maturation	=	+	D15,D25,D30,D35	2733	361	673	1 Domains	PKc_like superfamily	-	Protein Kinases, catalytic domain; The protein kinase superfamily is mainly composed of the catalytic domains of serine/threonine-specific and tyrosine-specific protein kinases. It also includes RIO kinases, which are atypical serine protein kinases, aminoglycoside phosphotransferases, and choline kinases. These proteins catalyze the transfer of the gamma-phosphoryl group from ATP to hydroxyl gro…	coding	5.8334	1	1	1e-07	'30.2.22'	'signalling.receptor kinases.proline extensin like'	'(loc_os05g12680.1 : 451.0) no description available & (at3g24550 : 440.0) encodes an ortholog of Brassica napus proline extensin-like receptor kinase. Expression of the brassica gene is induced by wounding and fungal infection.; proline extensin-like receptor kinase 1 (PERK1); FUNCTIONS IN: protein kinase activity, ATP binding; INVOLVED IN: protein amino acid phosphorylation, response to fungus,…	T
SAM MT	TCONS_00018765	Glyma02g34470	Glyma02g34470.N2	None Available	22	Early Maturation	j	-	D55	1623	580	104	NO NCBI CDD results	-	-	-	coding	5.79234	-1	0.156977	0.843023	'35.2'	'not assigned.unknown'	' no hits & (original description: Glyma02g34470.N2)'	T
SPCH	TCONS_00041487	Glyma04g41710	Glyma04g41710.1	AT5G53210,AT3G06120	17	Early Maturation	=	-	D15	1892	537	344	1 Domains	HLH superfamily	-	Helix-loop-helix domain, found in specific DNA- binding proteins that act as transcription factors; 60-100 amino acids long. A DNA-binding basic region is followed by two alpha-helices separated by a variable loop region; HLH forms homo- and heterodimers, dimerization creates a parallel, left-handed, four helix bundle; the basic region N-terminal to the first amphipathic helix mediates high-affin…	coding	3.91735	1	0.999322	0.000677867	'27.3.6'	'RNA.regulation of transcription.bHLH,Basic Helix-Loop-Helix family'	'(at5g53210 : 271.0) Encodes a basic helix-loop-helix (bHLH) transcription factor that is necessary and sufficient for the asymmetric divisions that establish the stomatal lineage in Arabidopsis thaliana. Expression of SPCH in young epidermal cells allows these cells to make asymmetric divisions. SPCH is a substrate of a kinase MPK3 and MPK6.; SPEECHLESS (SPCH); CONTAINS InterPro DOMAIN/s: Helix-…	T
AP2/B3 TF	TCONS_00156111	Glyma14g08630	Glyma14g08630.2	AT4G33280,AT3G18990	13	Early Maturation	=	-	D15,D25,D30	1808	173	445	2 Domains	BfiI_C_EcoRII_N_B3 superfamily;BfiI_C_EcoRII_N_B3 superfamily	-;-	DNA binding domains of BfiI, EcoRII and plant B3 proteins; This family contains the N-terminal DNA binding domain of type IIE restriction endonuclease EcoRII-like proteins, the C-terminal DNA binding domain of type IIS restriction endonuclease BfiI-like proteins and plant-specific B3 proteins. Type II restriction endonucleases are components of restriction modification (RM) systems that protect b…	coding	3.65343	1	0.999892	0.000107525	'27.3.41'	'RNA.regulation of transcription.B3 transcription factor family'	'(at4g33280 : 146.0) AP2/B3-like transcriptional factor family protein; FUNCTIONS IN: DNA binding, sequence-specific DNA binding transcription factor activity; INVOLVED IN: regulation of transcription, DNA-dependent; LOCATED IN: vacuole; CONTAINS InterPro DOMAIN/s: Transcriptional factor B3 (InterPro:IPR003340); BEST Arabidopsis thaliana protein match is: AP2/B3-like transcriptional factor family…	T
PAT	TCONS_00087458	Glyma08g14720	Glyma08g14720.1	AT1G77670,AT2G22250	13	Early Maturation	=	-	D55	1794	210	464	4 Domains	AAT_I superfamily;PRK09275 superfamily;PRK08637 superfamily;PLN02994 superfamily	-;NC;C;N	Aspartate aminotransferase (AAT) superfamily (fold type I) of pyridoxal phosphate (PLP)-dependent enzymes. PLP combines with an alpha-amino acid to form a compound called a Schiff base or aldimine intermediate, which depending on the reaction, is the substrate in four kinds of reactions (1) transamination (movement of amino groups), (2) racemization (redistribution of enantiomers), (3) decarboxyl…	coding	6.74345	1	0.999996	4.10664e-06	'13.1.1.2.1'	'amino acid metabolism.synthesis.central amino acid metabolism.aspartate.aspartate aminotransferase'	'(loc_os01g65090.1 : 610.0) no description available & (at2g22250 : 605.0) Encodes a prokaryotic-type plastidic aspartate aminotransferase with glutamate/aspartate-prephenate aminotransferase (PAT) activity.; aspartate aminotransferase (AAT); FUNCTIONS IN: L-aspartate:2-oxoglutarate aminotransferase activity, transferase activity, transferring nitrogenous groups, pyridoxal phosphate binding, cata…	T
TF	TCONS_00002917	Glyma01g36801	Glyma01g36801.1	AT4G35890,AT5G66100	22	Early Maturation	=	+	D45	2946	404	501	1 Domains	LAM superfamily	-	LA motif RNA-binding domain; This domain is found at the N-terminus of La RNA-binding proteins as well as in other related proteins. Typically, the domain co-occurs with an RNA-recognition motif (RRM), and together these domains function to bind primary transcripts of RNA polymerase III in the La autoantigen (Lupus La protein, LARP3, or Sjoegren syndrome type B antigen, SS-B). A variety of La-rel…	coding	3.73581	1	0.999865	0.000134526	'35.1'	'not assigned.no ontology'	'(at4g35890 : 159.0) winged-helix DNA-binding transcription factor family protein; LOCATED IN: chloroplast; EXPRESSED IN: 25 plant structures; EXPRESSED DURING: 15 growth stages; CONTAINS InterPro DOMAIN/s: Winged helix-turn-helix transcription repressor DNA-binding (InterPro:IPR011991), RNA-binding protein Lupus La (InterPro:IPR006630); BEST Arabidopsis thaliana protein match is: winged-helix DN…	T
THIC	TCONS_00190073	Glyma18g07290	Glyma18g07290.3	AT2G29630	22	Early Maturation	=	+	D35	2625	202	647	2 Domains	ThiC superfamily;ThiC-associated superfamily	-;-	ThiC family; ThiC is found within the thiamine biosynthesis operon. ThiC is involved in pyrimidine biosynthesis. The precise catalytic function of ThiC is still not known. ThiC participates in the formation of 4-Amino-5-hydroxymethyl-2-methylpyrimidine from AIR, an intermediate in the de novo pyrimidine biosynthesis.;ThiC-associated domain; This domain is most frequently found at the N-terminus o…	coding	13.3557	1	0.999997	2.92559e-06	'18.2'	'Co-factor and vitamine metabolism.thiamine'	'(at2g29630 : 1164.0) thiaminC (THIC); CONTAINS InterPro DOMAIN/s: Thiamine biosynthesis protein ThiC (InterPro:IPR002817). & (loc_os03g47610.8 : 1117.0) no description available & (chl4|522572 : 799.0) no description available & (gnl|cdd|82913 : 786.0) no description available & (ipr002817 : 450.31342) Thiamine biosynthesis protein ThiC & (reliability: 2328.0) & (original description: Glyma18g07…	T
FPA	TCONS_00127412	Glyma12g05490	Glyma12g05490.2	AT2G43410,AT4G12640	17	Early Maturation	=	+	D15	3797	224	1033	4 Domains	RRM_SF superfamily;RRM_SF superfamily;RRM_SF superfamily;SPOC superfamily	-;-;-;-	RNA recognition motif (RRM) superfamily; RRM, also known as RBD (RNA binding domain) or RNP (ribonucleoprotein domain), is a highly abundant domain in eukaryotes found in proteins involved in post-transcriptional gene expression processes including mRNA and rRNA processing, RNA export, and RNA stability. This domain is 90 amino acids in length and consists of a four-stranded beta-sheet packed aga…	coding	11.2156	1	1	1e-07	'27.4'	'RNA.RNA binding'	'(at2g43410 : 516.0) FPA is a gene that regulates flowering time in Arabidopsis via a pathway that is independent of daylength (the autonomous pathway). Mutations in FPA result in extremely delayed flowering. Double mutants with FCA have reduced fertility and single/double mutants have defects in siRNA mediated chromatin silencing.; FPA; CONTAINS InterPro DOMAIN/s: Spen paralogue and orthologue S…	T
KASI	TCONS_00044668	Glyma05g25970	Glyma05g25970.N2	None Available	13	Early Maturation	j	+	D15,D20	1408	177	139	NO NCBI CDD results	-	-	-	coding	7.7125	1	0.832963	0.167037	'35.2'	'not assigned.unknown'	' no hits & (original description: Glyma05g25970.N2)'	T
Integrase	TCONS_00018693	Glyma02g33090	Glyma02g33090.1	AT2G41710,AT3G54320	13	Early Maturation	=	-	D15	2162	440	447	1 Domains	AP2 superfamily	-	DNA-binding domain found in transcription regulators in plants such as APETALA2 and EREBP (ethylene responsive element binding protein). In EREBPs the domain specifically binds to the 11bp GCC box of the ethylene response element (ERE), a promotor element essential for ethylene responsiveness. EREBPs and the C-repeat binding factor CBF1, which is involved in stress response, contain a single copy…	coding	3.48775	1	0.999859	0.000140547	'27.3.3'	'RNA.regulation of transcription.AP2/EREBP, APETALA2/Ethylene-responsive element binding protein family'	'(at2g41710 : 383.0) Integrase-type DNA-binding superfamily protein; FUNCTIONS IN: DNA binding, sequence-specific DNA binding transcription factor activity; INVOLVED IN: regulation of transcription, DNA-dependent; LOCATED IN: nucleus; EXPRESSED IN: 22 plant structures; EXPRESSED DURING: 13 growth stages; CONTAINS InterPro DOMAIN/s: DNA-binding, integrase-type (InterPro:IPR016177), Pathogenesis-re…	T
RIP3	TCONS_00110194	Glyma10g05670	Glyma10g05670.N6	AT2G37080,AT3G53350	17	Early Maturation	j	-	D15	2508	152	626	NO NCBI CDD results	-	-	-	coding	10.4446	1	1	1e-07	'31.1'	'cell.organisation'	'(at2g37080 : 289.0) ROP interactive partner 3 (RIP3); LOCATED IN: chloroplast; EXPRESSED IN: 21 plant structures; EXPRESSED DURING: 12 growth stages; BEST Arabidopsis thaliana protein match is: ROP interactive partner 4 (TAIR:AT3G53350.1); Has 147635 Blast hits to 77239 proteins in 3391 species: Archae - 1987; Bacteria - 30902; Metazoa - 62424; Fungi - 12574; Plants - 8109; Viruses - 683; Other …	T
L1L	TCONS_00183506	Glyma17g00950	Glyma17g00950.1	AT5G47670,AT1G21970	13	Early Maturation	=	-	D20,D25	1080	109	226	2 Domains	H2A superfamily;TAF12 superfamily	-;N	Histone 2A; H2A is a subunit of the nucleosome. The nucleosome is an octamer containing two H2A, H2B, H3, and H4 subunits. The H2A subunit performs essential roles in maintaining structural integrity of the nucleosome, chromatin condensation, and binding of specific chromatin-associated proteins.;TATA Binding Protein (TBP) Associated Factor 12 (TAF12) is one of several TAFs that bind TBP and is i…	coding	2.9775	1	0.997379	0.00262107	'27.3.15'	'RNA.regulation of transcription.CCAAT box binding factor family, HAP3'	'(at5g47670 : 219.0) Encodes LEC1-Like (L1L), closely related to LEC1 (Leafy Cotyledon1). Functions as a regulator of embryo development.; "nuclear factor Y, subunit B6" (NF-YB6); FUNCTIONS IN: transcription activator binding, transcription activator activity, sequence-specific DNA binding transcription factor activity; INVOLVED IN: positive regulation of gene-specific transcription, regulation o…	T
PK	TCONS_00208895	Glyma19g41380	Glyma19g41380.N4	None Available	17	Early Maturation	j	-	D15	1625	244	75	NO NCBI CDD results	-	-	-	coding	3.46562	-1	0.0092232	0.990777	'35.2'	'not assigned.unknown'	' no hits & (original description: Glyma19g41380.N4)'	T
GUN5	TCONS_00202086	Glyma19g32070	Glyma19g32070.N2	None Available	13	Early Maturation	j	+	D25	3581	2573	69	NO NCBI CDD results	-	-	-	coding	13.0482	1	0.882758	0.117242	'35.2'	'not assigned.unknown'	' no hits & (original description: Glyma19g32070.N2)'	T
ptGAPDH	TCONS_00170960	Glyma16g04940	Glyma16g04940.N2	AT1G12900,AT3G26650	22	Early Maturation	j	+	D25,D30	1517	60	403	2 Domains	Gp_dh_N superfamily;Gp_dh_C superfamily	-;-	Glyceraldehyde 3-phosphate dehydrogenase, NAD binding domain; GAPDH is a tetrameric NAD-binding enzyme involved in glycolysis and glyconeogenesis. N-terminal domain is a Rossmann NAD(P) binding fold.;Glyceraldehyde 3-phosphate dehydrogenase, C-terminal domain; GAPDH is a tetrameric NAD-binding enzyme involved in glycolysis and glyconeogenesis. C-terminal domain is a mixed alpha/antiparallel beta …	coding	8.07146	1	1	1e-07	'1.3.4'	'PS.calvin cycle.GAP'	'(p12858|g3pa_pea : 631.0) Glyceraldehyde-3-phosphate dehydrogenase A, chloroplast precursor (EC 1.2.1.13) (NADP-dependent glyceraldehydephosphate dehydrogenase subunit A) - Pisum sativum (Garden pea) & (at3g26650 : 605.0) Encodes one of the two subunits forming the photosynthetic glyceraldehyde-3-phosphate dehydrogenase (GAPDH) and as such a constituent of the supramolecular complex with phospho…	T
SPCH	TCONS_00041488	Glyma04g41710	Glyma04g41710.N2	None Available	17	Early Maturation	j	-	D15	1622	801	62	NO NCBI CDD results	-	-	-	coding	3.32286	-1	7.8108e-07	0.999999	'35.2'	'not assigned.unknown'	' no hits & (original description: Glyma04g41710.N2)'	T
PK	TCONS_00208892	Glyma19g41380	Glyma19g41380.2	AT1G09450	17	Early Maturation	=	-	D15	2249	72	636	2 Domains	ALK1 superfamily;DUF3635 superfamily	N;C	Serine/threonine kinase of the haspin family [Cell division and chromosome partitioning];Domain of unknown function (DUF3635); This family may be a potential Haspin-related leucine-zipper. A leucine zipper was proposed to be present towards the C-terminus of human Haspin, (up-stream of the current family); however, as this domain would appear to span several helices and be largely within a loop s…	coding	6.14353	1	0.999983	1.6884e-05	'35.1'	'not assigned.no ontology'	'(at1g09450 : 613.0) Protein kinase superfamily protein; FUNCTIONS IN: protein kinase activity, ATP binding; INVOLVED IN: protein amino acid phosphorylation, N-terminal protein myristoylation; LOCATED IN: cellular_component unknown; EXPRESSED IN: 17 plant structures; EXPRESSED DURING: 11 growth stages; CONTAINS InterPro DOMAIN/s: Protein kinase, catalytic domain (InterPro:IPR000719); Has 302 Blas…	T
DUF1005	TCONS_00060948	Glyma06g09410	Glyma06g09410.N2	AT4G29310,AT1G10020	13	Early Maturation	j	-	D25,D30	1044	279	213	1 Domains	DUF1005 superfamily	C	Protein of unknown function (DUF1005); Family of plant proteins with undetermined function.	coding	2.80791	1	0.926644	0.073356	'35.2'	'not assigned.unknown'	'(at1g10020 : 289.0) Protein of unknown function (DUF1005); CONTAINS InterPro DOMAIN/s: Protein of unknown function DUF1005 (InterPro:IPR010410); BEST Arabidopsis thaliana protein match is: Protein of unknown function (DUF1005) (TAIR:AT4G29310.1); Has 158 Blast hits to 158 proteins in 22 species: Archae - 0; Bacteria - 0; Metazoa - 4; Fungi - 6; Plants - 144; Viruses - 0; Other Eukaryotes - 4 (so…	T
GUN5	TCONS_00202084	Glyma19g32070	Glyma19g32070.1	AT5G13630	13	Early Maturation	=	+	D15,D25,D30,D35	4621	232	1383	3 Domains	CobN_like superfamily;CobN_like superfamily;DUF3479 superfamily	C;N;-	CobN subunit of cobaltochelatase, bchH and chlH subunits of magnesium chelatases, and similar proteins; Cobaltochelatase is a complex enzyme that catalyzes the insertion of cobalt into hydrogenobyrinic acid a,c-diamide, resulting in cobyrinic acid, as demonstrated for Pseudomonas denitrificans. This is an essential step in the bacterial synthesis of cobalamine (B12). The insertion of cobalt requi…	coding	17.251	1	1	1e-07	'19.10'	'tetrapyrrole synthesis.magnesium chelatase'	'(at5g13630 : 2441.0) Encodes magnesium chelatase involved in plastid-to-nucleus signal transduction.; GENOMES UNCOUPLED 5 (GUN5); FUNCTIONS IN: magnesium chelatase activity; INVOLVED IN: chlorophyll biosynthetic process, biosynthetic process; LOCATED IN: mitochondrion, magnesium chelatase complex, chloroplast, chloroplast inner membrane; EXPRESSED IN: 22 plant structures; EXPRESSED DURING: 13 gr…	T
DUF1005	TCONS_00060949	Glyma06g09410	Glyma06g09410.1	AT4G29310,AT1G10020	13	Early Maturation	=	-	D25,D30,D35	2088	279	456	1 Domains	DUF1005 superfamily	-	Protein of unknown function (DUF1005); Family of plant proteins with undetermined function.	coding	6.26195	1	0.999617	0.000383453	'35.2'	'not assigned.unknown'	'(at1g10020 : 574.0) Protein of unknown function (DUF1005); CONTAINS InterPro DOMAIN/s: Protein of unknown function DUF1005 (InterPro:IPR010410); BEST Arabidopsis thaliana protein match is: Protein of unknown function (DUF1005) (TAIR:AT4G29310.1); Has 158 Blast hits to 158 proteins in 22 species: Archae - 0; Bacteria - 0; Metazoa - 4; Fungi - 6; Plants - 144; Viruses - 0; Other Eukaryotes - 4 (so…	T
CPK11	TCONS_00056362	Glyma06g16920	Glyma06g16920.1	AT4G09570,AT1G35670	13	Early Maturation	=	+	D55	1993	128	497	6 Domains	PKc_like superfamily;EFh superfamily;EFh superfamily;APH_ChoK_like superfamily;Kdo superfamily;PRK14879 superfamily	-;-;-;NC;NC;NC	Protein Kinases, catalytic domain; The protein kinase superfamily is mainly composed of the catalytic domains of serine/threonine-specific and tyrosine-specific protein kinases. It also includes RIO kinases, which are atypical serine protein kinases, aminoglycoside phosphotransferases, and choline kinases. These proteins catalyze the transfer of the gamma-phosphoryl group from ATP to hydroxyl gro…	coding	8.94309	1	1	1e-07	'30.3'	'signalling.calcium'	'(p28583|cdpk_soybn : 879.0) Calcium-dependent protein kinase SK5 (EC 2.7.11.1) (CDPK) - Glycine max (Soybean) & (loc_os11g07040.1 : 774.0) no description available & (at1g35670 : 764.0) Encodes a Ca(2+)-dependent, calmodulin-independent protein kinase that is rapidly induced by drought and high-salt stress but not by low-temperature stress or heat stress. Positive regulator of ABA signaling. Pho…	T
BAM2	TCONS_00116206	Glyma11g04700	Glyma11g04700.1	AT5G65700,AT3G49670	13	Early Maturation	=	+	D25,D45	4103	31	1012	6 Domains	PKc_like superfamily;LRRNT_2 superfamily;LRR_RI superfamily;APH_ChoK_like superfamily;LRR_RI superfamily;PRK14879 superfamily	-;-;-;-;N;C	Protein Kinases, catalytic domain; The protein kinase superfamily is mainly composed of the catalytic domains of serine/threonine-specific and tyrosine-specific protein kinases. It also includes RIO kinases, which are atypical serine protein kinases, aminoglycoside phosphotransferases, and choline kinases. These proteins catalyze the transfer of the gamma-phosphoryl group from ATP to hydroxyl gro…	coding	8.39272	1	1	1e-07	'30.2.11'	'signalling.receptor kinases.leucine rich repeat XI'	'(at5g65700 : 1495.0) Encodes a CLAVATA1-related receptor kinase-like protein required for both shoot and flower meristem function. Very similar to BAM2,with more than 85% a.a. identity. It has a broad expression pattern and is involved in vascular strand development in the leaf, control of leaf shape, size and symmetry, male gametophyte development and ovule specification and function. Anthers o…	T	'33.99'	'development.unspecified'	'(at5g65700 : 1495.0) Encodes a CLAVATA1-related receptor kinase-like protein required for both shoot and flower meristem function. Very similar to BAM2,with more than 85% a.a. identity. It has a broad expression pattern and is involved in vascular strand development in the leaf, control of leaf shape, size and symmetry, male gametophyte development and ovule specification and function. Anthers o…	T
KASI	TCONS_00044681	Glyma05g25970	Glyma05g25970.1	AT5G46290,AT1G74960	13	Early Maturation	=	+	D20,D25	1989	88	469	2 Domains	cond_enzymes superfamily;Ketoacyl-synt_C superfamily	-;-	Condensing enzymes; Family of enzymes that catalyze a (decarboxylating or non-decarboxylating) Claisen-like condensation reaction. Members are share strong structural similarity, and are involved in the synthesis and degradation of fatty acids, and the production of polyketides, a diverse group of natural products.;Beta-ketoacyl synthase, C-terminal domain; The structure of beta-ketoacyl synthase…	coding	8.94902	1	0.999971	2.93542e-05	'11.1.3'	'lipid metabolism.FA synthesis and FA elongation.ketoacyl ACP synthase'	'(at5g46290 : 785.0) 3-ketoacyl-acyl carrier protein synthase I (KAS I) mRNA,; 3-ketoacyl-acyl carrier protein synthase I (KAS I); FUNCTIONS IN: transferase activity, transferring acyl groups other than amino-acyl groups, fatty acid synthase activity, catalytic activity; INVOLVED IN: biosynthetic process, metabolic process, fatty acid biosynthetic process; EXPRESSED IN: 23 plant structures; EXPRE…	T
ptGAPDH	TCONS_00170964	Glyma16g04940	Glyma16g04940.1	AT1G12900,AT3G26650	22	Early Maturation	=	+	D25	1636	179	403	2 Domains	Gp_dh_N superfamily;Gp_dh_C superfamily	-;-	Glyceraldehyde 3-phosphate dehydrogenase, NAD binding domain; GAPDH is a tetrameric NAD-binding enzyme involved in glycolysis and glyconeogenesis. N-terminal domain is a Rossmann NAD(P) binding fold.;Glyceraldehyde 3-phosphate dehydrogenase, C-terminal domain; GAPDH is a tetrameric NAD-binding enzyme involved in glycolysis and glyconeogenesis. C-terminal domain is a mixed alpha/antiparallel beta …	coding	8.00004	1	0.99979	0.00021012	'1.3.4'	'PS.calvin cycle.GAP'	'(p12858|g3pa_pea : 631.0) Glyceraldehyde-3-phosphate dehydrogenase A, chloroplast precursor (EC 1.2.1.13) (NADP-dependent glyceraldehydephosphate dehydrogenase subunit A) - Pisum sativum (Garden pea) & (at3g26650 : 605.0) Encodes one of the two subunits forming the photosynthetic glyceraldehyde-3-phosphate dehydrogenase (GAPDH) and as such a constituent of the supramolecular complex with phospho…	T
BAM2	TCONS_00121698	Glyma11g04700	Glyma11g04700.N2	None Available	13	Early Maturation	x	-	D15,D25,D30,D35,D45,D55	3352	2745	133	NO NCBI CDD results	-	-	-	noncoding	-0.318657	1	0.916746	0.0832537	'35.2'	'not assigned.unknown'	' no hits & (original description: Glyma11g04700.N2)'	T

## Sheet: D) CPK11 Novel SV
Transcrip Name in Network	Transcript_ID	Gene_name	Transcript_Name	Arabidopsis Homologe(s)	k-means Cluster_Number	Super Cluster	Class_Code	Strand	TimeofDE	Sequence_Length(nc)	UTR_Length (nu)	Protein_Length (aa)	#domains	Domain_names(Seperated by ;)	Incomplete	Defenition	CPC_status	CPC_Score	CodeWise Class	Probability_Coding	Probability_Noncoding	BiNCODE	BINNAME	Description	Type	BiNCODE	BINNAME	Description	Type	BiNCODE	BINNAME	Description	Type
MAP65	TCONS_00102911	Glyma09g42210	Glyma09g42210.N2	AT2G01910,AT1G14690	11	Mid-to-Late Maturation	j	-	D55	3273	635	314	NO NCBI CDD results	-	-	-	coding	8.84868	1	0.99998	1.99481e-05	'31.1.1.2.6'	'cell.organisation.cytoskeleton.mikrotubuli.MAP65'	'(at2g01910 : 325.0) Binds microtubules. Induces a crisscross mesh of microtubules, not bundles. Not involved in microtubule polymerization nor nucleation. Localizes to mitochondria.; ATMAP65-6; CONTAINS InterPro DOMAIN/s: Microtubule-associated protein, MAP65/ASE1-type (InterPro:IPR007145); BEST Arabidopsis thaliana protein match is: microtubule-associated protein 65-7 (TAIR:AT1G14690.2); Has 35…	T
DUF547	TCONS_00182970	Glyma17g36350	Glyma17g36350.N4	AT5G42690,AT4G37080	5	Mid-to-Late Maturation	j	+	D20	2788	479	445	2 Domains	DUF547 superfamily;Lzipper-MIP1 superfamily	C;C	Protein of unknown function, DUF547; Family of uncharacterized proteins from C. elegans and A. thaliana.;Leucine-zipper of ternary complex factor MIP1; This leucine-zipper is towards the N-terminus of MIP1 proteins. These proteins, here largely from plants, are subunits of the TORC2 (rictor-Maturation EarlyOR) protein complex controlling cell growth and proliferation. The leucine-zipper is likely…	coding	3.93803	1	1	1e-07	'35.2'	'not assigned.unknown'	'(at5g42690 : 276.0) Protein of unknown function, DUF547; EXPRESSED IN: 17 plant structures; EXPRESSED DURING: 9 growth stages; CONTAINS InterPro DOMAIN/s: Protein of unknown function DUF547 (InterPro:IPR006869); BEST Arabidopsis thaliana protein match is: Protein of unknown function, DUF547 (TAIR:AT4G37080.3); Has 830 Blast hits to 816 proteins in 172 species: Archae - 4; Bacteria - 246; Metazoa…	T
DRIP2	TCONS_00017864	Glyma02g15980	Glyma02g15980.1	AT2G30580,AT1G06770	11	Mid-to-Late Maturation	=	-	D20,D55	1989	372	431	1 Domains	RING superfamily	-	RING-finger (Really Interesting New Gene) domain, a specialized type of Zn-finger of 40 to 60 residues that binds two atoms of zinc; defined by the &apos;cross-brace&apos; motif C-X2-C-X(9-39)-C-X(1-3)- H-X(2-3)-(N/C/H)-X2-C-X(4-48)C-X2-C; probably involved in mediating protein-protein interactions; identified in a proteins with a wide range of functions such as viral replication, signal transduc…	coding	5.56307	1	0.999919	8.11684e-05	'29.5.11.4.2'	'protein.degradation.ubiquitin.E3.RING'	'(at2g30580 : 357.0) Encodes a C3HC4 RING-domain-containing ubiquitin E3 ligase capable of interacting with DREB2A. DRIP2 seems to be involved in regulating stress-related transcriptional changes and drought tolerance.; DREB2A-interacting protein 2 (DRIP2); CONTAINS InterPro DOMAIN/s: Zinc finger, RING-type, conserved site (InterPro:IPR017907), Zinc finger, RING-type (InterPro:IPR001841), Zinc fi…	T
CPK11	TCONS_00056355	Glyma06g16920	Glyma06g16920.N2	AT4G09570,AT1G35670	11	Mid-to-Late Maturation	j	+	D55	3035	206	327	4 Domains	PKc_like superfamily;APH_ChoK_like superfamily;Kdo superfamily;PRK14879 superfamily	-;NC;NC;NC	Protein Kinases, catalytic domain; The protein kinase superfamily is mainly composed of the catalytic domains of serine/threonine-specific and tyrosine-specific protein kinases. It also includes RIO kinases, which are atypical serine protein kinases, aminoglycoside phosphotransferases, and choline kinases. These proteins catalyze the transfer of the gamma-phosphoryl group from ATP to hydroxyl gro…	coding	7.25921	1	1	1e-07	'30.3'	'signalling.calcium'	'(p28583|cdpk_soybn : 599.0) Calcium-dependent protein kinase SK5 (EC 2.7.11.1) (CDPK) - Glycine max (Soybean) & (loc_os11g07040.1 : 540.0) no description available & (at1g35670 : 531.0) Encodes a Ca(2+)-dependent, calmodulin-independent protein kinase that is rapidly induced by drought and high-salt stress but not by low-temperature stress or heat stress. Positive regulator of ABA signaling. Pho…	T
APF2	TCONS_00001130	Glyma01g07390	Glyma01g07390.N3	None Available	16	Up in Early Maturation & DT	j	+	D55	1327	1183	40	NO NCBI CDD results	-	-	-	coding	1.81751	-1	0.0522141	0.947786	'35.2'	'not assigned.unknown'	' no hits & (original description: Glyma01g07390.N3)'	T
